# Supplementary material for: Comparative Transcriptome Analysis Reveals the Molecular Basis of Brassica napus in Response to Aphid Stress
Source: Plants (Basel). 2023 Aug 3;12(15):2855. doi: 10.3390/plants12152855 (PMC10421284; doi:10.3390/plants12152855)
Supplement: Supplementary file 1 [file plants-12-02855-s001.zip]

Archive with 43 entries (38 files):
- plants-2467175-supplementary/
- plants-2467175-supplementary/Supplementary materials/
- plants-2467175-supplementary/Supplementary materials/Supplementary Figures/
- plants-2467175-supplementary/Supplementary materials/Supplementary Figures/Figure S1.tiff
- plants-2467175-supplementary/Supplementary materials/Supplementary Figures/Figure S2.tiff
- plants-2467175-supplementary/Supplementary materials/Supplementary Figures/Figure S3.tiff
- plants-2467175-supplementary/Supplementary materials/Supplementary Figures/Figure S4.tif
- plants-2467175-supplementary/Supplementary materials/Supplementary Figures/Figure S5.tif
- plants-2467175-supplementary/Supplementary materials/Supplementary Figures/Figure S6.tif
- plants-2467175-supplementary/Supplementary materials/Supplementary Figures/Figure S7.tif
- plants-2467175-supplementary/Supplementary materials/Supplementary Figures/Figure S8.tif
- plants-2467175-supplementary/Supplementary materials/Supplementary Files/
- plants-2467175-supplementary/Supplementary materials/Supplementary Files/Supplementary File 1.pdf
- plants-2467175-supplementary/Supplementary materials/Supplementary Files/Supplementary File 10.pdf
- plants-2467175-supplementary/Supplementary materials/Supplementary Files/Supplementary File 2.pdf
- plants-2467175-supplementary/Supplementary materials/Supplementary Files/Supplementary File 3.pdf
- plants-2467175-supplementary/Supplementary materials/Supplementary Files/Supplementary File 4.pdf
- plants-2467175-supplementary/Supplementary materials/Supplementary Files/Supplementary File 5.pdf
- plants-2467175-supplementary/Supplementary materials/Supplementary Files/Supplementary File 6.pdf
- plants-2467175-supplementary/Supplementary materials/Supplementary Files/Supplementary File 7.pdf
- plants-2467175-supplementary/Supplementary materials/Supplementary Files/Supplementary File 8.pdf
- plants-2467175-supplementary/Supplementary materials/Supplementary Files/Supplementary File 9.pdf
- plants-2467175-supplementary/Supplementary materials/Supplementary Tables/
- plants-2467175-supplementary/Supplementary materials/Supplementary Tables/Table S1.xlsx
- plants-2467175-supplementary/Supplementary materials/Supplementary Tables/Table S10.xlsx
- plants-2467175-supplementary/Supplementary materials/Supplementary Tables/Table S11.xlsx
- plants-2467175-supplementary/Supplementary materials/Supplementary Tables/Table S12.xlsx
- plants-2467175-supplementary/Supplementary materials/Supplementary Tables/Table S13.xlsx
- plants-2467175-supplementary/Supplementary materials/Supplementary Tables/Table S14.xlsx
- plants-2467175-supplementary/Supplementary materials/Supplementary Tables/Table S15.xlsx
- plants-2467175-supplementary/Supplementary materials/Supplementary Tables/Table S16.xlsx
- plants-2467175-supplementary/Supplementary materials/Supplementary Tables/Table S17.xlsx
- plants-2467175-supplementary/Supplementary materials/Supplementary Tables/Table S18.xlsx
- plants-2467175-supplementary/Supplementary materials/Supplementary Tables/Table S19.xlsx
- plants-2467175-supplementary/Supplementary materials/Supplementary Tables/Table S2.xlsx
- plants-2467175-supplementary/Supplementary materials/Supplementary Tables/Table S3.xlsx
- plants-2467175-supplementary/Supplementary materials/Supplementary Tables/Table S4.xlsx
- plants-2467175-supplementary/Supplementary materials/Supplementary Tables/Table S5.xlsx
- plants-2467175-supplementary/Supplementary materials/Supplementary Tables/Table S6.xlsx
- plants-2467175-supplementary/Supplementary materials/Supplementary Tables/Table S7.xlsx
- plants-2467175-supplementary/Supplementary materials/Supplementary Tables/Table S8.xlsx
- plants-2467175-supplementary/Supplementary materials/Supplementary Tables/Table S9.xlsx
- plants-2467175-supplementary/Supplementary materials/Supplementary Tables/~$Table S1.xlsx
