# Supplementary material for: Comparative Transcriptome Analysis Reveals the Molecular Basis of Brassica napus in Response to Aphid Stress
Source: Plants (Basel). 2023 Aug 3;12(15):2855. doi: 10.3390/plants12152855 (PMC10421284; doi:10.3390/plants12152855)
Supplement: Supplementary file 1 [file plants-12-02855-s001.zip › plants-2467175-supplementary/Supplementary materials/Supplementary Tables/Table S1.xlsx]

## Sheet: Sheet1
Table S1 The aphid susceptibility rates of APL01 and Holly plants during the flowering and podding stages in the natural field.
Variety	Flowering stgae	Podding stage	Average
APL01	0.18	0.32	0.25
Holly	0.86	1	0.93
