# Supplementary material for: Comparative Transcriptome Analysis Reveals the Molecular Basis of Brassica napus in Response to Aphid Stress
Source: Plants (Basel). 2023 Aug 3;12(15):2855. doi: 10.3390/plants12152855 (PMC10421284; doi:10.3390/plants12152855)
Supplement: Supplementary file 1 [file plants-12-02855-s001.zip › plants-2467175-supplementary/Supplementary materials/Supplementary Tables/Table S10.xlsx]

## Sheet: Sheet1
Table S10 Pathways enriched by commonly downregulated DEGs in the IA vs NIA and IH vs NIH groups.
Pathway_id	Pathway_name	Genes	S gene numbera	TS gene numberb	B gene numberc	TB gene numberd	P_value
196	Photosynthesis - antenna proteins	BnaC07g24660D;BnaC09g30700D;BnaA10g07350D;BnaA09g26570D;BnaC03g59520D	5	6	51	14737	2.42854e-12
906	Carotenoid biosynthesis	BnaC02g07120D	1	6	83	14737	0.0333258
The definitions of all marks in the first row of the table are the same as those in Supplementary Table 2.
