# Supplementary material for: Comparative Transcriptome Analysis Reveals the Molecular Basis of Brassica napus in Response to Aphid Stress
Source: Plants (Basel). 2023 Aug 3;12(15):2855. doi: 10.3390/plants12152855 (PMC10421284; doi:10.3390/plants12152855)
Supplement: Supplementary file 1 [file plants-12-02855-s001.zip › plants-2467175-supplementary/Supplementary materials/Supplementary Tables/Table S11.xlsx]

## Sheet: Sheet1
Table S11 GO terms enriched by DEGs downregulated uniquely in the IA vs NIA group.
GO_id	Term	GO_class	Annotateda	Significantb	Expectedc	P_valued	Significant_genese
GO:0015979	photosynthesis	Biological Process	454	130	3.66	< 1e-30	BnaC05g01980D,BnaA04g26990D,BnaCnng21010D,BnaA03g58900D,BnaA09g07840D,BnaA09g06690D,BnaA09g56570D,BnaA06g01680D,BnaCnng24140D,BnaA09g02120D,BnaA05g34630D,BnaAnng36210D,BnaC04g05260D,BnaA10g27910D,BnaC09g00220D,BnaA09g01080D,BnaC02g25420D,BnaCnng31870D,BnaAnng39860D,BnaAnng40550D,BnaC02g46810D,BnaA03g55720D,BnaC05g23270D,BnaC08g44890D,BnaC05g04590D,BnaC05g04700D,BnaC03g70700D,BnaA03g60230D,BnaC01g…
GO:0019684	photosynthesis, light reaction	Biological Process	218	52	1.76	< 1e-30	BnaCnng21010D,BnaA09g07840D,BnaA09g56570D,BnaCnng24140D,BnaA09g02120D,BnaC04g05260D,BnaCnng31870D,BnaAnng39860D,BnaC02g46810D,BnaA03g60230D,BnaC01g23800D,BnaC07g16640D,BnaA01g19750D,BnaC05g12200D,BnaC05g12070D,BnaAnng22920D,BnaA06g10520D,BnaA06g10670D,BnaA09g13710D,BnaA01g12540D,BnaA07g07560D,BnaC08g04860D,BnaC04g21740D,BnaA06g31910D,BnaA05g29390D,BnaA07g12480D,BnaCnng04230D,BnaCnng15190D,BnaA01g…
GO:0009765	photosynthesis, light harvesting	Biological Process	82	39	0.66	< 1e-30	BnaCnng21010D,BnaA09g56570D,BnaCnng24140D,BnaA09g02120D,BnaC04g05260D,BnaCnng31870D,BnaC02g46810D,BnaA03g60230D,BnaC05g12070D,BnaAnng22920D,BnaA06g10520D,BnaA09g13710D,BnaA07g07560D,BnaC08g04860D,BnaC04g21740D,BnaA06g31910D,BnaA05g29390D,BnaCnng04230D,BnaCnng15190D,BnaA01g22670D,BnaA02g29010D,BnaA08g04190D,BnaA08g22200D,BnaC07g09400D,BnaA06g17350D,BnaC05g22880D,BnaC09g01520D,BnaA05g05540D,BnaC02g…
GO:0018298	protein-chromophore linkage	Biological Process	98	39	0.79	< 1e-30	BnaCnng21010D,BnaA09g56570D,BnaCnng24140D,BnaA09g02120D,BnaC04g05260D,BnaCnng31870D,BnaC02g46810D,BnaA03g60230D,BnaC05g12070D,BnaAnng22920D,BnaA06g10520D,BnaA09g13710D,BnaA07g07560D,BnaC08g04860D,BnaC04g21740D,BnaA06g31910D,BnaA05g29390D,BnaCnng04230D,BnaCnng15190D,BnaA01g22670D,BnaA02g29010D,BnaA08g04190D,BnaA08g22200D,BnaC07g09400D,BnaA06g17350D,BnaC05g22880D,BnaC09g01520D,BnaA05g05540D,BnaC02g…
GO:0006091	generation of precursor metabolites and energy	Biological Process	630	67	5.08	< 1e-30	BnaC04g02430D,BnaCnng21010D,BnaA09g07840D,BnaA09g56570D,BnaCnng24140D,BnaA09g02120D,BnaC04g05260D,BnaC09g46980D,BnaA06g37230D,BnaCnng31870D,BnaAnng39860D,BnaC01g38270D,BnaC02g46810D,BnaA03g60230D,BnaC01g23800D,BnaC07g16640D,BnaA03g46830D,BnaA01g19750D,BnaC05g12200D,BnaC05g12070D,BnaAnng22920D,BnaA06g10520D,BnaA06g10670D,BnaC03g60280D,BnaA09g13710D,BnaA01g12540D,BnaA07g07560D,BnaC08g04860D,BnaA01g…
GO:0010109	regulation of photosynthesis	Biological Process	42	13	0.34	9.4e-18	BnaA04g26990D,BnaA09g07840D,BnaC01g23800D,BnaC04g51320D,BnaC07g16640D,BnaA01g19750D,BnaA07g12480D,BnaA09g20620D,BnaC02g48890D,BnaA07g19320D,BnaC03g26040D,BnaC09g07990D,BnaA03g21770D
GO:0015977	carbon fixation	Biological Process	57	13	0.46	8.1e-16	BnaA04g26990D,BnaC04g02430D,BnaAnng36210D,BnaC04g51320D,BnaCnng55860D,BnaA07g14420D,BnaA07g19320D,BnaC03g26040D,BnaC04g34390D,BnaC04g30870D,BnaC04g30810D,BnaA04g08640D,BnaA03g21770D
GO:0044237	cellular metabolic process	Biological Process	19145	214	154.37	5.8e-15	BnaC05g01980D,BnaC05g02370D,BnaA04g26990D,BnaC06g43480D,BnaC04g02430D,BnaCnng21010D,BnaA03g58900D,BnaA09g51970D,BnaA03g56090D,BnaA09g07840D,BnaA09g06690D,BnaC03g71780D,BnaA09g56570D,BnaA06g01680D,BnaCnng24140D,BnaA09g03550D,BnaA09g02120D,BnaA05g34630D,BnaC04g52970D,BnaAnng36210D,BnaC03g73080D,BnaC04g05260D,BnaA10g27910D,BnaA08g25100D,BnaC03g29960D,BnaC09g46980D,BnaA02g20170D,BnaC09g00220D,BnaA09g…
GO:0008152	metabolic process	Biological Process	23043	237	185.8	5.1e-14	BnaC05g01980D,BnaC05g02370D,BnaA04g26990D,BnaC06g43480D,BnaC04g02430D,BnaCnng21010D,BnaA03g58900D,BnaA09g51970D,BnaA03g56090D,BnaA09g07840D,BnaA09g06690D,BnaC03g71780D,BnaA09g56570D,BnaA06g01680D,BnaCnng24140D,BnaC05g09210D,BnaA09g03550D,BnaA09g04830D,BnaA09g02120D,BnaA05g34630D,BnaC04g52970D,BnaAnng36210D,BnaC03g73080D,BnaA07g38250D,BnaA02g36490D,BnaC04g05260D,BnaA10g27910D,BnaA08g25100D,BnaC03g…
GO:0042549	photosystem II stabilization	Biological Process	12	7	0.1	1.6e-12	BnaA09g07840D,BnaC01g23800D,BnaC07g16640D,BnaA01g19750D,BnaA07g12480D,BnaC02g48890D,BnaC09g07990D
GO:0010207	photosystem II assembly	Biological Process	22	8	0.18	4.7e-12	BnaA09g07840D,BnaAnng39860D,BnaC01g23800D,BnaC07g16640D,BnaA01g19750D,BnaA07g12480D,BnaC02g48890D,BnaC09g07990D
GO:0042548	regulation of photosynthesis, light reaction	Biological Process	29	8	0.23	6e-11	BnaA09g07840D,BnaC01g23800D,BnaC07g16640D,BnaA01g19750D,BnaA07g12480D,BnaA09g20620D,BnaC02g48890D,BnaC09g07990D
GO:0009853	photorespiration	Biological Process	45	9	0.36	8.7e-11	BnaAnng36210D,BnaCnng55860D,BnaC06g40610D,BnaA07g14420D,BnaC04g34390D,BnaC04g30870D,BnaC04g30810D,BnaA04g08640D,BnaA07g35670D
GO:0043467	regulation of generation of precursor metabolites and energy	Biological Process	31	8	0.25	1.1e-10	BnaA09g07840D,BnaC01g23800D,BnaC07g16640D,BnaA01g19750D,BnaA07g12480D,BnaA09g20620D,BnaC02g48890D,BnaC09g07990D
GO:0006544	glycine metabolic process	Biological Process	51	9	0.41	2.8e-10	BnaA08g25100D,BnaA05g34950D,BnaC08g15110D,BnaA09g47510D,BnaC03g61150D,BnaC05g24600D,BnaA01g00170D,BnaA08g15890D,BnaA09g24310D
GO:0009768	photosynthesis, light harvesting in photosystem I	Biological Process	7	5	0.06	6.8e-10	BnaA09g56570D,BnaA07g07560D,BnaA05g05540D,BnaA09g34720D,BnaC08g18620D
GO:0006096	glycolytic process	Biological Process	104	11	0.84	8.8e-10	BnaA06g37230D,BnaC01g38270D,BnaA03g46830D,BnaC03g60280D,BnaA01g30320D,BnaC07g47470D,BnaC04g33570D,BnaC03g37820D,BnaA03g32440D,BnaA01g15640D,BnaC01g18640D
GO:0015995	chlorophyll biosynthetic process	Biological Process	62	9	0.5	1.8e-09	BnaC05g01980D,BnaC09g20020D,BnaA02g25020D,BnaA03g48610D,BnaAnng07140D,BnaC05g06170D,BnaA07g31590D,BnaA01g09270D,BnaC07g40900D
GO:0010110	regulation of photosynthesis, dark reaction	Biological Process	11	5	0.09	1.5e-08	BnaA04g26990D,BnaC04g51320D,BnaA07g19320D,BnaC03g26040D,BnaA03g21770D
GO:0080152	regulation of reductive pentose-phosphate cycle	Biological Process	11	5	0.09	1.5e-08	BnaA04g26990D,BnaC04g51320D,BnaA07g19320D,BnaC03g26040D,BnaA03g21770D
GO:0080153	negative regulation of reductive pentose-phosphate cycle	Biological Process	11	5	0.09	1.5e-08	BnaA04g26990D,BnaC04g51320D,BnaA07g19320D,BnaC03g26040D,BnaA03g21770D
GO:0006546	glycine catabolic process	Biological Process	22	6	0.18	1.7e-08	BnaA08g25100D,BnaA05g34950D,BnaC08g15110D,BnaA09g47510D,BnaC05g24600D,BnaA09g24310D
GO:0015994	chlorophyll metabolic process	Biological Process	88	9	0.71	4.1e-08	BnaC05g01980D,BnaC09g20020D,BnaA02g25020D,BnaA03g48610D,BnaAnng07140D,BnaC05g06170D,BnaA07g31590D,BnaA01g09270D,BnaC07g40900D
GO:0009069	serine family amino acid metabolic process	Biological Process	150	11	1.21	4.2e-08	BnaA09g03550D,BnaA08g25100D,BnaA04g25390D,BnaA05g34950D,BnaC08g15110D,BnaA09g47510D,BnaC03g61150D,BnaC05g24600D,BnaA01g00170D,BnaA08g15890D,BnaA09g24310D
GO:0006090	pyruvate metabolic process	Biological Process	153	11	1.23	5.2e-08	BnaA06g37230D,BnaC01g38270D,BnaA03g46830D,BnaC03g60280D,BnaA01g30320D,BnaC07g47470D,BnaC04g33570D,BnaC03g37820D,BnaA03g32440D,BnaA01g15640D,BnaC01g18640D
GO:0043094	cellular metabolic compound salvage	Biological Process	124	10	1	7.1e-08	BnaAnng36210D,BnaCnng55860D,BnaC06g40610D,BnaA07g14420D,BnaC04g34390D,BnaC04g30870D,BnaC04g30810D,BnaA04g08640D,BnaA07g35670D,BnaC01g18640D
GO:0044724	single-organism carbohydrate catabolic process	Biological Process	236	13	1.9	7.4e-08	BnaA06g37230D,BnaC01g38270D,BnaA03g46830D,BnaC03g60280D,BnaA01g30320D,BnaAnng10640D,BnaC07g47470D,BnaC04g33570D,BnaC03g37820D,BnaA03g32440D,BnaA10g23990D,BnaA01g15640D,BnaC01g18640D
GO:0009071	serine family amino acid catabolic process	Biological Process	28	6	0.23	8.4e-08	BnaA08g25100D,BnaA05g34950D,BnaC08g15110D,BnaA09g47510D,BnaC05g24600D,BnaA09g24310D
GO:0019253	reductive pentose-phosphate cycle	Biological Process	15	5	0.12	9.2e-08	BnaA04g26990D,BnaC04g51320D,BnaA07g19320D,BnaC03g26040D,BnaA03g21770D
GO:0019685	photosynthesis, dark reaction	Biological Process	15	5	0.12	9.2e-08	BnaA04g26990D,BnaC04g51320D,BnaA07g19320D,BnaC03g26040D,BnaA03g21770D
GO:1901566	organonitrogen compound biosynthetic process	Biological Process	1545	34	12.46	1.2e-07	BnaC05g01980D,BnaC06g43480D,BnaC03g71780D,BnaA09g03550D,BnaC04g52970D,BnaC03g29960D,BnaC09g20020D,BnaA02g25020D,BnaA03g48610D,BnaA04g25390D,BnaC04g29670D,BnaC06g40610D,BnaA03g11710D,BnaAnng07140D,BnaC04g24780D,BnaC09g31160D,BnaA09g23090D,BnaCnng64850D,BnaC03g61150D,BnaCnng66500D,BnaC05g06170D,BnaA07g31590D,BnaA04g07450D,BnaC09g25660D,BnaA01g04740D,BnaA01g00170D,BnaC01g06270D,BnaA01g09270D,BnaA07g…
GO:0045912	negative regulation of carbohydrate metabolic process	Biological Process	20	5	0.16	4.6e-07	BnaA04g26990D,BnaC04g51320D,BnaA07g19320D,BnaC03g26040D,BnaA03g21770D
GO:0006779	porphyrin-containing compound biosynthetic process	Biological Process	119	9	0.96	5.6e-07	BnaC05g01980D,BnaC09g20020D,BnaA02g25020D,BnaA03g48610D,BnaAnng07140D,BnaC05g06170D,BnaA07g31590D,BnaA01g09270D,BnaC07g40900D
GO:0009156	ribonucleoside monophosphate biosynthetic process	Biological Process	208	11	1.68	1.1e-06	BnaC03g29960D,BnaC06g40610D,BnaA09g23090D,BnaCnng66500D,BnaC09g25660D,BnaA01g04740D,BnaC01g06270D,BnaA07g35670D,BnaA03g24090D,BnaC01g18640D,BnaC09g22670D
GO:0044711	single-organism biosynthetic process	Biological Process	3197	51	25.78	1.7e-06	BnaC05g01980D,BnaA04g26990D,BnaC06g43480D,BnaC03g71780D,BnaA09g03550D,BnaC04g52970D,BnaC03g29960D,BnaAnng17200D,BnaC07g33090D,BnaC09g20020D,BnaCnng40440D,BnaC04g51320D,BnaA02g25020D,BnaA03g48610D,BnaA04g25390D,BnaA03g46830D,BnaC04g29670D,BnaC06g40610D,BnaA03g11710D,BnaAnng07140D,BnaC04g24780D,BnaC09g31160D,BnaA09g23090D,BnaCnng64850D,BnaC03g61150D,BnaCnng66500D,BnaA07g19320D,BnaC05g06170D,BnaC03g…
GO:0009124	nucleoside monophosphate biosynthetic process	Biological Process	222	11	1.79	2.1e-06	BnaC03g29960D,BnaC06g40610D,BnaA09g23090D,BnaCnng66500D,BnaC09g25660D,BnaA01g04740D,BnaC01g06270D,BnaA07g35670D,BnaA03g24090D,BnaC01g18640D,BnaC09g22670D
GO:0033014	tetrapyrrole biosynthetic process	Biological Process	143	9	1.15	2.6e-06	BnaC05g01980D,BnaC09g20020D,BnaA02g25020D,BnaA03g48610D,BnaAnng07140D,BnaC05g06170D,BnaA07g31590D,BnaA01g09270D,BnaC07g40900D
GO:0015985	energy coupled proton transport, down electrochemical gradient	Biological Process	108	8	0.87	2.8e-06	BnaC03g29960D,BnaA09g23090D,BnaCnng66500D,BnaC09g25660D,BnaA01g04740D,BnaC01g06270D,BnaA03g24090D,BnaC09g22670D
GO:0015986	ATP synthesis coupled proton transport	Biological Process	108	8	0.87	2.8e-06	BnaC03g29960D,BnaA09g23090D,BnaCnng66500D,BnaC09g25660D,BnaA01g04740D,BnaC01g06270D,BnaA03g24090D,BnaC09g22670D
GO:0006754	ATP biosynthetic process	Biological Process	112	8	0.9	3.7e-06	BnaC03g29960D,BnaA09g23090D,BnaCnng66500D,BnaC09g25660D,BnaA01g04740D,BnaC01g06270D,BnaA03g24090D,BnaC09g22670D
GO:1901659	glycosyl compound biosynthetic process	Biological Process	287	12	2.31	4.3e-06	BnaC04g52970D,BnaC03g29960D,BnaC06g40610D,BnaA09g23090D,BnaCnng66500D,BnaC09g25660D,BnaA01g04740D,BnaC01g06270D,BnaA07g35670D,BnaA03g24090D,BnaC01g18640D,BnaC09g22670D
GO:0044281	small molecule metabolic process	Biological Process	3598	54	29.01	5e-06	BnaC06g43480D,BnaC03g71780D,BnaA09g03550D,BnaC04g52970D,BnaA08g25100D,BnaC03g29960D,BnaC09g46980D,BnaA06g37230D,BnaC01g38270D,BnaC09g20020D,BnaA02g25020D,BnaA03g49440D,BnaA04g25390D,BnaA05g34950D,BnaC08g15110D,BnaA03g46830D,BnaC04g29670D,BnaA01g13860D,BnaA09g47510D,BnaC03g60280D,BnaC06g40610D,BnaA03g11710D,BnaA01g30320D,BnaAnng07140D,BnaC02g00740D,BnaC09g31160D,BnaA09g23090D,BnaA09g01610D,BnaCnng…
GO:0006778	porphyrin-containing compound metabolic process	Biological Process	157	9	1.27	5.6e-06	BnaC05g01980D,BnaC09g20020D,BnaA02g25020D,BnaA03g48610D,BnaAnng07140D,BnaC05g06170D,BnaA07g31590D,BnaA01g09270D,BnaC07g40900D
GO:0009201	ribonucleoside triphosphate biosynthetic process	Biological Process	166	9	1.34	8.8e-06	BnaC03g29960D,BnaA09g23090D,BnaCnng66500D,BnaC09g25660D,BnaA01g04740D,BnaC01g06270D,BnaA03g24090D,BnaC01g18640D,BnaC09g22670D
GO:0018131	oxazole or thiazole biosynthetic process	Biological Process	6	3	0.05	1e-05	BnaC03g71780D,BnaA03g11710D,BnaC09g31160D
GO:0030656	regulation of vitamin metabolic process	Biological Process	6	3	0.05	1e-05	BnaC09g20020D,BnaA02g25020D,BnaAnng07140D
GO:0046484	oxazole or thiazole metabolic process	Biological Process	6	3	0.05	1e-05	BnaC03g71780D,BnaA03g11710D,BnaC09g31160D
GO:0052837	thiazole biosynthetic process	Biological Process	6	3	0.05	1e-05	BnaC03g71780D,BnaA03g11710D,BnaC09g31160D
GO:0052838	thiazole metabolic process	Biological Process	6	3	0.05	1e-05	BnaC03g71780D,BnaA03g11710D,BnaC09g31160D
GO:1901403	positive regulation of tetrapyrrole metabolic process	Biological Process	6	3	0.05	1e-05	BnaC09g20020D,BnaA02g25020D,BnaAnng07140D
GO:1901465	positive regulation of tetrapyrrole biosynthetic process	Biological Process	6	3	0.05	1e-05	BnaC09g20020D,BnaA02g25020D,BnaAnng07140D
GO:1902932	positive regulation of alcohol biosynthetic process	Biological Process	6	3	0.05	1e-05	BnaC09g20020D,BnaA02g25020D,BnaAnng07140D
GO:0009142	nucleoside triphosphate biosynthetic process	Biological Process	169	9	1.36	1e-05	BnaC03g29960D,BnaA09g23090D,BnaCnng66500D,BnaC09g25660D,BnaA01g04740D,BnaC01g06270D,BnaA03g24090D,BnaC01g18640D,BnaC09g22670D
GO:0042455	ribonucleoside biosynthetic process	Biological Process	263	11	2.12	1.1e-05	BnaC03g29960D,BnaC06g40610D,BnaA09g23090D,BnaCnng66500D,BnaC09g25660D,BnaA01g04740D,BnaC01g06270D,BnaA07g35670D,BnaA03g24090D,BnaC01g18640D,BnaC09g22670D
GO:0009206	purine ribonucleoside triphosphate biosynthetic process	Biological Process	131	8	1.06	1.2e-05	BnaC03g29960D,BnaA09g23090D,BnaCnng66500D,BnaC09g25660D,BnaA01g04740D,BnaC01g06270D,BnaA03g24090D,BnaC09g22670D
GO:0009163	nucleoside biosynthetic process	Biological Process	267	11	2.15	1.2e-05	BnaC03g29960D,BnaC06g40610D,BnaA09g23090D,BnaCnng66500D,BnaC09g25660D,BnaA01g04740D,BnaC01g06270D,BnaA07g35670D,BnaA03g24090D,BnaC01g18640D,BnaC09g22670D
GO:0009145	purine nucleoside triphosphate biosynthetic process	Biological Process	132	8	1.06	1.3e-05	BnaC03g29960D,BnaA09g23090D,BnaCnng66500D,BnaC09g25660D,BnaA01g04740D,BnaC01g06270D,BnaA03g24090D,BnaC09g22670D
GO:0006006	glucose metabolic process	Biological Process	138	8	1.11	1.7e-05	BnaC05g09210D,BnaAnng17200D,BnaA09g46780D,BnaA03g46830D,BnaA08g04610D,BnaAnng10640D,BnaA06g07790D,BnaA10g23990D
GO:0033013	tetrapyrrole metabolic process	Biological Process	182	9	1.47	1.8e-05	BnaC05g01980D,BnaC09g20020D,BnaA02g25020D,BnaA03g48610D,BnaAnng07140D,BnaC05g06170D,BnaA07g31590D,BnaA01g09270D,BnaC07g40900D
GO:0009260	ribonucleotide biosynthetic process	Biological Process	279	11	2.25	1.9e-05	BnaC03g29960D,BnaC06g40610D,BnaA09g23090D,BnaCnng66500D,BnaC09g25660D,BnaA01g04740D,BnaC01g06270D,BnaA07g35670D,BnaA03g24090D,BnaC01g18640D,BnaC09g22670D
GO:0046390	ribose phosphate biosynthetic process	Biological Process	281	11	2.27	2e-05	BnaC03g29960D,BnaC06g40610D,BnaA09g23090D,BnaCnng66500D,BnaC09g25660D,BnaA01g04740D,BnaC01g06270D,BnaA07g35670D,BnaA03g24090D,BnaC01g18640D,BnaC09g22670D
GO:0019747	regulation of isoprenoid metabolic process	Biological Process	22	4	0.18	2.7e-05	BnaC09g20020D,BnaA02g25020D,BnaAnng07140D,BnaA08g24180D
GO:1902930	regulation of alcohol biosynthetic process	Biological Process	22	4	0.18	2.7e-05	BnaC09g20020D,BnaA02g25020D,BnaAnng07140D,BnaA08g24180D
GO:0046148	pigment biosynthetic process	Biological Process	192	9	1.55	2.8e-05	BnaC05g01980D,BnaC09g20020D,BnaA02g25020D,BnaA03g48610D,BnaAnng07140D,BnaC05g06170D,BnaA07g31590D,BnaA01g09270D,BnaC07g40900D
GO:1902600	hydrogen ion transmembrane transport	Biological Process	151	8	1.22	3.3e-05	BnaC03g29960D,BnaA09g23090D,BnaCnng66500D,BnaC09g25660D,BnaA01g04740D,BnaC01g06270D,BnaA03g24090D,BnaC09g22670D
GO:0006464	cellular protein modification process	Biological Process	2632	41	21.22	3.7e-05	BnaCnng21010D,BnaA09g56570D,BnaCnng24140D,BnaA09g02120D,BnaC04g05260D,BnaCnng31870D,BnaC02g46810D,BnaA03g60230D,BnaC05g12070D,BnaAnng22920D,BnaA06g10520D,BnaC02g06380D,BnaA09g13710D,BnaA07g07560D,BnaC08g04860D,BnaC04g21740D,BnaA06g31910D,BnaA05g29390D,BnaCnng04230D,BnaCnng15190D,BnaA01g22670D,BnaA02g29010D,BnaA08g04190D,BnaA08g22200D,BnaC07g09400D,BnaA06g17350D,BnaC05g22880D,BnaC09g01520D,BnaA06g…
GO:0036211	protein modification process	Biological Process	2632	41	21.22	3.7e-05	BnaCnng21010D,BnaA09g56570D,BnaCnng24140D,BnaA09g02120D,BnaC04g05260D,BnaCnng31870D,BnaC02g46810D,BnaA03g60230D,BnaC05g12070D,BnaAnng22920D,BnaA06g10520D,BnaC02g06380D,BnaA09g13710D,BnaA07g07560D,BnaC08g04860D,BnaC04g21740D,BnaA06g31910D,BnaA05g29390D,BnaCnng04230D,BnaCnng15190D,BnaA01g22670D,BnaA02g29010D,BnaA08g04190D,BnaA08g22200D,BnaC07g09400D,BnaA06g17350D,BnaC05g22880D,BnaC09g01520D,BnaA06g…
GO:0010380	regulation of chlorophyll biosynthetic process	Biological Process	9	3	0.07	4.2e-05	BnaC09g20020D,BnaA02g25020D,BnaAnng07140D
GO:0043255	regulation of carbohydrate biosynthetic process	Biological Process	49	5	0.4	4.7e-05	BnaA04g26990D,BnaC04g51320D,BnaA07g19320D,BnaC03g26040D,BnaA03g21770D
GO:0009127	purine nucleoside monophosphate biosynthetic process	Biological Process	164	8	1.32	5.9e-05	BnaC03g29960D,BnaA09g23090D,BnaCnng66500D,BnaC09g25660D,BnaA01g04740D,BnaC01g06270D,BnaA03g24090D,BnaC09g22670D
GO:0009168	purine ribonucleoside monophosphate biosynthetic process	Biological Process	164	8	1.32	5.9e-05	BnaC03g29960D,BnaA09g23090D,BnaCnng66500D,BnaC09g25660D,BnaA01g04740D,BnaC01g06270D,BnaA03g24090D,BnaC09g22670D
GO:0044710	single-organism metabolic process	Biological Process	8356	96	67.37	6.1e-05	BnaC05g01980D,BnaA04g26990D,BnaC06g43480D,BnaC04g02430D,BnaC03g71780D,BnaC05g09210D,BnaA09g03550D,BnaC04g52970D,BnaAnng36210D,BnaA08g25100D,BnaC03g29960D,BnaC09g46980D,BnaA06g37230D,BnaC01g38270D,BnaAnng17200D,BnaC07g33090D,BnaC09g20020D,BnaA09g46780D,BnaCnng40440D,BnaA05g18100D,BnaC04g51320D,BnaA02g25020D,BnaA03g48610D,BnaA03g49440D,BnaA04g25390D,BnaA05g34950D,BnaC08g15110D,BnaA03g46830D,BnaC05g…
GO:0009161	ribonucleoside monophosphate metabolic process	Biological Process	318	11	2.56	6.1e-05	BnaC03g29960D,BnaC06g40610D,BnaA09g23090D,BnaCnng66500D,BnaC09g25660D,BnaA01g04740D,BnaC01g06270D,BnaA07g35670D,BnaA03g24090D,BnaC01g18640D,BnaC09g22670D
GO:0006818	hydrogen transport	Biological Process	166	8	1.34	6.5e-05	BnaC03g29960D,BnaA09g23090D,BnaCnng66500D,BnaC09g25660D,BnaA01g04740D,BnaC01g06270D,BnaA03g24090D,BnaC09g22670D
GO:0015992	proton transport	Biological Process	166	8	1.34	6.5e-05	BnaC03g29960D,BnaA09g23090D,BnaCnng66500D,BnaC09g25660D,BnaA01g04740D,BnaC01g06270D,BnaA03g24090D,BnaC09g22670D
GO:0044723	single-organism carbohydrate metabolic process	Biological Process	1478	27	11.92	7.1e-05	BnaA04g26990D,BnaC05g09210D,BnaA06g37230D,BnaC01g38270D,BnaAnng17200D,BnaA09g46780D,BnaC04g51320D,BnaA03g46830D,BnaA08g04610D,BnaC03g60280D,BnaA01g30320D,BnaAnng10640D,BnaA07g19320D,BnaC07g47470D,BnaC03g26040D,BnaA06g07790D,BnaC04g33570D,BnaC03g37820D,BnaA03g32440D,BnaC06g29160D,BnaC02g08620D,BnaC01g06040D,BnaC01g00680D,BnaA10g23990D,BnaA03g21770D,BnaA01g15640D,BnaC01g18640D
GO:0009987	cellular process	Biological Process	25436	230	205.09	8.1e-05	BnaC05g01980D,BnaC05g02370D,BnaA04g26990D,BnaC06g43480D,BnaC04g02430D,BnaCnng21010D,BnaA03g58900D,BnaA09g51970D,BnaA03g56090D,BnaA09g07840D,BnaA09g06690D,BnaC04g04450D,BnaC03g71780D,BnaA09g56570D,BnaA06g01680D,BnaCnng24140D,BnaA05g20390D,BnaA09g03550D,BnaA09g02120D,BnaA01g29070D,BnaA05g34630D,BnaC04g52970D,BnaAnng36210D,BnaC03g73080D,BnaC04g05260D,BnaA10g27910D,BnaA08g25100D,BnaC03g29960D,BnaC09g…
GO:0090056	regulation of chlorophyll metabolic process	Biological Process	11	3	0.09	8.2e-05	BnaC09g20020D,BnaA02g25020D,BnaAnng07140D
GO:1901463	regulation of tetrapyrrole biosynthetic process	Biological Process	11	3	0.09	8.2e-05	BnaC09g20020D,BnaA02g25020D,BnaAnng07140D
GO:0009123	nucleoside monophosphate metabolic process	Biological Process	332	11	2.68	9e-05	BnaC03g29960D,BnaC06g40610D,BnaA09g23090D,BnaCnng66500D,BnaC09g25660D,BnaA01g04740D,BnaC01g06270D,BnaA07g35670D,BnaA03g24090D,BnaC01g18640D,BnaC09g22670D
GO:0046889	positive regulation of lipid biosynthetic process	Biological Process	12	3	0.1	0.00011	BnaC09g20020D,BnaA02g25020D,BnaAnng07140D
GO:0042440	pigment metabolic process	Biological Process	231	9	1.86	0.00012	BnaC05g01980D,BnaC09g20020D,BnaA02g25020D,BnaA03g48610D,BnaAnng07140D,BnaC05g06170D,BnaA07g31590D,BnaA01g09270D,BnaC07g40900D
GO:1901401	regulation of tetrapyrrole metabolic process	Biological Process	13	3	0.1	0.00014	BnaC09g20020D,BnaA02g25020D,BnaAnng07140D
GO:0009767	photosynthetic electron transport chain	Biological Process	62	5	0.5	0.00015	BnaC05g12200D,BnaA06g10670D,BnaA01g12540D,BnaA01g13510D,BnaA09g20620D
GO:0006766	vitamin metabolic process	Biological Process	101	6	0.81	0.00017	BnaC03g71780D,BnaC09g20020D,BnaA02g25020D,BnaA03g11710D,BnaAnng07140D,BnaC09g31160D
GO:0009228	thiamine biosynthetic process	Biological Process	14	3	0.11	0.00018	BnaC03g71780D,BnaA03g11710D,BnaC09g31160D
GO:0042724	thiamine-containing compound biosynthetic process	Biological Process	14	3	0.11	0.00018	BnaC03g71780D,BnaA03g11710D,BnaC09g31160D
GO:0019464	glycine decarboxylation via glycine cleavage system	Biological Process	15	3	0.12	0.00022	BnaA05g34950D,BnaC05g24600D,BnaA09g24310D
GO:0046890	regulation of lipid biosynthetic process	Biological Process	37	4	0.3	0.00022	BnaC09g20020D,BnaA02g25020D,BnaAnng07140D,BnaA08g24180D
GO:0042451	purine nucleoside biosynthetic process	Biological Process	206	8	1.66	0.00029	BnaC03g29960D,BnaA09g23090D,BnaCnng66500D,BnaC09g25660D,BnaA01g04740D,BnaC01g06270D,BnaA03g24090D,BnaC09g22670D
GO:0046129	purine ribonucleoside biosynthetic process	Biological Process	206	8	1.66	0.00029	BnaC03g29960D,BnaA09g23090D,BnaCnng66500D,BnaC09g25660D,BnaA01g04740D,BnaC01g06270D,BnaA03g24090D,BnaC09g22670D
GO:1901606	alpha-amino acid catabolic process	Biological Process	111	6	0.89	0.00029	BnaA08g25100D,BnaA05g34950D,BnaC08g15110D,BnaA09g47510D,BnaC05g24600D,BnaA09g24310D
GO:0006109	regulation of carbohydrate metabolic process	Biological Process	72	5	0.58	0.0003	BnaA04g26990D,BnaC04g51320D,BnaA07g19320D,BnaC03g26040D,BnaA03g21770D
GO:0045834	positive regulation of lipid metabolic process	Biological Process	17	3	0.14	0.00032	BnaC09g20020D,BnaA02g25020D,BnaAnng07140D
GO:0009063	cellular amino acid catabolic process	Biological Process	160	7	1.29	0.00033	BnaA08g25100D,BnaA03g49440D,BnaA05g34950D,BnaC08g15110D,BnaA09g47510D,BnaC05g24600D,BnaA09g24310D
GO:0006772	thiamine metabolic process	Biological Process	18	3	0.15	0.00039	BnaC03g71780D,BnaA03g11710D,BnaC09g31160D
GO:0042723	thiamine-containing compound metabolic process	Biological Process	18	3	0.15	0.00039	BnaC03g71780D,BnaA03g11710D,BnaC09g31160D
GO:0051194	positive regulation of cofactor metabolic process	Biological Process	18	3	0.15	0.00039	BnaC09g20020D,BnaA02g25020D,BnaAnng07140D
GO:0098662	inorganic cation transmembrane transport	Biological Process	220	8	1.77	0.00044	BnaC03g29960D,BnaA09g23090D,BnaCnng66500D,BnaC09g25660D,BnaA01g04740D,BnaC01g06270D,BnaA03g24090D,BnaC09g22670D
GO:0009152	purine ribonucleotide biosynthetic process	Biological Process	222	8	1.79	0.00047	BnaC03g29960D,BnaA09g23090D,BnaCnng66500D,BnaC09g25660D,BnaA01g04740D,BnaC01g06270D,BnaA03g24090D,BnaC09g22670D
GO:0046034	ATP metabolic process	Biological Process	222	8	1.79	0.00047	BnaC03g29960D,BnaA09g23090D,BnaCnng66500D,BnaC09g25660D,BnaA01g04740D,BnaC01g06270D,BnaA03g24090D,BnaC09g22670D
GO:0015672	monovalent inorganic cation transport	Biological Process	224	8	1.81	0.0005	BnaC03g29960D,BnaA09g23090D,BnaCnng66500D,BnaC09g25660D,BnaA01g04740D,BnaC01g06270D,BnaA03g24090D,BnaC09g22670D
GO:0098655	cation transmembrane transport	Biological Process	224	8	1.81	0.0005	BnaC03g29960D,BnaA09g23090D,BnaCnng66500D,BnaC09g25660D,BnaA01g04740D,BnaC01g06270D,BnaA03g24090D,BnaC09g22670D
GO:0019216	regulation of lipid metabolic process	Biological Process	46	4	0.37	0.00052	BnaC09g20020D,BnaA02g25020D,BnaAnng07140D,BnaA08g24180D
GO:1901605	alpha-amino acid metabolic process	Biological Process	690	15	5.56	0.00054	BnaA09g03550D,BnaA08g25100D,BnaA04g25390D,BnaA05g34950D,BnaC08g15110D,BnaC04g29670D,BnaA09g47510D,BnaCnng64850D,BnaC03g61150D,BnaC05g24600D,BnaA04g07450D,BnaA01g00170D,BnaA06g30380D,BnaA08g15890D,BnaA09g24310D
GO:0043436	oxoacid metabolic process	Biological Process	2227	33	17.96	0.00055	BnaC06g43480D,BnaA09g03550D,BnaC04g52970D,BnaA08g25100D,BnaC09g46980D,BnaA06g37230D,BnaC01g38270D,BnaA03g49440D,BnaA04g25390D,BnaA05g34950D,BnaC08g15110D,BnaA03g46830D,BnaC04g29670D,BnaA09g47510D,BnaC03g60280D,BnaA01g30320D,BnaC02g00740D,BnaCnng64850D,BnaC03g61150D,BnaC07g47470D,BnaA08g24180D,BnaC04g33570D,BnaC03g37820D,BnaC05g24600D,BnaA03g32440D,BnaA04g07450D,BnaA01g00170D,BnaA03g35400D,BnaA06g…
GO:0006082	organic acid metabolic process	Biological Process	2233	33	18	0.00058	BnaC06g43480D,BnaA09g03550D,BnaC04g52970D,BnaA08g25100D,BnaC09g46980D,BnaA06g37230D,BnaC01g38270D,BnaA03g49440D,BnaA04g25390D,BnaA05g34950D,BnaC08g15110D,BnaA03g46830D,BnaC04g29670D,BnaA09g47510D,BnaC03g60280D,BnaA01g30320D,BnaC02g00740D,BnaCnng64850D,BnaC03g61150D,BnaC07g47470D,BnaA08g24180D,BnaC04g33570D,BnaC03g37820D,BnaC05g24600D,BnaA03g32440D,BnaA04g07450D,BnaA01g00170D,BnaA03g35400D,BnaA06g…
GO:0098660	inorganic ion transmembrane transport	Biological Process	230	8	1.85	0.00059	BnaC03g29960D,BnaA09g23090D,BnaCnng66500D,BnaC09g25660D,BnaA01g04740D,BnaC01g06270D,BnaA03g24090D,BnaC09g22670D
GO:0019752	carboxylic acid metabolic process	Biological Process	2176	32	17.55	0.00076	BnaC06g43480D,BnaA09g03550D,BnaA08g25100D,BnaC09g46980D,BnaA06g37230D,BnaC01g38270D,BnaA03g49440D,BnaA04g25390D,BnaA05g34950D,BnaC08g15110D,BnaA03g46830D,BnaC04g29670D,BnaA09g47510D,BnaC03g60280D,BnaA01g30320D,BnaC02g00740D,BnaCnng64850D,BnaC03g61150D,BnaC07g47470D,BnaA08g24180D,BnaC04g33570D,BnaC03g37820D,BnaC05g24600D,BnaA03g32440D,BnaA04g07450D,BnaA01g00170D,BnaA03g35400D,BnaA06g30380D,BnaA01g…
GO:0006164	purine nucleotide biosynthetic process	Biological Process	247	8	1.99	0.00094	BnaC03g29960D,BnaA09g23090D,BnaCnng66500D,BnaC09g25660D,BnaA01g04740D,BnaC01g06270D,BnaA03g24090D,BnaC09g22670D
GO:0006563	L-serine metabolic process	Biological Process	94	5	0.76	0.001	BnaA09g03550D,BnaA04g25390D,BnaC03g61150D,BnaA01g00170D,BnaA08g15890D
GO:0009773	photosynthetic electron transport in photosystem I	Biological Process	25	3	0.2	0.00105	BnaC05g12200D,BnaA06g10670D,BnaA01g12540D
GO:0009070	serine family amino acid biosynthetic process	Biological Process	98	5	0.79	0.00121	BnaA09g03550D,BnaA04g25390D,BnaC03g61150D,BnaA01g00170D,BnaA08g15890D
GO:0009165	nucleotide biosynthetic process	Biological Process	453	11	3.65	0.00122	BnaC03g29960D,BnaC06g40610D,BnaA09g23090D,BnaCnng66500D,BnaC09g25660D,BnaA01g04740D,BnaC01g06270D,BnaA07g35670D,BnaA03g24090D,BnaC01g18640D,BnaC09g22670D
GO:1901293	nucleoside phosphate biosynthetic process	Biological Process	453	11	3.65	0.00122	BnaC03g29960D,BnaC06g40610D,BnaA09g23090D,BnaCnng66500D,BnaC09g25660D,BnaA01g04740D,BnaC01g06270D,BnaA07g35670D,BnaA03g24090D,BnaC01g18640D,BnaC09g22670D
GO:0006545	glycine biosynthetic process	Biological Process	27	3	0.22	0.00131	BnaC03g61150D,BnaA01g00170D,BnaA08g15890D
GO:0019264	glycine biosynthetic process from serine	Biological Process	27	3	0.22	0.00131	BnaC03g61150D,BnaA01g00170D,BnaA08g15890D
GO:0043097	pyrimidine nucleoside salvage	Biological Process	28	3	0.23	0.00146	BnaC06g40610D,BnaA07g35670D,BnaC01g18640D
GO:0016054	organic acid catabolic process	Biological Process	206	7	1.66	0.00148	BnaA08g25100D,BnaA03g49440D,BnaA05g34950D,BnaC08g15110D,BnaA09g47510D,BnaC05g24600D,BnaA09g24310D
GO:0046395	carboxylic acid catabolic process	Biological Process	206	7	1.66	0.00148	BnaA08g25100D,BnaA03g49440D,BnaA05g34950D,BnaC08g15110D,BnaA09g47510D,BnaC05g24600D,BnaA09g24310D
GO:0072528	pyrimidine-containing compound biosynthetic process	Biological Process	154	6	1.24	0.00161	BnaC03g71780D,BnaC06g40610D,BnaA03g11710D,BnaC09g31160D,BnaA07g35670D,BnaC01g18640D
GO:0009126	purine nucleoside monophosphate metabolic process	Biological Process	274	8	2.21	0.00182	BnaC03g29960D,BnaA09g23090D,BnaCnng66500D,BnaC09g25660D,BnaA01g04740D,BnaC01g06270D,BnaA03g24090D,BnaC09g22670D
GO:0009167	purine ribonucleoside monophosphate metabolic process	Biological Process	274	8	2.21	0.00182	BnaC03g29960D,BnaA09g23090D,BnaCnng66500D,BnaC09g25660D,BnaA01g04740D,BnaC01g06270D,BnaA03g24090D,BnaC09g22670D
GO:0051193	regulation of cofactor metabolic process	Biological Process	32	3	0.26	0.00216	BnaC09g20020D,BnaA02g25020D,BnaAnng07140D
GO:0005975	carbohydrate metabolic process	Biological Process	3224	41	26	0.00232	BnaA04g26990D,BnaC05g09210D,BnaC03g73080D,BnaA07g38250D,BnaC09g46980D,BnaA06g37230D,BnaC01g38270D,BnaAnng17200D,BnaA09g46780D,BnaA09g35380D,BnaC04g51140D,BnaC04g51320D,BnaA03g46830D,BnaC06g31970D,BnaA09g48030D,BnaA08g04610D,BnaC03g60280D,BnaC04g26530D,BnaA08g07000D,BnaA01g30320D,BnaC02g00740D,BnaAnng10640D,BnaA07g16660D,BnaA07g19320D,BnaC07g47470D,BnaC03g26040D,BnaA07g28910D,BnaA06g07790D,BnaC04g…
GO:0034220	ion transmembrane transport	Biological Process	289	8	2.33	0.00253	BnaC03g29960D,BnaA09g23090D,BnaCnng66500D,BnaC09g25660D,BnaA01g04740D,BnaC01g06270D,BnaA03g24090D,BnaC09g22670D
GO:0072527	pyrimidine-containing compound metabolic process	Biological Process	169	6	1.36	0.00257	BnaC03g71780D,BnaC06g40610D,BnaA03g11710D,BnaC09g31160D,BnaA07g35670D,BnaC01g18640D
GO:0008655	pyrimidine-containing compound salvage	Biological Process	35	3	0.28	0.0028	BnaC06g40610D,BnaA07g35670D,BnaC01g18640D
GO:0016051	carbohydrate biosynthetic process	Biological Process	507	11	4.09	0.00294	BnaA04g26990D,BnaAnng17200D,BnaC04g51320D,BnaA03g46830D,BnaA07g19320D,BnaC03g26040D,BnaC06g29160D,BnaC02g08620D,BnaC01g06040D,BnaC01g00680D,BnaA03g21770D
GO:0016052	carbohydrate catabolic process	Biological Process	661	13	5.33	0.00297	BnaA06g37230D,BnaC01g38270D,BnaA03g46830D,BnaC03g60280D,BnaA01g30320D,BnaAnng10640D,BnaC07g47470D,BnaC04g33570D,BnaC03g37820D,BnaA03g32440D,BnaA10g23990D,BnaA01g15640D,BnaC01g18640D
GO:0006222	UMP biosynthetic process	Biological Process	36	3	0.29	0.00304	BnaC06g40610D,BnaA07g35670D,BnaC01g18640D
GO:0009173	pyrimidine ribonucleoside monophosphate metabolic process	Biological Process	36	3	0.29	0.00304	BnaC06g40610D,BnaA07g35670D,BnaC01g18640D
GO:0009174	pyrimidine ribonucleoside monophosphate biosynthetic process	Biological Process	36	3	0.29	0.00304	BnaC06g40610D,BnaA07g35670D,BnaC01g18640D
GO:0046049	UMP metabolic process	Biological Process	36	3	0.29	0.00304	BnaC06g40610D,BnaA07g35670D,BnaC01g18640D
GO:0035999	tetrahydrofolate interconversion	Biological Process	38	3	0.31	0.00355	BnaC03g61150D,BnaA01g00170D,BnaA08g15890D
GO:0043174	nucleoside salvage	Biological Process	38	3	0.31	0.00355	BnaC06g40610D,BnaA07g35670D,BnaC01g18640D
GO:0072522	purine-containing compound biosynthetic process	Biological Process	310	8	2.5	0.00386	BnaC03g29960D,BnaA09g23090D,BnaCnng66500D,BnaC09g25660D,BnaA01g04740D,BnaC01g06270D,BnaA03g24090D,BnaC09g22670D
GO:0051188	cofactor biosynthetic process	Biological Process	385	9	3.1	0.00427	BnaC05g01980D,BnaC09g20020D,BnaA02g25020D,BnaA03g48610D,BnaAnng07140D,BnaC05g06170D,BnaA07g31590D,BnaA01g09270D,BnaC07g40900D
GO:0051186	cofactor metabolic process	Biological Process	776	14	6.26	0.00447	BnaC05g01980D,BnaC09g20020D,BnaA02g25020D,BnaA03g48610D,BnaAnng07140D,BnaC03g61150D,BnaAnng10640D,BnaC05g06170D,BnaA07g31590D,BnaA01g00170D,BnaA01g09270D,BnaA10g23990D,BnaA08g15890D,BnaC07g40900D
GO:0032544	plastid translation	Biological Process	13	2	0.1	0.00476	BnaC04g24780D,BnaC04g20890D
GO:0009199	ribonucleoside triphosphate metabolic process	Biological Process	393	9	3.17	0.00488	BnaC03g29960D,BnaA09g23090D,BnaCnng66500D,BnaC09g25660D,BnaA01g04740D,BnaC01g06270D,BnaA03g24090D,BnaC01g18640D,BnaC09g22670D
GO:0044712	single-organism catabolic process	Biological Process	1406	21	11.34	0.0052	BnaA08g25100D,BnaA06g37230D,BnaC01g38270D,BnaA03g49440D,BnaA05g34950D,BnaC08g15110D,BnaA03g46830D,BnaA09g47510D,BnaC03g60280D,BnaC02g06380D,BnaA01g30320D,BnaAnng10640D,BnaC07g47470D,BnaC04g33570D,BnaC03g37820D,BnaC05g24600D,BnaA03g32440D,BnaA10g23990D,BnaA01g15640D,BnaA09g24310D,BnaC01g18640D
GO:0009141	nucleoside triphosphate metabolic process	Biological Process	402	9	3.24	0.00563	BnaC03g29960D,BnaA09g23090D,BnaCnng66500D,BnaC09g25660D,BnaA01g04740D,BnaC01g06270D,BnaA03g24090D,BnaC01g18640D,BnaC09g22670D
GO:0009129	pyrimidine nucleoside monophosphate metabolic process	Biological Process	46	3	0.37	0.00609	BnaC06g40610D,BnaA07g35670D,BnaC01g18640D
GO:0009130	pyrimidine nucleoside monophosphate biosynthetic process	Biological Process	46	3	0.37	0.00609	BnaC06g40610D,BnaA07g35670D,BnaC01g18640D
GO:1901657	glycosyl compound metabolic process	Biological Process	723	13	5.83	0.00622	BnaC04g52970D,BnaC03g29960D,BnaA01g13860D,BnaC06g40610D,BnaA09g23090D,BnaCnng66500D,BnaC09g25660D,BnaA01g04740D,BnaC01g06270D,BnaA07g35670D,BnaA03g24090D,BnaC01g18640D,BnaC09g22670D
GO:0044283	small molecule biosynthetic process	Biological Process	1257	19	10.14	0.00683	BnaC06g43480D,BnaC03g71780D,BnaA09g03550D,BnaC09g20020D,BnaA02g25020D,BnaA04g25390D,BnaC04g29670D,BnaC06g40610D,BnaA03g11710D,BnaAnng07140D,BnaC09g31160D,BnaCnng64850D,BnaC03g61150D,BnaA08g24180D,BnaA04g07450D,BnaA01g00170D,BnaC01g00680D,BnaA07g35670D,BnaA08g15890D
GO:0009116	nucleoside metabolic process	Biological Process	663	12	5.35	0.00801	BnaC03g29960D,BnaA01g13860D,BnaC06g40610D,BnaA09g23090D,BnaCnng66500D,BnaC09g25660D,BnaA01g04740D,BnaC01g06270D,BnaA07g35670D,BnaA03g24090D,BnaC01g18640D,BnaC09g22670D
GO:0009259	ribonucleotide metabolic process	Biological Process	584	11	4.71	0.00825	BnaC03g29960D,BnaC06g40610D,BnaA09g23090D,BnaCnng66500D,BnaC09g25660D,BnaA01g04740D,BnaC01g06270D,BnaA07g35670D,BnaA03g24090D,BnaC01g18640D,BnaC09g22670D
GO:0044282	small molecule catabolic process	Biological Process	284	7	2.29	0.00854	BnaA08g25100D,BnaA03g49440D,BnaA05g34950D,BnaC08g15110D,BnaA09g47510D,BnaC05g24600D,BnaA09g24310D
GO:0009119	ribonucleoside metabolic process	Biological Process	588	11	4.74	0.00866	BnaC03g29960D,BnaC06g40610D,BnaA09g23090D,BnaCnng66500D,BnaC09g25660D,BnaA01g04740D,BnaC01g06270D,BnaA07g35670D,BnaA03g24090D,BnaC01g18640D,BnaC09g22670D
GO:0019693	ribose phosphate metabolic process	Biological Process	590	11	4.76	0.00887	BnaC03g29960D,BnaC06g40610D,BnaA09g23090D,BnaCnng66500D,BnaC09g25660D,BnaA01g04740D,BnaC01g06270D,BnaA07g35670D,BnaA03g24090D,BnaC01g18640D,BnaC09g22670D
GO:0009205	purine ribonucleoside triphosphate metabolic process	Biological Process	358	8	2.89	0.00893	BnaC03g29960D,BnaA09g23090D,BnaCnng66500D,BnaC09g25660D,BnaA01g04740D,BnaC01g06270D,BnaA03g24090D,BnaC09g22670D
GO:0009144	purine nucleoside triphosphate metabolic process	Biological Process	359	8	2.89	0.00907	BnaC03g29960D,BnaA09g23090D,BnaCnng66500D,BnaC09g25660D,BnaA01g04740D,BnaC01g06270D,BnaA03g24090D,BnaC09g22670D
GO:0019318	hexose metabolic process	Biological Process	359	8	2.89	0.00907	BnaC05g09210D,BnaAnng17200D,BnaA09g46780D,BnaA03g46830D,BnaA08g04610D,BnaAnng10640D,BnaA06g07790D,BnaA10g23990D
GO:0090407	organophosphate biosynthetic process	Biological Process	764	13	6.16	0.00961	BnaC03g29960D,BnaC06g40610D,BnaA09g23090D,BnaCnng66500D,BnaA06g21600D,BnaC09g25660D,BnaA01g04740D,BnaC01g06270D,BnaC01g00680D,BnaA07g35670D,BnaA03g24090D,BnaC01g18640D,BnaC09g22670D
GO:0032787	monocarboxylic acid metabolic process	Biological Process	685	12	5.52	0.0102	BnaA06g37230D,BnaC01g38270D,BnaA03g46830D,BnaC03g60280D,BnaA01g30320D,BnaC07g47470D,BnaA08g24180D,BnaC04g33570D,BnaC03g37820D,BnaA03g32440D,BnaA01g15640D,BnaC01g18640D
GO:0022900	electron transport chain	Biological Process	167	5	1.35	0.01163	BnaC05g12200D,BnaA06g10670D,BnaA01g12540D,BnaA01g13510D,BnaA09g20620D
GO:0046165	alcohol biosynthetic process	Biological Process	168	5	1.35	0.01191	BnaC09g20020D,BnaA02g25020D,BnaAnng07140D,BnaA08g24180D,BnaC01g00680D
GO:0043623	cellular protein complex assembly	Biological Process	455	9	3.67	0.01207	BnaA09g07840D,BnaAnng39860D,BnaC01g23800D,BnaC07g16640D,BnaA01g19750D,BnaA07g12480D,BnaC02g48890D,BnaC04g34240D,BnaC09g07990D
GO:0044272	sulfur compound biosynthetic process	Biological Process	238	6	1.92	0.01307	BnaC03g71780D,BnaA09g03550D,BnaC04g52970D,BnaA04g25390D,BnaA03g11710D,BnaC09g31160D
GO:0034404	nucleobase-containing small molecule biosynthetic process	Biological Process	23	2	0.19	0.01466	BnaC06g40610D,BnaA07g35670D
GO:0046653	tetrahydrofolate metabolic process	Biological Process	65	3	0.52	0.01568	BnaC03g61150D,BnaA01g00170D,BnaA08g15890D
GO:0006542	glutamine biosynthetic process	Biological Process	24	2	0.19	0.0159	BnaC04g29670D,BnaA04g07450D
GO:0005996	monosaccharide metabolic process	Biological Process	402	8	3.24	0.01691	BnaC05g09210D,BnaAnng17200D,BnaA09g46780D,BnaA03g46830D,BnaA08g04610D,BnaAnng10640D,BnaA06g07790D,BnaA10g23990D
GO:0016559	peroxisome fission	Biological Process	26	2	0.21	0.01853	BnaC04g04450D,BnaC04g50420D
GO:0042364	water-soluble vitamin biosynthetic process	Biological Process	72	3	0.58	0.02055	BnaC03g71780D,BnaA03g11710D,BnaC09g31160D
GO:0015976	carbon utilization	Biological Process	29	2	0.23	0.02279	BnaA07g38790D,BnaA05g33810D
GO:0006760	folic acid-containing compound metabolic process	Biological Process	75	3	0.6	0.02286	BnaC03g61150D,BnaA01g00170D,BnaA08g15890D
GO:0009220	pyrimidine ribonucleotide biosynthetic process	Biological Process	75	3	0.6	0.02286	BnaC06g40610D,BnaA07g35670D,BnaC01g18640D
GO:0046132	pyrimidine ribonucleoside biosynthetic process	Biological Process	75	3	0.6	0.02286	BnaC06g40610D,BnaA07g35670D,BnaC01g18640D
GO:0006094	gluconeogenesis	Biological Process	30	2	0.24	0.02429	BnaAnng17200D,BnaA03g46830D
GO:0019319	hexose biosynthetic process	Biological Process	30	2	0.24	0.02429	BnaAnng17200D,BnaA03g46830D
GO:0071586	CAAX-box protein processing	Biological Process	30	2	0.24	0.02429	BnaA07g00530D,BnaC04g09850D
GO:0080120	CAAX-box protein maturation	Biological Process	30	2	0.24	0.02429	BnaA07g00530D,BnaC04g09850D
GO:0006730	one-carbon metabolic process	Biological Process	77	3	0.62	0.02448	BnaC03g61150D,BnaA01g00170D,BnaA08g15890D
GO:0009218	pyrimidine ribonucleotide metabolic process	Biological Process	77	3	0.62	0.02448	BnaC06g40610D,BnaA07g35670D,BnaC01g18640D
GO:0009110	vitamin biosynthetic process	Biological Process	79	3	0.64	0.02616	BnaC03g71780D,BnaA03g11710D,BnaC09g31160D
GO:0046134	pyrimidine nucleoside biosynthetic process	Biological Process	79	3	0.64	0.02616	BnaC06g40610D,BnaA07g35670D,BnaC01g18640D
GO:0043412	macromolecule modification	Biological Process	3747	41	30.21	0.02659	BnaCnng21010D,BnaA09g56570D,BnaCnng24140D,BnaA09g02120D,BnaC04g05260D,BnaCnng31870D,BnaC02g46810D,BnaA03g60230D,BnaC05g12070D,BnaAnng22920D,BnaA06g10520D,BnaC02g06380D,BnaA09g13710D,BnaA07g07560D,BnaC08g04860D,BnaC04g21740D,BnaA06g31910D,BnaA05g29390D,BnaCnng04230D,BnaCnng15190D,BnaA01g22670D,BnaA02g29010D,BnaA08g04190D,BnaA08g22200D,BnaC07g09400D,BnaA06g17350D,BnaC05g22880D,BnaC09g01520D,BnaA06g…
GO:1901564	organonitrogen compound metabolic process	Biological Process	4405	47	35.52	0.02666	BnaC05g01980D,BnaC06g43480D,BnaC03g71780D,BnaA09g03550D,BnaC04g52970D,BnaA08g25100D,BnaC03g29960D,BnaC09g20020D,BnaA02g25020D,BnaA03g48610D,BnaA03g49440D,BnaA04g25390D,BnaA05g34950D,BnaC08g15110D,BnaC04g29670D,BnaA01g13860D,BnaA09g47510D,BnaC02g06380D,BnaC06g40610D,BnaA03g11710D,BnaAnng07140D,BnaC04g24780D,BnaC09g31160D,BnaA09g23090D,BnaCnng64850D,BnaC03g61150D,BnaCnng66500D,BnaAnng10640D,BnaC05g…
GO:0042558	pteridine-containing compound metabolic process	Biological Process	82	3	0.66	0.02879	BnaC03g61150D,BnaA01g00170D,BnaA08g15890D
GO:0009117	nucleotide metabolic process	Biological Process	888	13	7.16	0.02899	BnaC03g29960D,BnaC06g40610D,BnaA09g23090D,BnaCnng66500D,BnaAnng10640D,BnaC09g25660D,BnaA01g04740D,BnaC01g06270D,BnaA10g23990D,BnaA07g35670D,BnaA03g24090D,BnaC01g18640D,BnaC09g22670D
GO:0006753	nucleoside phosphate metabolic process	Biological Process	890	13	7.18	0.02944	BnaC03g29960D,BnaC06g40610D,BnaA09g23090D,BnaCnng66500D,BnaAnng10640D,BnaC09g25660D,BnaA01g04740D,BnaC01g06270D,BnaA10g23990D,BnaA07g35670D,BnaA03g24090D,BnaC01g18640D,BnaC09g22670D
GO:0055085	transmembrane transport	Biological Process	715	11	5.77	0.03147	BnaC03g29960D,BnaC09g20020D,BnaA02g25020D,BnaAnng07140D,BnaA09g23090D,BnaCnng66500D,BnaC09g25660D,BnaA01g04740D,BnaC01g06270D,BnaA03g24090D,BnaC09g22670D
GO:1901617	organic hydroxy compound biosynthetic process	Biological Process	218	5	1.76	0.0323	BnaC09g20020D,BnaA02g25020D,BnaAnng07140D,BnaA08g24180D,BnaC01g00680D
GO:0006108	malate metabolic process	Biological Process	35	2	0.28	0.03236	BnaC09g46980D,BnaC02g00740D
GO:0006520	cellular amino acid metabolic process	Biological Process	1388	18	11.19	0.03317	BnaC06g43480D,BnaA09g03550D,BnaA08g25100D,BnaA03g49440D,BnaA04g25390D,BnaA05g34950D,BnaC08g15110D,BnaC04g29670D,BnaA09g47510D,BnaCnng64850D,BnaC03g61150D,BnaC05g24600D,BnaA04g07450D,BnaA01g00170D,BnaA03g35400D,BnaA06g30380D,BnaA08g15890D,BnaA09g24310D
GO:1901607	alpha-amino acid biosynthetic process	Biological Process	464	8	3.74	0.03546	BnaA09g03550D,BnaA04g25390D,BnaC04g29670D,BnaCnng64850D,BnaC03g61150D,BnaA04g07450D,BnaA01g00170D,BnaA08g15890D
GO:0006767	water-soluble vitamin metabolic process	Biological Process	90	3	0.73	0.03646	BnaC03g71780D,BnaA03g11710D,BnaC09g31160D
GO:0046131	pyrimidine ribonucleoside metabolic process	Biological Process	91	3	0.73	0.03749	BnaC06g40610D,BnaA07g35670D,BnaC01g18640D
GO:0009744	response to sucrose	Biological Process	38	2	0.31	0.03764	BnaA04g26990D,BnaC04g51320D
GO:0046364	monosaccharide biosynthetic process	Biological Process	38	2	0.31	0.03764	BnaAnng17200D,BnaA03g46830D
GO:0034285	response to disaccharide	Biological Process	40	2	0.32	0.04133	BnaA04g26990D,BnaC04g51320D
GO:0055114	oxidation-reduction process	Biological Process	842	12	6.79	0.04158	BnaC04g02430D,BnaC09g46980D,BnaC05g12200D,BnaA06g10670D,BnaA01g12540D,BnaC02g00740D,BnaA01g13510D,BnaA09g20620D,BnaAnng10640D,BnaC02g08620D,BnaA10g23990D,BnaC04g08040D
GO:0006720	isoprenoid metabolic process	Biological Process	234	5	1.89	0.04173	BnaC07g33090D,BnaC09g20020D,BnaA02g25020D,BnaAnng07140D,BnaA08g24180D
GO:0006213	pyrimidine nucleoside metabolic process	Biological Process	95	3	0.77	0.04173	BnaC06g40610D,BnaA07g35670D,BnaC01g18640D
GO:0006812	cation transport	Biological Process	568	9	4.58	0.04194	BnaC03g29960D,BnaA09g23090D,BnaA08g11580D,BnaCnng66500D,BnaC09g25660D,BnaA01g04740D,BnaC01g06270D,BnaA03g24090D,BnaC09g22670D
GO:0055086	nucleobase-containing small molecule metabolic process	Biological Process	1037	14	8.36	0.04278	BnaC03g29960D,BnaA01g13860D,BnaC06g40610D,BnaA09g23090D,BnaCnng66500D,BnaAnng10640D,BnaC09g25660D,BnaA01g04740D,BnaC01g06270D,BnaA10g23990D,BnaA07g35670D,BnaA03g24090D,BnaC01g18640D,BnaC09g22670D
GO:0008652	cellular amino acid biosynthetic process	Biological Process	580	9	4.68	0.04676	BnaC06g43480D,BnaA09g03550D,BnaA04g25390D,BnaC04g29670D,BnaCnng64850D,BnaC03g61150D,BnaA04g07450D,BnaA01g00170D,BnaA08g15890D
GO:1901137	carbohydrate derivative biosynthetic process	Biological Process	955	13	7.7	0.04716	BnaC04g52970D,BnaC03g29960D,BnaC06g40610D,BnaA09g23090D,BnaCnng66500D,BnaA06g21600D,BnaC09g25660D,BnaA01g04740D,BnaC01g06270D,BnaA07g35670D,BnaA03g24090D,BnaC01g18640D,BnaC09g22670D
GO:0030388	fructose 1,6-bisphosphate metabolic process	Biological Process	6	1	0.05	0.04742	BnaAnng17200D
GO:0071630	nucleus-associated proteasomal ubiquitin-dependent protein catabolic process	Biological Process	6	1	0.05	0.04742	BnaC02g06380D
GO:0009890	negative regulation of biosynthetic process	Biological Process	499	8	4.02	0.05045	BnaA04g26990D,BnaC04g51320D,BnaC04g12630D,BnaC04g48570D,BnaA07g19320D,BnaC03g26040D,BnaA05g08220D,BnaA03g21770D
GO:0010275	NAD(P)H dehydrogenase complex assembly	Biological Process	7	1	0.06	0.0551	BnaC04g34240D
GO:0090322	regulation of superoxide metabolic process	Biological Process	7	1	0.06	0.0551	BnaA05g18100D
GO:1901031	regulation of response to reactive oxygen species	Biological Process	7	1	0.06	0.0551	BnaA05g18100D
GO:2000121	regulation of removal of superoxide radicals	Biological Process	7	1	0.06	0.0551	BnaA05g18100D
GO:0006221	pyrimidine nucleotide biosynthetic process	Biological Process	109	3	0.88	0.0584	BnaC06g40610D,BnaA07g35670D,BnaC01g18640D
GO:0046128	purine ribonucleoside metabolic process	Biological Process	515	8	4.15	0.05849	BnaC03g29960D,BnaA09g23090D,BnaCnng66500D,BnaC09g25660D,BnaA01g04740D,BnaC01g06270D,BnaA03g24090D,BnaC09g22670D
GO:0006535	cysteine biosynthetic process from serine	Biological Process	49	2	0.4	0.05946	BnaA09g03550D,BnaA04g25390D
GO:0042278	purine nucleoside metabolic process	Biological Process	523	8	4.22	0.0628	BnaC03g29960D,BnaA09g23090D,BnaCnng66500D,BnaC09g25660D,BnaA01g04740D,BnaC01g06270D,BnaA03g24090D,BnaC09g22670D
GO:0019344	cysteine biosynthetic process	Biological Process	51	2	0.41	0.0638	BnaA09g03550D,BnaA04g25390D
GO:0009150	purine ribonucleotide metabolic process	Biological Process	525	8	4.23	0.0639	BnaC03g29960D,BnaA09g23090D,BnaCnng66500D,BnaC09g25660D,BnaA01g04740D,BnaC01g06270D,BnaA03g24090D,BnaC09g22670D
GO:0006220	pyrimidine nucleotide metabolic process	Biological Process	115	3	0.93	0.06636	BnaC06g40610D,BnaA07g35670D,BnaC01g18640D
GO:0006206	pyrimidine nucleobase metabolic process	Biological Process	57	2	0.46	0.07743	BnaC06g40610D,BnaA07g35670D
GO:0034051	negative regulation of plant-type hypersensitive response	Biological Process	10	1	0.08	0.07778	BnaA05g18100D
GO:0090332	stomatal closure	Biological Process	10	1	0.08	0.07778	BnaCnng40790D
GO:0006163	purine nucleotide metabolic process	Biological Process	554	8	4.47	0.08133	BnaC03g29960D,BnaA09g23090D,BnaCnng66500D,BnaC09g25660D,BnaA01g04740D,BnaC01g06270D,BnaA03g24090D,BnaC09g22670D
GO:0006066	alcohol metabolic process	Biological Process	286	5	2.31	0.08278	BnaC09g20020D,BnaA02g25020D,BnaAnng07140D,BnaA08g24180D,BnaC01g00680D
GO:0009704	de-etiolation	Biological Process	11	1	0.09	0.08522	BnaCnng40790D
GO:0010115	regulation of abscisic acid biosynthetic process	Biological Process	11	1	0.09	0.08522	BnaA08g24180D
GO:0034052	positive regulation of plant-type hypersensitive response	Biological Process	11	1	0.09	0.08522	BnaA05g18100D
GO:0048768	root hair cell tip growth	Biological Process	11	1	0.09	0.08522	BnaAnng18540D
GO:0071277	cellular response to calcium ion	Biological Process	11	1	0.09	0.08522	BnaCnng40790D
GO:0007623	circadian rhythm	Biological Process	136	3	1.1	0.09778	BnaAnng18540D,BnaC01g24850D,BnaA01g20040D
GO:0048511	rhythmic process	Biological Process	137	3	1.1	0.0994	BnaAnng18540D,BnaC01g24850D,BnaA01g20040D
GO:0006662	glycerol ether metabolic process	Biological Process	13	1	0.1	0.09991	BnaA09g01610D
GO:0010019	chloroplast-nucleus signaling pathway	Biological Process	13	1	0.1	0.09991	BnaA07g18350D
GO:0018904	ether metabolic process	Biological Process	13	1	0.1	0.09991	BnaA09g01610D
GO:0009052	pentose-phosphate shunt, non-oxidative branch	Biological Process	14	1	0.11	0.10717	BnaAnng10640D
GO:0010205	photoinhibition	Biological Process	14	1	0.11	0.10717	BnaA09g20620D
GO:0043155	negative regulation of photosynthesis, light reaction	Biological Process	14	1	0.11	0.10717	BnaA09g20620D
GO:0006098	pentose-phosphate shunt	Biological Process	73	2	0.59	0.11746	BnaAnng10640D,BnaA10g23990D
GO:0006740	NADPH regeneration	Biological Process	74	2	0.6	0.12011	BnaAnng10640D,BnaA10g23990D
GO:0010138	pyrimidine ribonucleotide salvage	Biological Process	16	1	0.13	0.12152	BnaC01g18640D
GO:0032262	pyrimidine nucleotide salvage	Biological Process	16	1	0.13	0.12152	BnaC01g18640D
GO:0044206	UMP salvage	Biological Process	16	1	0.13	0.12152	BnaC01g18640D
GO:0044211	CTP salvage	Biological Process	16	1	0.13	0.12152	BnaC01g18640D
GO:1900407	regulation of cellular response to oxidative stress	Biological Process	16	1	0.13	0.12152	BnaA05g18100D
GO:0006099	tricarboxylic acid cycle	Biological Process	153	3	1.23	0.1268	BnaC04g02430D,BnaC09g46980D,BnaC02g00740D
GO:0006021	inositol biosynthetic process	Biological Process	17	1	0.14	0.12861	BnaC01g00680D
GO:0019430	removal of superoxide radicals	Biological Process	17	1	0.14	0.12861	BnaA05g18100D
GO:0071450	cellular response to oxygen radical	Biological Process	17	1	0.14	0.12861	BnaA05g18100D
GO:0071451	cellular response to superoxide	Biological Process	17	1	0.14	0.12861	BnaA05g18100D
GO:0006461	protein complex assembly	Biological Process	720	9	5.81	0.13013	BnaA09g07840D,BnaAnng39860D,BnaC01g23800D,BnaC07g16640D,BnaA01g19750D,BnaA07g12480D,BnaC02g48890D,BnaC04g34240D,BnaC09g07990D
GO:0006534	cysteine metabolic process	Biological Process	78	2	0.63	0.13085	BnaA09g03550D,BnaA04g25390D
GO:0006007	glucose catabolic process	Biological Process	79	2	0.64	0.13357	BnaAnng10640D,BnaA10g23990D
GO:0070271	protein complex biogenesis	Biological Process	725	9	5.85	0.13404	BnaA09g07840D,BnaAnng39860D,BnaC01g23800D,BnaC07g16640D,BnaA01g19750D,BnaA07g12480D,BnaC02g48890D,BnaC04g34240D,BnaC09g07990D
GO:0009688	abscisic acid biosynthetic process	Biological Process	18	1	0.15	0.13564	BnaA08g24180D
GO:0043289	apocarotenoid biosynthetic process	Biological Process	18	1	0.15	0.13564	BnaA08g24180D
GO:1902645	tertiary alcohol biosynthetic process	Biological Process	18	1	0.15	0.13564	BnaA08g24180D
GO:0019637	organophosphate metabolic process	Biological Process	1464	16	11.8	0.13585	BnaC03g29960D,BnaAnng17200D,BnaC06g40610D,BnaA09g23090D,BnaCnng66500D,BnaAnng10640D,BnaA06g21600D,BnaC09g25660D,BnaA01g04740D,BnaC01g06270D,BnaC01g00680D,BnaA10g23990D,BnaA07g35670D,BnaA03g24090D,BnaC01g18640D,BnaC09g22670D
GO:0006000	fructose metabolic process	Biological Process	19	1	0.15	0.14261	BnaAnng17200D
GO:0009641	shade avoidance	Biological Process	19	1	0.15	0.14261	BnaC04g48570D
GO:0010363	regulation of plant-type hypersensitive response	Biological Process	19	1	0.15	0.14261	BnaA05g18100D
GO:0051592	response to calcium ion	Biological Process	19	1	0.15	0.14261	BnaCnng40790D
GO:0009743	response to carbohydrate	Biological Process	83	2	0.67	0.14457	BnaA04g26990D,BnaC04g51320D
GO:0019320	hexose catabolic process	Biological Process	83	2	0.67	0.14457	BnaAnng10640D,BnaA10g23990D
GO:0009657	plastid organization	Biological Process	253	4	2.04	0.14875	BnaA05g20390D,BnaC04g24780D,BnaA03g19090D,BnaC04g20890D
GO:0045454	cell redox homeostasis	Biological Process	253	4	2.04	0.14875	BnaA01g29070D,BnaCnng05900D,BnaA04g26100D,BnaA09g01610D
GO:0005986	sucrose biosynthetic process	Biological Process	20	1	0.16	0.14953	BnaAnng17200D
GO:0009098	leucine biosynthetic process	Biological Process	20	1	0.16	0.14953	BnaCnng64850D
GO:0009687	abscisic acid metabolic process	Biological Process	20	1	0.16	0.14953	BnaA08g24180D
GO:0009786	regulation of asymmetric cell division	Biological Process	20	1	0.16	0.14953	BnaA06g08690D
GO:0016144	S-glycoside biosynthetic process	Biological Process	20	1	0.16	0.14953	BnaC04g52970D
GO:0019758	glycosinolate biosynthetic process	Biological Process	20	1	0.16	0.14953	BnaC04g52970D
GO:0019761	glucosinolate biosynthetic process	Biological Process	20	1	0.16	0.14953	BnaC04g52970D
GO:0043288	apocarotenoid metabolic process	Biological Process	20	1	0.16	0.14953	BnaA08g24180D
GO:1902644	tertiary alcohol metabolic process	Biological Process	20	1	0.16	0.14953	BnaA08g24180D
GO:0046365	monosaccharide catabolic process	Biological Process	85	2	0.69	0.15014	BnaAnng10640D,BnaA10g23990D
GO:0046351	disaccharide biosynthetic process	Biological Process	86	2	0.69	0.15295	BnaAnng17200D,BnaC06g29160D
GO:0000303	response to superoxide	Biological Process	21	1	0.17	0.15639	BnaA05g18100D
GO:0045824	negative regulation of innate immune response	Biological Process	21	1	0.17	0.15639	BnaA05g18100D
GO:0072521	purine-containing compound metabolic process	Biological Process	650	8	5.24	0.15689	BnaC03g29960D,BnaA09g23090D,BnaCnng66500D,BnaC09g25660D,BnaA01g04740D,BnaC01g06270D,BnaA03g24090D,BnaC09g22670D
GO:0006739	NADP metabolic process	Biological Process	89	2	0.72	0.16141	BnaAnng10640D,BnaA10g23990D
GO:0016106	sesquiterpenoid biosynthetic process	Biological Process	22	1	0.18	0.16319	BnaA08g24180D
GO:1902882	regulation of response to oxidative stress	Biological Process	22	1	0.18	0.16319	BnaA05g18100D
GO:0009060	aerobic respiration	Biological Process	176	3	1.42	0.17017	BnaC04g02430D,BnaC09g46980D,BnaC02g00740D
GO:0009084	glutamine family amino acid biosynthetic process	Biological Process	94	2	0.76	0.17569	BnaC04g29670D,BnaA04g07450D
GO:0000305	response to oxygen radical	Biological Process	24	1	0.19	0.17664	BnaA05g18100D
GO:0006551	leucine metabolic process	Biological Process	24	1	0.19	0.17664	BnaCnng64850D
GO:0043648	dicarboxylic acid metabolic process	Biological Process	180	3	1.45	0.17812	BnaC06g43480D,BnaC09g46980D,BnaC02g00740D
GO:0006714	sesquiterpenoid metabolic process	Biological Process	25	1	0.2	0.18329	BnaA08g24180D
GO:0006801	superoxide metabolic process	Biological Process	25	1	0.2	0.18329	BnaA05g18100D
GO:0043173	nucleotide salvage	Biological Process	25	1	0.2	0.18329	BnaC01g18640D
GO:0006790	sulfur compound metabolic process	Biological Process	574	7	4.63	0.18335	BnaC03g71780D,BnaA09g03550D,BnaC04g52970D,BnaA03g49440D,BnaA04g25390D,BnaA03g11710D,BnaC09g31160D
GO:0006811	ion transport	Biological Process	890	10	7.18	0.18433	BnaC03g29960D,BnaA09g23090D,BnaA08g11580D,BnaCnng66500D,BnaC09g25660D,BnaA01g04740D,BnaC01g06270D,BnaC02g32510D,BnaA03g24090D,BnaC09g22670D
GO:0007031	peroxisome organization	Biological Process	97	2	0.78	0.18436	BnaC04g04450D,BnaC04g50420D
GO:0006541	glutamine metabolic process	Biological Process	99	2	0.8	0.19017	BnaC04g29670D,BnaA04g07450D
GO:0008643	carbohydrate transport	Biological Process	99	2	0.8	0.19017	BnaC07g30650D,BnaA06g26320D
GO:0009081	branched-chain amino acid metabolic process	Biological Process	99	2	0.8	0.19017	BnaCnng64850D,BnaA03g35400D
GO:0009312	oligosaccharide biosynthetic process	Biological Process	100	2	0.81	0.19308	BnaAnng17200D,BnaC06g29160D
GO:1901615	organic hydroxy compound metabolic process	Biological Process	381	5	3.07	0.19539	BnaC09g20020D,BnaA02g25020D,BnaAnng07140D,BnaA08g24180D,BnaC01g00680D
GO:0009112	nucleobase metabolic process	Biological Process	101	2	0.81	0.196	BnaC06g40610D,BnaA07g35670D
GO:0005978	glycogen biosynthetic process	Biological Process	27	1	0.22	0.19641	BnaC02g08620D
GO:0009625	response to insect	Biological Process	27	1	0.22	0.19641	BnaC01g41230D
GO:0000097	sulfur amino acid biosynthetic process	Biological Process	102	2	0.82	0.19893	BnaA09g03550D,BnaA04g25390D
GO:0071472	cellular response to salt stress	Biological Process	29	1	0.23	0.20933	BnaC04g10590D
GO:0015980	energy derivation by oxidation of organic compounds	Biological Process	293	4	2.36	0.21233	BnaC04g02430D,BnaC09g46980D,BnaC02g00740D,BnaC02g08620D
GO:0043068	positive regulation of programmed cell death	Biological Process	30	1	0.24	0.21571	BnaA05g18100D
GO:0048767	root hair elongation	Biological Process	30	1	0.24	0.21571	BnaAnng18540D
GO:0016114	terpenoid biosynthetic process	Biological Process	108	2	0.87	0.21658	BnaC07g33090D,BnaA08g24180D
GO:0006002	fructose 6-phosphate metabolic process	Biological Process	31	1	0.25	0.22204	BnaAnng17200D
GO:2000377	regulation of reactive oxygen species metabolic process	Biological Process	31	1	0.25	0.22204	BnaA05g18100D
GO:0010942	positive regulation of cell death	Biological Process	35	1	0.28	0.24685	BnaA05g18100D
GO:0005977	glycogen metabolic process	Biological Process	36	1	0.29	0.25293	BnaC02g08620D
GO:0006112	energy reserve metabolic process	Biological Process	36	1	0.29	0.25293	BnaC02g08620D
GO:0019252	starch biosynthetic process	Biological Process	36	1	0.29	0.25293	BnaC02g08620D
GO:0006020	inositol metabolic process	Biological Process	37	1	0.3	0.25896	BnaC01g00680D
GO:0080147	root hair cell development	Biological Process	37	1	0.3	0.25896	BnaAnng18540D
GO:0046173	polyol biosynthetic process	Biological Process	38	1	0.31	0.26495	BnaC01g00680D
GO:0046417	chorismate metabolic process	Biological Process	38	1	0.31	0.26495	BnaC06g43480D
GO:0046496	nicotinamide nucleotide metabolic process	Biological Process	125	2	1.01	0.26715	BnaAnng10640D,BnaA10g23990D
GO:0016053	organic acid biosynthetic process	Biological Process	981	10	7.91	0.26965	BnaC06g43480D,BnaA09g03550D,BnaA04g25390D,BnaC04g29670D,BnaCnng64850D,BnaC03g61150D,BnaA08g24180D,BnaA04g07450D,BnaA01g00170D,BnaA08g15890D
GO:0046394	carboxylic acid biosynthetic process	Biological Process	981	10	7.91	0.26965	BnaC06g43480D,BnaA09g03550D,BnaA04g25390D,BnaC04g29670D,BnaCnng64850D,BnaC03g61150D,BnaA08g24180D,BnaA04g07450D,BnaA01g00170D,BnaA08g15890D
GO:0019362	pyridine nucleotide metabolic process	Biological Process	126	2	1.02	0.27013	BnaAnng10640D,BnaA10g23990D
GO:0006751	glutathione catabolic process	Biological Process	40	1	0.32	0.27677	BnaA03g49440D
GO:0009626	plant-type hypersensitive response	Biological Process	40	1	0.32	0.27677	BnaA05g18100D
GO:0034050	host programmed cell death induced by symbiont	Biological Process	40	1	0.32	0.27677	BnaA05g18100D
GO:0050777	negative regulation of immune response	Biological Process	40	1	0.32	0.27677	BnaA05g18100D
GO:0006721	terpenoid metabolic process	Biological Process	130	2	1.05	0.28206	BnaC07g33090D,BnaA08g24180D
GO:0006568	tryptophan metabolic process	Biological Process	41	1	0.33	0.2826	BnaA06g30380D
GO:0006586	indolalkylamine metabolic process	Biological Process	41	1	0.33	0.2826	BnaA06g30380D
GO:0006835	dicarboxylic acid transport	Biological Process	41	1	0.33	0.2826	BnaC02g32510D
GO:0015740	C4-dicarboxylate transport	Biological Process	41	1	0.33	0.2826	BnaC02g32510D
GO:0015743	malate transport	Biological Process	41	1	0.33	0.2826	BnaC02g32510D
GO:0071218	cellular response to misfolded protein	Biological Process	41	1	0.33	0.2826	BnaC02g06380D
GO:0009892	negative regulation of metabolic process	Biological Process	882	9	7.11	0.28346	BnaA04g26990D,BnaC04g51320D,BnaC04g12630D,BnaC04g48570D,BnaA09g20620D,BnaA07g19320D,BnaC03g26040D,BnaA05g08220D,BnaA03g21770D
GO:0071248	cellular response to metal ion	Biological Process	43	1	0.35	0.29414	BnaCnng40790D
GO:1901135	carbohydrate derivative metabolic process	Biological Process	1582	15	12.76	0.29654	BnaC04g52970D,BnaC03g29960D,BnaAnng17200D,BnaA01g13860D,BnaC06g40610D,BnaA09g23090D,BnaCnng66500D,BnaA06g21600D,BnaC09g25660D,BnaA01g04740D,BnaC01g06270D,BnaA07g35670D,BnaA03g24090D,BnaC01g18640D,BnaC09g22670D
GO:0043171	peptide catabolic process	Biological Process	44	1	0.35	0.29984	BnaA03g49440D
GO:0009072	aromatic amino acid family metabolic process	Biological Process	136	2	1.1	0.29992	BnaC06g43480D,BnaA06g30380D
GO:0006575	cellular modified amino acid metabolic process	Biological Process	344	4	2.77	0.30173	BnaA03g49440D,BnaC03g61150D,BnaA01g00170D,BnaA08g15890D
GO:0042219	cellular modified amino acid catabolic process	Biological Process	45	1	0.36	0.30549	BnaA03g49440D
GO:0051788	response to misfolded protein	Biological Process	45	1	0.36	0.30549	BnaC02g06380D
GO:0000096	sulfur amino acid metabolic process	Biological Process	138	2	1.11	0.30586	BnaA09g03550D,BnaA04g25390D
GO:0034622	cellular macromolecular complex assembly	Biological Process	1019	10	8.22	0.30853	BnaA09g07840D,BnaAnng39860D,BnaC01g23800D,BnaC07g16640D,BnaA01g19750D,BnaA07g12480D,BnaC04g24780D,BnaC02g48890D,BnaC04g34240D,BnaC09g07990D
GO:0071470	cellular response to osmotic stress	Biological Process	46	1	0.37	0.3111	BnaC04g10590D
GO:0034637	cellular carbohydrate biosynthetic process	Biological Process	350	4	2.82	0.31259	BnaAnng17200D,BnaC06g29160D,BnaC02g08620D,BnaC01g00680D
GO:0019321	pentose metabolic process	Biological Process	47	1	0.38	0.31666	BnaAnng10640D
GO:0009416	response to light stimulus	Biological Process	688	7	5.55	0.32035	BnaA09g56570D,BnaCnng40790D,BnaA07g07560D,BnaC04g48570D,BnaA09g20620D,BnaA05g05540D,BnaA09g34720D
GO:0006732	coenzyme metabolic process	Biological Process	465	5	3.75	0.32176	BnaC03g61150D,BnaAnng10640D,BnaA01g00170D,BnaA10g23990D,BnaA08g15890D
GO:0072524	pyridine-containing compound metabolic process	Biological Process	145	2	1.17	0.32657	BnaAnng10640D,BnaA10g23990D
GO:0031348	negative regulation of defense response	Biological Process	49	1	0.4	0.32765	BnaA05g18100D
GO:0048764	trichoblast maturation	Biological Process	49	1	0.4	0.32765	BnaAnng18540D
GO:0048765	root hair cell differentiation	Biological Process	49	1	0.4	0.32765	BnaAnng18540D
GO:0006515	misfolded or incompletely synthesized protein catabolic process	Biological Process	50	1	0.4	0.33308	BnaC02g06380D
GO:0010119	regulation of stomatal movement	Biological Process	50	1	0.4	0.33308	BnaCnng40790D
GO:0005984	disaccharide metabolic process	Biological Process	149	2	1.2	0.33833	BnaAnng17200D,BnaC06g29160D
GO:0045333	cellular respiration	Biological Process	256	3	2.06	0.34081	BnaC04g02430D,BnaC09g46980D,BnaC02g00740D
GO:0009314	response to radiation	Biological Process	707	7	5.7	0.34499	BnaA09g56570D,BnaCnng40790D,BnaA07g07560D,BnaC04g48570D,BnaA09g20620D,BnaA05g05540D,BnaA09g34720D
GO:0006241	CTP biosynthetic process	Biological Process	53	1	0.43	0.34911	BnaC01g18640D
GO:0009208	pyrimidine ribonucleoside triphosphate metabolic process	Biological Process	53	1	0.43	0.34911	BnaC01g18640D
GO:0009209	pyrimidine ribonucleoside triphosphate biosynthetic process	Biological Process	53	1	0.43	0.34911	BnaC01g18640D
GO:0042430	indole-containing compound metabolic process	Biological Process	53	1	0.43	0.34911	BnaA06g30380D
GO:0046036	CTP metabolic process	Biological Process	53	1	0.43	0.34911	BnaC01g18640D
GO:0009903	chloroplast avoidance movement	Biological Process	54	1	0.44	0.35437	BnaA03g19090D
GO:0016143	S-glycoside metabolic process	Biological Process	54	1	0.44	0.35437	BnaC04g52970D
GO:0019757	glycosinolate metabolic process	Biological Process	54	1	0.44	0.35437	BnaC04g52970D
GO:0019760	glucosinolate metabolic process	Biological Process	54	1	0.44	0.35437	BnaC04g52970D
GO:0006733	oxidoreduction coenzyme metabolic process	Biological Process	156	2	1.26	0.35875	BnaAnng10640D,BnaA10g23990D
GO:0009148	pyrimidine nucleoside triphosphate biosynthetic process	Biological Process	55	1	0.44	0.35958	BnaC01g18640D
GO:0010054	trichoblast differentiation	Biological Process	55	1	0.44	0.35958	BnaAnng18540D
GO:0048469	cell maturation	Biological Process	55	1	0.44	0.35958	BnaAnng18540D
GO:0009904	chloroplast accumulation movement	Biological Process	58	1	0.47	0.37497	BnaA03g19090D
GO:0009147	pyrimidine nucleoside triphosphate metabolic process	Biological Process	59	1	0.48	0.38002	BnaC01g18640D
GO:0010565	regulation of cellular ketone metabolic process	Biological Process	60	1	0.48	0.38503	BnaA08g24180D
GO:0045727	positive regulation of translation	Biological Process	60	1	0.48	0.38503	BnaC04g20890D
GO:0005982	starch metabolic process	Biological Process	61	1	0.49	0.39	BnaC02g08620D
GO:0010053	root epidermal cell differentiation	Biological Process	61	1	0.49	0.39	BnaAnng18540D
GO:0043455	regulation of secondary metabolic process	Biological Process	61	1	0.49	0.39	BnaA08g24180D
GO:0071241	cellular response to inorganic substance	Biological Process	63	1	0.51	0.39981	BnaCnng40790D
GO:0002683	negative regulation of immune system process	Biological Process	64	1	0.52	0.40466	BnaA05g18100D
GO:0009902	chloroplast relocation	Biological Process	65	1	0.52	0.40947	BnaA03g19090D
GO:0051644	plastid localization	Biological Process	65	1	0.52	0.40947	BnaA03g19090D
GO:0051667	establishment of plastid localization	Biological Process	65	1	0.52	0.40947	BnaA03g19090D
GO:0005992	trehalose biosynthetic process	Biological Process	66	1	0.53	0.41424	BnaC06g29160D
GO:0044273	sulfur compound catabolic process	Biological Process	66	1	0.53	0.41424	BnaA03g49440D
GO:0031324	negative regulation of cellular metabolic process	Biological Process	649	6	5.23	0.42539	BnaA04g26990D,BnaC04g51320D,BnaC04g12630D,BnaC04g48570D,BnaA09g20620D,BnaA05g08220D
GO:0006890	retrograde vesicle-mediated transport, Golgi to ER	Biological Process	71	1	0.57	0.43753	BnaA09g13950D
GO:0009311	oligosaccharide metabolic process	Biological Process	185	2	1.49	0.44051	BnaAnng17200D,BnaC06g29160D
GO:0005985	sucrose metabolic process	Biological Process	73	1	0.59	0.44658	BnaAnng17200D
GO:0005991	trehalose metabolic process	Biological Process	73	1	0.59	0.44658	BnaC06g29160D
GO:0009640	photomorphogenesis	Biological Process	73	1	0.59	0.44658	BnaCnng40790D
GO:0065003	macromolecular complex assembly	Biological Process	1150	10	9.27	0.4492	BnaA09g07840D,BnaAnng39860D,BnaC01g23800D,BnaC07g16640D,BnaA01g19750D,BnaA07g12480D,BnaC04g24780D,BnaC02g48890D,BnaC04g34240D,BnaC09g07990D
GO:0009644	response to high light intensity	Biological Process	74	1	0.6	0.45105	BnaA09g20620D
GO:0032875	regulation of DNA endoreduplication	Biological Process	74	1	0.6	0.45105	BnaCnng40440D
GO:0035967	cellular response to topologically incorrect protein	Biological Process	74	1	0.6	0.45105	BnaC02g06380D
GO:0016485	protein processing	Biological Process	189	2	1.52	0.45135	BnaA07g00530D,BnaC04g09850D
GO:0016226	iron-sulfur cluster assembly	Biological Process	78	1	0.63	0.46858	BnaC01g17830D
GO:0031163	metallo-sulfur cluster assembly	Biological Process	78	1	0.63	0.46858	BnaC01g17830D
GO:0043069	negative regulation of programmed cell death	Biological Process	79	1	0.64	0.47288	BnaA05g18100D
GO:0009082	branched-chain amino acid biosynthetic process	Biological Process	80	1	0.65	0.47714	BnaCnng64850D
GO:0010118	stomatal movement	Biological Process	80	1	0.65	0.47714	BnaCnng40790D
GO:0035966	response to topologically incorrect protein	Biological Process	80	1	0.65	0.47714	BnaC02g06380D
GO:0071822	protein complex subunit organization	Biological Process	1056	9	8.51	0.48032	BnaA09g07840D,BnaAnng39860D,BnaC01g23800D,BnaC07g16640D,BnaA01g19750D,BnaA07g12480D,BnaC02g48890D,BnaC04g34240D,BnaC09g07990D
GO:0071695	anatomical structure maturation	Biological Process	81	1	0.65	0.48136	BnaAnng18540D
GO:0009639	response to red or far red light	Biological Process	201	2	1.62	0.48313	BnaCnng40790D,BnaC04g48570D
GO:0008299	isoprenoid biosynthetic process	Biological Process	202	2	1.63	0.48573	BnaC07g33090D,BnaA08g24180D
GO:0044267	cellular protein metabolic process	Biological Process	5760	47	46.44	0.4894	BnaCnng21010D,BnaA09g56570D,BnaCnng24140D,BnaA09g02120D,BnaC04g05260D,BnaCnng31870D,BnaC02g46810D,BnaA03g60230D,BnaA09g39610D,BnaA07g00530D,BnaC04g56150D,BnaC05g12070D,BnaAnng22920D,BnaA06g10520D,BnaC02g06380D,BnaA09g13710D,BnaA07g07560D,BnaC08g04860D,BnaC04g21740D,BnaA06g31910D,BnaA05g29390D,BnaCnng04230D,BnaC04g24780D,BnaCnng15190D,BnaA01g22670D,BnaA02g29010D,BnaA08g04190D,BnaA08g22200D,BnaC07g…
GO:0009073	aromatic amino acid family biosynthetic process	Biological Process	83	1	0.67	0.48971	BnaC06g43480D
GO:0009789	positive regulation of abscisic acid-activated signaling pathway	Biological Process	83	1	0.67	0.48971	BnaA01g29070D
GO:1901565	organonitrogen compound catabolic process	Biological Process	950	8	7.66	0.50042	BnaA08g25100D,BnaA03g49440D,BnaA05g34950D,BnaC08g15110D,BnaA09g47510D,BnaC02g06380D,BnaC05g24600D,BnaA09g24310D
GO:0008356	asymmetric cell division	Biological Process	86	1	0.69	0.50199	BnaA06g08690D
GO:0045489	pectin biosynthetic process	Biological Process	87	1	0.7	0.50602	BnaC01g06040D
GO:0009658	chloroplast organization	Biological Process	210	2	1.69	0.50621	BnaA05g20390D,BnaA03g19090D
GO:0045089	positive regulation of innate immune response	Biological Process	88	1	0.71	0.51001	BnaA05g18100D
GO:1901421	positive regulation of response to alcohol	Biological Process	88	1	0.71	0.51001	BnaA01g29070D
GO:0009664	plant-type cell wall organization	Biological Process	213	2	1.72	0.51375	BnaCnng03570D,BnaC02g03580D
GO:0090329	regulation of DNA-dependent DNA replication	Biological Process	90	1	0.73	0.5179	BnaCnng40440D
GO:0042023	DNA endoreduplication	Biological Process	91	1	0.73	0.5218	BnaCnng40440D
GO:0009064	glutamine family amino acid metabolic process	Biological Process	218	2	1.76	0.52616	BnaC04g29670D,BnaA04g07450D
GO:0008610	lipid biosynthetic process	Biological Process	974	8	7.85	0.5287	BnaC07g33090D,BnaC09g20020D,BnaA02g25020D,BnaAnng07140D,BnaA08g24180D,BnaA06g21600D,BnaC01g00680D,BnaA03g10070D
GO:0006352	DNA-templated transcription, initiation	Biological Process	220	2	1.77	0.53106	BnaA02g20170D,BnaC09g43350D
GO:0044550	secondary metabolite biosynthetic process	Biological Process	94	1	0.76	0.5333	BnaC04g52970D
GO:0006505	GPI anchor metabolic process	Biological Process	95	1	0.77	0.53708	BnaA06g21600D
GO:0006506	GPI anchor biosynthetic process	Biological Process	95	1	0.77	0.53708	BnaA06g21600D
GO:0009932	cell tip growth	Biological Process	96	1	0.77	0.54082	BnaAnng18540D
GO:0060548	negative regulation of cell death	Biological Process	99	1	0.8	0.55187	BnaA05g18100D
GO:0051604	protein maturation	Biological Process	229	2	1.85	0.55269	BnaA07g00530D,BnaC04g09850D
GO:0050778	positive regulation of immune response	Biological Process	100	1	0.81	0.5555	BnaA05g18100D
GO:0009409	response to cold	Biological Process	231	2	1.86	0.5574	BnaC05g43640D,BnaA09g20620D
GO:0019751	polyol metabolic process	Biological Process	102	1	0.82	0.56266	BnaC01g00680D
GO:0045892	negative regulation of transcription, DNA-templated	Biological Process	364	3	2.93	0.56413	BnaC04g12630D,BnaC04g48570D,BnaA05g08220D
GO:0006661	phosphatidylinositol biosynthetic process	Biological Process	104	1	0.84	0.5697	BnaA06g21600D
GO:0002684	positive regulation of immune system process	Biological Process	105	1	0.85	0.57318	BnaA05g18100D
GO:0010411	xyloglucan metabolic process	Biological Process	109	1	0.88	0.58683	BnaC03g73080D
GO:0019725	cellular homeostasis	Biological Process	514	4	4.14	0.59678	BnaA01g29070D,BnaCnng05900D,BnaA04g26100D,BnaA09g01610D
GO:0031349	positive regulation of defense response	Biological Process	113	1	0.91	0.60004	BnaA05g18100D
GO:0044786	cell cycle DNA replication	Biological Process	114	1	0.92	0.60327	BnaCnng40440D
GO:0048588	developmental cell growth	Biological Process	115	1	0.93	0.60648	BnaAnng18540D
GO:0008654	phospholipid biosynthetic process	Biological Process	257	2	2.07	0.61541	BnaA06g21600D,BnaC01g00680D
GO:0009247	glycolipid biosynthetic process	Biological Process	118	1	0.95	0.61596	BnaA06g21600D
GO:0022607	cellular component assembly	Biological Process	1578	12	12.72	0.62341	BnaA09g07840D,BnaA05g20390D,BnaAnng39860D,BnaC01g23800D,BnaC07g16640D,BnaA01g19750D,BnaA07g12480D,BnaC04g24780D,BnaC02g48890D,BnaC04g34240D,BnaC09g07990D,BnaC01g17830D
GO:0080135	regulation of cellular response to stress	Biological Process	121	1	0.98	0.62521	BnaA05g18100D
GO:0021700	developmental maturation	Biological Process	122	1	0.98	0.62824	BnaAnng18540D
GO:0019538	protein metabolic process	Biological Process	6052	47	48.8	0.63718	BnaCnng21010D,BnaA09g56570D,BnaCnng24140D,BnaA09g02120D,BnaC04g05260D,BnaCnng31870D,BnaC02g46810D,BnaA03g60230D,BnaA09g39610D,BnaA07g00530D,BnaC04g56150D,BnaC05g12070D,BnaAnng22920D,BnaA06g10520D,BnaC02g06380D,BnaA09g13710D,BnaA07g07560D,BnaC08g04860D,BnaC04g21740D,BnaA06g31910D,BnaA05g29390D,BnaCnng04230D,BnaC04g24780D,BnaCnng15190D,BnaA01g22670D,BnaA02g29010D,BnaA08g04190D,BnaA08g22200D,BnaC07g…
GO:0009642	response to light intensity	Biological Process	125	1	1.01	0.63719	BnaA09g20620D
GO:0006275	regulation of DNA replication	Biological Process	127	1	1.02	0.64304	BnaCnng40440D
GO:0015849	organic acid transport	Biological Process	127	1	1.02	0.64304	BnaC02g32510D
GO:0046942	carboxylic acid transport	Biological Process	127	1	1.02	0.64304	BnaC02g32510D
GO:0006664	glycolipid metabolic process	Biological Process	129	1	1.04	0.6488	BnaA06g21600D
GO:2000113	negative regulation of cellular macromolecule biosynthetic process	Biological Process	415	3	3.35	0.65251	BnaC04g12630D,BnaC04g48570D,BnaA05g08220D
GO:0046467	membrane lipid biosynthetic process	Biological Process	132	1	1.06	0.65726	BnaA06g21600D
GO:1902679	negative regulation of RNA biosynthetic process	Biological Process	419	3	3.38	0.65887	BnaC04g12630D,BnaC04g48570D,BnaA05g08220D
GO:0006497	protein lipidation	Biological Process	133	1	1.07	0.66003	BnaA06g21600D
GO:0042158	lipoprotein biosynthetic process	Biological Process	133	1	1.07	0.66003	BnaA06g21600D
GO:0042157	lipoprotein metabolic process	Biological Process	134	1	1.08	0.66278	BnaA06g21600D
GO:0042180	cellular ketone metabolic process	Biological Process	134	1	1.08	0.66278	BnaA08g24180D
GO:0051253	negative regulation of RNA metabolic process	Biological Process	428	3	3.45	0.67289	BnaC04g12630D,BnaC04g48570D,BnaA05g08220D
GO:0051656	establishment of organelle localization	Biological Process	139	1	1.12	0.67622	BnaA03g19090D
GO:0043043	peptide biosynthetic process	Biological Process	141	1	1.14	0.68144	BnaC04g24780D
GO:0006796	phosphate-containing compound metabolic process	Biological Process	2311	17	18.63	0.68759	BnaC03g29960D,BnaAnng17200D,BnaC06g40610D,BnaA09g23090D,BnaCnng66500D,BnaAnng10640D,BnaA07g18910D,BnaA06g21600D,BnaC09g25660D,BnaA01g04740D,BnaC01g06270D,BnaC01g00680D,BnaA10g23990D,BnaA07g35670D,BnaA03g24090D,BnaC01g18640D,BnaC09g22670D
GO:0045088	regulation of innate immune response	Biological Process	146	1	1.18	0.69413	BnaA05g18100D
GO:0045595	regulation of cell differentiation	Biological Process	147	1	1.19	0.69661	BnaA05g18100D
GO:0010015	root morphogenesis	Biological Process	148	1	1.19	0.69906	BnaAnng18540D
GO:0071669	plant-type cell wall organization or biogenesis	Biological Process	303	2	2.44	0.70347	BnaCnng03570D,BnaC02g03580D
GO:0006417	regulation of translation	Biological Process	151	1	1.22	0.70632	BnaC04g20890D
GO:1901575	organic substance catabolic process	Biological Process	2862	21	23.08	0.70639	BnaA08g25100D,BnaA06g37230D,BnaC01g38270D,BnaA03g49440D,BnaA05g34950D,BnaC08g15110D,BnaA03g46830D,BnaA09g47510D,BnaC03g60280D,BnaC02g06380D,BnaA01g30320D,BnaAnng10640D,BnaC07g47470D,BnaC04g33570D,BnaC03g37820D,BnaC05g24600D,BnaA03g32440D,BnaA10g23990D,BnaA01g15640D,BnaA09g24310D,BnaC01g18640D
GO:0009266	response to temperature stimulus	Biological Process	451	3	3.64	0.70676	BnaC05g43640D,BnaA09g20620D,BnaA08g24180D
GO:0000209	protein polyubiquitination	Biological Process	152	1	1.23	0.7087	BnaC02g06380D
GO:0006793	phosphorus metabolic process	Biological Process	2352	17	18.96	0.71469	BnaC03g29960D,BnaAnng17200D,BnaC06g40610D,BnaA09g23090D,BnaCnng66500D,BnaAnng10640D,BnaA07g18910D,BnaA06g21600D,BnaC09g25660D,BnaA01g04740D,BnaC01g06270D,BnaC01g00680D,BnaA10g23990D,BnaA07g35670D,BnaA03g24090D,BnaC01g18640D,BnaC09g22670D
GO:0009651	response to salt stress	Biological Process	310	2	2.5	0.7153	BnaA01g29070D,BnaC04g10590D
GO:0043067	regulation of programmed cell death	Biological Process	155	1	1.25	0.71572	BnaA05g18100D
GO:0045934	negative regulation of nucleobase-containing compound metabolic process	Biological Process	458	3	3.69	0.71653	BnaC04g12630D,BnaC04g48570D,BnaA05g08220D
GO:0009787	regulation of abscisic acid-activated signaling pathway	Biological Process	158	1	1.27	0.72257	BnaA01g29070D
GO:0044262	cellular carbohydrate metabolic process	Biological Process	751	5	6.06	0.72648	BnaC03g73080D,BnaAnng17200D,BnaC06g29160D,BnaC02g08620D,BnaC01g00680D
GO:0071214	cellular response to abiotic stimulus	Biological Process	161	1	1.3	0.72926	BnaC04g10590D
GO:0019748	secondary metabolic process	Biological Process	320	2	2.58	0.73151	BnaC04g52970D,BnaA08g24180D
GO:0010558	negative regulation of macromolecule biosynthetic process	Biological Process	470	3	3.79	0.73268	BnaC04g12630D,BnaC04g48570D,BnaA05g08220D
GO:0010410	hemicellulose metabolic process	Biological Process	164	1	1.32	0.73579	BnaC03g73080D
GO:0006643	membrane lipid metabolic process	Biological Process	166	1	1.34	0.74005	BnaA06g21600D
GO:1901419	regulation of response to alcohol	Biological Process	169	1	1.36	0.74632	BnaA01g29070D
GO:0048584	positive regulation of response to stimulus	Biological Process	330	2	2.66	0.74694	BnaA01g29070D,BnaA05g18100D
GO:0009734	auxin-activated signaling pathway	Biological Process	331	2	2.67	0.74844	BnaC05g02370D,BnaCnng41350D
GO:0000271	polysaccharide biosynthetic process	Biological Process	334	2	2.69	0.75289	BnaC02g08620D,BnaC01g06040D
GO:0031327	negative regulation of cellular biosynthetic process	Biological Process	487	3	3.93	0.75431	BnaC04g12630D,BnaC04g48570D,BnaA05g08220D
GO:0046474	glycerophospholipid biosynthetic process	Biological Process	173	1	1.39	0.75445	BnaA06g21600D
GO:0051302	regulation of cell division	Biological Process	173	1	1.39	0.75445	BnaA06g08690D
GO:0009814	defense response, incompatible interaction	Biological Process	174	1	1.4	0.75644	BnaA05g18100D
GO:0006576	cellular biogenic amine metabolic process	Biological Process	177	1	1.43	0.76231	BnaA06g30380D
GO:0010383	cell wall polysaccharide metabolic process	Biological Process	178	1	1.44	0.76424	BnaC03g73080D
GO:0009967	positive regulation of signal transduction	Biological Process	179	1	1.44	0.76615	BnaA01g29070D
GO:0009628	response to abiotic stimulus	Biological Process	1629	11	13.13	0.76736	BnaA09g56570D,BnaA01g29070D,BnaCnng40790D,BnaC05g43640D,BnaA07g07560D,BnaC04g48570D,BnaA09g20620D,BnaA08g24180D,BnaA05g05540D,BnaA09g34720D,BnaC04g10590D
GO:0010941	regulation of cell death	Biological Process	180	1	1.45	0.76805	BnaA05g18100D
GO:0050776	regulation of immune response	Biological Process	180	1	1.45	0.76805	BnaA05g18100D
GO:0051640	organelle localization	Biological Process	180	1	1.45	0.76805	BnaA03g19090D
GO:0023056	positive regulation of signaling	Biological Process	181	1	1.46	0.76993	BnaA01g29070D
GO:0009913	epidermal cell differentiation	Biological Process	182	1	1.47	0.77179	BnaAnng18540D
GO:0071365	cellular response to auxin stimulus	Biological Process	349	2	2.81	0.77415	BnaC05g02370D,BnaCnng41350D
GO:0043933	macromolecular complex subunit organization	Biological Process	1503	10	12.12	0.77505	BnaA09g07840D,BnaAnng39860D,BnaC01g23800D,BnaC07g16640D,BnaA01g19750D,BnaA07g12480D,BnaC04g24780D,BnaC02g48890D,BnaC04g34240D,BnaC09g07990D
GO:0044106	cellular amine metabolic process	Biological Process	184	1	1.48	0.77548	BnaA06g30380D
GO:0006749	glutathione metabolic process	Biological Process	188	1	1.52	0.78267	BnaA03g49440D
GO:0010647	positive regulation of cell communication	Biological Process	189	1	1.52	0.78443	BnaA01g29070D
GO:0090558	plant epidermis development	Biological Process	189	1	1.52	0.78443	BnaAnng18540D
GO:0043604	amide biosynthetic process	Biological Process	193	1	1.56	0.79134	BnaC04g24780D
GO:0009250	glucan biosynthetic process	Biological Process	195	1	1.57	0.79471	BnaC02g08620D
GO:0015711	organic anion transport	Biological Process	195	1	1.57	0.79471	BnaC02g32510D
GO:0044255	cellular lipid metabolic process	Biological Process	1121	7	9.04	0.80253	BnaC07g33090D,BnaC09g20020D,BnaA02g25020D,BnaAnng07140D,BnaA08g24180D,BnaA06g21600D,BnaC01g00680D
GO:0012501	programmed cell death	Biological Process	201	1	1.62	0.8045	BnaA05g18100D
GO:0048519	negative regulation of biological process	Biological Process	1549	10	12.49	0.80528	BnaA04g26990D,BnaA05g18100D,BnaC04g51320D,BnaC04g12630D,BnaC04g48570D,BnaA09g20620D,BnaA07g19320D,BnaC03g26040D,BnaA05g08220D,BnaA03g21770D
GO:0006364	rRNA processing	Biological Process	375	2	3.02	0.80725	BnaA03g56090D,BnaC04g20890D
GO:0009826	unidimensional cell growth	Biological Process	203	1	1.64	0.80766	BnaAnng18540D
GO:0051052	regulation of DNA metabolic process	Biological Process	203	1	1.64	0.80766	BnaCnng40440D
GO:0046488	phosphatidylinositol metabolic process	Biological Process	206	1	1.66	0.81231	BnaA06g21600D
GO:0006970	response to osmotic stress	Biological Process	380	2	3.06	0.8131	BnaA01g29070D,BnaC04g10590D
GO:0006518	peptide metabolic process	Biological Process	381	2	3.07	0.81425	BnaA03g49440D,BnaC04g24780D
GO:0002682	regulation of immune system process	Biological Process	208	1	1.68	0.81534	BnaA05g18100D
GO:0016072	rRNA metabolic process	Biological Process	383	2	3.09	0.81653	BnaA03g56090D,BnaC04g20890D
GO:0000904	cell morphogenesis involved in differentiation	Biological Process	215	1	1.73	0.82558	BnaAnng18540D
GO:0048523	negative regulation of cellular process	Biological Process	1155	7	9.31	0.82614	BnaA04g26990D,BnaA05g18100D,BnaC04g51320D,BnaC04g12630D,BnaC04g48570D,BnaA09g20620D,BnaA05g08220D
GO:0030855	epithelial cell differentiation	Biological Process	216	1	1.74	0.82699	BnaAnng18540D
GO:0044085	cellular component biogenesis	Biological Process	2283	15	18.41	0.82786	BnaA03g56090D,BnaA09g07840D,BnaA05g20390D,BnaC03g73080D,BnaAnng39860D,BnaC01g23800D,BnaC07g16640D,BnaA01g19750D,BnaA07g12480D,BnaC04g24780D,BnaC02g48890D,BnaC04g34240D,BnaC09g07990D,BnaC04g20890D,BnaC01g17830D
GO:0006261	DNA-dependent DNA replication	Biological Process	217	1	1.75	0.8284	BnaCnng40440D
GO:0048285	organelle fission	Biological Process	400	2	3.23	0.83494	BnaC04g04450D,BnaC04g50420D
GO:0032270	positive regulation of cellular protein metabolic process	Biological Process	223	1	1.8	0.83659	BnaC04g20890D
GO:0008544	epidermis development	Biological Process	224	1	1.81	0.83791	BnaAnng18540D
GO:0043588	skin development	Biological Process	224	1	1.81	0.83791	BnaAnng18540D
GO:0060560	developmental growth involved in morphogenesis	Biological Process	225	1	1.81	0.83923	BnaAnng18540D
GO:0006073	cellular glucan metabolic process	Biological Process	408	2	3.29	0.84302	BnaC03g73080D,BnaC02g08620D
GO:0009738	abscisic acid-activated signaling pathway	Biological Process	228	1	1.84	0.84311	BnaA01g29070D
GO:0045017	glycerolipid biosynthetic process	Biological Process	231	1	1.86	0.8469	BnaA06g21600D
GO:0044042	glucan metabolic process	Biological Process	414	2	3.34	0.84884	BnaC03g73080D,BnaC02g08620D
GO:0009408	response to heat	Biological Process	233	1	1.88	0.84938	BnaA08g24180D
GO:0051247	positive regulation of protein metabolic process	Biological Process	233	1	1.88	0.84938	BnaC04g20890D
GO:0008219	cell death	Biological Process	235	1	1.89	0.85182	BnaA05g18100D
GO:0016265	death	Biological Process	235	1	1.89	0.85182	BnaA05g18100D
GO:0006644	phospholipid metabolic process	Biological Process	426	2	3.43	0.85989	BnaA06g21600D,BnaC01g00680D
GO:0051172	negative regulation of nitrogen compound metabolic process	Biological Process	594	3	4.79	0.85993	BnaC04g12630D,BnaC04g48570D,BnaA05g08220D
GO:0010564	regulation of cell cycle process	Biological Process	242	1	1.95	0.86004	BnaCnng40440D
GO:0044036	cell wall macromolecule metabolic process	Biological Process	242	1	1.95	0.86004	BnaC03g73080D
GO:0071215	cellular response to abscisic acid stimulus	Biological Process	245	1	1.98	0.86342	BnaA01g29070D
GO:0009414	response to water deprivation	Biological Process	246	1	1.98	0.86453	BnaA09g20620D
GO:0033692	cellular polysaccharide biosynthetic process	Biological Process	250	1	2.02	0.86888	BnaC02g08620D
GO:0010629	negative regulation of gene expression	Biological Process	623	3	5.02	0.88068	BnaC04g12630D,BnaC04g48570D,BnaA05g08220D
GO:0009415	response to water	Biological Process	266	1	2.14	0.88493	BnaA09g20620D
GO:0009793	embryo development ending in seed dormancy	Biological Process	266	1	2.14	0.88493	BnaC01g06040D
GO:0044264	cellular polysaccharide metabolic process	Biological Process	462	2	3.73	0.88878	BnaC03g73080D,BnaC02g08620D
GO:0006869	lipid transport	Biological Process	277	1	2.23	0.89481	BnaAnng26930D
GO:0009308	amine metabolic process	Biological Process	279	1	2.25	0.89651	BnaA06g30380D
GO:0019438	aromatic compound biosynthetic process	Biological Process	5464	37	44.06	0.89674	BnaC05g01980D,BnaC05g02370D,BnaC06g43480D,BnaA09g51970D,BnaC03g71780D,BnaC03g29960D,BnaA02g20170D,BnaC09g43350D,BnaC09g20020D,BnaAnng18540D,BnaCnng41350D,BnaA02g25020D,BnaA03g48610D,BnaC04g12630D,BnaC06g40610D,BnaA03g11710D,BnaAnng07140D,BnaC04g48570D,BnaC09g31160D,BnaA09g23090D,BnaA09g05460D,BnaA05g09180D,BnaCnng66500D,BnaC05g06170D,BnaA07g31590D,BnaA05g08220D,BnaC09g25660D,BnaA01g04740D,BnaC01g…
GO:0006820	anion transport	Biological Process	280	1	2.26	0.89736	BnaC02g32510D
GO:0009737	response to abscisic acid	Biological Process	482	2	3.89	0.90234	BnaA01g29070D,BnaA09g20620D
GO:0031328	positive regulation of cellular biosynthetic process	Biological Process	834	4	6.72	0.90648	BnaC09g20020D,BnaA02g25020D,BnaAnng07140D,BnaC04g20890D
GO:0010608	posttranscriptional regulation of gene expression	Biological Process	293	1	2.36	0.90769	BnaC04g20890D
GO:0042592	homeostatic process	Biological Process	838	4	6.76	0.9084	BnaA01g29070D,BnaCnng05900D,BnaA04g26100D,BnaA09g01610D
GO:0009891	positive regulation of biosynthetic process	Biological Process	839	4	6.76	0.90888	BnaC09g20020D,BnaA02g25020D,BnaAnng07140D,BnaC04g20890D
GO:0016049	cell growth	Biological Process	297	1	2.39	0.91066	BnaAnng18540D
GO:0060429	epithelium development	Biological Process	298	1	2.4	0.91139	BnaAnng18540D
GO:0006650	glycerophospholipid metabolic process	Biological Process	301	1	2.43	0.91353	BnaA06g21600D
GO:0034614	cellular response to reactive oxygen species	Biological Process	304	1	2.45	0.91563	BnaA05g18100D
GO:0010876	lipid localization	Biological Process	305	1	2.46	0.91631	BnaAnng26930D
GO:0031347	regulation of defense response	Biological Process	305	1	2.46	0.91631	BnaA05g18100D
GO:0010038	response to metal ion	Biological Process	307	1	2.48	0.91767	BnaCnng40790D
GO:0048585	negative regulation of response to stimulus	Biological Process	308	1	2.48	0.91834	BnaA05g18100D
GO:0009056	catabolic process	Biological Process	3379	21	27.25	0.91881	BnaA08g25100D,BnaA06g37230D,BnaC01g38270D,BnaA03g49440D,BnaA05g34950D,BnaC08g15110D,BnaA03g46830D,BnaA09g47510D,BnaC03g60280D,BnaC02g06380D,BnaA01g30320D,BnaAnng10640D,BnaC07g47470D,BnaC04g33570D,BnaC03g37820D,BnaC05g24600D,BnaA03g32440D,BnaA10g23990D,BnaA01g15640D,BnaA09g24310D,BnaC01g18640D
GO:0006979	response to oxidative stress	Biological Process	691	3	5.57	0.919	BnaA05g18100D,BnaA03g39250D,BnaC03g28340D
GO:0072593	reactive oxygen species metabolic process	Biological Process	311	1	2.51	0.92032	BnaA05g18100D
GO:0042546	cell wall biogenesis	Biological Process	313	1	2.52	0.92161	BnaC03g73080D
GO:0043603	cellular amide metabolic process	Biological Process	517	2	4.17	0.92244	BnaA03g49440D,BnaC04g24780D
GO:0044271	cellular nitrogen compound biosynthetic process	Biological Process	5590	37	45.07	0.92315	BnaC05g01980D,BnaC05g02370D,BnaA09g51970D,BnaC03g71780D,BnaC03g29960D,BnaA02g20170D,BnaC09g43350D,BnaC09g20020D,BnaAnng18540D,BnaCnng41350D,BnaA02g25020D,BnaA03g48610D,BnaC04g12630D,BnaC06g40610D,BnaA03g11710D,BnaAnng07140D,BnaC04g48570D,BnaC04g24780D,BnaC09g31160D,BnaA09g23090D,BnaA09g05460D,BnaA05g09180D,BnaCnng66500D,BnaC05g06170D,BnaA07g31590D,BnaA05g08220D,BnaC09g25660D,BnaA01g04740D,BnaC01g…
GO:0045087	innate immune response	Biological Process	319	1	2.57	0.92536	BnaA05g18100D
GO:0018130	heterocycle biosynthetic process	Biological Process	5470	36	44.1	0.92586	BnaC05g01980D,BnaC05g02370D,BnaA09g51970D,BnaC03g71780D,BnaC03g29960D,BnaA02g20170D,BnaC09g43350D,BnaC09g20020D,BnaAnng18540D,BnaCnng41350D,BnaA02g25020D,BnaA03g48610D,BnaC04g12630D,BnaC06g40610D,BnaA03g11710D,BnaAnng07140D,BnaC04g48570D,BnaC09g31160D,BnaA09g23090D,BnaA09g05460D,BnaA05g09180D,BnaCnng66500D,BnaC05g06170D,BnaA07g31590D,BnaA05g08220D,BnaC09g25660D,BnaA01g04740D,BnaC01g06270D,BnaA01g…
GO:0048193	Golgi vesicle transport	Biological Process	334	1	2.69	0.93398	BnaA09g13950D
GO:1901362	organic cyclic compound biosynthetic process	Biological Process	5659	37	45.63	0.93515	BnaC05g01980D,BnaC05g02370D,BnaC06g43480D,BnaA09g51970D,BnaC03g71780D,BnaC03g29960D,BnaA02g20170D,BnaC09g43350D,BnaC09g20020D,BnaAnng18540D,BnaCnng41350D,BnaA02g25020D,BnaA03g48610D,BnaC04g12630D,BnaC06g40610D,BnaA03g11710D,BnaAnng07140D,BnaC04g48570D,BnaC09g31160D,BnaA09g23090D,BnaA09g05460D,BnaA05g09180D,BnaCnng66500D,BnaC05g06170D,BnaA07g31590D,BnaA05g08220D,BnaC09g25660D,BnaA01g04740D,BnaC01g…
GO:0097306	cellular response to alcohol	Biological Process	340	1	2.74	0.93714	BnaA01g29070D
GO:0051173	positive regulation of nitrogen compound metabolic process	Biological Process	918	4	7.4	0.94017	BnaC09g20020D,BnaA02g25020D,BnaAnng07140D,BnaC04g20890D
GO:0048589	developmental growth	Biological Process	350	1	2.82	0.94208	BnaAnng18540D
GO:0009790	embryo development	Biological Process	360	1	2.9	0.94663	BnaC01g06040D
GO:0006955	immune response	Biological Process	362	1	2.92	0.9475	BnaA05g18100D
GO:0034599	cellular response to oxidative stress	Biological Process	364	1	2.93	0.94835	BnaA05g18100D
GO:0046486	glycerolipid metabolic process	Biological Process	364	1	2.93	0.94835	BnaA06g21600D
GO:0044765	single-organism transport	Biological Process	2958	17	23.85	0.94918	BnaC03g29960D,BnaC09g20020D,BnaA02g25020D,BnaA09g13950D,BnaAnng26930D,BnaAnng07140D,BnaA09g23090D,BnaA08g11580D,BnaCnng66500D,BnaC09g25660D,BnaA01g04740D,BnaC01g06270D,BnaC07g30650D,BnaC02g32510D,BnaA06g26320D,BnaA03g24090D,BnaC09g22670D
GO:0006629	lipid metabolic process	Biological Process	1765	9	14.23	0.9499	BnaC07g33090D,BnaC09g20020D,BnaA02g25020D,BnaC03g67820D,BnaAnng07140D,BnaA08g24180D,BnaA06g21600D,BnaC01g00680D,BnaA03g10070D
GO:0030001	metal ion transport	Biological Process	371	1	2.99	0.95123	BnaA08g11580D
GO:0042254	ribosome biogenesis	Biological Process	590	2	4.76	0.95253	BnaA03g56090D,BnaC04g20890D
GO:0048364	root development	Biological Process	375	1	3.02	0.9528	BnaAnng18540D
GO:0022622	root system development	Biological Process	377	1	3.04	0.95356	BnaAnng18540D
GO:0071704	organic substance metabolic process	Biological Process	21172	158	170.71	0.95413	BnaC05g01980D,BnaC05g02370D,BnaA04g26990D,BnaC06g43480D,BnaC04g02430D,BnaCnng21010D,BnaA09g51970D,BnaA03g56090D,BnaC03g71780D,BnaA09g56570D,BnaCnng24140D,BnaC05g09210D,BnaA09g03550D,BnaA09g02120D,BnaC04g52970D,BnaAnng36210D,BnaC03g73080D,BnaA07g38250D,BnaC04g05260D,BnaA08g25100D,BnaC03g29960D,BnaC09g46980D,BnaA02g20170D,BnaA06g37230D,BnaCnng31870D,BnaC01g38270D,BnaC02g46810D,BnaAnng17200D,BnaC07g…
GO:0016310	phosphorylation	Biological Process	787	3	6.35	0.95422	BnaC06g40610D,BnaA07g18910D,BnaA07g35670D
GO:0031323	regulation of cellular metabolic process	Biological Process	4984	31	40.19	0.95594	BnaC05g02370D,BnaA04g26990D,BnaA09g51970D,BnaA09g07840D,BnaC09g20020D,BnaC01g23800D,BnaCnng40440D,BnaA05g18100D,BnaAnng18540D,BnaCnng41350D,BnaC04g51320D,BnaA02g25020D,BnaC07g16640D,BnaA01g19750D,BnaC04g12630D,BnaAnng07140D,BnaA07g12480D,BnaC04g48570D,BnaA09g20620D,BnaA09g05460D,BnaA05g09180D,BnaC02g48890D,BnaA07g19320D,BnaC03g26040D,BnaA08g24180D,BnaA05g08220D,BnaA03g06030D,BnaC09g07990D,BnaA03g…
GO:0045488	pectin metabolic process	Biological Process	384	1	3.1	0.95615	BnaC01g06040D
GO:0071555	cell wall organization	Biological Process	980	4	7.9	0.95752	BnaC03g73080D,BnaCnng03570D,BnaA09g48030D,BnaC02g03580D
GO:0034470	ncRNA processing	Biological Process	609	2	4.91	0.95831	BnaA03g56090D,BnaC04g20890D
GO:0010393	galacturonan metabolic process	Biological Process	391	1	3.15	0.9586	BnaC01g06040D
GO:0072330	monocarboxylic acid biosynthetic process	Biological Process	398	1	3.21	0.9609	BnaA08g24180D
GO:0045229	external encapsulating structure organization	Biological Process	997	4	8.04	0.96139	BnaC03g73080D,BnaCnng03570D,BnaA09g48030D,BnaC02g03580D
GO:0097305	response to alcohol	Biological Process	621	2	5.01	0.9616	BnaA01g29070D,BnaA09g20620D
GO:0048316	seed development	Biological Process	401	1	3.23	0.96185	BnaC01g06040D
GO:0000302	response to reactive oxygen species	Biological Process	403	1	3.25	0.96247	BnaA05g18100D
GO:0048468	cell development	Biological Process	404	1	3.26	0.96278	BnaAnng18540D
GO:0071396	cellular response to lipid	Biological Process	407	1	3.28	0.96368	BnaA01g29070D
GO:0010154	fruit development	Biological Process	409	1	3.3	0.96427	BnaC01g06040D
GO:0010605	negative regulation of macromolecule metabolic process	Biological Process	828	3	6.68	0.96439	BnaC04g12630D,BnaC04g48570D,BnaA05g08220D
GO:0002376	immune system process	Biological Process	422	1	3.4	0.96789	BnaA05g18100D
GO:0031325	positive regulation of cellular metabolic process	Biological Process	1031	4	8.31	0.96818	BnaC09g20020D,BnaA02g25020D,BnaAnng07140D,BnaC04g20890D
GO:0000902	cell morphogenesis	Biological Process	427	1	3.44	0.96918	BnaAnng18540D
GO:0051726	regulation of cell cycle	Biological Process	433	1	3.49	0.97066	BnaCnng40440D
GO:0048522	positive regulation of cellular process	Biological Process	1402	6	11.3	0.97174	BnaA01g29070D,BnaC09g20020D,BnaA05g18100D,BnaA02g25020D,BnaAnng07140D,BnaC04g20890D
GO:0006260	DNA replication	Biological Process	442	1	3.56	0.97275	BnaCnng40440D
GO:0009893	positive regulation of metabolic process	Biological Process	1082	4	8.72	0.97631	BnaC09g20020D,BnaA02g25020D,BnaAnng07140D,BnaC04g20890D
GO:0005976	polysaccharide metabolic process	Biological Process	894	3	7.21	0.97643	BnaC03g73080D,BnaC02g08620D,BnaC01g06040D
GO:0032989	cellular component morphogenesis	Biological Process	468	1	3.77	0.97798	BnaAnng18540D
GO:0006457	protein folding	Biological Process	470	1	3.79	0.97834	BnaA09g39610D
GO:0033993	response to lipid	Biological Process	705	2	5.68	0.9786	BnaA01g29070D,BnaA09g20620D
GO:0080134	regulation of response to stress	Biological Process	473	1	3.81	0.97887	BnaA05g18100D
GO:0009058	biosynthetic process	Biological Process	10810	72	87.16	0.98131	BnaC05g01980D,BnaC05g02370D,BnaA04g26990D,BnaC06g43480D,BnaA09g51970D,BnaC03g71780D,BnaA09g03550D,BnaC04g52970D,BnaAnng36210D,BnaC03g29960D,BnaA02g20170D,BnaAnng17200D,BnaC07g33090D,BnaC09g43350D,BnaC09g20020D,BnaCnng40440D,BnaAnng18540D,BnaCnng41350D,BnaC04g51320D,BnaA02g25020D,BnaA03g48610D,BnaA04g25390D,BnaA03g46830D,BnaC04g56150D,BnaC04g29670D,BnaC04g12630D,BnaCnng55860D,BnaC06g40610D,BnaA03g…
GO:0051707	response to other organism	Biological Process	727	2	5.86	0.98167	BnaC01g41230D,BnaA05g18100D
GO:0010035	response to inorganic substance	Biological Process	936	3	7.55	0.98196	BnaA05g18100D,BnaCnng40790D,BnaA09g20620D
GO:0030154	cell differentiation	Biological Process	730	2	5.89	0.98206	BnaA05g18100D,BnaAnng18540D
GO:0043207	response to external biotic stimulus	Biological Process	732	2	5.9	0.98231	BnaC01g41230D,BnaA05g18100D
GO:0040007	growth	Biological Process	499	1	4.02	0.98293	BnaAnng18540D
GO:0009733	response to auxin	Biological Process	747	2	6.02	0.9841	BnaC05g02370D,BnaCnng41350D
GO:0051301	cell division	Biological Process	756	2	6.1	0.98508	BnaAnng18540D,BnaA06g08690D
GO:0009755	hormone-mediated signaling pathway	Biological Process	975	3	7.86	0.98597	BnaC05g02370D,BnaA01g29070D,BnaCnng41350D
GO:0043161	proteasome-mediated ubiquitin-dependent protein catabolic process	Biological Process	523	1	4.22	0.98599	BnaC02g06380D
GO:0032268	regulation of cellular protein metabolic process	Biological Process	527	1	4.25	0.98644	BnaC04g20890D
GO:0009607	response to biotic stimulus	Biological Process	775	2	6.25	0.98697	BnaC01g41230D,BnaA05g18100D
GO:0010498	proteasomal protein catabolic process	Biological Process	538	1	4.34	0.98762	BnaC02g06380D
GO:0032259	methylation	Biological Process	555	1	4.47	0.98923	BnaA02g36490D
GO:0071554	cell wall organization or biogenesis	Biological Process	1223	4	9.86	0.98982	BnaC03g73080D,BnaCnng03570D,BnaA09g48030D,BnaC02g03580D
GO:0022613	ribonucleoprotein complex biogenesis	Biological Process	815	2	6.57	0.99022	BnaA03g56090D,BnaC04g20890D
GO:0071229	cellular response to acid chemical	Biological Process	568	1	4.58	0.99033	BnaA01g29070D
GO:0071310	cellular response to organic substance	Biological Process	1238	4	9.98	0.99071	BnaC05g02370D,BnaA01g29070D,BnaCnng41350D,BnaC02g06380D
GO:0032870	cellular response to hormone stimulus	Biological Process	1040	3	8.39	0.99083	BnaC05g02370D,BnaA01g29070D,BnaCnng41350D
GO:0009966	regulation of signal transduction	Biological Process	587	1	4.73	0.99173	BnaA01g29070D
GO:0071495	cellular response to endogenous stimulus	Biological Process	1058	3	8.53	0.99186	BnaC05g02370D,BnaA01g29070D,BnaCnng41350D
GO:0023051	regulation of signaling	Biological Process	597	1	4.81	0.99238	BnaA01g29070D
GO:0098542	defense response to other organism	Biological Process	598	1	4.82	0.99245	BnaA05g18100D
GO:0010646	regulation of cell communication	Biological Process	611	1	4.93	0.99321	BnaA01g29070D
GO:0048518	positive regulation of biological process	Biological Process	1669	6	13.46	0.9933	BnaA01g29070D,BnaC09g20020D,BnaA05g18100D,BnaA02g25020D,BnaAnng07140D,BnaC04g20890D
GO:0034660	ncRNA metabolic process	Biological Process	882	2	7.11	0.99399	BnaA03g56090D,BnaC04g20890D
GO:0070887	cellular response to chemical stimulus	Biological Process	1699	6	13.7	0.99435	BnaC05g02370D,BnaA01g29070D,BnaA05g18100D,BnaCnng40790D,BnaCnng41350D,BnaC02g06380D
GO:0044249	cellular biosynthetic process	Biological Process	10055	63	81.07	0.99439	BnaC05g01980D,BnaC05g02370D,BnaC06g43480D,BnaA09g51970D,BnaC03g71780D,BnaA09g03550D,BnaC04g52970D,BnaAnng36210D,BnaC03g29960D,BnaA02g20170D,BnaAnng17200D,BnaC07g33090D,BnaC09g43350D,BnaC09g20020D,BnaCnng40440D,BnaAnng18540D,BnaCnng41350D,BnaA02g25020D,BnaA03g48610D,BnaA04g25390D,BnaC04g56150D,BnaC04g29670D,BnaC04g12630D,BnaCnng55860D,BnaC06g40610D,BnaA03g11710D,BnaAnng07140D,BnaC04g48570D,BnaC04g…
GO:0009888	tissue development	Biological Process	643	1	5.18	0.99479	BnaAnng18540D
GO:0016567	protein ubiquitination	Biological Process	645	1	5.2	0.99487	BnaC02g06380D
GO:0044238	primary metabolic process	Biological Process	19977	141	161.08	0.99494	BnaC05g02370D,BnaA04g26990D,BnaC06g43480D,BnaC04g02430D,BnaCnng21010D,BnaA09g51970D,BnaA03g56090D,BnaA09g56570D,BnaCnng24140D,BnaC05g09210D,BnaA09g03550D,BnaA09g04830D,BnaA09g02120D,BnaC03g73080D,BnaA07g38250D,BnaC04g05260D,BnaA08g25100D,BnaC03g29960D,BnaC09g46980D,BnaA02g20170D,BnaA06g37230D,BnaCnng31870D,BnaC01g38270D,BnaC02g46810D,BnaAnng17200D,BnaC07g33090D,BnaC09g43350D,BnaC09g20020D,BnaA03g…
GO:0019222	regulation of metabolic process	Biological Process	5673	31	45.74	0.99529	BnaC05g02370D,BnaA04g26990D,BnaA09g51970D,BnaA09g07840D,BnaC09g20020D,BnaC01g23800D,BnaCnng40440D,BnaA05g18100D,BnaAnng18540D,BnaCnng41350D,BnaC04g51320D,BnaA02g25020D,BnaC07g16640D,BnaA01g19750D,BnaC04g12630D,BnaAnng07140D,BnaA07g12480D,BnaC04g48570D,BnaA09g20620D,BnaA09g05460D,BnaA05g09180D,BnaC02g48890D,BnaA07g19320D,BnaC03g26040D,BnaA08g24180D,BnaA05g08220D,BnaA03g06030D,BnaC09g07990D,BnaA03g…
GO:0051246	regulation of protein metabolic process	Biological Process	664	1	5.35	0.99562	BnaC04g20890D
GO:1901576	organic substance biosynthetic process	Biological Process	10296	64	83.02	0.99596	BnaC05g01980D,BnaC05g02370D,BnaA04g26990D,BnaC06g43480D,BnaA09g51970D,BnaC03g71780D,BnaA09g03550D,BnaC04g52970D,BnaC03g29960D,BnaA02g20170D,BnaAnng17200D,BnaC07g33090D,BnaC09g43350D,BnaC09g20020D,BnaCnng40440D,BnaAnng18540D,BnaCnng41350D,BnaC04g51320D,BnaA02g25020D,BnaA03g48610D,BnaA04g25390D,BnaA03g46830D,BnaC04g56150D,BnaC04g29670D,BnaC04g12630D,BnaC06g40610D,BnaA03g11710D,BnaAnng07140D,BnaC04g…
GO:0009889	regulation of biosynthetic process	Biological Process	4247	21	34.24	0.99629	BnaC05g02370D,BnaA04g26990D,BnaA09g51970D,BnaC09g20020D,BnaCnng40440D,BnaAnng18540D,BnaCnng41350D,BnaC04g51320D,BnaA02g25020D,BnaC04g12630D,BnaAnng07140D,BnaC04g48570D,BnaA09g05460D,BnaA05g09180D,BnaA07g19320D,BnaC03g26040D,BnaA08g24180D,BnaA05g08220D,BnaA03g21770D,BnaC04g10590D,BnaC04g20890D
GO:0048869	cellular developmental process	Biological Process	955	2	7.7	0.99648	BnaA05g18100D,BnaAnng18540D
GO:0032446	protein modification by small protein conjugation	Biological Process	699	1	5.64	0.99672	BnaC02g06380D
GO:0045893	positive regulation of transcription, DNA-templated	Biological Process	700	1	5.64	0.99675	BnaC04g20890D
GO:0044763	single-organism cellular process	Biological Process	13303	86	107.26	0.99714	BnaC05g01980D,BnaC05g02370D,BnaC06g43480D,BnaC04g02430D,BnaC03g71780D,BnaA09g03550D,BnaA01g29070D,BnaC04g52970D,BnaA08g25100D,BnaC03g29960D,BnaC09g46980D,BnaA06g37230D,BnaC01g38270D,BnaAnng17200D,BnaC07g33090D,BnaC09g20020D,BnaCnng40440D,BnaA05g18100D,BnaCnng40790D,BnaAnng18540D,BnaCnng41350D,BnaCnng05900D,BnaA02g25020D,BnaA03g48610D,BnaA03g49440D,BnaA04g25390D,BnaA05g34950D,BnaC08g15110D,BnaA03g…
GO:0065008	regulation of biological quality	Biological Process	1429	4	11.52	0.99722	BnaA01g29070D,BnaCnng05900D,BnaA04g26100D,BnaA09g01610D
GO:1902680	positive regulation of RNA biosynthetic process	Biological Process	735	1	5.93	0.99757	BnaC04g20890D
GO:1901701	cellular response to oxygen-containing compound	Biological Process	1006	2	8.11	0.99759	BnaA01g29070D,BnaA05g18100D
GO:0048583	regulation of response to stimulus	Biological Process	1009	2	8.14	0.99764	BnaA01g29070D,BnaA05g18100D
GO:0051254	positive regulation of RNA metabolic process	Biological Process	758	1	6.11	0.99799	BnaC04g20890D
GO:0050793	regulation of developmental process	Biological Process	762	1	6.14	0.99805	BnaA05g18100D
GO:0010628	positive regulation of gene expression	Biological Process	764	1	6.16	0.99809	BnaC04g20890D
GO:0006952	defense response	Biological Process	1047	2	8.44	0.99822	BnaC02g20340D,BnaA05g18100D
GO:1901700	response to oxygen-containing compound	Biological Process	1705	5	13.75	0.99826	BnaA04g26990D,BnaA01g29070D,BnaA05g18100D,BnaC04g51320D,BnaA09g20620D
GO:0001101	response to acid chemical	Biological Process	1059	2	8.54	0.99838	BnaA01g29070D,BnaA09g20620D
GO:0045935	positive regulation of nucleobase-containing compound metabolic process	Biological Process	789	1	6.36	0.99844	BnaC04g20890D
GO:0035556	intracellular signal transduction	Biological Process	793	1	6.39	0.99849	BnaCnng19140D
GO:0051234	establishment of localization	Biological Process	4019	18	32.41	0.99871	BnaC03g29960D,BnaC09g20020D,BnaA02g25020D,BnaA09g13950D,BnaAnng26930D,BnaAnng07140D,BnaA09g23090D,BnaA08g11580D,BnaCnng66500D,BnaC09g25660D,BnaA01g04740D,BnaA03g19090D,BnaC01g06270D,BnaC07g30650D,BnaC02g32510D,BnaA06g26320D,BnaA03g24090D,BnaC09g22670D
GO:0010557	positive regulation of macromolecule biosynthetic process	Biological Process	818	1	6.6	0.99878	BnaC04g20890D
GO:0044699	single-organism process	Biological Process	17140	114	138.2	0.99884	BnaC05g01980D,BnaC05g02370D,BnaA04g26990D,BnaC06g43480D,BnaC04g02430D,BnaC03g71780D,BnaC05g09210D,BnaA09g03550D,BnaA01g29070D,BnaC04g52970D,BnaAnng36210D,BnaA08g25100D,BnaC03g29960D,BnaC09g46980D,BnaA06g37230D,BnaA07g38790D,BnaC01g38270D,BnaAnng17200D,BnaC07g33090D,BnaC09g20020D,BnaA09g46780D,BnaCnng40440D,BnaA05g18100D,BnaCnng40790D,BnaAnng18540D,BnaCnng41350D,BnaC04g51320D,BnaCnng05900D,BnaA02g…
GO:0010033	response to organic substance	Biological Process	2178	7	17.56	0.99896	BnaC05g02370D,BnaA04g26990D,BnaA01g29070D,BnaCnng41350D,BnaC04g51320D,BnaC02g06380D,BnaA09g20620D
GO:0006810	transport	Biological Process	3927	17	31.66	0.99907	BnaC03g29960D,BnaC09g20020D,BnaA02g25020D,BnaA09g13950D,BnaAnng26930D,BnaAnng07140D,BnaA09g23090D,BnaA08g11580D,BnaCnng66500D,BnaC09g25660D,BnaA01g04740D,BnaC01g06270D,BnaC07g30650D,BnaC02g32510D,BnaA06g26320D,BnaA03g24090D,BnaC09g22670D
GO:0034654	nucleobase-containing compound biosynthetic process	Biological Process	5064	24	40.83	0.99919	BnaC05g02370D,BnaA09g51970D,BnaC03g29960D,BnaA02g20170D,BnaC09g43350D,BnaAnng18540D,BnaCnng41350D,BnaC04g12630D,BnaC06g40610D,BnaC04g48570D,BnaA09g23090D,BnaA09g05460D,BnaA05g09180D,BnaCnng66500D,BnaA05g08220D,BnaC09g25660D,BnaA01g04740D,BnaC01g06270D,BnaC04g10590D,BnaA07g35670D,BnaA03g24090D,BnaC04g20890D,BnaC01g18640D,BnaC09g22670D
GO:0022402	cell cycle process	Biological Process	891	1	7.18	0.99933	BnaCnng40440D
GO:0044248	cellular catabolic process	Biological Process	2451	8	19.76	0.99937	BnaA08g25100D,BnaA03g49440D,BnaA05g34950D,BnaC08g15110D,BnaA09g47510D,BnaC02g06380D,BnaC05g24600D,BnaA09g24310D
GO:0070647	protein modification by small protein conjugation or removal	Biological Process	904	1	7.29	0.9994	BnaC02g06380D
GO:0009653	anatomical structure morphogenesis	Biological Process	925	1	7.46	0.9995	BnaAnng18540D
GO:0006511	ubiquitin-dependent protein catabolic process	Biological Process	941	1	7.59	0.99956	BnaC02g06380D
GO:0051179	localization	Biological Process	4272	18	34.45	0.99961	BnaC03g29960D,BnaC09g20020D,BnaA02g25020D,BnaA09g13950D,BnaAnng26930D,BnaAnng07140D,BnaA09g23090D,BnaA08g11580D,BnaCnng66500D,BnaC09g25660D,BnaA01g04740D,BnaA03g19090D,BnaC01g06270D,BnaC07g30650D,BnaC02g32510D,BnaA06g26320D,BnaA03g24090D,BnaC09g22670D
GO:0019941	modification-dependent protein catabolic process	Biological Process	963	1	7.76	0.99963	BnaC02g06380D
GO:0080090	regulation of primary metabolic process	Biological Process	4931	22	39.76	0.99964	BnaC05g02370D,BnaA04g26990D,BnaA09g51970D,BnaC09g20020D,BnaCnng40440D,BnaAnng18540D,BnaCnng41350D,BnaC04g51320D,BnaA02g25020D,BnaC04g12630D,BnaAnng07140D,BnaC04g48570D,BnaA09g05460D,BnaA05g09180D,BnaA07g19320D,BnaC03g26040D,BnaA08g24180D,BnaA05g08220D,BnaA03g06030D,BnaA03g21770D,BnaC04g10590D,BnaC04g20890D
GO:0043632	modification-dependent macromolecule catabolic process	Biological Process	971	1	7.83	0.99966	BnaC02g06380D
GO:0009791	post-embryonic development	Biological Process	1266	2	10.21	0.99966	BnaCnng40790D,BnaC01g06040D
GO:0048608	reproductive structure development	Biological Process	1006	1	8.11	0.99974	BnaC01g06040D
GO:0061458	reproductive system development	Biological Process	1006	1	8.11	0.99974	BnaC01g06040D
GO:0010604	positive regulation of macromolecule metabolic process	Biological Process	1026	1	8.27	0.99978	BnaC04g20890D
GO:0009725	response to hormone	Biological Process	1818	4	14.66	0.9998	BnaC05g02370D,BnaA01g29070D,BnaCnng41350D,BnaA09g20620D
GO:0009605	response to external stimulus	Biological Process	1344	2	10.84	0.99981	BnaC01g41230D,BnaA05g18100D
GO:0016043	cellular component organization	Biological Process	4926	21	39.72	0.99983	BnaA09g07840D,BnaC04g04450D,BnaA05g20390D,BnaC03g73080D,BnaAnng39860D,BnaCnng03570D,BnaC01g23800D,BnaC04g50420D,BnaAnng18540D,BnaC07g16640D,BnaA01g19750D,BnaA09g48030D,BnaA07g12480D,BnaC04g24780D,BnaC02g03580D,BnaC02g48890D,BnaC04g34240D,BnaA03g19090D,BnaC09g07990D,BnaC04g20890D,BnaC01g17830D
GO:0051603	proteolysis involved in cellular protein catabolic process	Biological Process	1058	1	8.53	0.99983	BnaC02g06380D
GO:0044257	cellular protein catabolic process	Biological Process	1069	1	8.62	0.99985	BnaC02g06380D
GO:1902582	single-organism intracellular transport	Biological Process	1077	1	8.68	0.99986	BnaA09g13950D
GO:0007049	cell cycle	Biological Process	1082	1	8.72	0.99986	BnaCnng40440D
GO:0033554	cellular response to stress	Biological Process	1657	3	13.36	0.99988	BnaA05g18100D,BnaC02g06380D,BnaC04g10590D
GO:0044702	single organism reproductive process	Biological Process	1103	1	8.89	0.99989	BnaC01g06040D
GO:0031326	regulation of cellular biosynthetic process	Biological Process	4220	16	34.03	0.99991	BnaC05g02370D,BnaA09g51970D,BnaC09g20020D,BnaCnng40440D,BnaAnng18540D,BnaCnng41350D,BnaA02g25020D,BnaC04g12630D,BnaAnng07140D,BnaC04g48570D,BnaA09g05460D,BnaA05g09180D,BnaA08g24180D,BnaA05g08220D,BnaC04g10590D,BnaC04g20890D
GO:0009719	response to endogenous stimulus	Biological Process	1977	4	15.94	0.99993	BnaC05g02370D,BnaA01g29070D,BnaCnng41350D,BnaA09g20620D
GO:0030163	protein catabolic process	Biological Process	1176	1	9.48	0.99994	BnaC02g06380D
GO:0048513	organ development	Biological Process	1185	1	9.55	0.99994	BnaAnng18540D
GO:0051704	multi-organism process	Biological Process	1499	2	12.09	0.99994	BnaC01g41230D,BnaA05g18100D
GO:0050794	regulation of cellular process	Biological Process	7937	39	64	0.99994	BnaC05g02370D,BnaA04g26990D,BnaA09g51970D,BnaA09g07840D,BnaA01g29070D,BnaC09g20020D,BnaC01g23800D,BnaCnng40440D,BnaA05g18100D,BnaCnng40790D,BnaAnng18540D,BnaCnng41350D,BnaC04g51320D,BnaCnng05900D,BnaA02g25020D,BnaC07g16640D,BnaA01g19750D,BnaC04g12630D,BnaA04g26100D,BnaAnng07140D,BnaA07g12480D,BnaC04g48570D,BnaA09g01610D,BnaA09g20620D,BnaA09g05460D,BnaA05g09180D,BnaCnng19140D,BnaC02g48890D,BnaA07g…
GO:0042221	response to chemical	Biological Process	3054	9	24.62	0.99995	BnaC05g02370D,BnaA04g26990D,BnaA01g29070D,BnaA05g18100D,BnaCnng40790D,BnaCnng41350D,BnaC04g51320D,BnaC02g06380D,BnaA09g20620D
GO:0071702	organic substance transport	Biological Process	2238	5	18.05	0.99995	BnaA09g13950D,BnaAnng26930D,BnaC07g30650D,BnaC02g32510D,BnaA06g26320D
GO:0016192	vesicle-mediated transport	Biological Process	1205	1	9.72	0.99995	BnaA09g13950D
GO:0003006	developmental process involved in reproduction	Biological Process	1223	1	9.86	0.99996	BnaC01g06040D
GO:1902589	single-organism organelle organization	Biological Process	1587	2	12.8	0.99997	BnaC04g24780D,BnaC04g20890D
GO:0071840	cellular component organization or biogenesis	Biological Process	5450	22	43.94	0.99997	BnaA03g56090D,BnaA09g07840D,BnaC04g04450D,BnaA05g20390D,BnaC03g73080D,BnaAnng39860D,BnaCnng03570D,BnaC01g23800D,BnaC04g50420D,BnaAnng18540D,BnaC07g16640D,BnaA01g19750D,BnaA09g48030D,BnaA07g12480D,BnaC04g24780D,BnaC02g03580D,BnaC02g48890D,BnaC04g34240D,BnaA03g19090D,BnaC09g07990D,BnaC04g20890D,BnaC01g17830D
GO:0006508	proteolysis	Biological Process	1287	1	10.38	0.99998	BnaC02g06380D
GO:0006396	RNA processing	Biological Process	1610	2	12.98	0.99998	BnaA03g56090D,BnaC04g20890D
GO:0044265	cellular macromolecule catabolic process	Biological Process	1312	1	10.58	0.99998	BnaC02g06380D
GO:0006950	response to stress	Biological Process	3442	10	27.75	0.99998	BnaA01g29070D,BnaC02g20340D,BnaA05g18100D,BnaC05g43640D,BnaC02g06380D,BnaA09g20620D,BnaA08g24180D,BnaA03g39250D,BnaC03g28340D,BnaC04g10590D
GO:0006412	translation	Biological Process	1941	3	15.65	0.99999	BnaC04g56150D,BnaC04g24780D,BnaC04g20890D
GO:0006259	DNA metabolic process	Biological Process	1381	1	11.14	0.99999	BnaCnng40440D
GO:0051171	regulation of nitrogen compound metabolic process	Biological Process	4670	16	37.65	0.99999	BnaC05g02370D,BnaA09g51970D,BnaC09g20020D,BnaCnng40440D,BnaAnng18540D,BnaCnng41350D,BnaA02g25020D,BnaC04g12630D,BnaAnng07140D,BnaC04g48570D,BnaA09g05460D,BnaA05g09180D,BnaA05g08220D,BnaA03g06030D,BnaC04g10590D,BnaC04g20890D
GO:0051252	regulation of RNA metabolic process	Biological Process	3993	12	32.2	0.99999	BnaC05g02370D,BnaA09g51970D,BnaAnng18540D,BnaCnng41350D,BnaC04g12630D,BnaC04g48570D,BnaA09g05460D,BnaA05g09180D,BnaA05g08220D,BnaA03g06030D,BnaC04g10590D,BnaC04g20890D
GO:0048731	system development	Biological Process	1802	2	14.53	0.99999	BnaAnng18540D,BnaC01g06040D
GO:0006355	regulation of transcription, DNA-templated	Biological Process	3819	11	30.79	1	BnaC05g02370D,BnaA09g51970D,BnaAnng18540D,BnaCnng41350D,BnaC04g12630D,BnaC04g48570D,BnaA09g05460D,BnaA05g09180D,BnaA05g08220D,BnaC04g10590D,BnaC04g20890D
GO:2001141	regulation of RNA biosynthetic process	Biological Process	3872	11	31.22	1	BnaC05g02370D,BnaA09g51970D,BnaAnng18540D,BnaCnng41350D,BnaC04g12630D,BnaC04g48570D,BnaA09g05460D,BnaA05g09180D,BnaA05g08220D,BnaC04g10590D,BnaC04g20890D
GO:0019219	regulation of nucleobase-containing compound metabolic process	Biological Process	4273	13	34.45	1	BnaC05g02370D,BnaA09g51970D,BnaCnng40440D,BnaAnng18540D,BnaCnng41350D,BnaC04g12630D,BnaC04g48570D,BnaA09g05460D,BnaA05g09180D,BnaA05g08220D,BnaA03g06030D,BnaC04g10590D,BnaC04g20890D
GO:2000112	regulation of cellular macromolecule biosynthetic process	Biological Process	4090	12	32.98	1	BnaC05g02370D,BnaA09g51970D,BnaCnng40440D,BnaAnng18540D,BnaCnng41350D,BnaC04g12630D,BnaC04g48570D,BnaA09g05460D,BnaA05g09180D,BnaA05g08220D,BnaC04g10590D,BnaC04g20890D
GO:0006996	organelle organization	Biological Process	2882	6	23.24	1	BnaC04g04450D,BnaA05g20390D,BnaC04g50420D,BnaC04g24780D,BnaA03g19090D,BnaC04g20890D
GO:0010556	regulation of macromolecule biosynthetic process	Biological Process	4151	12	33.47	1	BnaC05g02370D,BnaA09g51970D,BnaCnng40440D,BnaAnng18540D,BnaCnng41350D,BnaC04g12630D,BnaC04g48570D,BnaA09g05460D,BnaA05g09180D,BnaA05g08220D,BnaC04g10590D,BnaC04g20890D
GO:0051649	establishment of localization in cell	Biological Process	1937	2	15.62	1	BnaA09g13950D,BnaA03g19090D
GO:0015031	protein transport	Biological Process	1640	1	13.22	1	BnaA09g13950D
GO:0006351	transcription, DNA-templated	Biological Process	4436	13	35.77	1	BnaC05g02370D,BnaA09g51970D,BnaA02g20170D,BnaC09g43350D,BnaAnng18540D,BnaCnng41350D,BnaC04g12630D,BnaC04g48570D,BnaA09g05460D,BnaA05g09180D,BnaA05g08220D,BnaC04g10590D,BnaC04g20890D
GO:0007165	signal transduction	Biological Process	2789	5	22.49	1	BnaC05g02370D,BnaA01g29070D,BnaCnng41350D,BnaCnng19140D,BnaA07g18350D
GO:0045184	establishment of protein localization	Biological Process	1663	1	13.41	1	BnaA09g13950D
GO:0046907	intracellular transport	Biological Process	1663	1	13.41	1	BnaA09g13950D
GO:0032774	RNA biosynthetic process	Biological Process	4488	13	36.19	1	BnaC05g02370D,BnaA09g51970D,BnaA02g20170D,BnaC09g43350D,BnaAnng18540D,BnaCnng41350D,BnaC04g12630D,BnaC04g48570D,BnaA09g05460D,BnaA05g09180D,BnaA05g08220D,BnaC04g10590D,BnaC04g20890D
GO:0007275	multicellular organismal development	Biological Process	2322	3	18.72	1	BnaCnng40790D,BnaAnng18540D,BnaC01g06040D
GO:0044700	single organism signaling	Biological Process	2848	5	22.96	1	BnaC05g02370D,BnaA01g29070D,BnaCnng41350D,BnaCnng19140D,BnaA07g18350D
GO:0023052	signaling	Biological Process	2850	5	22.98	1	BnaC05g02370D,BnaA01g29070D,BnaCnng41350D,BnaCnng19140D,BnaA07g18350D
GO:0022414	reproductive process	Biological Process	1721	1	13.88	1	BnaC01g06040D
GO:0032502	developmental process	Biological Process	2892	5	23.32	1	BnaA05g18100D,BnaCnng40790D,BnaAnng18540D,BnaC04g48570D,BnaC01g06040D
GO:0006725	cellular aromatic compound metabolic process	Biological Process	10119	47	81.59	1	BnaC05g01980D,BnaC05g02370D,BnaC06g43480D,BnaA09g51970D,BnaA03g56090D,BnaC03g71780D,BnaC03g29960D,BnaA02g20170D,BnaC09g43350D,BnaC09g20020D,BnaCnng40440D,BnaAnng18540D,BnaCnng41350D,BnaA02g25020D,BnaA03g48610D,BnaA01g13860D,BnaC04g12630D,BnaC06g40610D,BnaA03g11710D,BnaAnng07140D,BnaC04g48570D,BnaC09g31160D,BnaA09g23090D,BnaC03g61150D,BnaA09g05460D,BnaA05g09180D,BnaCnng66500D,BnaAnng10640D,BnaC05g…
GO:0046483	heterocycle metabolic process	Biological Process	9984	46	80.5	1	BnaC05g01980D,BnaC05g02370D,BnaA09g51970D,BnaA03g56090D,BnaC03g71780D,BnaC03g29960D,BnaA02g20170D,BnaC09g43350D,BnaC09g20020D,BnaCnng40440D,BnaAnng18540D,BnaCnng41350D,BnaA02g25020D,BnaA03g48610D,BnaA01g13860D,BnaC04g12630D,BnaC06g40610D,BnaA03g11710D,BnaAnng07140D,BnaC04g48570D,BnaC09g31160D,BnaA09g23090D,BnaC03g61150D,BnaA09g05460D,BnaA05g09180D,BnaCnng66500D,BnaAnng10640D,BnaC05g06170D,BnaA07g…
GO:0050789	regulation of biological process	Biological Process	8943	39	72.11	1	BnaC05g02370D,BnaA04g26990D,BnaA09g51970D,BnaA09g07840D,BnaA01g29070D,BnaC09g20020D,BnaC01g23800D,BnaCnng40440D,BnaA05g18100D,BnaCnng40790D,BnaAnng18540D,BnaCnng41350D,BnaC04g51320D,BnaCnng05900D,BnaA02g25020D,BnaC07g16640D,BnaA01g19750D,BnaC04g12630D,BnaA04g26100D,BnaAnng07140D,BnaA07g12480D,BnaC04g48570D,BnaA09g01610D,BnaA09g20620D,BnaA09g05460D,BnaA05g09180D,BnaCnng19140D,BnaC02g48890D,BnaA07g…
GO:0051641	cellular localization	Biological Process	2153	2	17.36	1	BnaA09g13950D,BnaA03g19090D
GO:0044767	single-organism developmental process	Biological Process	2736	4	22.06	1	BnaA05g18100D,BnaCnng40790D,BnaAnng18540D,BnaC01g06040D
GO:1901360	organic cyclic compound metabolic process	Biological Process	10232	47	82.5	1	BnaC05g01980D,BnaC05g02370D,BnaC06g43480D,BnaA09g51970D,BnaA03g56090D,BnaC03g71780D,BnaC03g29960D,BnaA02g20170D,BnaC09g43350D,BnaC09g20020D,BnaCnng40440D,BnaAnng18540D,BnaCnng41350D,BnaA02g25020D,BnaA03g48610D,BnaA01g13860D,BnaC04g12630D,BnaC06g40610D,BnaA03g11710D,BnaAnng07140D,BnaC04g48570D,BnaC09g31160D,BnaA09g23090D,BnaC03g61150D,BnaA09g05460D,BnaA05g09180D,BnaCnng66500D,BnaAnng10640D,BnaC05g…
GO:0006807	nitrogen compound metabolic process	Biological Process	12533	63	101.05	1	BnaC05g01980D,BnaC05g02370D,BnaC06g43480D,BnaA09g51970D,BnaA03g56090D,BnaC03g71780D,BnaA09g03550D,BnaC04g52970D,BnaA08g25100D,BnaC03g29960D,BnaA02g20170D,BnaC09g43350D,BnaC09g20020D,BnaCnng40440D,BnaAnng18540D,BnaCnng41350D,BnaA02g25020D,BnaA03g48610D,BnaA03g49440D,BnaA04g25390D,BnaA05g34950D,BnaC08g15110D,BnaC04g29670D,BnaA01g13860D,BnaA09g47510D,BnaC04g12630D,BnaC02g06380D,BnaC06g40610D,BnaA03g…
GO:0048856	anatomical structure development	Biological Process	2489	3	20.07	1	BnaCnng40790D,BnaAnng18540D,BnaC01g06040D
GO:0008104	protein localization	Biological Process	1848	1	14.9	1	BnaA09g13950D
GO:0033036	macromolecule localization	Biological Process	2209	2	17.81	1	BnaA09g13950D,BnaAnng26930D
GO:0009057	macromolecule catabolic process	Biological Process	1913	1	15.42	1	BnaC02g06380D
GO:0044707	single-multicellular organism process	Biological Process	2741	3	22.1	1	BnaCnng40790D,BnaAnng18540D,BnaC01g06040D
GO:0034641	cellular nitrogen compound metabolic process	Biological Process	10323	45	83.23	1	BnaC05g01980D,BnaC05g02370D,BnaA09g51970D,BnaA03g56090D,BnaC03g71780D,BnaC03g29960D,BnaA02g20170D,BnaC09g43350D,BnaC09g20020D,BnaCnng40440D,BnaAnng18540D,BnaCnng41350D,BnaA02g25020D,BnaA03g48610D,BnaA03g49440D,BnaA01g13860D,BnaC04g12630D,BnaC06g40610D,BnaA03g11710D,BnaAnng07140D,BnaC04g48570D,BnaC04g24780D,BnaC09g31160D,BnaA09g23090D,BnaA09g05460D,BnaA05g09180D,BnaCnng66500D,BnaAnng10640D,BnaC05g…
GO:0010468	regulation of gene expression	Biological Process	4616	11	37.22	1	BnaC05g02370D,BnaA09g51970D,BnaAnng18540D,BnaCnng41350D,BnaC04g12630D,BnaC04g48570D,BnaA09g05460D,BnaA05g09180D,BnaA05g08220D,BnaC04g10590D,BnaC04g20890D
GO:0032501	multicellular organismal process	Biological Process	2843	3	22.92	1	BnaCnng40790D,BnaAnng18540D,BnaC01g06040D
GO:0065007	biological regulation	Biological Process	9571	39	77.17	1	BnaC05g02370D,BnaA04g26990D,BnaA09g51970D,BnaA09g07840D,BnaA01g29070D,BnaC09g20020D,BnaC01g23800D,BnaCnng40440D,BnaA05g18100D,BnaCnng40790D,BnaAnng18540D,BnaCnng41350D,BnaC04g51320D,BnaCnng05900D,BnaA02g25020D,BnaC07g16640D,BnaA01g19750D,BnaC04g12630D,BnaA04g26100D,BnaAnng07140D,BnaA07g12480D,BnaC04g48570D,BnaA09g01610D,BnaA09g20620D,BnaA09g05460D,BnaA05g09180D,BnaCnng19140D,BnaC02g48890D,BnaA07g…
GO:0007154	cell communication	Biological Process	3405	5	27.45	1	BnaC05g02370D,BnaA01g29070D,BnaCnng41350D,BnaCnng19140D,BnaA07g18350D
GO:0060255	regulation of macromolecule metabolic process	Biological Process	5218	13	42.07	1	BnaC05g02370D,BnaA09g51970D,BnaCnng40440D,BnaAnng18540D,BnaCnng41350D,BnaC04g12630D,BnaC04g48570D,BnaA09g05460D,BnaA05g09180D,BnaA05g08220D,BnaA03g06030D,BnaC04g10590D,BnaC04g20890D
GO:0051716	cellular response to stimulus	Biological Process	4406	9	35.53	1	BnaC05g02370D,BnaA01g29070D,BnaA05g18100D,BnaCnng40790D,BnaCnng41350D,BnaC02g06380D,BnaCnng19140D,BnaA07g18350D,BnaC04g10590D
GO:0050896	response to stimulus	Biological Process	7198	23	58.04	1	BnaC05g02370D,BnaA04g26990D,BnaC01g41230D,BnaA09g56570D,BnaA01g29070D,BnaC02g20340D,BnaA05g18100D,BnaCnng40790D,BnaCnng41350D,BnaC04g51320D,BnaC05g43640D,BnaC02g06380D,BnaA07g07560D,BnaC04g48570D,BnaA09g20620D,BnaCnng19140D,BnaA07g18350D,BnaA08g24180D,BnaA03g39250D,BnaA05g05540D,BnaC03g28340D,BnaA09g34720D,BnaC04g10590D
GO:0044260	cellular macromolecule metabolic process	Biological Process	13883	64	111.94	1	BnaC05g02370D,BnaCnng21010D,BnaA09g51970D,BnaA03g56090D,BnaA09g56570D,BnaCnng24140D,BnaA09g02120D,BnaC03g73080D,BnaC04g05260D,BnaA02g20170D,BnaCnng31870D,BnaC02g46810D,BnaC09g43350D,BnaA03g60230D,BnaCnng40440D,BnaAnng18540D,BnaCnng41350D,BnaA09g39610D,BnaA07g00530D,BnaC04g56150D,BnaC05g12070D,BnaAnng22920D,BnaA06g10520D,BnaC04g12630D,BnaC02g06380D,BnaA09g13710D,BnaA07g07560D,BnaC08g04860D,BnaC04g…
GO:0006139	nucleobase-containing compound metabolic process	Biological Process	9427	30	76.01	1	BnaC05g02370D,BnaA09g51970D,BnaA03g56090D,BnaC03g29960D,BnaA02g20170D,BnaC09g43350D,BnaCnng40440D,BnaAnng18540D,BnaCnng41350D,BnaA01g13860D,BnaC04g12630D,BnaC06g40610D,BnaC04g48570D,BnaA09g23090D,BnaA09g05460D,BnaA05g09180D,BnaCnng66500D,BnaAnng10640D,BnaA05g08220D,BnaC09g25660D,BnaA01g04740D,BnaA03g06030D,BnaC01g06270D,BnaA10g23990D,BnaC04g10590D,BnaA07g35670D,BnaA03g24090D,BnaC04g20890D,BnaC01g…
GO:0043170	macromolecule metabolic process	Biological Process	14927	65	120.36	1	BnaC05g02370D,BnaCnng21010D,BnaA09g51970D,BnaA03g56090D,BnaA09g56570D,BnaCnng24140D,BnaA09g02120D,BnaC03g73080D,BnaC04g05260D,BnaA02g20170D,BnaCnng31870D,BnaC02g46810D,BnaC09g43350D,BnaA03g60230D,BnaCnng40440D,BnaAnng18540D,BnaCnng41350D,BnaA09g39610D,BnaA07g00530D,BnaC04g56150D,BnaC05g12070D,BnaAnng22920D,BnaA06g10520D,BnaC04g12630D,BnaC02g06380D,BnaA09g13710D,BnaA07g07560D,BnaC08g04860D,BnaC04g…
GO:0009059	macromolecule biosynthetic process	Biological Process	7677	19	61.9	1	BnaC05g02370D,BnaA09g51970D,BnaA02g20170D,BnaC09g43350D,BnaCnng40440D,BnaAnng18540D,BnaCnng41350D,BnaC04g56150D,BnaC04g12630D,BnaC04g48570D,BnaC04g24780D,BnaA09g05460D,BnaA05g09180D,BnaA06g21600D,BnaC02g08620D,BnaA05g08220D,BnaC01g06040D,BnaC04g10590D,BnaC04g20890D
GO:0034645	cellular macromolecule biosynthetic process	Biological Process	7530	18	60.71	1	BnaC05g02370D,BnaA09g51970D,BnaA02g20170D,BnaC09g43350D,BnaCnng40440D,BnaAnng18540D,BnaCnng41350D,BnaC04g56150D,BnaC04g12630D,BnaC04g48570D,BnaC04g24780D,BnaA09g05460D,BnaA05g09180D,BnaA06g21600D,BnaC02g08620D,BnaA05g08220D,BnaC04g10590D,BnaC04g20890D
GO:0016070	RNA metabolic process	Biological Process	7227	15	58.27	1	BnaC05g02370D,BnaA09g51970D,BnaA03g56090D,BnaA02g20170D,BnaC09g43350D,BnaAnng18540D,BnaCnng41350D,BnaC04g12630D,BnaC04g48570D,BnaA09g05460D,BnaA05g09180D,BnaA05g08220D,BnaA03g06030D,BnaC04g10590D,BnaC04g20890D
GO:0010467	gene expression	Biological Process	8506	18	68.58	1	BnaC05g02370D,BnaA09g51970D,BnaA03g56090D,BnaA02g20170D,BnaC09g43350D,BnaAnng18540D,BnaCnng41350D,BnaA07g00530D,BnaC04g56150D,BnaC04g12630D,BnaC04g48570D,BnaC04g24780D,BnaA09g05460D,BnaA05g09180D,BnaA05g08220D,BnaC04g09850D,BnaC04g10590D,BnaC04g20890D
GO:0008150	biological_process	Biological Process	32990	266	266	1	BnaC05g01980D,BnaC05g02370D,BnaA04g26990D,BnaC06g43480D,BnaC04g02430D,BnaCnng21010D,BnaA03g58900D,BnaA09g51970D,BnaA03g56090D,BnaC01g41230D,BnaA09g07840D,BnaA09g06690D,BnaC04g04450D,BnaC03g71780D,BnaA09g56570D,BnaA06g01680D,BnaCnng24140D,BnaC05g09210D,BnaA05g20390D,BnaA09g03550D,BnaA09g04830D,BnaA09g02120D,BnaA01g29070D,BnaA05g34630D,BnaC04g52970D,BnaAnng36210D,BnaC03g73080D,BnaA07g38250D,BnaA02g…
GO:0090304	nucleic acid metabolic process	Biological Process	8426	16	67.94	1	BnaC05g02370D,BnaA09g51970D,BnaA03g56090D,BnaA02g20170D,BnaC09g43350D,BnaCnng40440D,BnaAnng18540D,BnaCnng41350D,BnaC04g12630D,BnaC04g48570D,BnaA09g05460D,BnaA05g09180D,BnaA05g08220D,BnaA03g06030D,BnaC04g10590D,BnaC04g20890D
GO:0009579	thylakoid	Cellular Component	609	138	4.52	< 1e-30
GO:0044436	thylakoid part	Cellular Component	533	129	3.96	< 1e-30
GO:0034357	photosynthetic membrane	Cellular Component	523	128	3.88	< 1e-30
GO:0009521	photosystem	Cellular Component	246	104	1.83	< 1e-30
GO:0009523	photosystem II	Cellular Component	177	75	1.31	< 1e-30
GO:0042651	thylakoid membrane	Cellular Component	448	94	3.33	< 1e-30
GO:0009522	photosystem I	Cellular Component	137	68	1.02	< 1e-30
GO:0009534	chloroplast thylakoid	Cellular Component	398	72	2.95	< 1e-30
GO:0031976	plastid thylakoid	Cellular Component	400	72	2.97	< 1e-30
GO:0009507	chloroplast	Cellular Component	1824	117	13.54	< 1e-30
GO:0009536	plastid	Cellular Component	1884	117	13.98	< 1e-30
GO:0009535	chloroplast thylakoid membrane	Cellular Component	362	67	2.69	< 1e-30
GO:0055035	plastid thylakoid membrane	Cellular Component	364	67	2.7	< 1e-30
GO:0044435	plastid part	Cellular Component	939	84	6.97	< 1e-30
GO:0044434	chloroplast part	Cellular Component	922	83	6.84	< 1e-30
GO:0031984	organelle subcompartment	Cellular Component	607	72	4.51	< 1e-30
GO:0009654	photosystem II oxygen evolving complex	Cellular Component	69	28	0.51	< 1e-30
GO:0043234	protein complex	Cellular Component	4884	119	36.25	< 1e-30
GO:1990204	oxidoreductase complex	Cellular Component	211	31	1.57	< 1e-30
GO:0009538	photosystem I reaction center	Cellular Component	25	16	0.19	1.1e-28
GO:0032991	macromolecular complex	Cellular Component	7040	123	52.25	6.6e-22
GO:0005623	cell	Cellular Component	23394	242	173.63	7.1e-17
GO:0044464	cell part	Cellular Component	23394	242	173.63	7.1e-17
GO:0044444	cytoplasmic part	Cellular Component	9487	132	70.41	3.8e-15
GO:0044424	intracellular part	Cellular Component	21594	225	160.27	1.4e-14
GO:0005622	intracellular	Cellular Component	21620	225	160.46	1.7e-14
GO:0019898	extrinsic component of membrane	Cellular Component	127	14	0.94	8.3e-13
GO:0009532	plastid stroma	Cellular Component	414	21	3.07	7.4e-12
GO:0009570	chloroplast stroma	Cellular Component	400	20	2.97	3e-11
GO:0016020	membrane	Cellular Component	22084	216	163.91	5.7e-10
GO:0005737	cytoplasm	Cellular Component	11662	136	86.55	1e-09
GO:0044446	intracellular organelle part	Cellular Component	6806	92	50.51	2.4e-09
GO:0044422	organelle part	Cellular Component	6844	92	50.8	3.2e-09
GO:0009526	plastid envelope	Cellular Component	374	17	2.78	4e-09
GO:0009941	chloroplast envelope	Cellular Component	362	16	2.69	1.7e-08
GO:1902494	catalytic complex	Cellular Component	1574	34	11.68	3e-08
GO:0044425	membrane part	Cellular Component	19681	192	146.07	7.1e-08
GO:0010287	plastoglobule	Cellular Component	58	5	0.43	7.2e-05
GO:0031977	thylakoid lumen	Cellular Component	33	4	0.24	0.0001
GO:0043231	intracellular membrane-bounded organelle	Cellular Component	16198	152	120.22	0.00013
GO:0043227	membrane-bounded organelle	Cellular Component	16233	152	120.48	0.00015
GO:0005960	glycine cleavage complex	Cellular Component	15	3	0.11	0.00017
GO:0042646	plastid nucleoid	Cellular Component	37	3	0.27	0.00261
GO:0010598	NAD(P)H dehydrogenase complex (plastoquinone)	Cellular Component	11	2	0.08	0.00289
GO:0000229	cytoplasmic chromosome	Cellular Component	12	2	0.09	0.00345
GO:0009508	plastid chromosome	Cellular Component	12	2	0.09	0.00345
GO:0045259	proton-transporting ATP synthase complex	Cellular Component	88	4	0.65	0.00426
GO:0009295	nucleoid	Cellular Component	44	3	0.33	0.00428
GO:0005618	cell wall	Cellular Component	579	11	4.3	0.00432
GO:0030312	external encapsulating structure	Cellular Component	580	11	4.3	0.00438
GO:0048046	apoplast	Cellular Component	420	9	3.12	0.00444
GO:0031967	organelle envelope	Cellular Component	1157	17	8.59	0.00627
GO:0031975	envelope	Cellular Component	1157	17	8.59	0.00627
GO:0042644	chloroplast nucleoid	Cellular Component	23	2	0.17	0.01253
GO:0098552	side of membrane	Cellular Component	24	2	0.18	0.01361
GO:0045263	proton-transporting ATP synthase complex, coupling factor F(o)	Cellular Component	30	2	0.22	0.02083
GO:0005779	integral component of peroxisomal membrane	Cellular Component	34	2	0.25	0.02635
GO:0031231	intrinsic component of peroxisomal membrane	Cellular Component	34	2	0.25	0.02635
GO:0043229	intracellular organelle	Cellular Component	18515	154	137.42	0.03146
GO:0043226	organelle	Cellular Component	18556	154	137.72	0.03405
GO:0005868	cytoplasmic dynein complex	Cellular Component	6	1	0.04	0.04372
GO:0009512	cytochrome b6f complex	Cellular Component	6	1	0.04	0.04372
GO:0045261	proton-transporting ATP synthase complex, catalytic core F(1)	Cellular Component	58	2	0.43	0.06919
GO:0016469	proton-transporting two-sector ATPase complex	Cellular Component	214	4	1.59	0.07598
GO:0044447	axoneme part	Cellular Component	11	1	0.08	0.07869
GO:0005778	peroxisomal membrane	Cellular Component	63	2	0.47	0.07983
GO:0031903	microbody membrane	Cellular Component	63	2	0.47	0.07983
GO:0048188	Set1C/COMPASS complex	Cellular Component	13	1	0.1	0.09232
GO:0044438	microbody part	Cellular Component	69	2	0.51	0.09321
GO:0044439	peroxisomal part	Cellular Component	69	2	0.51	0.09321
GO:0030688	preribosome, small subunit precursor	Cellular Component	16	1	0.12	0.11238
GO:0005930	axoneme	Cellular Component	21	1	0.16	0.14485
GO:0032838	cell projection cytoplasm	Cellular Component	21	1	0.16	0.14485
GO:0097014	ciliary cytoplasm	Cellular Component	21	1	0.16	0.14485
GO:0033177	proton-transporting two-sector ATPase complex, proton-transporting domain	Cellular Component	93	2	0.69	0.15189
GO:0033178	proton-transporting two-sector ATPase complex, catalytic domain	Cellular Component	103	2	0.76	0.17807
GO:0010319	stromule	Cellular Component	27	1	0.2	0.18225
GO:0030286	dynein complex	Cellular Component	27	1	0.2	0.18225
GO:0035097	histone methyltransferase complex	Cellular Component	29	1	0.22	0.19436
GO:0070069	cytochrome complex	Cellular Component	29	1	0.22	0.19436
GO:0031011	Ino80 complex	Cellular Component	47	1	0.35	0.29554
GO:0033202	DNA helicase complex	Cellular Component	47	1	0.35	0.29554
GO:0034708	methyltransferase complex	Cellular Component	50	1	0.37	0.31113
GO:0097346	INO80-type complex	Cellular Component	52	1	0.39	0.32133
GO:0016021	integral component of membrane	Cellular Component	18562	142	137.77	0.33224
GO:0044441	ciliary part	Cellular Component	57	1	0.42	0.34618
GO:0030126	COPI vesicle coat	Cellular Component	63	1	0.47	0.3748
GO:0070603	SWI/SNF superfamily-type complex	Cellular Component	63	1	0.47	0.3748
GO:0031224	intrinsic component of membrane	Cellular Component	18739	142	139.08	0.38918
GO:0005929	cilium	Cellular Component	67	1	0.5	0.39318
GO:0030137	COPI-coated vesicle	Cellular Component	70	1	0.52	0.40662
GO:0030663	COPI-coated vesicle membrane	Cellular Component	70	1	0.52	0.40662
GO:0031301	integral component of organelle membrane	Cellular Component	209	2	1.55	0.46029
GO:0031300	intrinsic component of organelle membrane	Cellular Component	214	2	1.59	0.47249
GO:0044463	cell projection part	Cellular Component	87	1	0.65	0.47733
GO:0030660	Golgi-associated vesicle membrane	Cellular Component	110	1	0.82	0.55981
GO:0005798	Golgi-associated vesicle	Cellular Component	116	1	0.86	0.57911
GO:0000790	nuclear chromatin	Cellular Component	119	1	0.88	0.58844
GO:0030120	vesicle coat	Cellular Component	135	1	1	0.63482
GO:0030684	preribosome	Cellular Component	144	1	1.07	0.65858
GO:0042995	cell projection	Cellular Component	153	1	1.14	0.6808
GO:0005875	microtubule associated complex	Cellular Component	159	1	1.18	0.6948
GO:0005777	peroxisome	Cellular Component	330	2	2.45	0.70451
GO:0042579	microbody	Cellular Component	330	2	2.45	0.70451
GO:0030662	coated vesicle membrane	Cellular Component	167	1	1.24	0.71253
GO:0012506	vesicle membrane	Cellular Component	194	1	1.44	0.76512
GO:0030659	cytoplasmic vesicle membrane	Cellular Component	194	1	1.44	0.76512
GO:0000786	nucleosome	Cellular Component	203	1	1.51	0.78042
GO:1990104	DNA bending complex	Cellular Component	203	1	1.51	0.78042
GO:0030117	membrane coat	Cellular Component	211	1	1.57	0.79319
GO:0048475	coated membrane	Cellular Component	211	1	1.57	0.79319
GO:0044815	DNA packaging complex	Cellular Component	212	1	1.57	0.79473
GO:0000785	chromatin	Cellular Component	400	2	2.97	0.79873
GO:0044454	nuclear chromosome part	Cellular Component	227	1	1.68	0.81654
GO:0005694	chromosome	Cellular Component	787	4	5.84	0.83771
GO:0000228	nuclear chromosome	Cellular Component	245	1	1.82	0.83969
GO:0030135	coated vesicle	Cellular Component	250	1	1.86	0.84559
GO:0005739	mitochondrion	Cellular Component	1481	8	10.99	0.86198
GO:0044433	cytoplasmic vesicle part	Cellular Component	265	1	1.97	0.86201
GO:0000139	Golgi membrane	Cellular Component	484	2	3.59	0.87601
GO:0071944	cell periphery	Cellular Component	2920	17	21.67	0.87921
GO:0005576	extracellular region	Cellular Component	2189	12	16.25	0.8922
GO:0032993	protein-DNA complex	Cellular Component	326	1	2.42	0.91269
GO:0016023	cytoplasmic membrane-bounded vesicle	Cellular Component	333	1	2.47	0.91716
GO:0031988	membrane-bounded vesicle	Cellular Component	333	1	2.47	0.91716
GO:0044431	Golgi apparatus part	Cellular Component	630	2	4.68	0.94893
GO:0044427	chromosomal part	Cellular Component	648	2	4.81	0.95437
GO:0031410	cytoplasmic vesicle	Cellular Component	477	1	3.54	0.97197
GO:0031982	vesicle	Cellular Component	503	1	3.73	0.97696
GO:0005829	cytosol	Cellular Component	1987	8	14.75	0.98171
GO:0015630	microtubule cytoskeleton	Cellular Component	591	1	4.39	0.98814
GO:0044451	nucleoplasm part	Cellular Component	694	1	5.15	0.99456
GO:0044430	cytoskeletal part	Cellular Component	741	1	5.5	0.99619
GO:0005794	Golgi apparatus	Cellular Component	1081	2	8.02	0.99735
GO:0098588	bounding membrane of organelle	Cellular Component	1666	4	12.36	0.99856
GO:0005856	cytoskeleton	Cellular Component	903	1	6.7	0.99889
GO:0005886	plasma membrane	Cellular Component	2196	6	16.3	0.99914
GO:0005654	nucleoplasm	Cellular Component	953	1	7.07	0.99924
GO:1990234	transferase complex	Cellular Component	1061	1	7.87	0.99967
GO:0031981	nuclear lumen	Cellular Component	1544	2	11.46	0.99989
GO:0031090	organelle membrane	Cellular Component	2259	4	16.77	0.99997
GO:0043233	organelle lumen	Cellular Component	1744	2	12.94	0.99997
GO:0070013	intracellular organelle lumen	Cellular Component	1744	2	12.94	0.99997
GO:0031974	membrane-enclosed lumen	Cellular Component	1764	2	13.09	0.99998
GO:0005840	ribosome	Cellular Component	1549	1	11.5	0.99999
GO:0044428	nuclear part	Cellular Component	2195	2	16.29	1
GO:0030529	ribonucleoprotein complex	Cellular Component	2223	2	16.5	1
GO:0012505	endomembrane system	Cellular Component	2410	2	17.89	1
GO:0043228	non-membrane-bounded organelle	Cellular Component	3817	7	28.33	1
GO:0043232	intracellular non-membrane-bounded organelle	Cellular Component	3817	7	28.33	1
GO:0005634	nucleus	Cellular Component	10027	27	74.42	1
GO:0005575	cellular_component	Cellular Component	40825	303	303	1
GO:0016168	chlorophyll binding	Molecular Function	90	39	0.52	< 1e-30	BnaCnng21010D,BnaA09g56570D,BnaCnng24140D,BnaA09g02120D,BnaC04g05260D,BnaCnng31870D,BnaC02g46810D,BnaA03g60230D,BnaC05g12070D,BnaAnng22920D,BnaA06g10520D,BnaA09g13710D,BnaA07g07560D,BnaC08g04860D,BnaC04g21740D,BnaA06g31910D,BnaA05g29390D,BnaCnng04230D,BnaCnng15190D,BnaA01g22670D,BnaA02g29010D,BnaA08g04190D,BnaA08g22200D,BnaC07g09400D,BnaA06g17350D,BnaC05g22880D,BnaC09g01520D,BnaA05g05540D,BnaC02g…
GO:0046906	tetrapyrrole binding	Molecular Function	1315	46	7.65	2.1e-22	BnaCnng21010D,BnaA09g56570D,BnaCnng24140D,BnaA09g02120D,BnaC04g05260D,BnaCnng31870D,BnaC02g46810D,BnaA03g60230D,BnaC05g12070D,BnaAnng22920D,BnaA06g10520D,BnaA06g11010D,BnaC04g29320D,BnaA09g13710D,BnaA07g07560D,BnaC08g04860D,BnaC04g21740D,BnaA06g31910D,BnaA05g29390D,BnaCnng04230D,BnaCnng15190D,BnaA01g22670D,BnaA02g29010D,BnaA08g04190D,BnaA07g18350D,BnaA08g22200D,BnaC07g09400D,BnaA06g17350D,BnaC05g…
GO:0010242	oxygen evolving activity	Molecular Function	11	7	0.06	6.8e-14	BnaA09g07840D,BnaC01g23800D,BnaC07g16640D,BnaA01g19750D,BnaA07g12480D,BnaC02g48890D,BnaC09g07990D
GO:0016830	carbon-carbon lyase activity	Molecular Function	300	16	1.75	3.6e-11	BnaC04g02430D,BnaAnng36210D,BnaA06g37230D,BnaC03g60280D,BnaCnng55860D,BnaA07g14420D,BnaC07g47470D,BnaC04g33570D,BnaC04g34390D,BnaC04g30870D,BnaC04g30810D,BnaA04g08640D,BnaA03g06030D,BnaA06g30380D,BnaA01g15640D,BnaC01g18640D
GO:0016984	ribulose-bisphosphate carboxylase activity	Molecular Function	24	7	0.14	6.7e-11	BnaAnng36210D,BnaCnng55860D,BnaA07g14420D,BnaC04g34390D,BnaC04g30870D,BnaC04g30810D,BnaA04g08640D
GO:0004332	fructose-bisphosphate aldolase activity	Molecular Function	21	6	0.12	1.9e-09	BnaA06g37230D,BnaC03g60280D,BnaC07g47470D,BnaC04g33570D,BnaA01g15640D,BnaC01g18640D
GO:0016832	aldehyde-lyase activity	Molecular Function	32	6	0.19	2.9e-08	BnaA06g37230D,BnaC03g60280D,BnaC07g47470D,BnaC04g33570D,BnaA01g15640D,BnaC01g18640D
GO:0009055	electron carrier activity	Molecular Function	549	17	3.19	3.3e-08	BnaC03g30230D,BnaA01g28110D,BnaCnng27340D,BnaA09g01470D,BnaCnng32150D,BnaAnng39280D,BnaAnng04290D,BnaA06g38550D,BnaA09g13970D,BnaCnng11890D,BnaA08g21860D,BnaA05g23450D,BnaA07g11510D,BnaA07g11540D,BnaC01g28900D,BnaA04g23830D,BnaC03g09120D
GO:0030145	manganese ion binding	Molecular Function	107	8	0.62	2.4e-07	BnaA03g56080D,BnaA06g02110D,BnaA02g13320D,BnaA02g04960D,BnaC09g37240D,BnaA07g30320D,BnaA02g03840D,BnaA10g14870D
GO:0016491	oxidoreductase activity	Molecular Function	4511	54	26.25	3.1e-07	BnaC05g01980D,BnaA09g08030D,BnaA09g07840D,BnaC05g09210D,BnaAnng36210D,BnaC09g46980D,BnaA02g34830D,BnaA09g29920D,BnaC01g23800D,BnaA09g46780D,BnaA03g48610D,BnaC07g16640D,BnaA01g19750D,BnaA06g11010D,BnaA08g04610D,BnaA03g57230D,BnaCnng55860D,BnaAnng25180D,BnaC04g29320D,BnaA01g12540D,BnaC02g00740D,BnaA07g12480D,BnaC05g18870D,BnaA04g12490D,BnaA09g01610D,BnaCnng64850D,BnaC02g48890D,BnaA07g14420D,BnaA07g…
GO:0016829	lyase activity	Molecular Function	971	21	5.65	3.5e-07	BnaC04g02430D,BnaA09g03550D,BnaC04g52970D,BnaAnng36210D,BnaA06g37230D,BnaA07g38790D,BnaA04g25390D,BnaC03g60280D,BnaA05g33810D,BnaCnng55860D,BnaA07g14420D,BnaC07g47470D,BnaC04g33570D,BnaC04g34390D,BnaC04g30870D,BnaC04g30810D,BnaA04g08640D,BnaA03g06030D,BnaA06g30380D,BnaA01g15640D,BnaC01g18640D
GO:0004618	phosphoglycerate kinase activity	Molecular Function	12	4	0.07	5.4e-07	BnaC01g38270D,BnaA01g30320D,BnaC03g37820D,BnaA03g32440D
GO:0016831	carboxy-lyase activity	Molecular Function	230	10	1.34	1.2e-06	BnaC04g02430D,BnaAnng36210D,BnaCnng55860D,BnaA07g14420D,BnaC04g34390D,BnaC04g30870D,BnaC04g30810D,BnaA04g08640D,BnaA03g06030D,BnaA06g30380D
GO:0043169	cation binding	Molecular Function	7527	74	43.8	3e-06	BnaA05g27200D,BnaA04g26990D,BnaA03g56080D,BnaC03g71780D,BnaA09g56450D,BnaA05g34630D,BnaCnng27340D,BnaCnng28720D,BnaA04g29570D,BnaA06g02110D,BnaA04g05960D,BnaCnng32150D,BnaAnng39280D,BnaA07g38790D,BnaC08g44890D,BnaC05g04590D,BnaA09g29920D,BnaC04g51320D,BnaA03g48610D,BnaC05g50730D,BnaA05g36570D,BnaAnng04290D,BnaA09g45770D,BnaA06g11010D,BnaA06g38550D,BnaA03g57230D,BnaC09g18090D,BnaA05g33810D,BnaAnng…
GO:0051537	2 iron, 2 sulfur cluster binding	Molecular Function	111	7	0.65	4.3e-06	BnaC03g30230D,BnaCnng27340D,BnaA09g01470D,BnaAnng04290D,BnaA09g13970D,BnaCnng11890D,BnaC01g28900D
GO:0046933	proton-transporting ATP synthase activity, rotational mechanism	Molecular Function	74	6	0.43	4.9e-06	BnaC03g29960D,BnaA09g23090D,BnaCnng66500D,BnaC09g25660D,BnaA03g24090D,BnaC09g22670D
GO:0046872	metal ion binding	Molecular Function	7460	72	43.41	8.2e-06	BnaA04g26990D,BnaA03g56080D,BnaC03g71780D,BnaA09g56450D,BnaA05g34630D,BnaCnng27340D,BnaCnng28720D,BnaA06g02110D,BnaA04g05960D,BnaCnng32150D,BnaAnng39280D,BnaA07g38790D,BnaC08g44890D,BnaC05g04590D,BnaA09g29920D,BnaC04g51320D,BnaA03g48610D,BnaC05g50730D,BnaA05g36570D,BnaAnng04290D,BnaA09g45770D,BnaA06g11010D,BnaA06g38550D,BnaA03g57230D,BnaC09g18090D,BnaA05g33810D,BnaAnng25560D,BnaA02g13320D,BnaC04g…
GO:0045735	nutrient reservoir activity	Molecular Function	125	7	0.73	9.4e-06	BnaA03g56080D,BnaA06g02110D,BnaA02g04960D,BnaC09g37240D,BnaA07g30320D,BnaA02g03840D,BnaA10g14870D
GO:0043495	protein anchor	Molecular Function	8	3	0.05	1.1e-05	BnaC09g20020D,BnaA02g25020D,BnaAnng07140D
GO:0051536	iron-sulfur cluster binding	Molecular Function	305	10	1.77	1.4e-05	BnaC03g30230D,BnaA01g28110D,BnaCnng27340D,BnaA09g01470D,BnaAnng04290D,BnaA09g13970D,BnaCnng11890D,BnaA05g23450D,BnaC01g28900D,BnaC01g17830D
GO:0051540	metal cluster binding	Molecular Function	305	10	1.77	1.4e-05	BnaC03g30230D,BnaA01g28110D,BnaCnng27340D,BnaA09g01470D,BnaAnng04290D,BnaA09g13970D,BnaCnng11890D,BnaA05g23450D,BnaC01g28900D,BnaC01g17830D
GO:0051287	NAD binding	Molecular Function	189	8	1.1	1.7e-05	BnaC05g09210D,BnaA09g46780D,BnaA08g04610D,BnaCnng64850D,BnaA06g07790D,BnaC06g29160D,BnaC06g26170D,BnaA07g24840D
GO:0046914	transition metal ion binding	Molecular Function	3188	38	18.55	2.4e-05	BnaA04g26990D,BnaA03g56080D,BnaC03g71780D,BnaA06g02110D,BnaA04g05960D,BnaCnng32150D,BnaAnng39280D,BnaA07g38790D,BnaA09g29920D,BnaC04g51320D,BnaC05g50730D,BnaA05g36570D,BnaA06g11010D,BnaA06g38550D,BnaA05g33810D,BnaAnng25560D,BnaA02g13320D,BnaC04g29320D,BnaA03g11710D,BnaA02g13920D,BnaA02g04960D,BnaC09g31160D,BnaC05g18870D,BnaA09g39200D,BnaC09g37240D,BnaA07g37160D,BnaA07g30320D,BnaA08g21860D,BnaA04g…
GO:0016630	protochlorophyllide reductase activity	Molecular Function	12	3	0.07	4.1e-05	BnaC05g01980D,BnaA03g48610D,BnaC07g40900D
GO:0016851	magnesium chelatase activity	Molecular Function	12	3	0.07	4.1e-05	BnaA04g12490D,BnaC05g06170D,BnaA01g09270D
GO:0051002	ligase activity, forming nitrogen-metal bonds	Molecular Function	12	3	0.07	4.1e-05	BnaA04g12490D,BnaC05g06170D,BnaA01g09270D
GO:0051003	ligase activity, forming nitrogen-metal bonds, forming coordination complexes	Molecular Function	12	3	0.07	4.1e-05	BnaA04g12490D,BnaC05g06170D,BnaA01g09270D
GO:0044769	ATPase activity, coupled to transmembrane movement of ions, rotational mechanism	Molecular Function	108	6	0.63	4.3e-05	BnaC03g29960D,BnaA09g23090D,BnaCnng66500D,BnaC09g25660D,BnaA03g24090D,BnaC09g22670D
GO:0019829	cation-transporting ATPase activity	Molecular Function	227	8	1.32	6.2e-05	BnaC03g29960D,BnaA02g33520D,BnaC02g42250D,BnaA09g23090D,BnaCnng66500D,BnaC09g25660D,BnaA03g24090D,BnaC09g22670D
GO:0042625	ATPase activity, coupled to transmembrane movement of ions	Molecular Function	228	8	1.33	6.4e-05	BnaC03g29960D,BnaA02g33520D,BnaC02g42250D,BnaA09g23090D,BnaCnng66500D,BnaC09g25660D,BnaA03g24090D,BnaC09g22670D
GO:0016774	phosphotransferase activity, carboxyl group as acceptor	Molecular Function	38	4	0.22	7.1e-05	BnaC01g38270D,BnaA01g30320D,BnaC03g37820D,BnaA03g32440D
GO:0005509	calcium ion binding	Molecular Function	819	15	4.77	0.00011	BnaA09g56450D,BnaA05g34630D,BnaC08g44890D,BnaC05g04590D,BnaA09g45770D,BnaA09g19870D,BnaA08g28710D,BnaC05g46380D,BnaA09g49810D,BnaA10g04360D,BnaC01g12690D,BnaC08g01880D,BnaA07g33280D,BnaA07g32780D,BnaC06g37830D
GO:0005507	copper ion binding	Molecular Function	247	8	1.44	0.00011	BnaA04g26990D,BnaCnng32150D,BnaAnng39280D,BnaC04g51320D,BnaA06g38550D,BnaA08g21860D,BnaA07g11510D,BnaA07g11540D
GO:0008483	transaminase activity	Molecular Function	154	6	0.9	0.0003	BnaA08g25100D,BnaC08g15110D,BnaA03g56490D,BnaA09g47510D,BnaC03g21300D,BnaA03g35400D
GO:0016769	transferase activity, transferring nitrogenous groups	Molecular Function	154	6	0.9	0.0003	BnaA08g25100D,BnaC08g15110D,BnaA03g56490D,BnaA09g47510D,BnaC03g21300D,BnaA03g35400D
GO:0016628	oxidoreductase activity, acting on the CH-CH group of donors, NAD or NADP as acceptor	Molecular Function	56	4	0.33	0.00033	BnaC05g01980D,BnaA03g48610D,BnaA07g31590D,BnaC07g40900D
GO:0004849	uridine kinase activity	Molecular Function	24	3	0.14	0.00036	BnaC06g40610D,BnaA07g35670D,BnaC01g18640D
GO:0015078	hydrogen ion transmembrane transporter activity	Molecular Function	466	10	2.71	0.00045	BnaC03g29960D,BnaA02g33520D,BnaC02g42250D,BnaA09g23090D,BnaCnng66500D,BnaC09g25660D,BnaA01g04740D,BnaC01g06270D,BnaA03g24090D,BnaC09g22670D
GO:0004372	glycine hydroxymethyltransferase activity	Molecular Function	27	3	0.16	0.00051	BnaC03g61150D,BnaA01g00170D,BnaA08g15890D
GO:0045158	electron transporter, transferring electrons within cytochrome b6/f complex of photosystem II activity	Molecular Function	7	2	0.04	0.0007	BnaC03g30230D,BnaA09g01470D
GO:0016853	isomerase activity	Molecular Function	703	12	4.09	0.00096	BnaC06g43480D,BnaA04g25200D,BnaA03g46830D,BnaA09g39610D,BnaC06g31970D,BnaCnng50370D,BnaC01g00600D,BnaAnng10640D,BnaA07g22590D,BnaA07g28910D,BnaC01g00680D,BnaA10g23990D
GO:0016620	oxidoreductase activity, acting on the aldehyde or oxo group of donors, NAD or NADP as acceptor	Molecular Function	152	5	0.88	0.00204	BnaC05g09210D,BnaA09g46780D,BnaA08g04610D,BnaA06g07790D,BnaC03g53360D
GO:0042132	fructose 1,6-bisphosphate 1-phosphatase activity	Molecular Function	14	2	0.08	0.00293	BnaAnng17200D,BnaC04g26530D
GO:0015077	monovalent inorganic cation transmembrane transporter activity	Molecular Function	604	10	3.51	0.0031	BnaC03g29960D,BnaA02g33520D,BnaC02g42250D,BnaA09g23090D,BnaCnng66500D,BnaC09g25660D,BnaA01g04740D,BnaC01g06270D,BnaA03g24090D,BnaC09g22670D
GO:0048037	cofactor binding	Molecular Function	1256	16	7.31	0.00312	BnaC05g09210D,BnaA09g46780D,BnaA03g56490D,BnaA08g04610D,BnaA04g20700D,BnaC03g21300D,BnaCnng64850D,BnaC03g61150D,BnaA06g07790D,BnaC05g39220D,BnaC06g29160D,BnaC06g26170D,BnaA01g00170D,BnaC03g38540D,BnaA07g24840D,BnaA08g15890D
GO:0019206	nucleoside kinase activity	Molecular Function	51	3	0.3	0.0033	BnaC06g40610D,BnaA07g35670D,BnaC01g18640D
GO:0016151	nickel cation binding	Molecular Function	15	2	0.09	0.00337	BnaA04g26990D,BnaC04g51320D
GO:0003755	peptidyl-prolyl cis-trans isomerase activity	Molecular Function	188	5	1.09	0.00504	BnaA04g25200D,BnaA09g39610D,BnaCnng50370D,BnaC01g00600D,BnaA07g22590D
GO:0016859	cis-trans isomerase activity	Molecular Function	193	5	1.12	0.00563	BnaA04g25200D,BnaA09g39610D,BnaCnng50370D,BnaC01g00600D,BnaA07g22590D
GO:0016742	hydroxymethyl-, formyl- and related transferase activity	Molecular Function	62	3	0.36	0.00573	BnaC03g61150D,BnaA01g00170D,BnaA08g15890D
GO:0016763	transferase activity, transferring pentosyl groups	Molecular Function	123	4	0.72	0.00594	BnaC03g71780D,BnaA04g26110D,BnaA03g11710D,BnaC09g31160D
GO:0016903	oxidoreductase activity, acting on the aldehyde or oxo group of donors	Molecular Function	198	5	1.15	0.00626	BnaC05g09210D,BnaA09g46780D,BnaA08g04610D,BnaA06g07790D,BnaC03g53360D
GO:0019205	nucleobase-containing compound kinase activity	Molecular Function	129	4	0.75	0.00701	BnaC06g40610D,BnaA08g07200D,BnaA07g35670D,BnaC01g18640D
GO:0016820	hydrolase activity, acting on acid anhydrides, catalyzing transmembrane movement of substances	Molecular Function	475	8	2.76	0.00708	BnaC03g29960D,BnaA02g33520D,BnaC02g42250D,BnaA09g23090D,BnaCnng66500D,BnaC09g25660D,BnaA03g24090D,BnaC09g22670D
GO:0042626	ATPase activity, coupled to transmembrane movement of substances	Molecular Function	475	8	2.76	0.00708	BnaC03g29960D,BnaA02g33520D,BnaC02g42250D,BnaA09g23090D,BnaCnng66500D,BnaC09g25660D,BnaA03g24090D,BnaC09g22670D
GO:0043492	ATPase activity, coupled to movement of substances	Molecular Function	475	8	2.76	0.00708	BnaC03g29960D,BnaA02g33520D,BnaC02g42250D,BnaA09g23090D,BnaCnng66500D,BnaC09g25660D,BnaA03g24090D,BnaC09g22670D
GO:0016730	oxidoreductase activity, acting on iron-sulfur proteins as donors	Molecular Function	23	2	0.13	0.00788	BnaA09g08030D,BnaA01g12540D
GO:0004497	monooxygenase activity	Molecular Function	807	11	4.7	0.00825	BnaAnng36210D,BnaA06g11010D,BnaCnng55860D,BnaC04g29320D,BnaA07g14420D,BnaC04g34390D,BnaA04g06630D,BnaC04g30870D,BnaC04g30810D,BnaA04g08640D,BnaA04g24160D
GO:0050662	coenzyme binding	Molecular Function	810	11	4.71	0.00846	BnaC05g09210D,BnaA09g46780D,BnaA08g04610D,BnaA04g20700D,BnaCnng64850D,BnaA06g07790D,BnaC05g39220D,BnaC06g29160D,BnaC06g26170D,BnaC03g38540D,BnaA07g24840D
GO:0051920	peroxiredoxin activity	Molecular Function	24	2	0.14	0.00856	BnaAnng25180D,BnaC05g41590D
GO:0004356	glutamate-ammonia ligase activity	Molecular Function	25	2	0.15	0.00927	BnaC04g29670D,BnaA04g07450D
GO:0016211	ammonia ligase activity	Molecular Function	25	2	0.15	0.00927	BnaC04g29670D,BnaA04g07450D
GO:0016880	acid-ammonia (or amide) ligase activity	Molecular Function	25	2	0.15	0.00927	BnaC04g29670D,BnaA04g07450D
GO:0030060	L-malate dehydrogenase activity	Molecular Function	27	2	0.16	0.01076	BnaC09g46980D,BnaC02g00740D
GO:0016791	phosphatase activity	Molecular Function	844	11	4.91	0.01125	BnaCnng28720D,BnaA06g36380D,BnaAnng17200D,BnaA09g35380D,BnaC04g30020D,BnaC04g26530D,BnaA07g16660D,BnaA04g07760D,BnaC07g21340D,BnaAnng00440D,BnaA04g03360D
GO:0015399	primary active transmembrane transporter activity	Molecular Function	528	8	3.07	0.01281	BnaC03g29960D,BnaA02g33520D,BnaC02g42250D,BnaA09g23090D,BnaCnng66500D,BnaC09g25660D,BnaA03g24090D,BnaC09g22670D
GO:0015405	P-P-bond-hydrolysis-driven transmembrane transporter activity	Molecular Function	528	8	3.07	0.01281	BnaC03g29960D,BnaA02g33520D,BnaC02g42250D,BnaA09g23090D,BnaCnng66500D,BnaC09g25660D,BnaA03g24090D,BnaC09g22670D
GO:0016744	transferase activity, transferring aldehyde or ketonic groups	Molecular Function	30	2	0.17	0.01318	BnaC07g33090D,BnaC04g22010D
GO:0050308	sugar-phosphatase activity	Molecular Function	30	2	0.17	0.01318	BnaAnng17200D,BnaC04g26530D
GO:0004124	cysteine synthase activity	Molecular Function	31	2	0.18	0.01404	BnaA09g03550D,BnaA04g25390D
GO:0016616	oxidoreductase activity, acting on the CH-OH group of donors, NAD or NADP as acceptor	Molecular Function	373	6	2.17	0.0227	BnaC09g46980D,BnaC02g00740D,BnaCnng64850D,BnaC06g29160D,BnaC06g26170D,BnaA07g24840D
GO:0016208	AMP binding	Molecular Function	40	2	0.23	0.02276	BnaA05g27200D,BnaA04g29570D
GO:0016627	oxidoreductase activity, acting on the CH-CH group of donors	Molecular Function	185	4	1.08	0.0234	BnaC05g01980D,BnaA03g48610D,BnaA07g31590D,BnaC07g40900D
GO:0050661	NADP binding	Molecular Function	192	4	1.12	0.02635	BnaC05g09210D,BnaA09g46780D,BnaA08g04610D,BnaA06g07790D
GO:0016868	intramolecular transferase activity, phosphotransferases	Molecular Function	46	2	0.27	0.02952	BnaC06g31970D,BnaA07g28910D
GO:0008553	hydrogen-exporting ATPase activity, phosphorylative mechanism	Molecular Function	48	2	0.28	0.03193	BnaA02g33520D,BnaC02g42250D
GO:0004802	transketolase activity	Molecular Function	6	1	0.03	0.03441	BnaC04g22010D
GO:0016615	malate dehydrogenase activity	Molecular Function	51	2	0.3	0.03569	BnaC09g46980D,BnaC02g00740D
GO:0022890	inorganic cation transmembrane transporter activity	Molecular Function	894	10	5.2	0.03793	BnaC03g29960D,BnaA02g33520D,BnaC02g42250D,BnaA09g23090D,BnaCnng66500D,BnaC09g25660D,BnaA01g04740D,BnaC01g06270D,BnaA03g24090D,BnaC09g22670D
GO:0004347	glucose-6-phosphate isomerase activity	Molecular Function	7	1	0.04	0.04003	BnaA03g46830D
GO:0015145	monosaccharide transmembrane transporter activity	Molecular Function	7	1	0.04	0.04003	BnaC09g53840D
GO:0016861	intramolecular oxidoreductase activity, interconverting aldoses and ketoses	Molecular Function	55	2	0.32	0.04094	BnaA03g46830D,BnaAnng10640D
GO:0051119	sugar transmembrane transporter activity	Molecular Function	57	2	0.33	0.04367	BnaC09g53840D,BnaC07g30650D
GO:0042578	phosphoric ester hydrolase activity	Molecular Function	1046	11	6.09	0.0441	BnaCnng28720D,BnaA06g36380D,BnaAnng17200D,BnaA09g35380D,BnaC04g30020D,BnaC04g26530D,BnaA07g16660D,BnaA04g07760D,BnaC07g21340D,BnaAnng00440D,BnaA04g03360D
GO:0003861	3-isopropylmalate dehydratase activity	Molecular Function	8	1	0.05	0.04562	BnaC04g52970D
GO:0015144	carbohydrate transmembrane transporter activity	Molecular Function	59	2	0.34	0.04647	BnaC09g53840D,BnaC07g30650D
GO:1901476	carbohydrate transporter activity	Molecular Function	59	2	0.34	0.04647	BnaC09g53840D,BnaC07g30650D
GO:0016614	oxidoreductase activity, acting on CH-OH group of donors	Molecular Function	450	6	2.62	0.04912	BnaC09g46980D,BnaC02g00740D,BnaCnng64850D,BnaC06g29160D,BnaC06g26170D,BnaA07g24840D
GO:0042623	ATPase activity, coupled	Molecular Function	687	8	4	0.0493	BnaC03g29960D,BnaA02g33520D,BnaC02g42250D,BnaA09g23090D,BnaCnng66500D,BnaC09g25660D,BnaA03g24090D,BnaC09g22670D
GO:0004197	cysteine-type endopeptidase activity	Molecular Function	61	2	0.35	0.04933	BnaA07g00530D,BnaC04g09850D
GO:0004324	ferredoxin-NADP+ reductase activity	Molecular Function	9	1	0.05	0.05117	BnaA09g08030D
GO:0004425	indole-3-glycerol-phosphate synthase activity	Molecular Function	9	1	0.05	0.05117	BnaA06g30380D
GO:0008661	1-deoxy-D-xylulose-5-phosphate synthase activity	Molecular Function	9	1	0.05	0.05117	BnaC07g33090D
GO:0004089	carbonate dehydratase activity	Molecular Function	63	2	0.37	0.05225	BnaA07g38790D,BnaA05g33810D
GO:0019203	carbohydrate phosphatase activity	Molecular Function	63	2	0.37	0.05225	BnaAnng17200D,BnaC04g26530D
GO:0030170	pyridoxal phosphate binding	Molecular Function	346	5	2.01	0.05273	BnaA03g56490D,BnaC03g21300D,BnaC03g61150D,BnaA01g00170D,BnaA08g15890D
GO:0004512	inositol-3-phosphate synthase activity	Molecular Function	10	1	0.06	0.05669	BnaC01g00680D
GO:0008428	ribonuclease inhibitor activity	Molecular Function	10	1	0.06	0.05669	BnaA03g06030D
GO:0008948	oxaloacetate decarboxylase activity	Molecular Function	10	1	0.06	0.05669	BnaA03g06030D
GO:0047443	4-hydroxy-4-methyl-2-oxoglutarate aldolase activity	Molecular Function	10	1	0.06	0.05669	BnaA03g06030D
GO:0003862	3-isopropylmalate dehydrogenase activity	Molecular Function	11	1	0.06	0.06218	BnaCnng64850D
GO:0004106	chorismate mutase activity	Molecular Function	11	1	0.06	0.06218	BnaC06g43480D
GO:0016731	oxidoreductase activity, acting on iron-sulfur proteins as donors, NAD or NADP as acceptor	Molecular Function	11	1	0.06	0.06218	BnaA09g08030D
GO:0004751	ribose-5-phosphate isomerase activity	Molecular Function	12	1	0.07	0.06764	BnaAnng10640D
GO:0036442	hydrogen-exporting ATPase activity	Molecular Function	79	2	0.46	0.07765	BnaA02g33520D,BnaC02g42250D
GO:0008266	poly(U) RNA binding	Molecular Function	14	1	0.08	0.07846	BnaC04g20890D
GO:0008324	cation transmembrane transporter activity	Molecular Function	1024	10	5.96	0.07848	BnaC03g29960D,BnaA02g33520D,BnaC02g42250D,BnaA09g23090D,BnaCnng66500D,BnaC09g25660D,BnaA01g04740D,BnaC01g06270D,BnaA03g24090D,BnaC09g22670D
GO:0016866	intramolecular transferase activity	Molecular Function	172	3	1	0.07961	BnaC06g43480D,BnaC06g31970D,BnaA07g28910D
GO:0003746	translation elongation factor activity	Molecular Function	85	2	0.49	0.088	BnaC09g13110D,BnaA09g12770D
GO:0004310	farnesyl-diphosphate farnesyltransferase activity	Molecular Function	16	1	0.09	0.08916	BnaA10g17430D
GO:0051996	squalene synthase activity	Molecular Function	16	1	0.09	0.08916	BnaA10g17430D
GO:0008878	glucose-1-phosphate adenylyltransferase activity	Molecular Function	17	1	0.1	0.09446	BnaC02g08620D
GO:0016655	oxidoreductase activity, acting on NAD(P)H, quinone or similar compound as acceptor	Molecular Function	89	2	0.52	0.09511	BnaA02g15140D,BnaA08g15880D
GO:0005506	iron ion binding	Molecular Function	1067	10	6.21	0.09624	BnaC03g71780D,BnaA04g05960D,BnaA06g11010D,BnaC04g29320D,BnaA03g11710D,BnaC09g31160D,BnaA04g06630D,BnaA04g24160D,BnaA03g10070D,BnaC01g17830D
GO:0008187	poly-pyrimidine tract binding	Molecular Function	18	1	0.1	0.09973	BnaC04g20890D
GO:0015662	ATPase activity, coupled to transmembrane movement of ions, phosphorylative mechanism	Molecular Function	95	2	0.55	0.10606	BnaA02g33520D,BnaC02g42250D
GO:0002020	protease binding	Molecular Function	20	1	0.12	0.11018	BnaA04g18350D
GO:0004311	farnesyltranstransferase activity	Molecular Function	20	1	0.12	0.11018	BnaA10g17430D
GO:0004724	magnesium-dependent protein serine/threonine phosphatase activity	Molecular Function	21	1	0.12	0.11536	BnaAnng00440D
GO:0008964	phosphoenolpyruvate carboxylase activity	Molecular Function	21	1	0.12	0.11536	BnaC04g02430D
GO:0010181	FMN binding	Molecular Function	101	2	0.59	0.11734	BnaC05g39220D,BnaC03g38540D
GO:0003993	acid phosphatase activity	Molecular Function	102	2	0.59	0.11925	BnaA06g36380D,BnaC07g21340D
GO:0004084	branched-chain-amino-acid transaminase activity	Molecular Function	23	1	0.13	0.12563	BnaA03g35400D
GO:0003824	catalytic activity	Molecular Function	27780	172	161.64	0.12916	BnaC05g01980D,BnaC06g43480D,BnaC04g02430D,BnaA09g08030D,BnaA09g07840D,BnaC04g04760D,BnaC03g71780D,BnaA09g56450D,BnaC05g09210D,BnaA09g03550D,BnaC04g52970D,BnaAnng36210D,BnaC03g73080D,BnaA07g38250D,BnaA02g36490D,BnaA08g25580D,BnaA08g25100D,BnaC03g29960D,BnaC09g46980D,BnaA02g34830D,BnaCnng28720D,BnaA06g36380D,BnaA06g37230D,BnaA07g38790D,BnaC01g38270D,BnaAnng17200D,BnaAnng41520D,BnaC07g33090D,BnaC05g…
GO:0070569	uridylyltransferase activity	Molecular Function	25	1	0.15	0.13578	BnaA09g55090D
GO:0004017	adenylate kinase activity	Molecular Function	26	1	0.15	0.14081	BnaA08g07200D
GO:0015035	protein disulfide oxidoreductase activity	Molecular Function	228	3	1.33	0.14827	BnaA09g01610D,BnaA04g23830D,BnaC03g09120D
GO:0008146	sulfotransferase activity	Molecular Function	118	2	0.69	0.15072	BnaC09g22120D,BnaCnng56120D
GO:0004611	phosphoenolpyruvate carboxykinase activity	Molecular Function	30	1	0.17	0.16064	BnaC04g02430D
GO:0036374	glutathione hydrolase activity	Molecular Function	30	1	0.17	0.16064	BnaA03g49440D
GO:0042802	identical protein binding	Molecular Function	366	4	2.13	0.16592	BnaC09g20020D,BnaA02g25020D,BnaAnng07140D,BnaC04g48570D
GO:0016833	oxo-acid-lyase activity	Molecular Function	32	1	0.19	0.17039	BnaA03g06030D
GO:0016835	carbon-oxygen lyase activity	Molecular Function	506	5	2.94	0.1741	BnaA09g03550D,BnaC04g52970D,BnaA07g38790D,BnaA04g25390D,BnaA05g33810D
GO:0016872	intramolecular lyase activity	Molecular Function	33	1	0.19	0.17522	BnaC01g00680D
GO:0016860	intramolecular oxidoreductase activity	Molecular Function	135	2	0.79	0.18569	BnaA03g46830D,BnaAnng10640D
GO:0008194	UDP-glycosyltransferase activity	Molecular Function	664	6	3.86	0.19234	BnaC05g03820D,BnaCnng37570D,BnaC04g12860D,BnaC03g48470D,BnaA05g11170D,BnaC04g54580D
GO:0003950	NAD+ ADP-ribosyltransferase activity	Molecular Function	37	1	0.22	0.19426	BnaA04g26110D
GO:0016836	hydro-lyase activity	Molecular Function	262	3	1.52	0.19667	BnaC04g52970D,BnaA07g38790D,BnaA05g33810D
GO:0015036	disulfide oxidoreductase activity	Molecular Function	265	3	1.54	0.20112	BnaA09g01610D,BnaA04g23830D,BnaC03g09120D
GO:0004601	peroxidase activity	Molecular Function	409	4	2.38	0.21619	BnaAnng25180D,BnaC05g41590D,BnaA03g39250D,BnaC03g28340D
GO:0016684	oxidoreductase activity, acting on peroxide as acceptor	Molecular Function	413	4	2.4	0.22107	BnaAnng25180D,BnaC05g41590D,BnaA03g39250D,BnaC03g28340D
GO:0022804	active transmembrane transporter activity	Molecular Function	1147	9	6.67	0.22721	BnaC03g29960D,BnaA02g33520D,BnaA01g24950D,BnaC02g42250D,BnaA09g23090D,BnaCnng66500D,BnaC09g25660D,BnaA03g24090D,BnaC09g22670D
GO:0008242	omega peptidase activity	Molecular Function	46	1	0.27	0.23552	BnaA03g49440D
GO:0016887	ATPase activity	Molecular Function	1019	8	5.93	0.24447	BnaC03g29960D,BnaA02g33520D,BnaC02g42250D,BnaA09g23090D,BnaCnng66500D,BnaC09g25660D,BnaA03g24090D,BnaC09g22670D
GO:0003951	NAD+ kinase activity	Molecular Function	50	1	0.29	0.25317	BnaC04g04760D
GO:0016782	transferase activity, transferring sulfur-containing groups	Molecular Function	167	2	0.97	0.25379	BnaC09g22120D,BnaCnng56120D
GO:0003727	single-stranded RNA binding	Molecular Function	53	1	0.31	0.26615	BnaC04g20890D
GO:0019201	nucleotide kinase activity	Molecular Function	54	1	0.31	0.27042	BnaA08g07200D
GO:0016757	transferase activity, transferring glycosyl groups	Molecular Function	1544	11	8.98	0.28995	BnaC03g71780D,BnaC03g73080D,BnaC05g03820D,BnaCnng37570D,BnaC04g12860D,BnaC03g48470D,BnaA04g26110D,BnaA05g11170D,BnaA03g11710D,BnaC09g31160D,BnaC04g54580D
GO:0004659	prenyltransferase activity	Molecular Function	60	1	0.35	0.29555	BnaA10g17430D
GO:0043167	ion binding	Molecular Function	16745	102	97.43	0.30661	BnaA05g27200D,BnaA04g26990D,BnaA03g56080D,BnaC03g71780D,BnaA09g56450D,BnaA05g34630D,BnaCnng27340D,BnaA08g25580D,BnaCnng28720D,BnaA04g29570D,BnaA06g02110D,BnaA04g05960D,BnaCnng32150D,BnaAnng39280D,BnaA07g38790D,BnaC01g38270D,BnaC08g44890D,BnaC05g04590D,BnaA09g29920D,BnaC04g51320D,BnaA03g48610D,BnaA02g33520D,BnaC05g50730D,BnaC09g13110D,BnaA05g36570D,BnaAnng04290D,BnaC08g19380D,BnaC04g29670D,BnaA09g…
GO:0008270	zinc ion binding	Molecular Function	1736	12	10.1	0.31273	BnaA07g38790D,BnaA09g29920D,BnaC05g50730D,BnaA05g36570D,BnaA05g33810D,BnaAnng25560D,BnaA02g13920D,BnaC05g18870D,BnaA09g39200D,BnaA07g37160D,BnaC07g10760D,BnaA07g24720D
GO:0008144	drug binding	Molecular Function	197	2	1.15	0.31813	BnaA05g27200D,BnaA04g29570D
GO:0004869	cysteine-type endopeptidase inhibitor activity	Molecular Function	66	1	0.38	0.31982	BnaC04g54180D
GO:0004565	beta-galactosidase activity	Molecular Function	67	1	0.39	0.32378	BnaA07g38250D
GO:0016857	racemase and epimerase activity, acting on carbohydrates and derivatives	Molecular Function	69	1	0.4	0.33164	BnaA10g23990D
GO:0016667	oxidoreductase activity, acting on a sulfur group of donors	Molecular Function	356	3	2.07	0.34277	BnaA09g01610D,BnaA04g23830D,BnaC03g09120D
GO:0070566	adenylyltransferase activity	Molecular Function	72	1	0.42	0.34325	BnaC02g08620D
GO:0022891	substrate-specific transmembrane transporter activity	Molecular Function	1783	12	10.37	0.34503	BnaC09g53840D,BnaC03g29960D,BnaA02g33520D,BnaC02g42250D,BnaA09g23090D,BnaCnng66500D,BnaC09g25660D,BnaA01g04740D,BnaC01g06270D,BnaC07g30650D,BnaA03g24090D,BnaC09g22670D
GO:0016209	antioxidant activity	Molecular Function	512	4	2.98	0.34806	BnaAnng25180D,BnaC05g41590D,BnaA03g39250D,BnaC03g28340D
GO:0016741	transferase activity, transferring one-carbon groups	Molecular Function	1001	7	5.82	0.36517	BnaA02g36490D,BnaA08g25100D,BnaC08g15110D,BnaA09g47510D,BnaC03g61150D,BnaA01g00170D,BnaA08g15890D
GO:0015925	galactosidase activity	Molecular Function	80	1	0.47	0.37325	BnaA07g38250D
GO:0016854	racemase and epimerase activity	Molecular Function	85	1	0.49	0.3913	BnaA10g23990D
GO:0015075	ion transmembrane transporter activity	Molecular Function	1562	10	9.09	0.42448	BnaC03g29960D,BnaA02g33520D,BnaC02g42250D,BnaA09g23090D,BnaCnng66500D,BnaC09g25660D,BnaA01g04740D,BnaC01g06270D,BnaA03g24090D,BnaC09g22670D
GO:0016762	xyloglucan:xyloglucosyl transferase activity	Molecular Function	96	1	0.56	0.42921	BnaC03g73080D
GO:0022892	substrate-specific transporter activity	Molecular Function	1908	12	11.1	0.43315	BnaC09g53840D,BnaC03g29960D,BnaA02g33520D,BnaC02g42250D,BnaA09g23090D,BnaCnng66500D,BnaC09g25660D,BnaA01g04740D,BnaC01g06270D,BnaC07g30650D,BnaA03g24090D,BnaC09g22670D
GO:0016651	oxidoreductase activity, acting on NAD(P)H	Molecular Function	258	2	1.5	0.44348	BnaA02g15140D,BnaA08g15880D
GO:0004190	aspartic-type endopeptidase activity	Molecular Function	290	2	1.69	0.50405	BnaAnng41520D,BnaA08g26170D
GO:0070001	aspartic-type peptidase activity	Molecular Function	290	2	1.69	0.50405	BnaAnng41520D,BnaA08g26170D
GO:0003690	double-stranded DNA binding	Molecular Function	291	2	1.69	0.50588	BnaA05g09180D,BnaC04g10590D
GO:0016776	phosphotransferase activity, phosphate group as acceptor	Molecular Function	121	1	0.7	0.50684	BnaA08g07200D
GO:0004722	protein serine/threonine phosphatase activity	Molecular Function	326	2	1.9	0.5669	BnaCnng28720D,BnaAnng00440D
GO:0016874	ligase activity	Molecular Function	1047	6	6.09	0.57124	BnaC04g29670D,BnaC02g06380D,BnaA04g12490D,BnaC05g06170D,BnaA04g07450D,BnaA01g09270D
GO:0008135	translation factor activity, nucleic acid binding	Molecular Function	346	2	2.01	0.59926	BnaC09g13110D,BnaA09g12770D
GO:0004866	endopeptidase inhibitor activity	Molecular Function	158	1	0.92	0.60284	BnaC04g54180D
GO:0019899	enzyme binding	Molecular Function	719	4	4.18	0.60371	BnaA04g18350D,BnaC09g20020D,BnaA02g25020D,BnaAnng07140D
GO:0061135	endopeptidase regulator activity	Molecular Function	161	1	0.94	0.60975	BnaC04g54180D
GO:0030414	peptidase inhibitor activity	Molecular Function	163	1	0.95	0.6143	BnaC04g54180D
GO:0001871	pattern binding	Molecular Function	172	1	1	0.63409	BnaA09g56450D
GO:0030247	polysaccharide binding	Molecular Function	172	1	1	0.63409	BnaA09g56450D
GO:0061134	peptidase regulator activity	Molecular Function	172	1	1	0.63409	BnaC04g54180D
GO:0071949	FAD binding	Molecular Function	174	1	1.01	0.63835	BnaA04g20700D
GO:0008080	N-acetyltransferase activity	Molecular Function	177	1	1.03	0.64465	BnaA03g48960D
GO:0016410	N-acyltransferase activity	Molecular Function	196	1	1.14	0.68207	BnaA03g48960D
GO:0030246	carbohydrate binding	Molecular Function	797	4	4.64	0.68314	BnaC01g41230D,BnaA09g56450D,BnaA07g38250D,BnaA06g07980D
GO:0043566	structure-specific DNA binding	Molecular Function	407	2	2.37	0.68663	BnaA05g09180D,BnaC04g10590D
GO:0020037	heme binding	Molecular Function	1221	6	7.1	0.71627	BnaA06g11010D,BnaC04g29320D,BnaA04g06630D,BnaA03g39250D,BnaC03g28340D,BnaA04g24160D
GO:0016779	nucleotidyltransferase activity	Molecular Function	449	2	2.61	0.73726	BnaA09g55090D,BnaC02g08620D
GO:0004650	polygalacturonase activity	Molecular Function	232	1	1.35	0.74253	BnaA09g48030D
GO:0022857	transmembrane transporter activity	Molecular Function	3334	17	19.4	0.7466	BnaC09g53840D,BnaC03g29960D,BnaA06g13670D,BnaA02g33520D,BnaA06g36180D,BnaA01g24950D,BnaC02g42250D,BnaA09g23090D,BnaCnng66500D,BnaC09g25660D,BnaC05g46380D,BnaA01g04740D,BnaC07g18860D,BnaC01g06270D,BnaC07g30650D,BnaA03g24090D,BnaC09g22670D
GO:0042910	xenobiotic transporter activity	Molecular Function	243	1	1.41	0.75861	BnaA01g24950D
GO:0042803	protein homodimerization activity	Molecular Function	246	1	1.43	0.76282	BnaC04g48570D
GO:0016879	ligase activity, forming carbon-nitrogen bonds	Molecular Function	716	3	4.17	0.78809	BnaC04g29670D,BnaC02g06380D,BnaA04g07450D
GO:0008168	methyltransferase activity	Molecular Function	926	4	5.39	0.78864	BnaA02g36490D,BnaA08g25100D,BnaC08g15110D,BnaA09g47510D
GO:0016747	transferase activity, transferring acyl groups other than amino-acyl groups	Molecular Function	930	4	5.41	0.79141	BnaA03g48960D,BnaC07g16220D,BnaC02g41520D,BnaC05g47740D
GO:0004175	endopeptidase activity	Molecular Function	942	4	5.48	0.79954	BnaAnng41520D,BnaA08g26170D,BnaA07g00530D,BnaC04g09850D
GO:0016407	acetyltransferase activity	Molecular Function	276	1	1.61	0.80108	BnaA03g48960D
GO:0005215	transporter activity	Molecular Function	3472	17	20.2	0.80134	BnaC09g53840D,BnaC03g29960D,BnaA06g13670D,BnaA02g33520D,BnaA06g36180D,BnaA01g24950D,BnaC02g42250D,BnaA09g23090D,BnaCnng66500D,BnaC09g25660D,BnaC05g46380D,BnaA01g04740D,BnaC07g18860D,BnaC01g06270D,BnaC07g30650D,BnaA03g24090D,BnaC09g22670D
GO:0008238	exopeptidase activity	Molecular Function	288	1	1.68	0.81461	BnaA03g49440D
GO:0004721	phosphoprotein phosphatase activity	Molecular Function	537	2	3.12	0.82105	BnaCnng28720D,BnaAnng00440D
GO:0016765	transferase activity, transferring alkyl or aryl (other than methyl) groups	Molecular Function	300	1	1.75	0.82721	BnaA10g17430D
GO:0046982	protein heterodimerization activity	Molecular Function	308	1	1.79	0.83514	BnaA03g03180D
GO:0017111	nucleoside-triphosphatase activity	Molecular Function	2265	10	13.18	0.85215	BnaC03g29960D,BnaA02g33520D,BnaC09g13110D,BnaC02g42250D,BnaA09g12770D,BnaA09g23090D,BnaCnng66500D,BnaC09g25660D,BnaA03g24090D,BnaC09g22670D
GO:0003729	mRNA binding	Molecular Function	341	1	1.98	0.86418	BnaA09g43110D
GO:0044822	poly(A) RNA binding	Molecular Function	341	1	1.98	0.86418	BnaA09g43110D
GO:0061630	ubiquitin protein ligase activity	Molecular Function	360	1	2.09	0.87853	BnaC02g06380D
GO:0016462	pyrophosphatase activity	Molecular Function	2344	10	13.64	0.8787	BnaC03g29960D,BnaA02g33520D,BnaC09g13110D,BnaC02g42250D,BnaA09g12770D,BnaA09g23090D,BnaCnng66500D,BnaC09g25660D,BnaA03g24090D,BnaC09g22670D
GO:0003712	transcription cofactor activity	Molecular Function	364	1	2.12	0.88135	BnaC04g48570D
GO:0016746	transferase activity, transferring acyl groups	Molecular Function	1093	4	6.36	0.88145	BnaA03g48960D,BnaC07g16220D,BnaC02g41520D,BnaC05g47740D
GO:0016705	oxidoreductase activity, acting on paired donors, with incorporation or reduction of molecular oxygen	Molecular Function	1094	4	6.37	0.88188	BnaA06g11010D,BnaC04g29320D,BnaA04g06630D,BnaA04g24160D
GO:0016818	hydrolase activity, acting on acid anhydrides, in phosphorus-containing anhydrides	Molecular Function	2360	10	13.73	0.88358	BnaC03g29960D,BnaA02g33520D,BnaC09g13110D,BnaC02g42250D,BnaA09g12770D,BnaA09g23090D,BnaCnng66500D,BnaC09g25660D,BnaA03g24090D,BnaC09g22670D
GO:0000989	transcription factor binding transcription factor activity	Molecular Function	372	1	2.16	0.8868	BnaC04g48570D
GO:0003924	GTPase activity	Molecular Function	640	2	3.72	0.88817	BnaC09g13110D,BnaA09g12770D
GO:0016817	hydrolase activity, acting on acid anhydrides	Molecular Function	2378	10	13.84	0.88888	BnaC03g29960D,BnaA02g33520D,BnaC09g13110D,BnaC02g42250D,BnaA09g12770D,BnaA09g23090D,BnaCnng66500D,BnaC09g25660D,BnaA03g24090D,BnaC09g22670D
GO:0004857	enzyme inhibitor activity	Molecular Function	659	2	3.83	0.89767	BnaC04g54180D,BnaA03g06030D
GO:0000988	protein binding transcription factor activity	Molecular Function	390	1	2.27	0.89816	BnaC04g48570D
GO:0000287	magnesium ion binding	Molecular Function	399	1	2.32	0.90341	BnaCnng64850D
GO:0050660	flavin adenine dinucleotide binding	Molecular Function	420	1	2.44	0.91463	BnaA04g20700D
GO:0008234	cysteine-type peptidase activity	Molecular Function	724	2	4.21	0.92478	BnaA07g00530D,BnaC04g09850D
GO:0015297	antiporter activity	Molecular Function	456	1	2.65	0.93093	BnaA01g24950D
GO:0019787	small conjugating protein ligase activity	Molecular Function	478	1	2.78	0.93932	BnaC02g06380D
GO:0005488	binding	Molecular Function	33538	182	195.15	0.94689	BnaA05g27200D,BnaC03g30230D,BnaA04g26990D,BnaCnng21010D,BnaA09g51970D,BnaA03g56080D,BnaAnng34160D,BnaC01g41230D,BnaA04g18350D,BnaC03g71780D,BnaA09g56450D,BnaA09g56570D,BnaCnng24140D,BnaC05g09210D,BnaA09g02120D,BnaA01g29070D,BnaA01g28110D,BnaA05g34630D,BnaA07g38250D,BnaC04g05260D,BnaCnng27340D,BnaCnng28030D,BnaA08g25580D,BnaCnng28720D,BnaA04g29570D,BnaA09g01470D,BnaCnng31870D,BnaA06g02110D,BnaA04g…
GO:0004553	hydrolase activity, hydrolyzing O-glycosyl compounds	Molecular Function	1341	4	7.8	0.95403	BnaC03g73080D,BnaA07g38250D,BnaC04g51140D,BnaA09g48030D
GO:0016881	acid-amino acid ligase activity	Molecular Function	560	1	3.26	0.96258	BnaC02g06380D
GO:0016798	hydrolase activity, acting on glycosyl bonds	Molecular Function	1404	4	8.17	0.96436	BnaC03g73080D,BnaA07g38250D,BnaC04g51140D,BnaA09g48030D
GO:0005525	GTP binding	Molecular Function	898	2	5.23	0.96786	BnaC09g13110D,BnaA09g12770D
GO:0032561	guanyl ribonucleotide binding	Molecular Function	898	2	5.23	0.96786	BnaC09g13110D,BnaA09g12770D
GO:0019001	guanyl nucleotide binding	Molecular Function	902	2	5.25	0.96849	BnaC09g13110D,BnaA09g12770D
GO:0015291	secondary active transmembrane transporter activity	Molecular Function	620	1	3.61	0.97374	BnaA01g24950D
GO:0016788	hydrolase activity, acting on ester bonds	Molecular Function	3321	12	19.32	0.97428	BnaCnng28720D,BnaA06g36380D,BnaAnng17200D,BnaA09g35380D,BnaC04g30020D,BnaC04g26530D,BnaA07g16660D,BnaA04g07760D,BnaC07g21340D,BnaAnng00440D,BnaC01g09700D,BnaA04g03360D
GO:0016740	transferase activity	Molecular Function	10703	49	62.28	0.97758	BnaC04g04760D,BnaC03g71780D,BnaA09g56450D,BnaC03g73080D,BnaA02g36490D,BnaA08g25580D,BnaA08g25100D,BnaC01g38270D,BnaC07g33090D,BnaC05g03820D,BnaCnng37570D,BnaA03g48960D,BnaC08g15110D,BnaC09g22120D,BnaC08g19380D,BnaA03g56490D,BnaA09g55090D,BnaC04g12860D,BnaA09g47510D,BnaC03g48470D,BnaA04g26110D,BnaC02g06380D,BnaCnng56120D,BnaC06g40610D,BnaC07g16220D,BnaA08g07000D,BnaA08g07200D,BnaA05g11170D,BnaA03g…
GO:0016758	transferase activity, transferring hexosyl groups	Molecular Function	664	1	3.86	0.97975	BnaC03g73080D
GO:0070011	peptidase activity, acting on L-amino acid peptides	Molecular Function	1968	5	11.45	0.99008	BnaAnng41520D,BnaA03g49440D,BnaA08g26170D,BnaA07g00530D,BnaC04g09850D
GO:0008233	peptidase activity	Molecular Function	2049	5	11.92	0.99293	BnaAnng41520D,BnaA03g49440D,BnaA08g26170D,BnaA07g00530D,BnaC04g09850D
GO:0016301	kinase activity	Molecular Function	4650	16	27.06	0.99359	BnaC04g04760D,BnaA09g56450D,BnaA08g25580D,BnaC01g38270D,BnaC08g19380D,BnaC06g40610D,BnaA08g07000D,BnaA08g07200D,BnaA01g30320D,BnaA07g18910D,BnaA07g19850D,BnaC03g37820D,BnaA03g32440D,BnaC08g07850D,BnaA07g35670D,BnaC01g18640D
GO:0030234	enzyme regulator activity	Molecular Function	1218	2	7.09	0.99375	BnaC04g54180D,BnaA03g06030D
GO:0016772	transferase activity, transferring phosphorus-containing groups	Molecular Function	5228	18	30.42	0.99585	BnaC04g04760D,BnaA09g56450D,BnaA08g25580D,BnaC01g38270D,BnaC08g19380D,BnaA09g55090D,BnaC06g40610D,BnaA08g07000D,BnaA08g07200D,BnaA01g30320D,BnaA07g18910D,BnaA07g19850D,BnaC03g37820D,BnaA03g32440D,BnaC02g08620D,BnaC08g07850D,BnaA07g35670D,BnaC01g18640D
GO:0046983	protein dimerization activity	Molecular Function	1682	3	9.79	0.99708	BnaA09g51970D,BnaC04g48570D,BnaA03g03180D
GO:1901363	heterocyclic compound binding	Molecular Function	21490	102	125.04	0.99721	BnaA05g27200D,BnaCnng21010D,BnaAnng34160D,BnaA09g56450D,BnaA09g56570D,BnaCnng24140D,BnaC05g09210D,BnaA09g02120D,BnaC04g05260D,BnaCnng28030D,BnaA08g25580D,BnaA04g29570D,BnaCnng31870D,BnaC01g38270D,BnaC02g46810D,BnaCnng36390D,BnaCnng37560D,BnaA03g60230D,BnaA09g46780D,BnaA05g18100D,BnaAnng18540D,BnaA02g33520D,BnaC09g14840D,BnaC09g13110D,BnaC05g12070D,BnaC08g19380D,BnaC04g29670D,BnaA03g56490D,BnaAnng…
GO:0097159	organic cyclic compound binding	Molecular Function	21505	102	125.13	0.9973	BnaA05g27200D,BnaCnng21010D,BnaAnng34160D,BnaA09g56450D,BnaA09g56570D,BnaCnng24140D,BnaC05g09210D,BnaA09g02120D,BnaC04g05260D,BnaCnng28030D,BnaA08g25580D,BnaA04g29570D,BnaCnng31870D,BnaC01g38270D,BnaC02g46810D,BnaCnng36390D,BnaCnng37560D,BnaA03g60230D,BnaA09g46780D,BnaA05g18100D,BnaAnng18540D,BnaA02g33520D,BnaC09g14840D,BnaC09g13110D,BnaC05g12070D,BnaC08g19380D,BnaC04g29670D,BnaA03g56490D,BnaAnng…
GO:0004842	ubiquitin-protein transferase activity	Molecular Function	1050	1	6.11	0.99795	BnaC02g06380D
GO:0001071	nucleic acid binding transcription factor activity	Molecular Function	2691	6	15.66	0.99859	BnaA09g51970D,BnaA02g20170D,BnaCnng36390D,BnaC09g43350D,BnaAnng18540D,BnaA06g17950D
GO:0003700	sequence-specific DNA binding transcription factor activity	Molecular Function	2691	6	15.66	0.99859	BnaA09g51970D,BnaA02g20170D,BnaCnng36390D,BnaC09g43350D,BnaAnng18540D,BnaA06g17950D
GO:0000166	nucleotide binding	Molecular Function	9466	36	55.08	0.99891	BnaA05g27200D,BnaA09g56450D,BnaC05g09210D,BnaA08g25580D,BnaA04g29570D,BnaC01g38270D,BnaA09g46780D,BnaA02g33520D,BnaC09g13110D,BnaC08g19380D,BnaC04g29670D,BnaA08g04610D,BnaA04g20700D,BnaA08g07000D,BnaA08g07200D,BnaA01g30320D,BnaC02g42250D,BnaCnng04050D,BnaA09g12770D,BnaCnng64850D,BnaCnng19140D,BnaA07g19850D,BnaC05g06170D,BnaA06g07790D,BnaC05g39220D,BnaC03g37820D,BnaC06g29160D,BnaA04g07450D,BnaC02g…
GO:1901265	nucleoside phosphate binding	Molecular Function	9466	36	55.08	0.99891	BnaA05g27200D,BnaA09g56450D,BnaC05g09210D,BnaA08g25580D,BnaA04g29570D,BnaC01g38270D,BnaA09g46780D,BnaA02g33520D,BnaC09g13110D,BnaC08g19380D,BnaC04g29670D,BnaA08g04610D,BnaA04g20700D,BnaA08g07000D,BnaA08g07200D,BnaA01g30320D,BnaC02g42250D,BnaCnng04050D,BnaA09g12770D,BnaCnng64850D,BnaCnng19140D,BnaA07g19850D,BnaC05g06170D,BnaA06g07790D,BnaC05g39220D,BnaC03g37820D,BnaC06g29160D,BnaA04g07450D,BnaC02g…
GO:0004674	protein serine/threonine kinase activity	Molecular Function	1571	2	9.14	0.99905	BnaA09g56450D,BnaC08g19380D
GO:0036094	small molecule binding	Molecular Function	9805	36	57.05	0.99958	BnaA05g27200D,BnaA09g56450D,BnaC05g09210D,BnaA08g25580D,BnaA04g29570D,BnaC01g38270D,BnaA09g46780D,BnaA02g33520D,BnaC09g13110D,BnaC08g19380D,BnaC04g29670D,BnaA08g04610D,BnaA04g20700D,BnaA08g07000D,BnaA08g07200D,BnaA01g30320D,BnaC02g42250D,BnaCnng04050D,BnaA09g12770D,BnaCnng64850D,BnaCnng19140D,BnaA07g19850D,BnaC05g06170D,BnaA06g07790D,BnaC05g39220D,BnaC03g37820D,BnaC06g29160D,BnaA04g07450D,BnaC02g…
GO:0003735	structural constituent of ribosome	Molecular Function	1465	1	8.52	0.99983	BnaC04g56150D
GO:0016787	hydrolase activity	Molecular Function	10019	35	58.3	0.99988	BnaC03g73080D,BnaA07g38250D,BnaC03g29960D,BnaCnng28720D,BnaA06g36380D,BnaAnng17200D,BnaAnng41520D,BnaA09g35380D,BnaC04g51140D,BnaA03g49440D,BnaA02g33520D,BnaA08g26170D,BnaC09g13110D,BnaA07g00530D,BnaA09g48030D,BnaC04g30020D,BnaCnng09500D,BnaC04g26530D,BnaC02g42250D,BnaA09g12770D,BnaA09g23090D,BnaCnng66500D,BnaA07g16660D,BnaA04g07760D,BnaC07g21340D,BnaC06g08540D,BnaC09g25660D,BnaAnng00440D,BnaC01g…
GO:0005524	ATP binding	Molecular Function	7146	21	41.58	0.99994	BnaA09g56450D,BnaA08g25580D,BnaC01g38270D,BnaA02g33520D,BnaC08g19380D,BnaC04g29670D,BnaA08g07000D,BnaA08g07200D,BnaA01g30320D,BnaC02g42250D,BnaCnng04050D,BnaCnng19140D,BnaA07g19850D,BnaC05g06170D,BnaC03g37820D,BnaA04g07450D,BnaC02g08620D,BnaA03g18710D,BnaA01g09270D,BnaC08g07850D,BnaC01g18640D
GO:0097367	carbohydrate derivative binding	Molecular Function	8793	28	51.16	0.99995	BnaA05g27200D,BnaC01g41230D,BnaA09g56450D,BnaA08g25580D,BnaA04g29570D,BnaC01g38270D,BnaA02g33520D,BnaC09g13110D,BnaC08g19380D,BnaC04g29670D,BnaA08g07000D,BnaA08g07200D,BnaA01g30320D,BnaC02g42250D,BnaCnng04050D,BnaA09g12770D,BnaCnng19140D,BnaA07g19850D,BnaC05g06170D,BnaC05g39220D,BnaC03g37820D,BnaA04g07450D,BnaC02g08620D,BnaC03g38540D,BnaA03g18710D,BnaA01g09270D,BnaC08g07850D,BnaC01g18640D
GO:0032559	adenyl ribonucleotide binding	Molecular Function	7687	23	44.73	0.99995	BnaA05g27200D,BnaA09g56450D,BnaA08g25580D,BnaA04g29570D,BnaC01g38270D,BnaA02g33520D,BnaC08g19380D,BnaC04g29670D,BnaA08g07000D,BnaA08g07200D,BnaA01g30320D,BnaC02g42250D,BnaCnng04050D,BnaCnng19140D,BnaA07g19850D,BnaC05g06170D,BnaC03g37820D,BnaA04g07450D,BnaC02g08620D,BnaA03g18710D,BnaA01g09270D,BnaC08g07850D,BnaC01g18640D
GO:0030554	adenyl nucleotide binding	Molecular Function	7701	23	44.81	0.99996	BnaA05g27200D,BnaA09g56450D,BnaA08g25580D,BnaA04g29570D,BnaC01g38270D,BnaA02g33520D,BnaC08g19380D,BnaC04g29670D,BnaA08g07000D,BnaA08g07200D,BnaA01g30320D,BnaC02g42250D,BnaCnng04050D,BnaCnng19140D,BnaA07g19850D,BnaC05g06170D,BnaC03g37820D,BnaA04g07450D,BnaC02g08620D,BnaA03g18710D,BnaA01g09270D,BnaC08g07850D,BnaC01g18640D
GO:0043565	sequence-specific DNA binding	Molecular Function	1724	1	10.03	0.99996	BnaAnng18540D
GO:0032553	ribonucleotide binding	Molecular Function	8668	27	50.44	0.99997	BnaA05g27200D,BnaA09g56450D,BnaA08g25580D,BnaA04g29570D,BnaC01g38270D,BnaA02g33520D,BnaC09g13110D,BnaC08g19380D,BnaC04g29670D,BnaA08g07000D,BnaA08g07200D,BnaA01g30320D,BnaC02g42250D,BnaCnng04050D,BnaA09g12770D,BnaCnng19140D,BnaA07g19850D,BnaC05g06170D,BnaC05g39220D,BnaC03g37820D,BnaA04g07450D,BnaC02g08620D,BnaC03g38540D,BnaA03g18710D,BnaA01g09270D,BnaC08g07850D,BnaC01g18640D
GO:0043168	anion binding	Molecular Function	10033	33	58.38	0.99997	BnaA05g27200D,BnaA09g56450D,BnaA08g25580D,BnaA04g29570D,BnaC01g38270D,BnaA02g33520D,BnaC09g13110D,BnaC08g19380D,BnaC04g29670D,BnaA03g56490D,BnaA04g20700D,BnaA08g07000D,BnaA08g07200D,BnaA01g30320D,BnaC03g21300D,BnaC02g42250D,BnaCnng04050D,BnaA09g12770D,BnaC03g61150D,BnaCnng19140D,BnaA07g19850D,BnaC05g06170D,BnaC05g39220D,BnaC03g37820D,BnaA04g07450D,BnaC02g08620D,BnaA01g00170D,BnaC03g38540D,BnaA03g…
GO:0005198	structural molecule activity	Molecular Function	1795	1	10.44	0.99998	BnaC04g56150D
GO:0035639	purine ribonucleoside triphosphate binding	Molecular Function	8026	23	46.7	0.99999	BnaA09g56450D,BnaA08g25580D,BnaC01g38270D,BnaA02g33520D,BnaC09g13110D,BnaC08g19380D,BnaC04g29670D,BnaA08g07000D,BnaA08g07200D,BnaA01g30320D,BnaC02g42250D,BnaCnng04050D,BnaA09g12770D,BnaCnng19140D,BnaA07g19850D,BnaC05g06170D,BnaC03g37820D,BnaA04g07450D,BnaC02g08620D,BnaA03g18710D,BnaA01g09270D,BnaC08g07850D,BnaC01g18640D
GO:0001883	purine nucleoside binding	Molecular Function	8563	25	49.83	0.99999	BnaA05g27200D,BnaA09g56450D,BnaA08g25580D,BnaA04g29570D,BnaC01g38270D,BnaA02g33520D,BnaC09g13110D,BnaC08g19380D,BnaC04g29670D,BnaA08g07000D,BnaA08g07200D,BnaA01g30320D,BnaC02g42250D,BnaCnng04050D,BnaA09g12770D,BnaCnng19140D,BnaA07g19850D,BnaC05g06170D,BnaC03g37820D,BnaA04g07450D,BnaC02g08620D,BnaA03g18710D,BnaA01g09270D,BnaC08g07850D,BnaC01g18640D
GO:0032550	purine ribonucleoside binding	Molecular Function	8563	25	49.83	0.99999	BnaA05g27200D,BnaA09g56450D,BnaA08g25580D,BnaA04g29570D,BnaC01g38270D,BnaA02g33520D,BnaC09g13110D,BnaC08g19380D,BnaC04g29670D,BnaA08g07000D,BnaA08g07200D,BnaA01g30320D,BnaC02g42250D,BnaCnng04050D,BnaA09g12770D,BnaCnng19140D,BnaA07g19850D,BnaC05g06170D,BnaC03g37820D,BnaA04g07450D,BnaC02g08620D,BnaA03g18710D,BnaA01g09270D,BnaC08g07850D,BnaC01g18640D
GO:0032555	purine ribonucleotide binding	Molecular Function	8566	25	49.84	0.99999	BnaA05g27200D,BnaA09g56450D,BnaA08g25580D,BnaA04g29570D,BnaC01g38270D,BnaA02g33520D,BnaC09g13110D,BnaC08g19380D,BnaC04g29670D,BnaA08g07000D,BnaA08g07200D,BnaA01g30320D,BnaC02g42250D,BnaCnng04050D,BnaA09g12770D,BnaCnng19140D,BnaA07g19850D,BnaC05g06170D,BnaC03g37820D,BnaA04g07450D,BnaC02g08620D,BnaA03g18710D,BnaA01g09270D,BnaC08g07850D,BnaC01g18640D
GO:0017076	purine nucleotide binding	Molecular Function	8584	25	49.95	0.99999	BnaA05g27200D,BnaA09g56450D,BnaA08g25580D,BnaA04g29570D,BnaC01g38270D,BnaA02g33520D,BnaC09g13110D,BnaC08g19380D,BnaC04g29670D,BnaA08g07000D,BnaA08g07200D,BnaA01g30320D,BnaC02g42250D,BnaCnng04050D,BnaA09g12770D,BnaCnng19140D,BnaA07g19850D,BnaC05g06170D,BnaC03g37820D,BnaA04g07450D,BnaC02g08620D,BnaA03g18710D,BnaA01g09270D,BnaC08g07850D,BnaC01g18640D
GO:0001882	nucleoside binding	Molecular Function	8596	25	50.02	0.99999	BnaA05g27200D,BnaA09g56450D,BnaA08g25580D,BnaA04g29570D,BnaC01g38270D,BnaA02g33520D,BnaC09g13110D,BnaC08g19380D,BnaC04g29670D,BnaA08g07000D,BnaA08g07200D,BnaA01g30320D,BnaC02g42250D,BnaCnng04050D,BnaA09g12770D,BnaCnng19140D,BnaA07g19850D,BnaC05g06170D,BnaC03g37820D,BnaA04g07450D,BnaC02g08620D,BnaA03g18710D,BnaA01g09270D,BnaC08g07850D,BnaC01g18640D
GO:0032549	ribonucleoside binding	Molecular Function	8596	25	50.02	0.99999	BnaA05g27200D,BnaA09g56450D,BnaA08g25580D,BnaA04g29570D,BnaC01g38270D,BnaA02g33520D,BnaC09g13110D,BnaC08g19380D,BnaC04g29670D,BnaA08g07000D,BnaA08g07200D,BnaA01g30320D,BnaC02g42250D,BnaCnng04050D,BnaA09g12770D,BnaCnng19140D,BnaA07g19850D,BnaC05g06170D,BnaC03g37820D,BnaA04g07450D,BnaC02g08620D,BnaA03g18710D,BnaA01g09270D,BnaC08g07850D,BnaC01g18640D
GO:0003723	RNA binding	Molecular Function	3811	6	22.18	0.99999	BnaAnng34160D,BnaC09g14840D,BnaC09g13110D,BnaA09g43110D,BnaA09g12770D,BnaC04g20890D
GO:0016773	phosphotransferase activity, alcohol group as acceptor	Molecular Function	4395	7	25.57	1	BnaC04g04760D,BnaA09g56450D,BnaC08g19380D,BnaC06g40610D,BnaA08g07000D,BnaC08g07850D,BnaA07g35670D
GO:0003677	DNA binding	Molecular Function	6235	11	36.28	1	BnaCnng28030D,BnaCnng36390D,BnaCnng37560D,BnaA05g18100D,BnaAnng18540D,BnaA09g05460D,BnaA05g09180D,BnaA06g17950D,BnaA03g40190D,BnaA03g03180D,BnaC04g10590D
GO:0004672	protein kinase activity	Molecular Function	3944	2	22.95	1	BnaA09g56450D,BnaC08g19380D
GO:0005515	protein binding	Molecular Function	7757	12	45.14	1	BnaA09g51970D,BnaC01g41230D,BnaA04g18350D,BnaA01g29070D,BnaC09g20020D,BnaA02g25020D,BnaA07g38840D,BnaA07g01250D,BnaAnng07140D,BnaC04g48570D,BnaA06g07980D,BnaA03g03180D
GO:0003676	nucleic acid binding	Molecular Function	11097	17	64.57	1	BnaAnng34160D,BnaCnng28030D,BnaCnng36390D,BnaCnng37560D,BnaA05g18100D,BnaAnng18540D,BnaC09g14840D,BnaC09g13110D,BnaA09g43110D,BnaA09g12770D,BnaA09g05460D,BnaA05g09180D,BnaA06g17950D,BnaA03g40190D,BnaA03g03180D,BnaC04g10590D,BnaC04g20890D
GO:0003674	molecular_function	Molecular Function	52761	307	307	1	BnaA05g27200D,BnaC03g30230D,BnaC05g01980D,BnaA04g26990D,BnaC06g43480D,BnaC04g02430D,BnaCnng21010D,BnaA09g51970D,BnaA03g56080D,BnaAnng34160D,BnaC01g41230D,BnaA09g08030D,BnaA09g07840D,BnaC04g04760D,BnaA04g18350D,BnaC03g71780D,BnaA09g56450D,BnaA09g56570D,BnaCnng24140D,BnaC05g09210D,BnaA09g03550D,BnaA09g02120D,BnaA01g29070D,BnaA01g28110D,BnaA05g34630D,BnaC04g52970D,BnaAnng36210D,BnaC03g73080D,BnaA07g…
The definitions of all marks in the first row of the table are the same as those in Supplementary Table 1.
