# Supplementary material for: Comparative Transcriptome Analysis Reveals the Molecular Basis of Brassica napus in Response to Aphid Stress
Source: Plants (Basel). 2023 Aug 3;12(15):2855. doi: 10.3390/plants12152855 (PMC10421284; doi:10.3390/plants12152855)
Supplement: Supplementary file 1 [file plants-12-02855-s001.zip › plants-2467175-supplementary/Supplementary materials/Supplementary Tables/Table S12.xlsx]

## Sheet: Sheet1
Table S12 Pathways enriched by DEGs downregulated uniquely in the IA vs NIA group.
Pathway_id	Pathway_name	Genes	S gene numbera	TS gene numberb	B gene numberc	TB gene numberd	P_value
710	Carbon fixation in photosynthetic organisms	BnaA08g04610D;BnaA08g07000D;BnaA03g32440D;BnaA09g35380D;BnaA07g14420D;BnaC03g60280D;BnaA01g15640D;BnaC04g30870D;BnaC09g46980D;BnaA09g46780D;BnaA07g16660D;BnaC04g22010D;BnaA06g07790D;BnaA06g37230D;BnaC01g38270D;BnaA10g23990D;BnaC02g00740D;BnaA04g08640D;BnaC04g33570D;BnaC04g26530D;BnaC05g09210D;BnaC08g07850D;BnaC04g34390D;BnaC04g02430D;BnaC03g37820D;BnaA01g30320D;BnaC07g47470D	27	175	207	14737	0
630	Glyoxylate and dicarboxylate metabolism	BnaA07g14420D;BnaC02g00740D;BnaC06g40610D;BnaC05g39220D;BnaA07g19850D;BnaC05g24600D;BnaA04g07450D;BnaA09g08290D;BnaC03g61150D;BnaC04g34390D;BnaA04g07760D;BnaC06g29160D;BnaA01g00170D;BnaA09g47510D;BnaC04g29670D;BnaA09g24310D;BnaA04g08640D;BnaA07g24840D;BnaC06g26170D;BnaC03g45180D;BnaA08g15890D;BnaC09g46980D;BnaC04g30870D;BnaC08g15110D;BnaC04g30020D;BnaA07g35670D;BnaC03g38540D;BnaA08g25100D	28	175	216	14737	0
195	Photosynthesis	BnaA06g04820D;BnaA09g48920D;BnaA09g19870D;BnaC03g69350D;BnaC07g16640D;BnaC05g23270D;BnaA10g04360D;BnaA08g00380D;BnaC05g04700D;BnaA05g13640D;BnaA08g04820D;BnaC05g25250D;BnaC02g25420D;BnaA06g01680D;BnaC06g20160D;BnaA08g07940D;BnaC02g42890D;BnaA07g11510D;BnaC01g28900D;BnaA09g49810D;BnaC08g09180D;BnaA02g13320D;BnaA09g08030D;BnaA07g11540D;BnaA07g12480D;BnaA09g07840D;BnaC03g70700D;BnaA09g01470D;BnaA06g…	59	175	178	14737	0
196	Photosynthesis - antenna proteins	BnaA02g29010D;BnaC07g09400D;BnaC05g22880D;BnaA03g37990D;BnaA01g22670D;BnaA08g04190D;BnaA06g17350D;BnaC03g28960D;BnaC05g12070D;BnaA09g34720D;BnaA08g17660D;BnaC04g21740D;BnaA05g05540D;BnaC02g37040D;BnaC08g04860D;BnaA09g13710D;BnaC04g05260D;BnaA03g24350D;BnaA06g10520D;BnaA09g02120D;BnaA06g31910D;BnaC04g10770D;BnaC08g38660D;BnaC09g01520D;BnaA07g07560D;BnaA09g22540D;BnaA05g29390D	27	175	51	14737	2.32224e-39
1200	Carbon metabolism	BnaA08g15890D;BnaA06g37230D;BnaC08g07850D;BnaC04g33570D;BnaC04g30020D;BnaA09g46780D;BnaC03g37820D;BnaC07g47470D;BnaC08g15110D;BnaC04g34390D;BnaC05g39220D;BnaA08g07000D;BnaC04g30870D;BnaA03g32440D;BnaC04g02430D;BnaC03g45180D;BnaA09g08290D;BnaA07g35670D;BnaC04g22010D;BnaA07g14420D;BnaA04g07760D;BnaA07g19850D;BnaA04g08640D;BnaA07g16660D;BnaA09g03550D;BnaA08g25100D;BnaA04g25390D;BnaC04g26530D;BnaC09g…	48	175	752	14737	6.66134e-16
260	Glycine, serine and threonine metabolism	BnaC05g24600D;BnaC03g21300D;BnaA08g25100D;BnaC06g26170D;BnaA09g24310D;BnaA07g19850D;BnaA07g24840D;BnaC08g15110D;BnaA07g35670D;BnaC06g40610D;BnaC03g45180D;BnaC03g61150D;BnaA08g15890D;BnaA09g47510D;BnaC06g29160D;BnaA09g08290D;BnaA01g00170D	17	175	211	14737	5.46118e-10
30	Pentose phosphate pathway	BnaC04g26530D;BnaC04g33570D;BnaA03g46830D;BnaA01g15640D;BnaC07g47470D;BnaA06g37230D;BnaA10g23990D;BnaC03g60280D;BnaC04g22010D	9	175	132	14737	2.77494e-05
670	One carbon pool by folate	BnaA08g15890D;BnaA01g00170D;BnaC03g61150D;BnaA08g25100D;BnaA09g47510D;BnaC08g15110D	6	175	57	14737	5.6537e-05
10	Glycolysis / Gluconeogenesis	BnaC04g26530D;BnaC03g53360D;BnaA01g30320D;BnaA06g37230D;BnaC04g33570D;BnaC03g37820D;BnaA03g32440D;BnaC07g47470D;BnaA03g46830D;BnaC01g38270D;BnaC03g60280D;BnaA01g15640D	12	175	309	14737	0.000325242
1230	Biosynthesis of amino acids	BnaA04g07450D;BnaC01g38270D;BnaA09g03550D;BnaA01g30320D;BnaA10g23990D;BnaC04g29670D;BnaA03g35400D;BnaA01g15640D;BnaC03g37820D;BnaA03g32440D;BnaC04g22010D;BnaA01g00170D;BnaC03g60280D;BnaA04g25390D;BnaA06g37230D;BnaC04g33570D;BnaA08g15890D;BnaA06g30380D;BnaC03g61150D;BnaC07g47470D	20	175	727	14737	0.000401852
730	Thiamine metabolism	BnaA03g11710D;BnaC09g31160D;BnaC07g33090D	3	175	21	14737	0.00187034
860	Porphyrin and chlorophyll metabolism	BnaA03g48610D;BnaA07g31590D;BnaA01g09270D;BnaC05g01980D;BnaC05g06170D;BnaC07g40900D	6	175	129	14737	0.00439607
51	Fructose and mannose metabolism	BnaA06g37230D;BnaC04g33570D;BnaC04g26530D;BnaA01g15640D;BnaC03g60280D;BnaA05g06810D;BnaC07g47470D	7	175	182	14737	0.00607187
966	Glucosinolate biosynthesis	BnaA04g06630D;BnaC04g29320D;BnaA04g24160D	3	175	57	14737	0.0301715
250	Alanine, aspartate and glutamate metabolism	BnaC04g29670D;BnaA09g08290D;BnaA04g07450D;BnaC03g21300D;BnaC03g45180D	5	175	151	14737	0.034164
190	Oxidative phosphorylation	BnaC03g29960D;BnaA02g33520D;BnaA09g23090D;BnaC09g22670D;BnaA03g24090D;BnaC09g25660D;BnaC01g06270D;BnaC02g42250D;BnaA01g04740D	9	175	398	14737	0.0481902
620	Pyruvate metabolism	BnaC06g15320D;BnaC04g02430D;BnaC02g00740D;BnaC03g53360D;BnaA07g16440D;BnaC09g46980D	6	175	241	14737	0.0678579
460	Cyanoamino acid metabolism	BnaC03g61150D;BnaC04g51140D;BnaA08g15890D;BnaA01g00170D;BnaA03g49440D	5	175	191	14737	0.0775911
1051	Biosynthesis of ansamycins	BnaC04g22010D	1	175	7	14737	0.0802365
4146	Peroxisome	BnaC05g39220D;BnaC04g50420D;BnaA09g08290D;BnaC03g45180D;BnaC04g04450D;BnaC03g38540D	6	175	266	14737	0.0976541
561	Glycerolipid metabolism	BnaA05g06810D;BnaC03g53360D;BnaA07g19850D;BnaA07g35670D;BnaC06g40610D	5	175	223	14737	0.126778
270	Cysteine and methionine metabolism	BnaA04g25390D;BnaC03g21300D;BnaC09g46980D;BnaC02g00740D;BnaA09g03550D;BnaA03g35400D	6	175	297	14737	0.142742
280	Valine, leucine and isoleucine degradation	BnaA03g35400D;BnaC03g53360D;BnaC03g21300D	3	175	129	14737	0.197937
53	Ascorbate and aldarate metabolism	BnaC03g53360D;BnaA03g39250D;BnaC03g28340D	3	175	135	14737	0.216335
910	Nitrogen metabolism	BnaA04g07450D;BnaC04g29670D	2	175	85	14737	0.267699
1210	2-Oxocarboxylic acid metabolism	BnaA04g06630D;BnaC04g29320D;BnaA03g35400D;BnaA04g24160D	4	175	221	14737	0.268161
40	Pentose and glucuronate interconversions	BnaC03g53360D;BnaA05g06810D;BnaA09g48030D;BnaA10g23990D;BnaA09g02580D	5	175	300	14737	0.285001
220	Arginine biosynthesis	BnaC04g29670D;BnaA04g07450D	2	175	99	14737	0.32912
920	Sulfur metabolism	BnaA04g25390D;BnaA09g03550D	2	175	110	14737	0.376422
900	Terpenoid backbone biosynthesis	BnaC07g33090D;BnaA07g31590D	2	175	125	14737	0.43858
430	Taurine and hypotaurine metabolism	BnaA03g49440D	1	175	50	14737	0.450254
590	Arachidonic acid metabolism	BnaA03g49440D	1	175	54	14737	0.475993
340	Histidine metabolism	BnaC03g53360D	1	175	61	14737	0.518187
290	Valine, leucine and isoleucine biosynthesis	BnaA03g35400D	1	175	72	14737	0.577767
480	Glutathione metabolism	BnaA03g39250D;BnaA03g49440D;BnaC03g28340D	3	175	254	14737	0.583744
20	Citrate cycle (TCA cycle)	BnaC09g46980D;BnaC02g00740D	2	175	172	14737	0.608631
906	Carotenoid biosynthesis	BnaA10g17430D	1	175	83	14737	0.630017
310	Lysine degradation	BnaC03g53360D	1	175	86	14737	0.643116
770	Pantothenate and CoA biosynthesis	BnaA03g35400D	1	175	98	14737	0.691056
71	Fatty acid degradation	BnaC03g53360D	1	175	109	14737	0.729351
410	beta-Alanine metabolism	BnaC03g53360D	1	175	124	14737	0.774075
380	Tryptophan metabolism	BnaC03g53360D	1	175	140	14737	0.813704
400	Phenylalanine, tyrosine and tryptophan biosynthesis	BnaA06g30380D	1	175	143	14737	0.820325
4712	Circadian rhythm - plant	BnaA07g01250D	1	175	155	14737	0.844549
562	Inositol phosphate metabolism	BnaC01g00680D	1	175	161	14737	0.855413
330	Arginine and proline metabolism	BnaC03g53360D	1	175	179	14737	0.883681
52	Galactose metabolism	BnaA05g06810D	1	175	183	14737	0.889175
903	Limonene and pinene degradation	BnaC03g53360D	1	175	220	14737	0.929204
500	Starch and sucrose metabolism	BnaC02g08620D;BnaA09g48030D;BnaA03g46830D;BnaA09g02580D;BnaC04g51140D	5	175	714	14737	0.930717
520	Amino sugar and nucleotide sugar metabolism	BnaA03g46830D;BnaC02g08620D	2	175	443	14737	0.969899
230	Purine metabolism	BnaA08g07200D	1	175	407	14737	0.992778
940	Phenylpropanoid biosynthesis	BnaC04g51140D	1	175	471	14737	0.996716
3040	Spliceosome	BnaA09g39610D	1	175	521	14737	0.99823
4626	Plant-pathogen interaction	BnaC08g19380D	1	175	819	14737	0.999958
4075	Plant hormone signal transduction	BnaC05g02370D	1	175	909	14737	0.999986
The definitions of all marks in the first row of the table are the same as those in Supplementary Table 2.
