# Supplementary material for: Comparative Transcriptome Analysis Reveals the Molecular Basis of Brassica napus in Response to Aphid Stress
Source: Plants (Basel). 2023 Aug 3;12(15):2855. doi: 10.3390/plants12152855 (PMC10421284; doi:10.3390/plants12152855)
Supplement: Supplementary file 1 [file plants-12-02855-s001.zip › plants-2467175-supplementary/Supplementary materials/Supplementary Tables/Table S13.xlsx]

## Sheet: Sheet1
Table S13 GO terms enriched by commonly downregulated DEGs in the IA vs NIA, IH vs NIH, and IA vs IH groups.
GO_id	Term	GO_class	Annotateda	Significantb	Expectedc	P_valued	Significant_genese
GO:0015979	photosynthesis	Biological Process	454	2	0.04	0.00056	BnaA07g38700D,BnaC07g24660D
GO:0015976	carbon utilization	Biological Process	29	1	0	0.00263	BnaCnng05580D
GO:0009765	photosynthesis, light harvesting	Biological Process	82	1	0.01	0.00744	BnaC07g24660D
GO:0018298	protein-chromophore linkage	Biological Process	98	1	0.01	0.00889	BnaC07g24660D
GO:0019684	photosynthesis, light reaction	Biological Process	218	1	0.02	0.01969	BnaC07g24660D
GO:0045454	cell redox homeostasis	Biological Process	253	1	0.02	0.02283	BnaA07g38700D
GO:0019725	cellular homeostasis	Biological Process	514	1	0.05	0.04602	BnaA07g38700D
GO:0006091	generation of precursor metabolites and energy	Biological Process	630	1	0.06	0.0562	BnaC07g24660D
GO:0042592	homeostatic process	Biological Process	838	1	0.08	0.07429	BnaA07g38700D
GO:0065008	regulation of biological quality	Biological Process	1429	1	0.13	0.1244	BnaA07g38700D
GO:0006464	cellular protein modification process	Biological Process	2632	1	0.24	0.22076	BnaC07g24660D
GO:0036211	protein modification process	Biological Process	2632	1	0.24	0.22076	BnaC07g24660D
GO:0043412	macromolecule modification	Biological Process	3747	1	0.34	0.30351	BnaC07g24660D
GO:0044267	cellular protein metabolic process	Biological Process	5760	1	0.52	0.43767	BnaC07g24660D
GO:0019538	protein metabolic process	Biological Process	6052	1	0.55	0.45557	BnaC07g24660D
GO:0044699	single-organism process	Biological Process	17140	2	1.56	0.52931	BnaCnng05580D,BnaA07g38700D
GO:0050794	regulation of cellular process	Biological Process	7937	1	0.72	0.56205	BnaA07g38700D
GO:0050789	regulation of biological process	Biological Process	8943	1	0.81	0.61272	BnaA07g38700D
GO:0044237	cellular metabolic process	Biological Process	19145	2	1.74	0.61946	BnaA07g38700D,BnaC07g24660D
GO:0065007	biological regulation	Biological Process	9571	1	0.87	0.64228	BnaA07g38700D
GO:0008152	metabolic process	Biological Process	23043	2	2.1	0.7821	BnaA07g38700D,BnaC07g24660D
GO:0044763	single-organism cellular process	Biological Process	13303	1	1.21	0.7875	BnaA07g38700D
GO:0044260	cellular macromolecule metabolic process	Biological Process	13883	1	1.26	0.80573	BnaC07g24660D
GO:0043170	macromolecule metabolic process	Biological Process	14927	1	1.36	0.83587	BnaC07g24660D
GO:0009987	cellular process	Biological Process	25436	2	2.31	0.86673	BnaA07g38700D,BnaC07g24660D
GO:0044238	primary metabolic process	Biological Process	19977	1	1.82	0.93863	BnaC07g24660D
GO:0071704	organic substance metabolic process	Biological Process	21172	1	1.93	0.95404	BnaC07g24660D
GO:0008150	biological_process	Biological Process	32990	3	3	1	BnaCnng05580D,BnaA07g38700D,BnaC07g24660D
GO:0009523	photosystem II	Cellular Component	177	2	0.01	1.9e-05	BnaA07g38700D,BnaC07g24660D
GO:0009521	photosystem	Cellular Component	246	2	0.01	3.6e-05	BnaA07g38700D,BnaC07g24660D
GO:0009534	chloroplast thylakoid	Cellular Component	398	2	0.02	9.5e-05	BnaA07g38700D,BnaC07g24660D
GO:0031976	plastid thylakoid	Cellular Component	400	2	0.02	9.6e-05	BnaA07g38700D,BnaC07g24660D
GO:0034357	photosynthetic membrane	Cellular Component	523	2	0.03	0.00016	BnaA07g38700D,BnaC07g24660D
GO:0044436	thylakoid part	Cellular Component	533	2	0.03	0.00017	BnaA07g38700D,BnaC07g24660D
GO:0031984	organelle subcompartment	Cellular Component	607	2	0.03	0.00022	BnaA07g38700D,BnaC07g24660D
GO:0009579	thylakoid	Cellular Component	609	2	0.03	0.00022	BnaA07g38700D,BnaC07g24660D
GO:0044434	chloroplast part	Cellular Component	922	2	0.05	0.00051	BnaA07g38700D,BnaC07g24660D
GO:0044435	plastid part	Cellular Component	939	2	0.05	0.00053	BnaA07g38700D,BnaC07g24660D
GO:0009507	chloroplast	Cellular Component	1824	2	0.09	0.002	BnaA07g38700D,BnaC07g24660D
GO:0009536	plastid	Cellular Component	1884	2	0.09	0.00213	BnaA07g38700D,BnaC07g24660D
GO:0009522	photosystem I	Cellular Component	137	1	0.01	0.0067	BnaC07g24660D
GO:0043234	protein complex	Cellular Component	4884	2	0.24	0.01431	BnaA07g38700D,BnaC07g24660D
GO:0009535	chloroplast thylakoid membrane	Cellular Component	362	1	0.02	0.01766	BnaC07g24660D
GO:0055035	plastid thylakoid membrane	Cellular Component	364	1	0.02	0.01775	BnaC07g24660D
GO:0042651	thylakoid membrane	Cellular Component	448	1	0.02	0.02183	BnaC07g24660D
GO:0044446	intracellular organelle part	Cellular Component	6806	2	0.33	0.02779	BnaA07g38700D,BnaC07g24660D
GO:0044422	organelle part	Cellular Component	6844	2	0.34	0.0281	BnaA07g38700D,BnaC07g24660D
GO:0032991	macromolecular complex	Cellular Component	7040	2	0.34	0.02973	BnaA07g38700D,BnaC07g24660D
GO:0044444	cytoplasmic part	Cellular Component	9487	2	0.46	0.054	BnaA07g38700D,BnaC07g24660D
GO:0005737	cytoplasm	Cellular Component	11662	2	0.57	0.0816	BnaA07g38700D,BnaC07g24660D
GO:0043231	intracellular membrane-bounded organelle	Cellular Component	16198	2	0.79	0.15742	BnaA07g38700D,BnaC07g24660D
GO:0043227	membrane-bounded organelle	Cellular Component	16233	2	0.8	0.1581	BnaA07g38700D,BnaC07g24660D
GO:0043229	intracellular organelle	Cellular Component	18515	2	0.91	0.20568	BnaA07g38700D,BnaC07g24660D
GO:0043226	organelle	Cellular Component	18556	2	0.91	0.20659	BnaA07g38700D,BnaC07g24660D
GO:0016021	integral component of membrane	Cellular Component	18562	2	0.91	0.20672	BnaA07g38700D,BnaC07g24660D
GO:0031224	intrinsic component of membrane	Cellular Component	18739	2	0.92	0.21068	BnaA07g38700D,BnaC07g24660D
GO:0044425	membrane part	Cellular Component	19681	2	0.96	0.2324	BnaA07g38700D,BnaC07g24660D
GO:0044424	intracellular part	Cellular Component	21594	2	1.06	0.27977	BnaA07g38700D,BnaC07g24660D
GO:0005622	intracellular	Cellular Component	21620	2	1.06	0.28045	BnaA07g38700D,BnaC07g24660D
GO:0016020	membrane	Cellular Component	22084	2	1.08	0.29261	BnaA07g38700D,BnaC07g24660D
GO:0005623	cell	Cellular Component	23394	2	1.15	0.32836	BnaA07g38700D,BnaC07g24660D
GO:0044464	cell part	Cellular Component	23394	2	1.15	0.32836	BnaA07g38700D,BnaC07g24660D
GO:0005575	cellular_component	Cellular Component	40825	2	2	1	BnaA07g38700D,BnaC07g24660D
GO:0004089	carbonate dehydratase activity	Molecular Function	63	1	0	0.0048	BnaCnng05580D
GO:0016168	chlorophyll binding	Molecular Function	90	1	0.01	0.0068	BnaC07g24660D
GO:0030145	manganese ion binding	Molecular Function	107	1	0.01	0.0081	BnaA07g38700D
GO:0046872	metal ion binding	Molecular Function	7460	3	0.57	0.0101	BnaCnng03290D,BnaCnng05580D,BnaA07g38700D
GO:0043169	cation binding	Molecular Function	7527	3	0.57	0.0104	BnaCnng03290D,BnaCnng05580D,BnaA07g38700D
GO:0016836	hydro-lyase activity	Molecular Function	262	1	0.02	0.0197	BnaCnng05580D
GO:0046914	transition metal ion binding	Molecular Function	3188	2	0.24	0.0202	BnaCnng05580D,BnaA07g38700D
GO:0004722	protein serine/threonine phosphatase activity	Molecular Function	326	1	0.02	0.0245	BnaCnng03290D
GO:0016835	carbon-oxygen lyase activity	Molecular Function	506	1	0.04	0.0378	BnaCnng05580D
GO:0004721	phosphoprotein phosphatase activity	Molecular Function	537	1	0.04	0.0401	BnaCnng03290D
GO:0016791	phosphatase activity	Molecular Function	844	1	0.06	0.0625	BnaCnng03290D
GO:0016829	lyase activity	Molecular Function	971	1	0.07	0.0716	BnaCnng05580D
GO:0042578	phosphoric ester hydrolase activity	Molecular Function	1046	1	0.08	0.077	BnaCnng03290D
GO:0046906	tetrapyrrole binding	Molecular Function	1315	1	0.1	0.096	BnaC07g24660D
GO:0043167	ion binding	Molecular Function	16745	3	1.27	0.0974	BnaCnng03290D,BnaCnng05580D,BnaA07g38700D
GO:0008270	zinc ion binding	Molecular Function	1736	1	0.13	0.1253	BnaCnng05580D
GO:0005488	binding	Molecular Function	33538	4	2.54	0.1633	BnaCnng03290D,BnaCnng05580D,BnaA07g38700D,BnaC07g24660D
GO:0016788	hydrolase activity, acting on ester bonds	Molecular Function	3321	1	0.25	0.229	BnaCnng03290D
GO:0016787	hydrolase activity	Molecular Function	10019	1	0.76	0.5693	BnaCnng03290D
GO:0003824	catalytic activity	Molecular Function	27780	2	2.11	0.7262	BnaCnng03290D,BnaCnng05580D
GO:1901363	heterocyclic compound binding	Molecular Function	21490	1	1.63	0.8766	BnaC07g24660D
GO:0097159	organic cyclic compound binding	Molecular Function	21505	1	1.63	0.8768	BnaC07g24660D
GO:0003674	molecular_function	Molecular Function	52761	4	4	1	BnaCnng03290D,BnaCnng05580D,BnaA07g38700D,BnaC07g24660D
The definitions of all marks in the first row of the table are the same as those in Supplementary Table 1.
