# Supplementary material for: Comparative Transcriptome Analysis Reveals the Molecular Basis of Brassica napus in Response to Aphid Stress
Source: Plants (Basel). 2023 Aug 3;12(15):2855. doi: 10.3390/plants12152855 (PMC10421284; doi:10.3390/plants12152855)
Supplement: Supplementary file 1 [file plants-12-02855-s001.zip › plants-2467175-supplementary/Supplementary materials/Supplementary Tables/Table S15.xlsx]

## Sheet: Sheet1
Table S15 GO terms enriched by DEGs downregulated uniquely in the IH vs NIH group.
GO_id	Term	GO_class	Annotateda	Significantb	Expectedc	P_valued	Significant_genese
GO:0009765	photosynthesis, light harvesting	Biological Process	82	4	0.04	1.1e-07	BnaC02g44590D,BnaA05g09410D,BnaA05g09400D,BnaA03g15830D
GO:0018298	protein-chromophore linkage	Biological Process	98	4	0.05	2.2e-07	BnaC02g44590D,BnaA05g09410D,BnaA05g09400D,BnaA03g15830D
GO:0019684	photosynthesis, light reaction	Biological Process	218	4	0.12	5.3e-06	BnaC02g44590D,BnaA05g09410D,BnaA05g09400D,BnaA03g15830D
GO:0015979	photosynthesis	Biological Process	454	4	0.25	9.3e-05	BnaC02g44590D,BnaA05g09410D,BnaA05g09400D,BnaA03g15830D
GO:0006091	generation of precursor metabolites and energy	Biological Process	630	4	0.34	0.00033	BnaC02g44590D,BnaA05g09410D,BnaA05g09400D,BnaA03g15830D
GO:0044267	cellular protein metabolic process	Biological Process	5760	9	3.14	0.00159	BnaC02g44590D,BnaA07g04160D,BnaA05g19400D,BnaA01g07470D,BnaA05g09410D,BnaA05g09400D,BnaC04g25550D,BnaA03g15830D,BnaC08g29400D
GO:0006464	cellular protein modification process	Biological Process	2632	6	1.44	0.00205	BnaC02g44590D,BnaA07g04160D,BnaA05g19400D,BnaA05g09410D,BnaA05g09400D,BnaA03g15830D
GO:0036211	protein modification process	Biological Process	2632	6	1.44	0.00205	BnaC02g44590D,BnaA07g04160D,BnaA05g19400D,BnaA05g09410D,BnaA05g09400D,BnaA03g15830D
GO:0019538	protein metabolic process	Biological Process	6052	9	3.3	0.00228	BnaC02g44590D,BnaA07g04160D,BnaA05g19400D,BnaA01g07470D,BnaA05g09410D,BnaA05g09400D,BnaC04g25550D,BnaA03g15830D,BnaC08g29400D
GO:0006636	unsaturated fatty acid biosynthetic process	Biological Process	7	1	0	0.00381	BnaA03g15390D
GO:0033559	unsaturated fatty acid metabolic process	Biological Process	7	1	0	0.00381	BnaA03g15390D
GO:2000051	negative regulation of non-canonical Wnt signaling pathway	Biological Process	8	1	0	0.00436	BnaA07g04160D
GO:0038018	Wnt receptor catabolic process	Biological Process	9	1	0	0.0049	BnaA07g04160D
GO:0001676	long-chain fatty acid metabolic process	Biological Process	10	1	0.01	0.00544	BnaA03g15390D
GO:0032801	receptor catabolic process	Biological Process	10	1	0.01	0.00544	BnaA07g04160D
GO:0010019	chloroplast-nucleus signaling pathway	Biological Process	13	1	0.01	0.00707	BnaC06g17310D
GO:0072089	stem cell proliferation	Biological Process	14	1	0.01	0.00761	BnaA07g04160D
GO:0019464	glycine decarboxylation via glycine cleavage system	Biological Process	15	1	0.01	0.00815	BnaC05g28570D
GO:2000050	regulation of non-canonical Wnt signaling pathway	Biological Process	15	1	0.01	0.00815	BnaA07g04160D
GO:0032973	amino acid export	Biological Process	16	1	0.01	0.0087	BnaC01g17670D
GO:0035567	non-canonical Wnt signaling pathway	Biological Process	16	1	0.01	0.0087	BnaA07g04160D
GO:0051952	regulation of amine transport	Biological Process	16	1	0.01	0.0087	BnaC01g17670D
GO:0051955	regulation of amino acid transport	Biological Process	16	1	0.01	0.0087	BnaC01g17670D
GO:0060071	Wnt signaling pathway, planar cell polarity pathway	Biological Process	16	1	0.01	0.0087	BnaA07g04160D
GO:0080143	regulation of amino acid export	Biological Process	16	1	0.01	0.0087	BnaC01g17670D
GO:0090175	regulation of establishment of planar polarity	Biological Process	16	1	0.01	0.0087	BnaA07g04160D
GO:0015837	amine transport	Biological Process	17	1	0.01	0.00924	BnaC01g17670D
GO:0032890	regulation of organic acid transport	Biological Process	17	1	0.01	0.00924	BnaC01g17670D
GO:0001736	establishment of planar polarity	Biological Process	18	1	0.01	0.00978	BnaA07g04160D
GO:0001738	morphogenesis of a polarized epithelium	Biological Process	19	1	0.01	0.01032	BnaA07g04160D
GO:0007164	establishment of tissue polarity	Biological Process	20	1	0.01	0.01086	BnaA07g04160D
GO:0043112	receptor metabolic process	Biological Process	20	1	0.01	0.01086	BnaA07g04160D
GO:0009269	response to desiccation	Biological Process	21	1	0.01	0.0114	BnaA03g15390D
GO:0043412	macromolecule modification	Biological Process	3747	6	2.04	0.01184	BnaC02g44590D,BnaA07g04160D,BnaA05g19400D,BnaA05g09410D,BnaA05g09400D,BnaA03g15830D
GO:0006546	glycine catabolic process	Biological Process	22	1	0.01	0.01194	BnaC05g28570D
GO:0072593	reactive oxygen species metabolic process	Biological Process	311	2	0.17	0.01227	BnaC01g13370D,BnaA03g15390D
GO:0044070	regulation of anion transport	Biological Process	27	1	0.01	0.01463	BnaC01g17670D
GO:0009071	serine family amino acid catabolic process	Biological Process	28	1	0.02	0.01517	BnaC05g28570D
GO:0009638	phototropism	Biological Process	29	1	0.02	0.01571	BnaA10g26010D
GO:0031407	oxylipin metabolic process	Biological Process	29	1	0.02	0.01571	BnaA03g15390D
GO:0090090	negative regulation of canonical Wnt signaling pathway	Biological Process	31	1	0.02	0.01678	BnaA07g04160D
GO:2000377	regulation of reactive oxygen species metabolic process	Biological Process	31	1	0.02	0.01678	BnaA03g15390D
GO:0030178	negative regulation of Wnt signaling pathway	Biological Process	33	1	0.02	0.01786	BnaA07g04160D
GO:0060070	canonical Wnt signaling pathway	Biological Process	33	1	0.02	0.01786	BnaA07g04160D
GO:0060828	regulation of canonical Wnt signaling pathway	Biological Process	33	1	0.02	0.01786	BnaA07g04160D
GO:0030111	regulation of Wnt signaling pathway	Biological Process	35	1	0.02	0.01893	BnaA07g04160D
GO:0016055	Wnt signaling pathway	Biological Process	36	1	0.02	0.01947	BnaA07g04160D
GO:2000027	regulation of organ morphogenesis	Biological Process	45	1	0.02	0.02428	BnaA07g04160D
GO:0000079	regulation of cyclin-dependent protein serine/threonine kinase activity	Biological Process	48	1	0.03	0.02587	BnaA05g19400D
GO:0006544	glycine metabolic process	Biological Process	51	1	0.03	0.02747	BnaC05g28570D
GO:0006865	amino acid transport	Biological Process	53	1	0.03	0.02853	BnaC01g17670D
GO:0002009	morphogenesis of an epithelium	Biological Process	55	1	0.03	0.0296	BnaA07g04160D
GO:0048729	tissue morphogenesis	Biological Process	60	1	0.03	0.03224	BnaA07g04160D
GO:0050790	regulation of catalytic activity	Biological Process	523	2	0.29	0.03246	BnaA05g19400D,BnaC06g17310D
GO:0015995	chlorophyll biosynthetic process	Biological Process	62	1	0.03	0.0333	BnaC06g17310D
GO:0071900	regulation of protein serine/threonine kinase activity	Biological Process	62	1	0.03	0.0333	BnaA05g19400D
GO:0044248	cellular catabolic process	Biological Process	2451	4	1.34	0.04013	BnaC05g28570D,BnaA07g04160D,BnaC04g25550D,BnaC01g13370D
GO:0009637	response to blue light	Biological Process	77	1	0.04	0.0412	BnaA10g26010D
GO:0010118	stomatal movement	Biological Process	80	1	0.04	0.04277	BnaA03g15390D
GO:0009751	response to salicylic acid	Biological Process	81	1	0.04	0.0433	BnaA03g15390D
GO:0015994	chlorophyll metabolic process	Biological Process	88	1	0.05	0.04695	BnaC06g17310D
GO:0043269	regulation of ion transport	Biological Process	89	1	0.05	0.04747	BnaC01g17670D
GO:0065009	regulation of molecular function	Biological Process	657	2	0.36	0.04909	BnaA05g19400D,BnaC06g17310D
GO:1901606	alpha-amino acid catabolic process	Biological Process	111	1	0.06	0.05888	BnaC05g28570D
GO:0006779	porphyrin-containing compound biosynthetic process	Biological Process	119	1	0.06	0.06299	BnaC06g17310D
GO:0007267	cell-cell signaling	Biological Process	122	1	0.07	0.06453	BnaA07g04160D
GO:0045859	regulation of protein kinase activity	Biological Process	125	1	0.07	0.06607	BnaA05g19400D
GO:0015849	organic acid transport	Biological Process	127	1	0.07	0.06709	BnaC01g17670D
GO:0046942	carboxylic acid transport	Biological Process	127	1	0.07	0.06709	BnaC01g17670D
GO:0043549	regulation of kinase activity	Biological Process	136	1	0.07	0.07168	BnaA05g19400D
GO:0033014	tetrapyrrole biosynthetic process	Biological Process	143	1	0.08	0.07523	BnaC06g17310D
GO:0009069	serine family amino acid metabolic process	Biological Process	150	1	0.08	0.07877	BnaC05g28570D
GO:0046677	response to antibiotic	Biological Process	152	1	0.08	0.07978	BnaA03g15390D
GO:0006778	porphyrin-containing compound metabolic process	Biological Process	157	1	0.09	0.0823	BnaC06g17310D
GO:0009063	cellular amino acid catabolic process	Biological Process	160	1	0.09	0.08381	BnaC05g28570D
GO:0001932	regulation of protein phosphorylation	Biological Process	164	1	0.09	0.08582	BnaA05g19400D
GO:0008283	cell proliferation	Biological Process	165	1	0.09	0.08632	BnaA07g04160D
GO:0051338	regulation of transferase activity	Biological Process	167	1	0.09	0.08732	BnaA05g19400D
GO:0009968	negative regulation of signal transduction	Biological Process	172	1	0.09	0.08982	BnaA07g04160D
GO:0010035	response to inorganic substance	Biological Process	936	2	0.51	0.09121	BnaC01g13370D,BnaA03g15390D
GO:0006511	ubiquitin-dependent protein catabolic process	Biological Process	941	2	0.51	0.09204	BnaA07g04160D,BnaC04g25550D
GO:0010648	negative regulation of cell communication	Biological Process	178	1	0.1	0.09281	BnaA07g04160D
GO:0023057	negative regulation of signaling	Biological Process	178	1	0.1	0.09281	BnaA07g04160D
GO:1901565	organonitrogen compound catabolic process	Biological Process	950	2	0.52	0.09354	BnaC05g28570D,BnaA07g04160D
GO:0009606	tropism	Biological Process	182	1	0.1	0.0948	BnaA10g26010D
GO:0033013	tetrapyrrole metabolic process	Biological Process	182	1	0.1	0.0948	BnaC06g17310D
GO:0019941	modification-dependent protein catabolic process	Biological Process	963	2	0.53	0.09573	BnaA07g04160D,BnaC04g25550D
GO:0043632	modification-dependent macromolecule catabolic process	Biological Process	971	2	0.53	0.09708	BnaA07g04160D,BnaC04g25550D
GO:0008610	lipid biosynthetic process	Biological Process	974	2	0.53	0.09759	BnaA03g15390D,BnaC07g39860D
GO:0046148	pigment biosynthetic process	Biological Process	192	1	0.1	0.09976	BnaC06g17310D
GO:0022603	regulation of anatomical structure morphogenesis	Biological Process	193	1	0.11	0.10025	BnaA07g04160D
GO:0015711	organic anion transport	Biological Process	195	1	0.11	0.10124	BnaC01g17670D
GO:0009056	catabolic process	Biological Process	3379	4	1.84	0.10505	BnaC05g28570D,BnaA07g04160D,BnaC04g25550D,BnaC01g13370D
GO:0042325	regulation of phosphorylation	Biological Process	205	1	0.11	0.10616	BnaA05g19400D
GO:0016054	organic acid catabolic process	Biological Process	206	1	0.11	0.10665	BnaC05g28570D
GO:0046395	carboxylic acid catabolic process	Biological Process	206	1	0.11	0.10665	BnaC05g28570D
GO:0051603	proteolysis involved in cellular protein catabolic process	Biological Process	1058	2	0.58	0.11213	BnaA07g04160D,BnaC04g25550D
GO:1901617	organic hydroxy compound biosynthetic process	Biological Process	218	1	0.12	0.11252	BnaA03g15390D
GO:0044257	cellular protein catabolic process	Biological Process	1069	2	0.58	0.11408	BnaA07g04160D,BnaC04g25550D
GO:0009409	response to cold	Biological Process	231	1	0.13	0.11884	BnaA03g15390D
GO:0042440	pigment metabolic process	Biological Process	231	1	0.13	0.11884	BnaC06g17310D
GO:0050832	defense response to fungus	Biological Process	231	1	0.13	0.11884	BnaA03g15390D
GO:0009887	organ morphogenesis	Biological Process	241	1	0.13	0.12367	BnaA07g04160D
GO:0009414	response to water deprivation	Biological Process	246	1	0.13	0.12607	BnaA03g15390D
GO:0007166	cell surface receptor signaling pathway	Biological Process	248	1	0.14	0.12704	BnaA07g04160D
GO:0043085	positive regulation of catalytic activity	Biological Process	257	1	0.14	0.13135	BnaC06g17310D
GO:0042744	hydrogen peroxide catabolic process	Biological Process	258	1	0.14	0.13182	BnaC01g13370D
GO:0030163	protein catabolic process	Biological Process	1176	2	0.64	0.13349	BnaA07g04160D,BnaC04g25550D
GO:0051049	regulation of transport	Biological Process	264	1	0.14	0.13468	BnaC01g17670D
GO:0042743	hydrogen peroxide metabolic process	Biological Process	265	1	0.14	0.13516	BnaC01g13370D
GO:0070301	cellular response to hydrogen peroxide	Biological Process	265	1	0.14	0.13516	BnaC01g13370D
GO:0009415	response to water	Biological Process	266	1	0.15	0.13564	BnaA03g15390D
GO:0006820	anion transport	Biological Process	280	1	0.15	0.14227	BnaC01g17670D
GO:0044282	small molecule catabolic process	Biological Process	284	1	0.15	0.14416	BnaC05g28570D
GO:0006633	fatty acid biosynthetic process	Biological Process	290	1	0.16	0.14698	BnaA03g15390D
GO:0009620	response to fungus	Biological Process	293	1	0.16	0.14839	BnaA03g15390D
GO:0060429	epithelium development	Biological Process	298	1	0.16	0.15073	BnaA07g04160D
GO:0044093	positive regulation of molecular function	Biological Process	300	1	0.16	0.15166	BnaC06g17310D
GO:0034614	cellular response to reactive oxygen species	Biological Process	304	1	0.17	0.15353	BnaC01g13370D
GO:0042493	response to drug	Biological Process	304	1	0.17	0.15353	BnaA03g15390D
GO:0006508	proteolysis	Biological Process	1287	2	0.7	0.15439	BnaA07g04160D,BnaC04g25550D
GO:0048585	negative regulation of response to stimulus	Biological Process	308	1	0.17	0.15539	BnaA07g04160D
GO:0009651	response to salt stress	Biological Process	310	1	0.17	0.15632	BnaA03g15390D
GO:0009636	response to toxic substance	Biological Process	315	1	0.17	0.15864	BnaA03g15390D
GO:0044265	cellular macromolecule catabolic process	Biological Process	1312	2	0.72	0.1592	BnaA07g04160D,BnaC04g25550D
GO:0014070	response to organic cyclic compound	Biological Process	319	1	0.17	0.1605	BnaA03g15390D
GO:0032879	regulation of localization	Biological Process	324	1	0.18	0.16281	BnaC01g17670D
GO:0042542	response to hydrogen peroxide	Biological Process	325	1	0.18	0.16327	BnaC01g13370D
GO:0044237	cellular metabolic process	Biological Process	19145	13	10.45	0.16346	BnaC02g44590D,BnaC05g28570D,BnaA07g04160D,BnaA05g19400D,BnaA01g07470D,BnaA05g09410D,BnaA05g09400D,BnaC06g17310D,BnaC04g25550D,BnaC01g13370D,BnaA03g15830D,BnaA03g15390D,BnaC08g29400D
GO:0009605	response to external stimulus	Biological Process	1344	2	0.73	0.16539	BnaA10g26010D,BnaA03g15390D
GO:0031399	regulation of protein modification process	Biological Process	339	1	0.18	0.1697	BnaA05g19400D
GO:0044712	single-organism catabolic process	Biological Process	1406	2	0.77	0.17752	BnaC05g28570D,BnaC01g13370D
GO:0006631	fatty acid metabolic process	Biological Process	357	1	0.19	0.1779	BnaA03g15390D
GO:0034599	cellular response to oxidative stress	Biological Process	364	1	0.2	0.18107	BnaC01g13370D
GO:0050896	response to stimulus	Biological Process	7198	6	3.93	0.18133	BnaA06g37320D,BnaA07g04160D,BnaC06g17310D,BnaA10g26010D,BnaC01g13370D,BnaA03g15390D
GO:0006970	response to osmotic stress	Biological Process	380	1	0.21	0.18827	BnaA03g15390D
GO:1901615	organic hydroxy compound metabolic process	Biological Process	381	1	0.21	0.18872	BnaA03g15390D
GO:0051188	cofactor biosynthetic process	Biological Process	385	1	0.21	0.19051	BnaC06g17310D
GO:0072330	monocarboxylic acid biosynthetic process	Biological Process	398	1	0.22	0.1963	BnaA03g15390D
GO:0000302	response to reactive oxygen species	Biological Process	403	1	0.22	0.19852	BnaC01g13370D
GO:1901575	organic substance catabolic process	Biological Process	2862	3	1.56	0.20129	BnaC05g28570D,BnaA07g04160D,BnaC04g25550D
GO:0051726	regulation of cell cycle	Biological Process	433	1	0.24	0.2117	BnaA05g19400D
GO:0009266	response to temperature stimulus	Biological Process	451	1	0.25	0.21951	BnaA03g15390D
GO:0019220	regulation of phosphate metabolic process	Biological Process	456	1	0.25	0.22167	BnaA05g19400D
GO:0051174	regulation of phosphorus metabolic process	Biological Process	456	1	0.25	0.22167	BnaA05g19400D
GO:0009628	response to abiotic stimulus	Biological Process	1629	2	0.89	0.22228	BnaA10g26010D,BnaA03g15390D
GO:0042221	response to chemical	Biological Process	3054	3	1.67	0.22928	BnaA06g37320D,BnaC01g13370D,BnaA03g15390D
GO:0009737	response to abscisic acid	Biological Process	482	1	0.26	0.23279	BnaA03g15390D
GO:1901700	response to oxygen-containing compound	Biological Process	1705	2	0.93	0.23782	BnaC01g13370D,BnaA03g15390D
GO:0006629	lipid metabolic process	Biological Process	1765	2	0.96	0.25016	BnaA03g15390D,BnaC07g39860D
GO:0044711	single-organism biosynthetic process	Biological Process	3197	3	1.74	0.25068	BnaC06g17310D,BnaA03g15390D,BnaC07g39860D
GO:0032268	regulation of cellular protein metabolic process	Biological Process	527	1	0.29	0.25169	BnaA05g19400D
GO:0009725	response to hormone	Biological Process	1818	2	0.99	0.26108	BnaA06g37320D,BnaA03g15390D
GO:0006468	protein phosphorylation	Biological Process	554	1	0.3	0.26282	BnaA05g19400D
GO:0071705	nitrogen compound transport	Biological Process	581	1	0.32	0.27379	BnaC01g17670D
GO:0009966	regulation of signal transduction	Biological Process	587	1	0.32	0.2762	BnaA07g04160D
GO:2000026	regulation of multicellular organismal development	Biological Process	588	1	0.32	0.27661	BnaA07g04160D
GO:0023051	regulation of signaling	Biological Process	597	1	0.33	0.28022	BnaA07g04160D
GO:0098542	defense response to other organism	Biological Process	598	1	0.33	0.28062	BnaA03g15390D
GO:0009057	macromolecule catabolic process	Biological Process	1913	2	1.04	0.28072	BnaA07g04160D,BnaC04g25550D
GO:0010646	regulation of cell communication	Biological Process	611	1	0.33	0.2858	BnaA07g04160D
GO:0006412	translation	Biological Process	1941	2	1.06	0.28651	BnaA01g07470D,BnaC08g29400D
GO:0097305	response to alcohol	Biological Process	621	1	0.34	0.28976	BnaA03g15390D
GO:0009719	response to endogenous stimulus	Biological Process	1977	2	1.08	0.29396	BnaA06g37320D,BnaA03g15390D
GO:0009888	tissue development	Biological Process	643	1	0.35	0.2984	BnaA07g04160D
GO:0016567	protein ubiquitination	Biological Process	645	1	0.35	0.29918	BnaA07g04160D
GO:0051246	regulation of protein metabolic process	Biological Process	664	1	0.36	0.30655	BnaA05g19400D
GO:0051239	regulation of multicellular organismal process	Biological Process	681	1	0.37	0.31309	BnaA07g04160D
GO:0032787	monocarboxylic acid metabolic process	Biological Process	685	1	0.37	0.31462	BnaA03g15390D
GO:0009416	response to light stimulus	Biological Process	688	1	0.38	0.31577	BnaA10g26010D
GO:1901605	alpha-amino acid metabolic process	Biological Process	690	1	0.38	0.31653	BnaC05g28570D
GO:0006979	response to oxidative stress	Biological Process	691	1	0.38	0.31691	BnaC01g13370D
GO:0032446	protein modification by small protein conjugation	Biological Process	699	1	0.38	0.31995	BnaA07g04160D
GO:0033993	response to lipid	Biological Process	705	1	0.38	0.32222	BnaA03g15390D
GO:0009314	response to radiation	Biological Process	707	1	0.39	0.32298	BnaA10g26010D
GO:0055085	transmembrane transport	Biological Process	715	1	0.39	0.32599	BnaA07g21340D
GO:0044260	cellular macromolecule metabolic process	Biological Process	13883	9	7.57	0.3262	BnaC02g44590D,BnaA07g04160D,BnaA05g19400D,BnaA01g07470D,BnaA05g09410D,BnaA05g09400D,BnaC04g25550D,BnaA03g15830D,BnaC08g29400D
GO:0008152	metabolic process	Biological Process	23043	14	12.57	0.32752	BnaC02g44590D,BnaC05g28570D,BnaA07g04160D,BnaA05g19400D,BnaA01g07470D,BnaA05g09410D,BnaA05g09400D,BnaC06g17310D,BnaC04g25550D,BnaC01g13370D,BnaA03g15830D,BnaA03g15390D,BnaC07g39860D,BnaC08g29400D
GO:0071704	organic substance metabolic process	Biological Process	21172	13	11.55	0.32804	BnaC02g44590D,BnaC05g28570D,BnaA07g04160D,BnaA05g19400D,BnaA01g07470D,BnaA05g09410D,BnaA05g09400D,BnaC06g17310D,BnaC04g25550D,BnaA03g15830D,BnaA03g15390D,BnaC07g39860D,BnaC08g29400D
GO:0051707	response to other organism	Biological Process	727	1	0.4	0.33049	BnaA03g15390D
GO:0043207	response to external biotic stimulus	Biological Process	732	1	0.4	0.33235	BnaA03g15390D
GO:0019752	carboxylic acid metabolic process	Biological Process	2176	2	1.19	0.33501	BnaC05g28570D,BnaA03g15390D
GO:0010033	response to organic substance	Biological Process	2178	2	1.19	0.33542	BnaA06g37320D,BnaA03g15390D
GO:0009733	response to auxin	Biological Process	747	1	0.41	0.33792	BnaA06g37320D
GO:0050793	regulation of developmental process	Biological Process	762	1	0.42	0.34345	BnaA07g04160D
GO:0043436	oxoacid metabolic process	Biological Process	2227	2	1.22	0.34547	BnaC05g28570D,BnaA03g15390D
GO:0006082	organic acid metabolic process	Biological Process	2233	2	1.22	0.3467	BnaC05g28570D,BnaA03g15390D
GO:0009607	response to biotic stimulus	Biological Process	775	1	0.42	0.3482	BnaA03g15390D
GO:0051186	cofactor metabolic process	Biological Process	776	1	0.42	0.34856	BnaC06g17310D
GO:0016310	phosphorylation	Biological Process	787	1	0.43	0.35255	BnaA05g19400D
GO:0055114	oxidation-reduction process	Biological Process	842	1	0.46	0.37218	BnaA03g15390D
GO:0006811	ion transport	Biological Process	890	1	0.49	0.38884	BnaC01g17670D
GO:0044238	primary metabolic process	Biological Process	19977	12	10.9	0.39277	BnaC02g44590D,BnaC05g28570D,BnaA07g04160D,BnaA05g19400D,BnaA01g07470D,BnaA05g09410D,BnaA05g09400D,BnaC04g25550D,BnaA03g15830D,BnaA03g15390D,BnaC07g39860D,BnaC08g29400D
GO:0070647	protein modification by small protein conjugation or removal	Biological Process	904	1	0.49	0.39362	BnaA07g04160D
GO:0009653	anatomical structure morphogenesis	Biological Process	925	1	0.5	0.40073	BnaA07g04160D
GO:0016053	organic acid biosynthetic process	Biological Process	981	1	0.54	0.4193	BnaA03g15390D
GO:0046394	carboxylic acid biosynthetic process	Biological Process	981	1	0.54	0.4193	BnaA03g15390D
GO:1901701	cellular response to oxygen-containing compound	Biological Process	1006	1	0.55	0.42741	BnaC01g13370D
GO:0048583	regulation of response to stimulus	Biological Process	1009	1	0.55	0.42837	BnaA07g04160D
GO:0043170	macromolecule metabolic process	Biological Process	14927	9	8.14	0.43052	BnaC02g44590D,BnaA07g04160D,BnaA05g19400D,BnaA01g07470D,BnaA05g09410D,BnaA05g09400D,BnaC04g25550D,BnaA03g15830D,BnaC08g29400D
GO:1901564	organonitrogen compound metabolic process	Biological Process	4405	3	2.4	0.43864	BnaC05g28570D,BnaA07g04160D,BnaC06g17310D
GO:0051716	cellular response to stimulus	Biological Process	4406	3	2.4	0.43879	BnaA07g04160D,BnaC06g17310D,BnaC01g13370D
GO:0006952	defense response	Biological Process	1047	1	0.57	0.44048	BnaA03g15390D
GO:0001101	response to acid chemical	Biological Process	1059	1	0.58	0.44425	BnaA03g15390D
GO:0007049	cell cycle	Biological Process	1082	1	0.59	0.45142	BnaA05g19400D
GO:0007165	signal transduction	Biological Process	2789	2	1.52	0.4571	BnaA07g04160D,BnaC06g17310D
GO:0044255	cellular lipid metabolic process	Biological Process	1121	1	0.61	0.46336	BnaA03g15390D
GO:0044700	single organism signaling	Biological Process	2848	2	1.55	0.4683	BnaA07g04160D,BnaC06g17310D
GO:0023052	signaling	Biological Process	2850	2	1.56	0.46868	BnaA07g04160D,BnaC06g17310D
GO:0048523	negative regulation of cellular process	Biological Process	1155	1	0.63	0.47358	BnaA07g04160D
GO:0048513	organ development	Biological Process	1185	1	0.65	0.48244	BnaA07g04160D
GO:0044765	single-organism transport	Biological Process	2958	2	1.61	0.48887	BnaA07g21340D,BnaC01g17670D
GO:0044710	single-organism metabolic process	Biological Process	8356	5	4.56	0.49439	BnaC05g28570D,BnaC06g17310D,BnaC01g13370D,BnaA03g15390D,BnaC07g39860D
GO:0044283	small molecule biosynthetic process	Biological Process	1257	1	0.69	0.50313	BnaA03g15390D
GO:0006520	cellular amino acid metabolic process	Biological Process	1388	1	0.76	0.5388	BnaC05g28570D
GO:0050789	regulation of biological process	Biological Process	8943	5	4.88	0.5635	BnaA07g04160D,BnaA05g19400D,BnaC06g17310D,BnaA03g15390D,BnaC01g17670D
GO:0051704	multi-organism process	Biological Process	1499	1	0.82	0.56711	BnaA03g15390D
GO:0007154	cell communication	Biological Process	3405	2	1.86	0.56777	BnaA07g04160D,BnaC06g17310D
GO:0006950	response to stress	Biological Process	3442	2	1.88	0.57394	BnaC01g13370D,BnaA03g15390D
GO:1901566	organonitrogen compound biosynthetic process	Biological Process	1545	1	0.84	0.57835	BnaC06g17310D
GO:0048519	negative regulation of biological process	Biological Process	1549	1	0.85	0.57932	BnaA07g04160D
GO:0044281	small molecule metabolic process	Biological Process	3598	2	1.96	0.59933	BnaC05g28570D,BnaA03g15390D
GO:0009987	cellular process	Biological Process	25436	14	13.88	0.60287	BnaC02g44590D,BnaC05g28570D,BnaA07g04160D,BnaA05g19400D,BnaA01g07470D,BnaA05g09410D,BnaA05g09400D,BnaA07g21340D,BnaC06g17310D,BnaC04g25550D,BnaC01g13370D,BnaA03g15830D,BnaA03g15390D,BnaC08g29400D
GO:0033554	cellular response to stress	Biological Process	1657	1	0.9	0.60459	BnaC01g13370D
GO:0070887	cellular response to chemical stimulus	Biological Process	1699	1	0.93	0.61403	BnaC01g13370D
GO:0019222	regulation of metabolic process	Biological Process	5673	3	3.1	0.6204	BnaA05g19400D,BnaC06g17310D,BnaA03g15390D
GO:0065007	biological regulation	Biological Process	9571	5	5.22	0.63334	BnaA07g04160D,BnaA05g19400D,BnaC06g17310D,BnaA03g15390D,BnaC01g17670D
GO:0048731	system development	Biological Process	1802	1	0.98	0.63627	BnaA07g04160D
GO:0044763	single-organism cellular process	Biological Process	13303	7	7.26	0.63644	BnaC05g28570D,BnaA07g04160D,BnaA05g19400D,BnaA07g21340D,BnaC06g17310D,BnaC01g13370D,BnaA03g15390D
GO:0006810	transport	Biological Process	3927	2	2.14	0.64947	BnaA07g21340D,BnaC01g17670D
GO:0044699	single-organism process	Biological Process	17140	9	9.35	0.65651	BnaC05g28570D,BnaA07g04160D,BnaA05g19400D,BnaA07g21340D,BnaC06g17310D,BnaC01g13370D,BnaA03g15390D,BnaC07g39860D,BnaC01g17670D
GO:0050794	regulation of cellular process	Biological Process	7937	4	4.33	0.66131	BnaA07g04160D,BnaA05g19400D,BnaC06g17310D,BnaA03g15390D
GO:0051234	establishment of localization	Biological Process	4019	2	2.19	0.66266	BnaA07g21340D,BnaC01g17670D
GO:0051179	localization	Biological Process	4272	2	2.33	0.69707	BnaA07g21340D,BnaC01g17670D
GO:1901576	organic substance biosynthetic process	Biological Process	10296	5	5.62	0.70674	BnaA01g07470D,BnaC06g17310D,BnaA03g15390D,BnaC07g39860D,BnaC08g29400D
GO:0071702	organic substance transport	Biological Process	2238	1	1.22	0.71771	BnaC01g17670D
GO:0006796	phosphate-containing compound metabolic process	Biological Process	2311	1	1.26	0.72954	BnaA05g19400D
GO:0007275	multicellular organismal development	Biological Process	2322	1	1.27	0.73128	BnaA07g04160D
GO:0006793	phosphorus metabolic process	Biological Process	2352	1	1.28	0.73597	BnaA05g19400D
GO:0009058	biosynthetic process	Biological Process	10810	5	5.9	0.75329	BnaA01g07470D,BnaC06g17310D,BnaA03g15390D,BnaC07g39860D,BnaC08g29400D
GO:0048856	anatomical structure development	Biological Process	2489	1	1.36	0.75644	BnaA07g04160D
GO:0031323	regulation of cellular metabolic process	Biological Process	4984	2	2.72	0.77967	BnaA05g19400D,BnaA03g15390D
GO:0044767	single-organism developmental process	Biological Process	2736	1	1.49	0.78961	BnaA07g04160D
GO:0044707	single-multicellular organism process	Biological Process	2741	1	1.5	0.79023	BnaA07g04160D
GO:0032501	multicellular organismal process	Biological Process	2843	1	1.55	0.80261	BnaA07g04160D
GO:0032502	developmental process	Biological Process	2892	1	1.58	0.80831	BnaA07g04160D
GO:0044249	cellular biosynthetic process	Biological Process	10055	4	5.49	0.846	BnaA01g07470D,BnaC06g17310D,BnaA03g15390D,BnaC08g29400D
GO:0034645	cellular macromolecule biosynthetic process	Biological Process	7530	2	4.11	0.94041	BnaA01g07470D,BnaC08g29400D
GO:0009059	macromolecule biosynthetic process	Biological Process	7677	2	4.19	0.94516	BnaA01g07470D,BnaC08g29400D
GO:0080090	regulation of primary metabolic process	Biological Process	4931	1	2.69	0.94579	BnaA05g19400D
GO:0060255	regulation of macromolecule metabolic process	Biological Process	5218	1	2.85	0.95495	BnaA05g19400D
GO:0019438	aromatic compound biosynthetic process	Biological Process	5464	1	2.98	0.96162	BnaC06g17310D
GO:0018130	heterocycle biosynthetic process	Biological Process	5470	1	2.98	0.96177	BnaC06g17310D
GO:0044271	cellular nitrogen compound biosynthetic process	Biological Process	5590	1	3.05	0.96466	BnaC06g17310D
GO:0010467	gene expression	Biological Process	8506	2	4.64	0.96619	BnaA01g07470D,BnaC08g29400D
GO:1901362	organic cyclic compound biosynthetic process	Biological Process	5659	1	3.09	0.96623	BnaC06g17310D
GO:0006807	nitrogen compound metabolic process	Biological Process	12533	3	6.84	0.98725	BnaC05g28570D,BnaA07g04160D,BnaC06g17310D
GO:0046483	heterocycle metabolic process	Biological Process	9984	1	5.45	0.99848	BnaC06g17310D
GO:0006725	cellular aromatic compound metabolic process	Biological Process	10119	1	5.52	0.99863	BnaC06g17310D
GO:1901360	organic cyclic compound metabolic process	Biological Process	10232	1	5.58	0.99875	BnaC06g17310D
GO:0034641	cellular nitrogen compound metabolic process	Biological Process	10323	1	5.63	0.99884	BnaC06g17310D
GO:0008150	biological_process	Biological Process	32990	18	18	1	BnaC02g44590D,BnaA06g37320D,BnaC05g28570D,BnaA07g04160D,BnaA05g19400D,BnaA01g07470D,BnaA05g09410D,BnaA05g09400D,BnaA07g21340D,BnaC06g17310D,BnaC04g25550D,BnaA10g26010D,BnaC01g13370D,BnaA03g15830D,BnaA03g15390D,BnaC07g39860D,BnaC08g29400D,BnaC01g17670D
GO:0009522	photosystem I	Cellular Component	137	4	0.07	5.6e-07	BnaC02g44590D,BnaA05g09410D,BnaA05g09400D,BnaA03g15830D
GO:0009523	photosystem II	Cellular Component	177	4	0.09	1.6e-06	BnaC02g44590D,BnaA05g09410D,BnaA05g09400D,BnaA03g15830D
GO:0009521	photosystem	Cellular Component	246	4	0.12	5.8e-06	BnaC02g44590D,BnaA05g09410D,BnaA05g09400D,BnaA03g15830D
GO:0009535	chloroplast thylakoid membrane	Cellular Component	362	4	0.18	2.6e-05	BnaC02g44590D,BnaA05g09410D,BnaA05g09400D,BnaA03g15830D
GO:0055035	plastid thylakoid membrane	Cellular Component	364	4	0.18	2.7e-05	BnaC02g44590D,BnaA05g09410D,BnaA05g09400D,BnaA03g15830D
GO:0009534	chloroplast thylakoid	Cellular Component	398	4	0.19	3.8e-05	BnaC02g44590D,BnaA05g09410D,BnaA05g09400D,BnaA03g15830D
GO:0031976	plastid thylakoid	Cellular Component	400	4	0.2	3.9e-05	BnaC02g44590D,BnaA05g09410D,BnaA05g09400D,BnaA03g15830D
GO:0042651	thylakoid membrane	Cellular Component	448	4	0.22	6e-05	BnaC02g44590D,BnaA05g09410D,BnaA05g09400D,BnaA03g15830D
GO:0044434	chloroplast part	Cellular Component	922	5	0.45	6.8e-05	BnaC02g44590D,BnaA05g09410D,BnaA05g09400D,BnaA03g15830D,BnaA03g15390D
GO:0044435	plastid part	Cellular Component	939	5	0.46	7.4e-05	BnaC02g44590D,BnaA05g09410D,BnaA05g09400D,BnaA03g15830D,BnaA03g15390D
GO:0034357	photosynthetic membrane	Cellular Component	523	4	0.26	0.00011	BnaC02g44590D,BnaA05g09410D,BnaA05g09400D,BnaA03g15830D
GO:0044436	thylakoid part	Cellular Component	533	4	0.26	0.00012	BnaC02g44590D,BnaA05g09410D,BnaA05g09400D,BnaA03g15830D
GO:0009507	chloroplast	Cellular Component	1824	6	0.89	0.00018	BnaC02g44590D,BnaA05g09410D,BnaA05g09400D,BnaC06g17310D,BnaA03g15830D,BnaA03g15390D
GO:0031984	organelle subcompartment	Cellular Component	607	4	0.3	0.00019	BnaC02g44590D,BnaA05g09410D,BnaA05g09400D,BnaA03g15830D
GO:0009579	thylakoid	Cellular Component	609	4	0.3	0.0002	BnaC02g44590D,BnaA05g09410D,BnaA05g09400D,BnaA03g15830D
GO:0009536	plastid	Cellular Component	1884	6	0.92	0.00021	BnaC02g44590D,BnaA05g09410D,BnaA05g09400D,BnaC06g17310D,BnaA03g15830D,BnaA03g15390D
GO:0005960	glycine cleavage complex	Cellular Component	15	1	0.01	0.00732	BnaC05g28570D
GO:0044444	cytoplasmic part	Cellular Component	9487	9	4.65	0.02621	BnaC02g44590D,BnaC05g28570D,BnaA01g07470D,BnaA05g09410D,BnaA05g09400D,BnaC06g17310D,BnaA03g15830D,BnaA03g15390D,BnaC08g29400D
GO:0012511	monolayer-surrounded lipid storage body	Cellular Component	62	1	0.03	0.02995	BnaA03g15390D
GO:0005737	cytoplasm	Cellular Component	11662	10	5.71	0.03479	BnaC02g44590D,BnaC05g28570D,BnaA01g27710D,BnaA01g07470D,BnaA05g09410D,BnaA05g09400D,BnaC06g17310D,BnaA03g15830D,BnaA03g15390D,BnaC08g29400D
GO:0032991	macromolecular complex	Cellular Component	7040	7	3.45	0.04375	BnaC02g44590D,BnaC05g28570D,BnaA01g07470D,BnaA05g09410D,BnaA05g09400D,BnaA03g15830D,BnaC08g29400D
GO:0016020	membrane	Cellular Component	22084	15	10.82	0.04685	BnaC02g44590D,BnaA07g04160D,BnaA05g09410D,BnaA05g09400D,BnaA07g14830D,BnaA07g21340D,BnaA05g03570D,BnaA03g35580D,BnaA03g15830D,BnaA03g15390D,BnaA07g32120D,BnaA03g42750D,BnaC07g39860D,BnaC08g29400D,BnaC01g17670D
GO:0005887	integral component of plasma membrane	Cellular Component	111	1	0.05	0.05301	BnaA07g04160D
GO:0005811	lipid particle	Cellular Component	112	1	0.05	0.05347	BnaA03g15390D
GO:0031969	chloroplast membrane	Cellular Component	130	1	0.06	0.06181	BnaA03g15390D
GO:0016021	integral component of membrane	Cellular Component	18562	13	9.09	0.06309	BnaC02g44590D,BnaA07g04160D,BnaA05g09410D,BnaA05g09400D,BnaA07g14830D,BnaA07g21340D,BnaA05g03570D,BnaA03g15830D,BnaA07g32120D,BnaA03g42750D,BnaC07g39860D,BnaC08g29400D,BnaC01g17670D
GO:0042170	plastid membrane	Cellular Component	139	1	0.07	0.06595	BnaA03g15390D
GO:0031224	intrinsic component of membrane	Cellular Component	18739	13	9.18	0.06813	BnaC02g44590D,BnaA07g04160D,BnaA05g09410D,BnaA05g09400D,BnaA07g14830D,BnaA07g21340D,BnaA05g03570D,BnaA03g15830D,BnaA07g32120D,BnaA03g42750D,BnaC07g39860D,BnaC08g29400D,BnaC01g17670D
GO:0043234	protein complex	Cellular Component	4884	5	2.39	0.0818	BnaC02g44590D,BnaC05g28570D,BnaA05g09410D,BnaA05g09400D,BnaA03g15830D
GO:1990204	oxidoreductase complex	Cellular Component	211	1	0.1	0.09847	BnaC05g28570D
GO:0044425	membrane part	Cellular Component	19681	13	9.64	0.10012	BnaC02g44590D,BnaA07g04160D,BnaA05g09410D,BnaA05g09400D,BnaA07g14830D,BnaA07g21340D,BnaA05g03570D,BnaA03g15830D,BnaA07g32120D,BnaA03g42750D,BnaC07g39860D,BnaC08g29400D,BnaC01g17670D
GO:0031226	intrinsic component of plasma membrane	Cellular Component	235	1	0.12	0.10907	BnaA07g04160D
GO:0009941	chloroplast envelope	Cellular Component	362	1	0.18	0.1632	BnaA03g15390D
GO:0009526	plastid envelope	Cellular Component	374	1	0.18	0.16815	BnaA03g15390D
GO:0044459	plasma membrane part	Cellular Component	388	1	0.19	0.17389	BnaA07g04160D
GO:0005840	ribosome	Cellular Component	1549	2	0.76	0.17474	BnaA01g07470D,BnaC08g29400D
GO:0044446	intracellular organelle part	Cellular Component	6806	5	3.33	0.23139	BnaC02g44590D,BnaA05g09410D,BnaA05g09400D,BnaA03g15830D,BnaA03g15390D
GO:0005773	vacuole	Cellular Component	539	1	0.26	0.23346	BnaA03g15390D
GO:0044422	organelle part	Cellular Component	6844	5	3.35	0.23501	BnaC02g44590D,BnaA05g09410D,BnaA05g09400D,BnaA03g15830D,BnaA03g15390D
GO:0043228	non-membrane-bounded organelle	Cellular Component	3817	3	1.87	0.28616	BnaA01g07470D,BnaA03g15390D,BnaC08g29400D
GO:0043232	intracellular non-membrane-bounded organelle	Cellular Component	3817	3	1.87	0.28616	BnaA01g07470D,BnaA03g15390D,BnaC08g29400D
GO:0030529	ribonucleoprotein complex	Cellular Component	2223	2	1.09	0.2978	BnaA01g07470D,BnaC08g29400D
GO:0031967	organelle envelope	Cellular Component	1157	1	0.57	0.43737	BnaA03g15390D
GO:0031975	envelope	Cellular Component	1157	1	0.57	0.43737	BnaA03g15390D
GO:0005739	mitochondrion	Cellular Component	1481	1	0.73	0.5225	BnaC05g28570D
GO:1902494	catalytic complex	Cellular Component	1574	1	0.77	0.54458	BnaC05g28570D
GO:0043229	intracellular organelle	Cellular Component	18515	9	9.07	0.59814	BnaC02g44590D,BnaC05g28570D,BnaA01g07470D,BnaA05g09410D,BnaA05g09400D,BnaC06g17310D,BnaA03g15830D,BnaA03g15390D,BnaC08g29400D
GO:0043226	organelle	Cellular Component	18556	9	9.09	0.60166	BnaC02g44590D,BnaC05g28570D,BnaA01g07470D,BnaA05g09410D,BnaA05g09400D,BnaC06g17310D,BnaA03g15830D,BnaA03g15390D,BnaC08g29400D
GO:0005576	extracellular region	Cellular Component	2189	1	1.07	0.66795	BnaC01g13370D
GO:0005886	plasma membrane	Cellular Component	2196	1	1.08	0.66915	BnaA07g04160D
GO:0005623	cell	Cellular Component	23394	11	11.46	0.67073	BnaC02g44590D,BnaC05g28570D,BnaA01g27710D,BnaA07g04160D,BnaA01g07470D,BnaA05g09410D,BnaA05g09400D,BnaC06g17310D,BnaA03g15830D,BnaA03g15390D,BnaC08g29400D
GO:0044464	cell part	Cellular Component	23394	11	11.46	0.67073	BnaC02g44590D,BnaC05g28570D,BnaA01g27710D,BnaA07g04160D,BnaA01g07470D,BnaA05g09410D,BnaA05g09400D,BnaC06g17310D,BnaA03g15830D,BnaA03g15390D,BnaC08g29400D
GO:0031090	organelle membrane	Cellular Component	2259	1	1.11	0.67978	BnaA03g15390D
GO:0044424	intracellular part	Cellular Component	21594	10	10.58	0.6862	BnaC02g44590D,BnaC05g28570D,BnaA01g27710D,BnaA01g07470D,BnaA05g09410D,BnaA05g09400D,BnaC06g17310D,BnaA03g15830D,BnaA03g15390D,BnaC08g29400D
GO:0005622	intracellular	Cellular Component	21620	10	10.59	0.68825	BnaC02g44590D,BnaC05g28570D,BnaA01g27710D,BnaA01g07470D,BnaA05g09410D,BnaA05g09400D,BnaC06g17310D,BnaA03g15830D,BnaA03g15390D,BnaC08g29400D
GO:0043231	intracellular membrane-bounded organelle	Cellular Component	16198	7	7.94	0.74056	BnaC02g44590D,BnaC05g28570D,BnaA05g09410D,BnaA05g09400D,BnaC06g17310D,BnaA03g15830D,BnaA03g15390D
GO:0043227	membrane-bounded organelle	Cellular Component	16233	7	7.95	0.74309	BnaC02g44590D,BnaC05g28570D,BnaA05g09410D,BnaA05g09400D,BnaC06g17310D,BnaA03g15830D,BnaA03g15390D
GO:0071944	cell periphery	Cellular Component	2920	1	1.43	0.7734	BnaA07g04160D
GO:0005575	cellular_component	Cellular Component	40825	20	20	1	BnaC02g44590D,BnaC05g28570D,BnaA01g27710D,BnaA07g04160D,BnaA01g07470D,BnaA05g09410D,BnaA05g09400D,BnaA07g14830D,BnaA07g21340D,BnaC06g17310D,BnaA05g03570D,BnaA03g35580D,BnaC01g13370D,BnaA03g15830D,BnaA03g15390D,BnaA07g32120D,BnaA03g42750D,BnaC07g39860D,BnaC08g29400D,BnaC01g17670D
GO:0046906	tetrapyrrole binding	Molecular Function	1315	8	0.52	2.2e-08	BnaC02g44590D,BnaC07g32980D,BnaA05g09410D,BnaA05g09400D,BnaC06g17310D,BnaA03g35580D,BnaC01g13370D,BnaA03g15830D
GO:0016168	chlorophyll binding	Molecular Function	90	4	0.04	4.6e-08	BnaC02g44590D,BnaA05g09410D,BnaA05g09400D,BnaA03g15830D
GO:0005109	frizzled binding	Molecular Function	9	1	0	0.0036	BnaA07g04160D
GO:0001664	G-protein coupled receptor binding	Molecular Function	15	1	0.01	0.006	BnaA07g04160D
GO:0004310	farnesyl-diphosphate farnesyltransferase activity	Molecular Function	16	1	0.01	0.0064	BnaA02g03450D
GO:0051996	squalene synthase activity	Molecular Function	16	1	0.01	0.0064	BnaA02g03450D
GO:0016491	oxidoreductase activity	Molecular Function	4511	6	1.8	0.0069	BnaC07g32980D,BnaA09g28530D,BnaA03g35580D,BnaC01g13370D,BnaA03g15390D,BnaC07g39860D
GO:0004311	farnesyltranstransferase activity	Molecular Function	20	1	0.01	0.0079	BnaA02g03450D
GO:0005506	iron ion binding	Molecular Function	1067	3	0.42	0.0084	BnaC07g32980D,BnaA03g35580D,BnaC07g39860D
GO:0016684	oxidoreductase activity, acting on peroxide as acceptor	Molecular Function	413	2	0.16	0.0116	BnaC01g13370D,BnaA03g15390D
GO:0020037	heme binding	Molecular Function	1221	3	0.49	0.012	BnaC07g32980D,BnaA03g35580D,BnaC01g13370D
GO:0004659	prenyltransferase activity	Molecular Function	60	1	0.02	0.0236	BnaA02g03450D
GO:0019899	enzyme binding	Molecular Function	719	2	0.29	0.0328	BnaA05g19400D,BnaC06g17310D
GO:0019901	protein kinase binding	Molecular Function	85	1	0.03	0.0333	BnaA05g19400D
GO:0004497	monooxygenase activity	Molecular Function	807	2	0.32	0.0405	BnaC07g32980D,BnaA03g35580D
GO:0005509	calcium ion binding	Molecular Function	819	2	0.33	0.0416	BnaA01g27710D,BnaA03g15390D
GO:0019900	kinase binding	Molecular Function	113	1	0.04	0.044	BnaA05g19400D
GO:0016709	oxidoreductase activity, acting on paired donors, with incorporation or reduction of molecular oxygen, NAD(P)H as one donor, and incorporation of one atom of oxygen	Molecular Function	165	1	0.07	0.0637	BnaA03g35580D
GO:0004842	ubiquitin-protein transferase activity	Molecular Function	1050	2	0.42	0.0648	BnaA07g04160D,BnaC04g25550D
GO:0046872	metal ion binding	Molecular Function	7460	6	2.97	0.0654	BnaC07g32980D,BnaA01g27710D,BnaA03g35580D,BnaC01g13370D,BnaA03g15390D,BnaC07g39860D
GO:0043169	cation binding	Molecular Function	7527	6	3	0.0678	BnaC07g32980D,BnaA01g27710D,BnaA03g35580D,BnaC01g13370D,BnaA03g15390D,BnaC07g39860D
GO:0016705	oxidoreductase activity, acting on paired donors, with incorporation or reduction of molecular oxygen	Molecular Function	1094	2	0.44	0.0696	BnaC07g32980D,BnaA03g35580D
GO:0005102	receptor binding	Molecular Function	186	1	0.07	0.0715	BnaA07g04160D
GO:0005488	binding	Molecular Function	33538	17	13.35	0.0721	BnaC02g44590D,BnaC07g32980D,BnaA03g49370D,BnaA02g07320D,BnaA01g27710D,BnaA07g04160D,BnaA05g19400D,BnaA05g09410D,BnaA05g09400D,BnaC06g17310D,BnaC04g25550D,BnaA03g35580D,BnaC01g13370D,BnaA03g15830D,BnaA03g15390D,BnaA07g32120D,BnaC07g39860D
GO:0016765	transferase activity, transferring alkyl or aryl (other than methyl) groups	Molecular Function	300	1	0.12	0.1129	BnaA02g03450D
GO:0003735	structural constituent of ribosome	Molecular Function	1465	2	0.58	0.1144	BnaA01g07470D,BnaC08g29400D
GO:0046914	transition metal ion binding	Molecular Function	3188	3	1.27	0.1304	BnaC07g32980D,BnaA03g35580D,BnaC07g39860D
GO:0016616	oxidoreductase activity, acting on the CH-OH group of donors, NAD or NADP as acceptor	Molecular Function	373	1	0.15	0.1384	BnaA09g28530D
GO:0004601	peroxidase activity	Molecular Function	409	1	0.16	0.1508	BnaC01g13370D
GO:0005198	structural molecule activity	Molecular Function	1795	2	0.71	0.159	BnaA01g07470D,BnaC08g29400D
GO:0016614	oxidoreductase activity, acting on CH-OH group of donors	Molecular Function	450	1	0.18	0.1647	BnaA09g28530D
GO:0019787	small conjugating protein ligase activity	Molecular Function	478	1	0.19	0.174	BnaA07g04160D
GO:0016209	antioxidant activity	Molecular Function	512	1	0.2	0.1852	BnaC01g13370D
GO:0043167	ion binding	Molecular Function	16745	9	6.66	0.1927	BnaC07g32980D,BnaA02g07320D,BnaA01g27710D,BnaC04g25550D,BnaA03g35580D,BnaC01g13370D,BnaA03g15390D,BnaA07g32120D,BnaC07g39860D
GO:1901363	heterocyclic compound binding	Molecular Function	21490	11	8.55	0.1929	BnaC02g44590D,BnaC07g32980D,BnaA02g07320D,BnaA05g09410D,BnaA05g09400D,BnaC06g17310D,BnaC04g25550D,BnaA03g35580D,BnaC01g13370D,BnaA03g15830D,BnaA07g32120D
GO:0097159	organic cyclic compound binding	Molecular Function	21505	11	8.56	0.1936	BnaC02g44590D,BnaC07g32980D,BnaA02g07320D,BnaA05g09410D,BnaA05g09400D,BnaC06g17310D,BnaC04g25550D,BnaA03g35580D,BnaC01g13370D,BnaA03g15830D,BnaA07g32120D
GO:0016881	acid-amino acid ligase activity	Molecular Function	560	1	0.22	0.2008	BnaA07g04160D
GO:0016879	ligase activity, forming carbon-nitrogen bonds	Molecular Function	716	1	0.28	0.2495	BnaA07g04160D
GO:0016874	ligase activity	Molecular Function	1047	1	0.42	0.3436	BnaA07g04160D
GO:0005515	protein binding	Molecular Function	7757	4	3.09	0.3735	BnaA03g49370D,BnaA07g04160D,BnaA05g19400D,BnaC06g17310D
GO:0016740	transferase activity	Molecular Function	10703	5	4.26	0.4271	BnaA02g07320D,BnaA07g04160D,BnaC04g25550D,BnaA02g03450D,BnaA07g32120D
GO:0004672	protein kinase activity	Molecular Function	3944	2	1.57	0.4725	BnaA02g07320D,BnaA07g32120D
GO:0016773	phosphotransferase activity, alcohol group as acceptor	Molecular Function	4395	2	1.75	0.5319	BnaA02g07320D,BnaA07g32120D
GO:0005524	ATP binding	Molecular Function	7146	3	2.84	0.5556	BnaA02g07320D,BnaC04g25550D,BnaA07g32120D
GO:0016301	kinase activity	Molecular Function	4650	2	1.85	0.5636	BnaA02g07320D,BnaA07g32120D
GO:0003824	catalytic activity	Molecular Function	27780	11	11.06	0.5973	BnaC07g32980D,BnaA02g07320D,BnaA07g04160D,BnaA09g28530D,BnaC04g25550D,BnaA03g35580D,BnaC01g13370D,BnaA03g15390D,BnaA02g03450D,BnaA07g32120D,BnaC07g39860D
GO:0032559	adenyl ribonucleotide binding	Molecular Function	7687	3	3.06	0.6085	BnaA02g07320D,BnaC04g25550D,BnaA07g32120D
GO:0030554	adenyl nucleotide binding	Molecular Function	7701	3	3.07	0.6098	BnaA02g07320D,BnaC04g25550D,BnaA07g32120D
GO:0016772	transferase activity, transferring phosphorus-containing groups	Molecular Function	5228	2	2.08	0.6301	BnaA02g07320D,BnaA07g32120D
GO:0035639	purine ribonucleoside triphosphate binding	Molecular Function	8026	3	3.19	0.6397	BnaA02g07320D,BnaC04g25550D,BnaA07g32120D
GO:0001883	purine nucleoside binding	Molecular Function	8563	3	3.41	0.6859	BnaA02g07320D,BnaC04g25550D,BnaA07g32120D
GO:0032550	purine ribonucleoside binding	Molecular Function	8563	3	3.41	0.6859	BnaA02g07320D,BnaC04g25550D,BnaA07g32120D
GO:0032555	purine ribonucleotide binding	Molecular Function	8566	3	3.41	0.6861	BnaA02g07320D,BnaC04g25550D,BnaA07g32120D
GO:0017076	purine nucleotide binding	Molecular Function	8584	3	3.42	0.6876	BnaA02g07320D,BnaC04g25550D,BnaA07g32120D
GO:0001882	nucleoside binding	Molecular Function	8596	3	3.42	0.6886	BnaA02g07320D,BnaC04g25550D,BnaA07g32120D
GO:0032549	ribonucleoside binding	Molecular Function	8596	3	3.42	0.6886	BnaA02g07320D,BnaC04g25550D,BnaA07g32120D
GO:0032553	ribonucleotide binding	Molecular Function	8668	3	3.45	0.6944	BnaA02g07320D,BnaC04g25550D,BnaA07g32120D
GO:0097367	carbohydrate derivative binding	Molecular Function	8793	3	3.5	0.7044	BnaA02g07320D,BnaC04g25550D,BnaA07g32120D
GO:0000166	nucleotide binding	Molecular Function	9466	3	3.77	0.7543	BnaA02g07320D,BnaC04g25550D,BnaA07g32120D
GO:1901265	nucleoside phosphate binding	Molecular Function	9466	3	3.77	0.7543	BnaA02g07320D,BnaC04g25550D,BnaA07g32120D
GO:0036094	small molecule binding	Molecular Function	9805	3	3.9	0.7769	BnaA02g07320D,BnaC04g25550D,BnaA07g32120D
GO:0043168	anion binding	Molecular Function	10033	3	3.99	0.7913	BnaA02g07320D,BnaC04g25550D,BnaA07g32120D
GO:0003674	molecular_function	Molecular Function	52761	21	21	1	BnaC02g44590D,BnaC07g32980D,BnaA03g49370D,BnaA02g07320D,BnaA01g27710D,BnaA07g04160D,BnaA05g19400D,BnaA09g28530D,BnaA01g07470D,BnaA05g09410D,BnaA05g09400D,BnaC06g17310D,BnaC04g25550D,BnaA03g35580D,BnaC01g13370D,BnaA03g15830D,BnaA03g15390D,BnaA02g03450D,BnaA07g32120D,BnaC07g39860D,BnaC08g29400D
The definitions of all marks in the first row of the table are the same as those in Supplementary Table 1.
