# Supplementary material for: Comparative Transcriptome Analysis Reveals the Molecular Basis of Brassica napus in Response to Aphid Stress
Source: Plants (Basel). 2023 Aug 3;12(15):2855. doi: 10.3390/plants12152855 (PMC10421284; doi:10.3390/plants12152855)
Supplement: Supplementary file 1 [file plants-12-02855-s001.zip › plants-2467175-supplementary/Supplementary materials/Supplementary Tables/Table S16.xlsx]

## Sheet: Sheet1
Table S16 Pathways enriched by DEGs downregulated uniquely in the IH vs NIH group.
Pathway_id	Pathway_name	Genes	S gene numbera	TS gene numberb	B gene numberc	TB gene numberd	P_value
196	Photosynthesis - antenna proteins	BnaA05g09400D;BnaA05g09410D;BnaA03g15830D	3	14	51	14737	1.38363e-05
906	Carotenoid biosynthesis	BnaA02g03450D;BnaC07g39860D	2	14	83	14737	0.00272932
73	Cutin, suberine and wax biosynthesis	BnaA03g15390D	1	14	111	14737	0.100481
592	alpha-Linolenic acid metabolism	BnaC07g32980D	1	14	116	14737	0.104778
260	Glycine, serine and threonine metabolism	BnaC05g28570D	1	14	211	14737	0.182894
630	Glyoxylate and dicarboxylate metabolism	BnaC05g28570D	1	14	216	14737	0.186825
903	Limonene and pinene degradation	BnaA03g35580D	1	14	220	14737	0.189956
945	Stilbenoid, diarylheptanoid and gingerol biosynthesis	BnaA03g35580D	1	14	232	14737	0.199285
4075	Plant hormone signal transduction	BnaA02g07320D;BnaA06g37320D	2	14	909	14737	0.212421
4120	Ubiquitin mediated proteolysis	BnaC04g25550D	1	14	404	14737	0.322489
940	Phenylpropanoid biosynthesis	BnaC01g13370D	1	14	471	14737	0.365524
4141	Protein processing in endoplasmic reticulum	BnaC04g25550D	1	14	597	14737	0.43966
3010	Ribosome	BnaC08g29400D	1	14	910	14737	0.590468
The definitions of all marks in the first row of the table are the same as those in Supplementary Table 2.
