# Supplementary material for: Comparative Transcriptome Analysis Reveals the Molecular Basis of Brassica napus in Response to Aphid Stress
Source: Plants (Basel). 2023 Aug 3;12(15):2855. doi: 10.3390/plants12152855 (PMC10421284; doi:10.3390/plants12152855)
Supplement: Supplementary file 1 [file plants-12-02855-s001.zip › plants-2467175-supplementary/Supplementary materials/Supplementary Tables/Table S17.xlsx]

## Sheet: Sheet1
Table S17 GO terms enriched by commonly downregulated DEGs in the NIA vs NIH and IA vs IH groups.
GO_id	Term	GO_class	Annotateda	Significantb	Expectedc	P_valued	Significant_genese
GO:0006412	translation	Biological Process	1941	73	33.12	2.2e-10	BnaC04g03300D,BnaAnng11460D,BnaA09g44030D,BnaCnng31910D,BnaC07g50070D,BnaA09g36210D,BnaAnng19390D,BnaC01g36340D,BnaC02g11990D,BnaA09g16470D,BnaC04g08490D,BnaCnng54330D,BnaC03g13340D,BnaC08g46120D,BnaC02g12070D,BnaC02g12080D,BnaC02g11640D,BnaC05g48440D,BnaC05g48560D,BnaA10g03220D,BnaAnng08940D,BnaA09g29060D,BnaA09g09970D,BnaA10g28960D,BnaA07g16820D,BnaA07g17620D,BnaA07g21930D,BnaA07g23080D,BnaC07g…
GO:0044267	cellular protein metabolic process	Biological Process	5760	133	98.3	0.00011	BnaC04g03300D,BnaA01g23690D,BnaAnng11460D,BnaA09g44030D,BnaC01g36100D,BnaCnng31910D,BnaC07g50070D,BnaC03g70910D,BnaCnng37650D,BnaA06g13400D,BnaA09g36210D,BnaAnng19390D,BnaA06g14260D,BnaA05g08710D,BnaC01g36340D,BnaA09g51540D,BnaC02g11990D,BnaA09g16470D,BnaA10g12210D,BnaC04g08490D,BnaA01g08400D,BnaCnng54330D,BnaC03g13340D,BnaC03g13440D,BnaC03g13470D,BnaC08g46120D,BnaA10g27110D,BnaC02g12070D,BnaC02g…
GO:0019538	protein metabolic process	Biological Process	6052	137	103.28	0.00021	BnaC04g03300D,BnaA01g23690D,BnaAnng11460D,BnaA09g44030D,BnaC01g36100D,BnaCnng31910D,BnaC07g50070D,BnaC03g70910D,BnaCnng37650D,BnaA06g13400D,BnaA09g36210D,BnaAnng19390D,BnaA06g14260D,BnaA05g08710D,BnaC01g36340D,BnaA09g51540D,BnaC02g11990D,BnaA09g16470D,BnaA10g12210D,BnaC04g08490D,BnaA01g08400D,BnaCnng54330D,BnaC03g13340D,BnaC03g13440D,BnaC03g13470D,BnaC08g46120D,BnaA10g27110D,BnaC02g12070D,BnaC02g…
GO:0043174	nucleoside salvage	Biological Process	38	5	0.65	0.00045	BnaA02g19770D,BnaA01g32050D,BnaA06g32350D,BnaA09g18810D,BnaC03g01140D
GO:0046794	transport of virus	Biological Process	10	3	0.17	0.00054	BnaCnng44660D,BnaC09g02280D,BnaC03g01810D
GO:0016032	viral process	Biological Process	24	4	0.41	0.00068	BnaCnng44660D,BnaC09g02280D,BnaC05g18380D,BnaC03g01810D
GO:0044766	multi-organism transport	Biological Process	11	3	0.19	0.00074	BnaCnng44660D,BnaC09g02280D,BnaC03g01810D
GO:0042255	ribosome assembly	Biological Process	124	8	2.12	0.00134	BnaC01g36060D,BnaC09g28670D,BnaA04g11190D,BnaC08g26570D,BnaA07g23080D,BnaC08g24220D,BnaA03g26930D,BnaC09g05400D
GO:0055114	oxidation-reduction process	Biological Process	842	27	14.37	0.00147	BnaC09g46980D,BnaCnng75810D,BnaCnng33720D,BnaC02g45290D,BnaCnng44780D,BnaC06g10420D,BnaA09g16400D,BnaCnng54350D,BnaA01g29410D,BnaC05g48310D,BnaA04g20460D,BnaA03g52690D,BnaA10g03180D,BnaA02g15350D,BnaA05g07230D,BnaC05g18380D,BnaA01g00930D,BnaC02g13370D,BnaC04g19270D,BnaA03g04970D,BnaC08g05470D,BnaC03g01130D,BnaC03g03460D,BnaA07g32300D,BnaA06g26920D,BnaA03g25740D,BnaA10g15850D
GO:0045454	cell redox homeostasis	Biological Process	253	12	4.32	0.00147	BnaC03g69530D,BnaA05g31230D,BnaC01g36460D,BnaC02g06570D,BnaA04g20460D,BnaA02g35040D,BnaA01g00930D,BnaA03g05320D,BnaC03g01490D,BnaC09g05910D,BnaA07g33040D,BnaA07g32300D
GO:0019725	cellular homeostasis	Biological Process	514	19	8.77	0.00151	BnaC03g69530D,BnaA05g31230D,BnaC01g27440D,BnaC01g36460D,BnaA02g07900D,BnaCnng54090D,BnaC02g06570D,BnaA04g20460D,BnaAnng09310D,BnaA02g35040D,BnaA07g21880D,BnaA01g00930D,BnaA03g05320D,BnaC03g00160D,BnaC03g01490D,BnaC09g05910D,BnaA07g33040D,BnaA07g32300D,BnaA06g26560D
GO:0071586	CAAX-box protein processing	Biological Process	30	4	0.51	0.00162	BnaA05g08710D,BnaA06g09050D,BnaCnng02060D,BnaC07g23210D
GO:0080120	CAAX-box protein maturation	Biological Process	30	4	0.51	0.00162	BnaA05g08710D,BnaA06g09050D,BnaCnng02060D,BnaC07g23210D
GO:0044403	symbiosis, encompassing mutualism through parasitism	Biological Process	55	5	0.94	0.00245	BnaC03g61390D,BnaCnng44660D,BnaC09g02280D,BnaC05g18380D,BnaC03g01810D
GO:0007135	meiosis II	Biological Process	36	4	0.61	0.00321	BnaC04g00010D,BnaCnng73280D,BnaA10g29600D,BnaA09g21520D
GO:1901659	glycosyl compound biosynthetic process	Biological Process	287	12	4.9	0.00411	BnaC06g10420D,BnaA02g19770D,BnaA01g32050D,BnaA06g22660D,BnaA06g32350D,BnaA09g18810D,BnaC05g18380D,BnaC03g01140D,BnaC03g03720D,BnaA10g22770D,BnaC06g08900D,BnaA03g25540D
GO:0006734	NADH metabolic process	Biological Process	6	2	0.1	0.00417	BnaA09g16400D,BnaC05g18380D
GO:0044419	interspecies interaction between organisms	Biological Process	64	5	1.09	0.00474	BnaC03g61390D,BnaCnng44660D,BnaC09g02280D,BnaC05g18380D,BnaC03g01810D
GO:0042455	ribonucleoside biosynthetic process	Biological Process	263	11	4.49	0.00586	BnaA02g19770D,BnaA01g32050D,BnaA06g22660D,BnaA06g32350D,BnaA09g18810D,BnaC05g18380D,BnaC03g01140D,BnaC03g03720D,BnaA10g22770D,BnaC06g08900D,BnaA03g25540D
GO:0009163	nucleoside biosynthetic process	Biological Process	267	11	4.56	0.00654	BnaA02g19770D,BnaA01g32050D,BnaA06g22660D,BnaA06g32350D,BnaA09g18810D,BnaC05g18380D,BnaC03g01140D,BnaC03g03720D,BnaA10g22770D,BnaC06g08900D,BnaA03g25540D
GO:0045838	positive regulation of membrane potential	Biological Process	8	2	0.14	0.0076	BnaA03g40040D,BnaC05g18380D
GO:0051316	attachment of spindle microtubules to kinetochore involved in meiotic chromosome segregation	Biological Process	8	2	0.14	0.0076	BnaC04g00010D,BnaCnng73280D
GO:0051455	attachment of spindle microtubules to kinetochore involved in homologous chromosome segregation	Biological Process	8	2	0.14	0.0076	BnaC04g00010D,BnaCnng73280D
GO:0051754	meiotic sister chromatid cohesion, centromeric	Biological Process	8	2	0.14	0.0076	BnaC04g00010D,BnaCnng73280D
GO:0070601	centromeric sister chromatid cohesion	Biological Process	8	2	0.14	0.0076	BnaC04g00010D,BnaCnng73280D
GO:0006893	Golgi to plasma membrane transport	Biological Process	24	3	0.41	0.00766	BnaA02g17740D,BnaA03g40040D,BnaC03g05560D
GO:0009201	ribonucleoside triphosphate biosynthetic process	Biological Process	166	8	2.83	0.00791	BnaA06g22660D,BnaA06g32350D,BnaA09g18810D,BnaC05g18380D,BnaC03g03720D,BnaA10g22770D,BnaC06g08900D,BnaA03g25540D
GO:0009142	nucleoside triphosphate biosynthetic process	Biological Process	169	8	2.88	0.00876	BnaA06g22660D,BnaA06g32350D,BnaA09g18810D,BnaC05g18380D,BnaC03g03720D,BnaA10g22770D,BnaC06g08900D,BnaA03g25540D
GO:0044000	movement in host	Biological Process	9	2	0.15	0.00967	BnaC09g02280D,BnaC03g01810D
GO:0046739	transport of virus in multicellular host	Biological Process	9	2	0.15	0.00967	BnaC09g02280D,BnaC03g01810D
GO:0051814	movement in other organism involved in symbiotic interaction	Biological Process	9	2	0.15	0.00967	BnaC09g02280D,BnaC03g01810D
GO:0042592	homeostatic process	Biological Process	838	24	14.3	0.01019	BnaC03g69530D,BnaA05g31230D,BnaC01g27440D,BnaC01g36460D,BnaA02g07900D,BnaCnng54090D,BnaC02g06570D,BnaCnng09490D,BnaA04g11190D,BnaA04g20460D,BnaA10g03180D,BnaAnng09310D,BnaA02g35040D,BnaA07g21880D,BnaC09g02990D,BnaA03g40040D,BnaA01g00930D,BnaA03g05320D,BnaC03g00160D,BnaC03g01490D,BnaC09g05910D,BnaA07g33040D,BnaA07g32300D,BnaA06g26560D
GO:0006221	pyrimidine nucleotide biosynthetic process	Biological Process	109	6	1.86	0.01112	BnaA02g19770D,BnaA06g22660D,BnaA06g32350D,BnaA09g18810D,BnaC07g28830D,BnaC09g03640D
GO:0009664	plant-type cell wall organization	Biological Process	213	9	3.64	0.01135	BnaA01g34460D,BnaCnng51340D,BnaCnng55390D,BnaA09g35150D,BnaC08g26400D,BnaA04g11970D,BnaA05g06880D,BnaA04g03540D,BnaC09g05080D
GO:0044281	small molecule metabolic process	Biological Process	3598	79	61.4	0.01178	BnaC09g46980D,BnaA09g44160D,BnaA04g29080D,BnaC01g35830D,BnaC08g43130D,BnaC03g40970D,BnaC06g24480D,BnaC06g10420D,BnaC08g15110D,BnaA09g16400D,BnaA10g11990D,BnaC09g22060D,BnaA01g08240D,BnaA01g23900D,BnaA01g31390D,BnaC03g13300D,BnaC03g13340D,BnaA06g20200D,BnaC08g46110D,BnaC08g46130D,BnaA02g19770D,BnaA01g29410D,BnaA02g27990D,BnaA01g32050D,BnaA06g22660D,BnaC05g48310D,BnaC05g48620D,BnaA06g32350D,BnaC02g…
GO:0043097	pyrimidine nucleoside salvage	Biological Process	28	3	0.48	0.0118	BnaA02g19770D,BnaA06g32350D,BnaA09g18810D
GO:0006166	purine ribonucleoside salvage	Biological Process	10	2	0.17	0.01195	BnaA01g32050D,BnaC03g01140D
GO:0019058	viral life cycle	Biological Process	10	2	0.17	0.01195	BnaCnng44660D,BnaC05g18380D
GO:0015976	carbon utilization	Biological Process	29	3	0.49	0.01299	BnaA07g38790D,BnaC05g48870D,BnaA02g02290D
GO:0006220	pyrimidine nucleotide metabolic process	Biological Process	115	6	1.96	0.0142	BnaA02g19770D,BnaA06g22660D,BnaA06g32350D,BnaA09g18810D,BnaC07g28830D,BnaC09g03640D
GO:0097352	autophagic vacuole maturation	Biological Process	11	2	0.19	0.01444	BnaC05g18380D,BnaA06g25920D
GO:0071669	plant-type cell wall organization or biogenesis	Biological Process	303	11	5.17	0.01573	BnaA01g34460D,BnaCnng51340D,BnaCnng55390D,BnaA09g35150D,BnaC08g26400D,BnaA04g11970D,BnaA05g06880D,BnaA01g00700D,BnaA04g03540D,BnaC09g05080D,BnaA10g02230D
GO:1901566	organonitrogen compound biosynthetic process	Biological Process	1545	38	26.37	0.01611	BnaA04g29080D,BnaC03g40970D,BnaCnng33720D,BnaC09g42020D,BnaC06g10420D,BnaA03g47110D,BnaC09g22060D,BnaC03g13300D,BnaA02g19770D,BnaA01g32050D,BnaA06g22660D,BnaA06g32350D,BnaA10g06470D,BnaA10g09380D,BnaA07g22620D,BnaC09g45590D,BnaC09g44740D,BnaC06g17310D,BnaC08g24220D,BnaA09g18810D,BnaC05g18380D,BnaC01g01090D,BnaA05g03160D,BnaC07g28830D,BnaC03g00280D,BnaC03g01140D,BnaC03g02240D,BnaC03g03440D,BnaC03g…
GO:0051177	meiotic sister chromatid cohesion	Biological Process	12	2	0.2	0.01713	BnaC04g00010D,BnaCnng73280D
GO:0042273	ribosomal large subunit biogenesis	Biological Process	155	7	2.65	0.01743	BnaC01g36060D,BnaC04g49470D,BnaC08g26570D,BnaC08g24220D,BnaA03g26930D,BnaA07g13270D,BnaC09g05400D
GO:0051701	interaction with host	Biological Process	33	3	0.56	0.01846	BnaCnng44660D,BnaC09g02280D,BnaC03g01810D
GO:0006812	cation transport	Biological Process	568	17	9.69	0.01908	BnaCnng54090D,BnaC04g25100D,BnaC02g02620D,BnaC05g48790D,BnaA09g20220D,BnaA03g27500D,BnaA03g40040D,BnaA04g03160D,BnaC01g06390D,BnaC03g00160D,BnaC03g03720D,BnaA10g22770D,BnaC09g04780D,BnaC06g08900D,BnaA06g25920D,BnaA03g25540D,BnaA05g21170D
GO:0006414	translational elongation	Biological Process	60	4	1.02	0.01929	BnaC08g46120D,BnaC02g11640D,BnaA09g29060D,BnaC03g00020D
GO:0010019	chloroplast-nucleus signaling pathway	Biological Process	13	2	0.22	0.02002	BnaA07g18350D,BnaC06g17310D
GO:0045144	meiotic sister chromatid segregation	Biological Process	13	2	0.22	0.02002	BnaC04g00010D,BnaCnng73280D
GO:0052126	movement in host environment	Biological Process	13	2	0.22	0.02002	BnaC09g02280D,BnaC03g01810D
GO:0052192	movement in environment of other organism involved in symbiotic interaction	Biological Process	13	2	0.22	0.02002	BnaC09g02280D,BnaC03g01810D
GO:0071985	multivesicular body sorting pathway	Biological Process	13	2	0.22	0.02002	BnaC01g19190D,BnaC05g18380D
GO:0022618	ribonucleoprotein complex assembly	Biological Process	357	12	6.09	0.02062	BnaC01g36060D,BnaC09g28670D,BnaAnng20030D,BnaA04g11190D,BnaC08g26570D,BnaC05g48440D,BnaA07g23080D,BnaC08g24220D,BnaA03g26930D,BnaC03g35370D,BnaC09g05400D,BnaC02g26510D
GO:0006108	malate metabolic process	Biological Process	35	3	0.6	0.02159	BnaC09g46980D,BnaA09g16400D,BnaA10g11990D
GO:0008655	pyrimidine-containing compound salvage	Biological Process	35	3	0.6	0.02159	BnaA02g19770D,BnaA06g32350D,BnaA09g18810D
GO:0071826	ribonucleoprotein complex subunit organization	Biological Process	361	12	6.16	0.02224	BnaC01g36060D,BnaC09g28670D,BnaAnng20030D,BnaA04g11190D,BnaC08g26570D,BnaC05g48440D,BnaA07g23080D,BnaC08g24220D,BnaA03g26930D,BnaC03g35370D,BnaC09g05400D,BnaC02g26510D
GO:2001258	negative regulation of cation channel activity	Biological Process	14	2	0.24	0.0231	BnaA03g40040D,BnaA06g25920D
GO:0006222	UMP biosynthetic process	Biological Process	36	3	0.61	0.02326	BnaA02g19770D,BnaA06g32350D,BnaA09g18810D
GO:0009173	pyrimidine ribonucleoside monophosphate metabolic process	Biological Process	36	3	0.61	0.02326	BnaA02g19770D,BnaA06g32350D,BnaA09g18810D
GO:0009174	pyrimidine ribonucleoside monophosphate biosynthetic process	Biological Process	36	3	0.61	0.02326	BnaA02g19770D,BnaA06g32350D,BnaA09g18810D
GO:0046049	UMP metabolic process	Biological Process	36	3	0.61	0.02326	BnaA02g19770D,BnaA06g32350D,BnaA09g18810D
GO:0046390	ribose phosphate biosynthetic process	Biological Process	281	10	4.8	0.02338	BnaA02g19770D,BnaA06g22660D,BnaA06g32350D,BnaA09g18810D,BnaC05g18380D,BnaA05g03160D,BnaC03g03720D,BnaA10g22770D,BnaC06g08900D,BnaA03g25540D
GO:0044764	multi-organism cellular process	Biological Process	64	4	1.09	0.02385	BnaCnng44660D,BnaC09g02280D,BnaC05g18380D,BnaC03g01810D
GO:0009206	purine ribonucleoside triphosphate biosynthetic process	Biological Process	131	6	2.24	0.0252	BnaA06g22660D,BnaC05g18380D,BnaC03g03720D,BnaA10g22770D,BnaC06g08900D,BnaA03g25540D
GO:0007031	peroxisome organization	Biological Process	97	5	1.66	0.02546	BnaC09g50920D,BnaCnng33720D,BnaC07g04030D,BnaA05g05060D,BnaC02g03830D
GO:0042451	purine nucleoside biosynthetic process	Biological Process	206	8	3.52	0.02576	BnaA01g32050D,BnaA06g22660D,BnaC05g18380D,BnaC03g01140D,BnaC03g03720D,BnaA10g22770D,BnaC06g08900D,BnaA03g25540D
GO:0046129	purine ribonucleoside biosynthetic process	Biological Process	206	8	3.52	0.02576	BnaA01g32050D,BnaA06g22660D,BnaC05g18380D,BnaC03g01140D,BnaC03g03720D,BnaA10g22770D,BnaC06g08900D,BnaA03g25540D
GO:0009145	purine nucleoside triphosphate biosynthetic process	Biological Process	132	6	2.25	0.02603	BnaA06g22660D,BnaC05g18380D,BnaC03g03720D,BnaA10g22770D,BnaC06g08900D,BnaA03g25540D
GO:0072507	divalent inorganic cation homeostasis	Biological Process	66	4	1.13	0.02635	BnaC01g27440D,BnaAnng09310D,BnaA07g21880D,BnaA03g40040D
GO:2000060	positive regulation of protein ubiquitination involved in ubiquitin-dependent protein catabolic process	Biological Process	15	2	0.26	0.02635	BnaC05g18380D,BnaA06g25920D
GO:0009156	ribonucleoside monophosphate biosynthetic process	Biological Process	208	8	3.55	0.02708	BnaA02g19770D,BnaA06g32350D,BnaA09g18810D,BnaC05g18380D,BnaC03g03720D,BnaA10g22770D,BnaC06g08900D,BnaA03g25540D
GO:0000027	ribosomal large subunit assembly	Biological Process	67	4	1.14	0.02766	BnaC01g36060D,BnaC08g24220D,BnaA03g26930D,BnaC09g05400D
GO:0006979	response to oxidative stress	Biological Process	691	19	11.79	0.02971	BnaC04g49930D,BnaA01g37280D,BnaA06g14510D,BnaC04g56100D,BnaA02g07900D,BnaA09g10960D,BnaA04g20460D,BnaA07g23450D,BnaC09g01650D,BnaA01g00930D,BnaCnng01980D,BnaC03g40200D,BnaC03g00160D,BnaC01g13210D,BnaA07g33560D,BnaA07g32300D,BnaA06g25920D,BnaA03g25740D,BnaA05g22450D
GO:0010138	pyrimidine ribonucleotide salvage	Biological Process	16	2	0.27	0.02978	BnaA06g32350D,BnaA09g18810D
GO:0032262	pyrimidine nucleotide salvage	Biological Process	16	2	0.27	0.02978	BnaA06g32350D,BnaA09g18810D
GO:0032410	negative regulation of transporter activity	Biological Process	16	2	0.27	0.02978	BnaA03g40040D,BnaA06g25920D
GO:0032413	negative regulation of ion transmembrane transporter activity	Biological Process	16	2	0.27	0.02978	BnaA03g40040D,BnaA06g25920D
GO:0034763	negative regulation of transmembrane transport	Biological Process	16	2	0.27	0.02978	BnaA03g40040D,BnaA06g25920D
GO:0034766	negative regulation of ion transmembrane transport	Biological Process	16	2	0.27	0.02978	BnaA03g40040D,BnaA06g25920D
GO:0044206	UMP salvage	Biological Process	16	2	0.27	0.02978	BnaA06g32350D,BnaA09g18810D
GO:0044211	CTP salvage	Biological Process	16	2	0.27	0.02978	BnaA06g32350D,BnaA09g18810D
GO:0009060	aerobic respiration	Biological Process	176	7	3	0.03199	BnaC09g46980D,BnaA09g16400D,BnaC02g13370D,BnaA03g04970D,BnaC03g01130D,BnaC03g03460D,BnaA03g25740D
GO:0006457	protein folding	Biological Process	470	14	8.02	0.03248	BnaC03g13440D,BnaC03g13470D,BnaC07g47630D,BnaC09g02730D,BnaC02g12680D,BnaC02g12750D,BnaC02g13210D,BnaA03g05820D,BnaC03g03860D,BnaC08g39130D,BnaC09g04930D,BnaA07g35850D,BnaC02g06060D,BnaC07g38890D
GO:0000028	ribosomal small subunit assembly	Biological Process	41	3	0.7	0.03264	BnaC09g28670D,BnaA04g11190D,BnaA07g23080D
GO:0006625	protein targeting to peroxisome	Biological Process	41	3	0.7	0.03264	BnaC09g50920D,BnaCnng33720D,BnaC07g04030D
GO:0072662	protein localization to peroxisome	Biological Process	41	3	0.7	0.03264	BnaC09g50920D,BnaCnng33720D,BnaC07g04030D
GO:0072663	establishment of protein localization to peroxisome	Biological Process	41	3	0.7	0.03264	BnaC09g50920D,BnaCnng33720D,BnaC07g04030D
GO:0008608	attachment of spindle microtubules to kinetochore	Biological Process	17	2	0.29	0.03338	BnaC04g00010D,BnaCnng73280D
GO:0043065	positive regulation of apoptotic process	Biological Process	17	2	0.29	0.03338	BnaC04g00940D,BnaC05g18380D
GO:0043271	negative regulation of ion transport	Biological Process	17	2	0.29	0.03338	BnaA03g40040D,BnaA06g25920D
GO:0071806	protein transmembrane transport	Biological Process	178	7	3.04	0.03371	BnaAnng34280D,BnaC09g50920D,BnaC03g70910D,BnaAnng30370D,BnaC06g17250D,BnaC03g00170D,BnaA06g29260D
GO:0006084	acetyl-CoA metabolic process	Biological Process	42	3	0.72	0.03472	BnaC08g46110D,BnaC09g03160D,BnaA08g17560D
GO:0098662	inorganic cation transmembrane transport	Biological Process	220	8	3.75	0.03596	BnaC05g48790D,BnaA03g27500D,BnaA03g40040D,BnaC03g03720D,BnaA10g22770D,BnaC06g08900D,BnaA06g25920D,BnaA03g25540D
GO:0009124	nucleoside monophosphate biosynthetic process	Biological Process	222	8	3.79	0.03761	BnaA02g19770D,BnaA06g32350D,BnaA09g18810D,BnaC05g18380D,BnaC03g03720D,BnaA10g22770D,BnaC06g08900D,BnaA03g25540D
GO:0009644	response to high light intensity	Biological Process	74	4	1.26	0.03788	BnaA06g25550D,BnaA02g07900D,BnaA03g40040D,BnaC09g05330D
GO:0072524	pyridine-containing compound metabolic process	Biological Process	145	6	2.47	0.03858	BnaA09g16400D,BnaC05g48310D,BnaA02g15350D,BnaC05g18380D,BnaC03g00280D,BnaA06g26920D
GO:0009199	ribonucleoside triphosphate metabolic process	Biological Process	393	12	6.71	0.03885	BnaC06g24480D,BnaA02g27990D,BnaA06g22660D,BnaA06g32350D,BnaA09g18810D,BnaC05g18380D,BnaA10g04580D,BnaC03g01720D,BnaC03g03720D,BnaA10g22770D,BnaC06g08900D,BnaA03g25540D
GO:0032434	regulation of proteasomal ubiquitin-dependent protein catabolic process	Biological Process	44	3	0.75	0.03908	BnaCnng11200D,BnaC05g18380D,BnaA06g25920D
GO:0015672	monovalent inorganic cation transport	Biological Process	224	8	3.82	0.03931	BnaC05g48790D,BnaA09g20220D,BnaA03g27500D,BnaA03g40040D,BnaC03g03720D,BnaA10g22770D,BnaC06g08900D,BnaA03g25540D
GO:0098655	cation transmembrane transport	Biological Process	224	8	3.82	0.03931	BnaC05g48790D,BnaA03g27500D,BnaA03g40040D,BnaC03g03720D,BnaA10g22770D,BnaC06g08900D,BnaA06g25920D,BnaA03g25540D
GO:0009220	pyrimidine ribonucleotide biosynthetic process	Biological Process	75	4	1.28	0.03949	BnaA02g19770D,BnaA06g22660D,BnaA06g32350D,BnaA09g18810D
GO:0046132	pyrimidine ribonucleoside biosynthetic process	Biological Process	75	4	1.28	0.03949	BnaA02g19770D,BnaA06g22660D,BnaA06g32350D,BnaA09g18810D
GO:0090407	organophosphate biosynthetic process	Biological Process	764	20	13.04	0.04042	BnaA04g29080D,BnaA09g46210D,BnaA02g19770D,BnaA10g27110D,BnaA06g22660D,BnaA06g32350D,BnaA10g09380D,BnaA07g22620D,BnaC09g03160D,BnaA09g18810D,BnaC05g18380D,BnaA05g03160D,BnaC07g28830D,BnaC03g00280D,BnaC03g03720D,BnaA10g22770D,BnaC09g03640D,BnaC09g05390D,BnaC06g08900D,BnaA03g25540D
GO:0007142	male meiosis II	Biological Process	19	2	0.32	0.04105	BnaA10g29600D,BnaA09g21520D
GO:0009896	positive regulation of catabolic process	Biological Process	76	4	1.3	0.04115	BnaC05g18380D,BnaC03g04330D,BnaA10g26110D,BnaA06g25920D
GO:0072522	purine-containing compound biosynthetic process	Biological Process	310	10	5.29	0.04141	BnaA04g29080D,BnaA01g32050D,BnaA06g22660D,BnaC05g18380D,BnaA05g03160D,BnaC03g01140D,BnaC03g03720D,BnaA10g22770D,BnaC06g08900D,BnaA03g25540D
GO:0009218	pyrimidine ribonucleotide metabolic process	Biological Process	77	4	1.31	0.04284	BnaA02g19770D,BnaA06g22660D,BnaA06g32350D,BnaA09g18810D
GO:0006754	ATP biosynthetic process	Biological Process	112	5	1.91	0.04325	BnaC05g18380D,BnaC03g03720D,BnaA10g22770D,BnaC06g08900D,BnaA03g25540D
GO:0009129	pyrimidine nucleoside monophosphate metabolic process	Biological Process	46	3	0.79	0.0437	BnaA02g19770D,BnaA06g32350D,BnaA09g18810D
GO:0009130	pyrimidine nucleoside monophosphate biosynthetic process	Biological Process	46	3	0.79	0.0437	BnaA02g19770D,BnaA06g32350D,BnaA09g18810D
GO:0043574	peroxisomal transport	Biological Process	46	3	0.79	0.0437	BnaC09g50920D,BnaCnng33720D,BnaC07g04030D
GO:0045732	positive regulation of protein catabolic process	Biological Process	46	3	0.79	0.0437	BnaC05g18380D,BnaC03g04330D,BnaA06g25920D
GO:0061136	regulation of proteasomal protein catabolic process	Biological Process	46	3	0.79	0.0437	BnaCnng11200D,BnaC05g18380D,BnaA06g25920D
GO:0010647	positive regulation of cell communication	Biological Process	189	7	3.23	0.04421	BnaC06g24480D,BnaC03g69530D,BnaC01g36460D,BnaC04g00940D,BnaA03g40040D,BnaC05g18380D,BnaC03g00220D
GO:0098660	inorganic ion transmembrane transport	Biological Process	230	8	3.93	0.04472	BnaC05g48790D,BnaA03g27500D,BnaA03g40040D,BnaC03g03720D,BnaA10g22770D,BnaC06g08900D,BnaA06g25920D,BnaA03g25540D
GO:0009141	nucleoside triphosphate metabolic process	Biological Process	402	12	6.86	0.04478	BnaC06g24480D,BnaA02g27990D,BnaA06g22660D,BnaA06g32350D,BnaA09g18810D,BnaC05g18380D,BnaA10g04580D,BnaC03g01720D,BnaC03g03720D,BnaA10g22770D,BnaC06g08900D,BnaA03g25540D
GO:2001257	regulation of cation channel activity	Biological Process	20	2	0.34	0.0451	BnaA03g40040D,BnaA06g25920D
GO:1902600	hydrogen ion transmembrane transport	Biological Process	151	6	2.58	0.04547	BnaC05g48790D,BnaA03g27500D,BnaC03g03720D,BnaA10g22770D,BnaC06g08900D,BnaA03g25540D
GO:0070838	divalent metal ion transport	Biological Process	47	3	0.8	0.04611	BnaC01g06390D,BnaA06g25920D,BnaA05g21170D
GO:0072511	divalent inorganic cation transport	Biological Process	47	3	0.8	0.04611	BnaC01g06390D,BnaA06g25920D,BnaA05g21170D
GO:1903050	regulation of proteolysis involved in cellular protein catabolic process	Biological Process	47	3	0.8	0.04611	BnaCnng11200D,BnaC05g18380D,BnaA06g25920D
GO:1903362	regulation of cellular protein catabolic process	Biological Process	47	3	0.8	0.04611	BnaCnng11200D,BnaC05g18380D,BnaA06g25920D
GO:0046134	pyrimidine nucleoside biosynthetic process	Biological Process	79	4	1.35	0.04634	BnaA02g19770D,BnaA06g22660D,BnaA06g32350D,BnaA09g18810D
GO:0032984	macromolecular complex disassembly	Biological Process	152	6	2.59	0.04668	BnaC04g13550D,BnaC03g34290D,BnaA09g29060D,BnaC05g18380D,BnaA06g25920D,BnaA03g09190D
GO:0006099	tricarboxylic acid cycle	Biological Process	153	6	2.61	0.04792	BnaC09g46980D,BnaA09g16400D,BnaC02g13370D,BnaA03g04970D,BnaC03g01130D,BnaC03g03460D
GO:0042176	regulation of protein catabolic process	Biological Process	80	4	1.37	0.04815	BnaCnng11200D,BnaC05g18380D,BnaC03g04330D,BnaA06g25920D
GO:0006874	cellular calcium ion homeostasis	Biological Process	48	3	0.82	0.04858	BnaC01g27440D,BnaAnng09310D,BnaA07g21880D
GO:0055074	calcium ion homeostasis	Biological Process	48	3	0.82	0.04858	BnaC01g27440D,BnaAnng09310D,BnaA07g21880D
GO:0009165	nucleotide biosynthetic process	Biological Process	453	13	7.73	0.04896	BnaA04g29080D,BnaA02g19770D,BnaA06g22660D,BnaA06g32350D,BnaA09g18810D,BnaC05g18380D,BnaA05g03160D,BnaC07g28830D,BnaC03g03720D,BnaA10g22770D,BnaC09g03640D,BnaC06g08900D,BnaA03g25540D
GO:1901293	nucleoside phosphate biosynthetic process	Biological Process	453	13	7.73	0.04896	BnaA04g29080D,BnaA02g19770D,BnaA06g22660D,BnaA06g32350D,BnaA09g18810D,BnaC05g18380D,BnaA05g03160D,BnaC07g28830D,BnaC03g03720D,BnaA10g22770D,BnaC09g03640D,BnaC06g08900D,BnaA03g25540D
GO:0072528	pyrimidine-containing compound biosynthetic process	Biological Process	154	6	2.63	0.04918	BnaA02g19770D,BnaA06g22660D,BnaA06g32350D,BnaA09g18810D,BnaC07g28830D,BnaC09g03640D
GO:0065008	regulation of biological quality	Biological Process	1429	33	24.39	0.04992	BnaC04g00010D,BnaCnng73280D,BnaC03g69530D,BnaA05g31230D,BnaC01g27440D,BnaC01g36460D,BnaA02g07900D,BnaA01g31390D,BnaCnng54090D,BnaC02g06570D,BnaCnng09490D,BnaA04g11190D,BnaC03g34290D,BnaA04g20460D,BnaA10g03180D,BnaAnng09310D,BnaA02g35040D,BnaA07g21880D,BnaC09g02990D,BnaA03g40040D,BnaC05g18380D,BnaA01g00930D,BnaC02g12680D,BnaA03g05320D,BnaC03g00160D,BnaC03g01490D,BnaC04g10040D,BnaC09g03810D,BnaC09g…
GO:0009933	meristem structural organization	Biological Process	49	3	0.84	0.05112	BnaA04g11190D,BnaC09g02280D,BnaC02g13170D
GO:0009260	ribonucleotide biosynthetic process	Biological Process	279	9	4.76	0.0513	BnaA02g19770D,BnaA06g22660D,BnaA06g32350D,BnaA09g18810D,BnaC05g18380D,BnaC03g03720D,BnaA10g22770D,BnaC06g08900D,BnaA03g25540D
GO:0006529	asparagine biosynthetic process	Biological Process	22	2	0.38	0.05363	BnaC09g22060D,BnaC03g04190D
GO:0018198	peptidyl-cysteine modification	Biological Process	22	2	0.38	0.05363	BnaA10g09380D,BnaC03g03440D
GO:0042787	protein ubiquitination involved in ubiquitin-dependent protein catabolic process	Biological Process	22	2	0.38	0.05363	BnaC05g18380D,BnaA06g25920D
GO:1902882	regulation of response to oxidative stress	Biological Process	22	2	0.38	0.05363	BnaA02g07900D,BnaA06g25920D
GO:2000058	regulation of protein ubiquitination involved in ubiquitin-dependent protein catabolic process	Biological Process	22	2	0.38	0.05363	BnaC05g18380D,BnaA06g25920D
GO:0006892	post-Golgi vesicle-mediated transport	Biological Process	50	3	0.85	0.05371	BnaA02g17740D,BnaA03g40040D,BnaC03g05560D
GO:0009789	positive regulation of abscisic acid-activated signaling pathway	Biological Process	83	4	1.42	0.0538	BnaC06g24480D,BnaC03g69530D,BnaC01g36460D,BnaC03g00220D
GO:0009894	regulation of catabolic process	Biological Process	283	9	4.83	0.05515	BnaC06g24480D,BnaA02g27990D,BnaCnng11200D,BnaC05g18380D,BnaA10g04580D,BnaC03g01720D,BnaC03g04330D,BnaA10g26110D,BnaA06g25920D
GO:0006732	coenzyme metabolic process	Biological Process	465	13	7.94	0.05779	BnaA09g16400D,BnaC08g46110D,BnaC05g48310D,BnaA03g52690D,BnaA10g09380D,BnaC09g03160D,BnaA02g15350D,BnaC05g18380D,BnaC01g01090D,BnaC03g00280D,BnaC03g03950D,BnaA06g26920D,BnaA08g17560D
GO:0034404	nucleobase-containing small molecule biosynthetic process	Biological Process	23	2	0.39	0.05809	BnaA02g19770D,BnaC05g18380D
GO:0042737	drug catabolic process	Biological Process	23	2	0.39	0.05809	BnaCnng33720D,BnaA01g08400D
GO:0000387	spliceosomal snRNP assembly	Biological Process	52	3	0.89	0.0591	BnaAnng20030D,BnaC03g35370D,BnaC02g26510D
GO:0030042	actin filament depolymerization	Biological Process	52	3	0.89	0.0591	BnaC04g13550D,BnaC03g34290D,BnaA03g09190D
GO:0043094	cellular metabolic compound salvage	Biological Process	124	5	2.12	0.06175	BnaA02g19770D,BnaA01g32050D,BnaA06g32350D,BnaA09g18810D,BnaC03g01140D
GO:0032507	maintenance of protein location in cell	Biological Process	87	4	1.48	0.06188	BnaC04g00010D,BnaCnng73280D,BnaA03g40040D,BnaC02g03830D
GO:0006241	CTP biosynthetic process	Biological Process	53	3	0.9	0.06188	BnaA06g22660D,BnaA06g32350D,BnaA09g18810D
GO:0009208	pyrimidine ribonucleoside triphosphate metabolic process	Biological Process	53	3	0.9	0.06188	BnaA06g22660D,BnaA06g32350D,BnaA09g18810D
GO:0009209	pyrimidine ribonucleoside triphosphate biosynthetic process	Biological Process	53	3	0.9	0.06188	BnaA06g22660D,BnaA06g32350D,BnaA09g18810D
GO:0046036	CTP metabolic process	Biological Process	53	3	0.9	0.06188	BnaA06g22660D,BnaA06g32350D,BnaA09g18810D
GO:0009058	biosynthetic process	Biological Process	10810	202	184.48	0.0624	BnaA05g28330D,BnaA02g06470D,BnaC04g03300D,BnaA07g39140D,BnaAnng11460D,BnaA03g56870D,BnaC09g46540D,BnaA09g44030D,BnaA09g44160D,BnaA03g55490D,BnaA04g29080D,BnaC08g43130D,BnaCnng31910D,BnaA01g18750D,BnaC03g40970D,BnaC03g71220D,BnaCnng33720D,BnaC06g04430D,BnaC07g50070D,BnaC08g45360D,BnaC08g45280D,BnaC09g42020D,BnaA09g46210D,BnaA06g13400D,BnaA09g36210D,BnaAnng18550D,BnaAnng19390D,BnaCnng44660D,BnaA03g…
GO:0006164	purine nucleotide biosynthetic process	Biological Process	247	8	4.22	0.06262	BnaA04g29080D,BnaA06g22660D,BnaC05g18380D,BnaA05g03160D,BnaC03g03720D,BnaA10g22770D,BnaC06g08900D,BnaA03g25540D
GO:0006528	asparagine metabolic process	Biological Process	24	2	0.41	0.06268	BnaC09g22060D,BnaC03g04190D
GO:0010193	response to ozone	Biological Process	24	2	0.41	0.06268	BnaC03g40200D,BnaA05g22450D
GO:0022898	regulation of transmembrane transporter activity	Biological Process	24	2	0.41	0.06268	BnaA03g40040D,BnaA06g25920D
GO:0032409	regulation of transporter activity	Biological Process	24	2	0.41	0.06268	BnaA03g40040D,BnaA06g25920D
GO:0032412	regulation of ion transmembrane transporter activity	Biological Process	24	2	0.41	0.06268	BnaA03g40040D,BnaA06g25920D
GO:0034453	microtubule anchoring	Biological Process	24	2	0.41	0.06268	BnaC04g00010D,BnaCnng73280D
GO:0042391	regulation of membrane potential	Biological Process	24	2	0.41	0.06268	BnaA03g40040D,BnaC05g18380D
GO:2001233	regulation of apoptotic signaling pathway	Biological Process	24	2	0.41	0.06268	BnaC04g00940D,BnaA06g25920D
GO:0046496	nicotinamide nucleotide metabolic process	Biological Process	125	5	2.13	0.06347	BnaA09g16400D,BnaC05g48310D,BnaA02g15350D,BnaC05g18380D,BnaA06g26920D
GO:1901421	positive regulation of response to alcohol	Biological Process	88	4	1.5	0.06399	BnaC06g24480D,BnaC03g69530D,BnaC01g36460D,BnaC03g00220D
GO:0044743	intracellular protein transmembrane import	Biological Process	165	6	2.82	0.06436	BnaAnng34280D,BnaC09g50920D,BnaC03g70910D,BnaAnng30370D,BnaC06g17250D,BnaC03g00170D
GO:0042026	protein refolding	Biological Process	54	3	0.92	0.06472	BnaC03g13440D,BnaA07g35850D,BnaC02g06060D
GO:0080167	response to karrikin	Biological Process	54	3	0.92	0.06472	BnaC04g00020D,BnaC03g61390D,BnaAnng38970D
GO:0031329	regulation of cellular catabolic process	Biological Process	249	8	4.25	0.06498	BnaC06g24480D,BnaA02g27990D,BnaCnng11200D,BnaC05g18380D,BnaA10g04580D,BnaC03g01720D,BnaA10g26110D,BnaA06g25920D
GO:0019362	pyridine nucleotide metabolic process	Biological Process	126	5	2.15	0.06521	BnaA09g16400D,BnaC05g48310D,BnaA02g15350D,BnaC05g18380D,BnaA06g26920D
GO:0015980	energy derivation by oxidation of organic compounds	Biological Process	293	9	5	0.06556	BnaC09g46980D,BnaA09g16400D,BnaC05g18380D,BnaC02g13370D,BnaA03g04970D,BnaC03g01130D,BnaC03g03460D,BnaA03g25740D,BnaA10g15850D
GO:0050801	ion homeostasis	Biological Process	293	9	5	0.06556	BnaC01g27440D,BnaA02g07900D,BnaCnng54090D,BnaAnng09310D,BnaA07g21880D,BnaC09g02990D,BnaA03g40040D,BnaC03g00160D,BnaA06g26560D
GO:0006818	hydrogen transport	Biological Process	166	6	2.83	0.06586	BnaC05g48790D,BnaA03g27500D,BnaC03g03720D,BnaA10g22770D,BnaC06g08900D,BnaA03g25540D
GO:0015992	proton transport	Biological Process	166	6	2.83	0.06586	BnaC05g48790D,BnaA03g27500D,BnaC03g03720D,BnaA10g22770D,BnaC06g08900D,BnaA03g25540D
GO:0045185	maintenance of protein location	Biological Process	89	4	1.52	0.06614	BnaC04g00010D,BnaCnng73280D,BnaA03g40040D,BnaC02g03830D
GO:0006086	acetyl-CoA biosynthetic process from pyruvate	Biological Process	25	2	0.43	0.06738	BnaC08g46110D,BnaA08g17560D
GO:0018065	protein-cofactor linkage	Biological Process	25	2	0.43	0.06738	BnaC03g03440D,BnaC03g03580D
GO:0031398	positive regulation of protein ubiquitination	Biological Process	25	2	0.43	0.06738	BnaC05g18380D,BnaA06g25920D
GO:0043173	nucleotide salvage	Biological Process	25	2	0.43	0.06738	BnaA06g32350D,BnaA09g18810D
GO:0055080	cation homeostasis	Biological Process	251	8	4.28	0.06739	BnaC01g27440D,BnaA02g07900D,BnaCnng54090D,BnaAnng09310D,BnaA07g21880D,BnaC09g02990D,BnaA03g40040D,BnaC03g00160D
GO:0009148	pyrimidine nucleoside triphosphate biosynthetic process	Biological Process	55	3	0.94	0.06763	BnaA06g22660D,BnaA06g32350D,BnaA09g18810D
GO:0072503	cellular divalent inorganic cation homeostasis	Biological Process	55	3	0.94	0.06763	BnaC01g27440D,BnaAnng09310D,BnaA07g21880D
GO:0010467	gene expression	Biological Process	8506	161	145.16	0.06918	BnaA02g06470D,BnaC04g03300D,BnaAnng11460D,BnaA03g56870D,BnaCnng72710D,BnaC09g46540D,BnaA09g44030D,BnaA03g55490D,BnaC01g36060D,BnaCnng31910D,BnaC04g49470D,BnaC03g71220D,BnaCnng36050D,BnaC07g50070D,BnaC07g50090D,BnaC09g43050D,BnaC08g45360D,BnaA06g13400D,BnaA09g36210D,BnaAnng18550D,BnaAnng19390D,BnaCnng44660D,BnaA06g14980D,BnaA03g53870D,BnaAnng20030D,BnaA05g08710D,BnaC01g36340D,BnaC02g11990D,BnaA09g…
GO:0072527	pyrimidine-containing compound metabolic process	Biological Process	169	6	2.88	0.07049	BnaA02g19770D,BnaA06g22660D,BnaA06g32350D,BnaA09g18810D,BnaC07g28830D,BnaC09g03640D
GO:0046131	pyrimidine ribonucleoside metabolic process	Biological Process	91	4	1.55	0.07055	BnaA02g19770D,BnaA06g22660D,BnaA06g32350D,BnaA09g18810D
GO:0034605	cellular response to heat	Biological Process	56	3	0.96	0.07059	BnaCnng44660D,BnaC02g12680D,BnaA04g23250D
GO:0048532	anatomical structure arrangement	Biological Process	56	3	0.96	0.07059	BnaA04g11190D,BnaC09g02280D,BnaC02g13170D
GO:1901657	glycosyl compound metabolic process	Biological Process	723	18	12.34	0.07287	BnaC06g24480D,BnaC06g10420D,BnaA02g19770D,BnaA02g27990D,BnaA01g32050D,BnaA06g22660D,BnaA06g32350D,BnaAnng10080D,BnaA09g18810D,BnaC05g18380D,BnaA10g04580D,BnaA05g03160D,BnaC03g01140D,BnaC03g01720D,BnaC03g03720D,BnaA10g22770D,BnaC06g08900D,BnaA03g25540D
GO:0006206	pyrimidine nucleobase metabolic process	Biological Process	57	3	0.97	0.07361	BnaA02g19770D,BnaC07g28830D,BnaC09g03640D
GO:0045333	cellular respiration	Biological Process	256	8	4.37	0.07367	BnaC09g46980D,BnaA09g16400D,BnaC05g18380D,BnaC02g13370D,BnaA03g04970D,BnaC03g01130D,BnaC03g03460D,BnaA03g25740D
GO:0065002	intracellular protein transmembrane transport	Biological Process	171	6	2.92	0.07368	BnaAnng34280D,BnaC09g50920D,BnaC03g70910D,BnaAnng30370D,BnaC06g17250D,BnaC03g00170D
GO:0009118	regulation of nucleoside metabolic process	Biological Process	131	5	2.24	0.07432	BnaC06g24480D,BnaA02g27990D,BnaC05g18380D,BnaA10g04580D,BnaC03g01720D
GO:0006873	cellular ion homeostasis	Biological Process	215	7	3.67	0.07672	BnaC01g27440D,BnaA02g07900D,BnaCnng54090D,BnaAnng09310D,BnaA07g21880D,BnaC03g00160D,BnaA06g26560D
GO:0008215	spermine metabolic process	Biological Process	27	2	0.46	0.07712	BnaCnng33720D,BnaC09g42020D
GO:1903364	positive regulation of cellular protein catabolic process	Biological Process	27	2	0.46	0.07712	BnaC05g18380D,BnaA06g25920D
GO:0051651	maintenance of location in cell	Biological Process	94	4	1.6	0.07745	BnaC04g00010D,BnaCnng73280D,BnaA03g40040D,BnaC02g03830D
GO:0006140	regulation of nucleotide metabolic process	Biological Process	133	5	2.27	0.07815	BnaC06g24480D,BnaA02g27990D,BnaC05g18380D,BnaA10g04580D,BnaC03g01720D
GO:1900542	regulation of purine nucleotide metabolic process	Biological Process	133	5	2.27	0.07815	BnaC06g24480D,BnaA02g27990D,BnaC05g18380D,BnaA10g04580D,BnaC03g01720D
GO:0044711	single-organism biosynthetic process	Biological Process	3197	65	54.56	0.07911	BnaA05g28330D,BnaA07g39140D,BnaA09g44160D,BnaA04g29080D,BnaC08g43130D,BnaC03g40970D,BnaA09g46210D,BnaA09g36210D,BnaA04g24960D,BnaC06g10420D,BnaA03g47110D,BnaC09g22060D,BnaC03g13300D,BnaC08g46110D,BnaC08g46130D,BnaA02g19770D,BnaA10g27110D,BnaA01g32050D,BnaA06g22660D,BnaC05g48670D,BnaA06g32350D,BnaC02g02670D,BnaA07g31890D,BnaA03g52690D,BnaA10g03180D,BnaA03g47590D,BnaA07g22620D,BnaA07g27750D,BnaC09g…
GO:0009147	pyrimidine nucleoside triphosphate metabolic process	Biological Process	59	3	1.01	0.07981	BnaA06g22660D,BnaA06g32350D,BnaA09g18810D
GO:0006213	pyrimidine nucleoside metabolic process	Biological Process	95	4	1.62	0.07982	BnaA02g19770D,BnaA06g22660D,BnaA06g32350D,BnaA09g18810D
GO:0055065	metal ion homeostasis	Biological Process	218	7	3.72	0.08119	BnaC01g27440D,BnaA02g07900D,BnaCnng54090D,BnaAnng09310D,BnaA07g21880D,BnaA03g40040D,BnaC03g00160D
GO:0009119	ribonucleoside metabolic process	Biological Process	588	15	10.03	0.0816	BnaC06g24480D,BnaA02g19770D,BnaA02g27990D,BnaA01g32050D,BnaA06g22660D,BnaA06g32350D,BnaA09g18810D,BnaC05g18380D,BnaA10g04580D,BnaC03g01140D,BnaC03g01720D,BnaC03g03720D,BnaA10g22770D,BnaC06g08900D,BnaA03g25540D
GO:0010959	regulation of metal ion transport	Biological Process	28	2	0.48	0.08214	BnaA03g40040D,BnaA06g25920D
GO:0045143	homologous chromosome segregation	Biological Process	28	2	0.48	0.08214	BnaC04g00010D,BnaCnng73280D
GO:0051259	protein oligomerization	Biological Process	60	3	1.02	0.083	BnaA03g11640D,BnaC05g18380D,BnaC03g02590D
GO:0034655	nucleobase-containing compound catabolic process	Biological Process	400	11	6.83	0.08359	BnaC06g24480D,BnaA06g14980D,BnaA01g29600D,BnaA02g27990D,BnaC09g03290D,BnaC05g18380D,BnaA10g04580D,BnaC03g01720D,BnaA10g19790D,BnaC04g09920D,BnaA07g33080D
GO:0006576	cellular biogenic amine metabolic process	Biological Process	177	6	3.02	0.08372	BnaC01g35830D,BnaCnng33720D,BnaC09g42020D,BnaA10g06470D,BnaA07g22620D,BnaC03g02240D
GO:0009117	nucleotide metabolic process	Biological Process	888	21	15.15	0.08487	BnaA04g29080D,BnaC06g24480D,BnaA09g16400D,BnaA02g19770D,BnaA02g27990D,BnaA06g22660D,BnaC05g48310D,BnaA06g32350D,BnaA02g15350D,BnaA09g18810D,BnaC05g18380D,BnaA10g04580D,BnaA05g03160D,BnaC07g28830D,BnaC03g01720D,BnaC03g03720D,BnaA10g22770D,BnaC09g03640D,BnaC06g08900D,BnaA06g26920D,BnaA03g25540D
GO:0070925	organelle assembly	Biological Process	356	10	6.08	0.08628	BnaC01g36060D,BnaC09g28670D,BnaA04g11190D,BnaC08g26570D,BnaA07g23080D,BnaC08g24220D,BnaC09g02210D,BnaA03g26930D,BnaC09g05400D,BnaA06g25920D
GO:0006753	nucleoside phosphate metabolic process	Biological Process	890	21	15.19	0.08636	BnaA04g29080D,BnaC06g24480D,BnaA09g16400D,BnaA02g19770D,BnaA02g27990D,BnaA06g22660D,BnaC05g48310D,BnaA06g32350D,BnaA02g15350D,BnaA09g18810D,BnaC05g18380D,BnaA10g04580D,BnaA05g03160D,BnaC07g28830D,BnaC03g01720D,BnaC03g03720D,BnaA10g22770D,BnaC09g03640D,BnaC06g08900D,BnaA06g26920D,BnaA03g25540D
GO:0009309	amine biosynthetic process	Biological Process	98	4	1.67	0.08714	BnaCnng33720D,BnaC09g42020D,BnaA10g06470D,BnaC03g02240D
GO:0042401	cellular biogenic amine biosynthetic process	Biological Process	98	4	1.67	0.08714	BnaCnng33720D,BnaC09g42020D,BnaA10g06470D,BnaC03g02240D
GO:0006875	cellular metal ion homeostasis	Biological Process	179	6	3.05	0.08723	BnaC01g27440D,BnaA02g07900D,BnaCnng54090D,BnaAnng09310D,BnaA07g21880D,BnaC03g00160D
GO:0009967	positive regulation of signal transduction	Biological Process	179	6	3.05	0.08723	BnaC06g24480D,BnaC03g69530D,BnaC01g36460D,BnaC04g00940D,BnaC05g18380D,BnaC03g00220D
GO:0006826	iron ion transport	Biological Process	29	2	0.49	0.08726	BnaCnng54090D,BnaC03g00160D
GO:0010014	meristem initiation	Biological Process	29	2	0.49	0.08726	BnaA04g11190D,BnaC09g02280D
GO:0042726	flavin-containing compound metabolic process	Biological Process	29	2	0.49	0.08726	BnaC05g18380D,BnaC03g03500D
GO:0051560	mitochondrial calcium ion homeostasis	Biological Process	29	2	0.49	0.08726	BnaC01g27440D,BnaA07g21880D
GO:1903322	positive regulation of protein modification by small protein conjugation or removal	Biological Process	29	2	0.49	0.08726	BnaC05g18380D,BnaA06g25920D
GO:0009205	purine ribonucleoside triphosphate metabolic process	Biological Process	358	10	6.11	0.08872	BnaC06g24480D,BnaA02g27990D,BnaA06g22660D,BnaC05g18380D,BnaA10g04580D,BnaC03g01720D,BnaC03g03720D,BnaA10g22770D,BnaC06g08900D,BnaA03g25540D
GO:0006637	acyl-CoA metabolic process	Biological Process	62	3	1.06	0.08953	BnaC08g46110D,BnaC09g03160D,BnaA08g17560D
GO:0015995	chlorophyll biosynthetic process	Biological Process	62	3	1.06	0.08953	BnaA03g47110D,BnaC06g17310D,BnaC07g39280D
GO:0035383	thioester metabolic process	Biological Process	62	3	1.06	0.08953	BnaC08g46110D,BnaC09g03160D,BnaA08g17560D
GO:0051261	protein depolymerization	Biological Process	62	3	1.06	0.08953	BnaC04g13550D,BnaC03g34290D,BnaA03g09190D
GO:0009144	purine nucleoside triphosphate metabolic process	Biological Process	359	10	6.13	0.08996	BnaC06g24480D,BnaA02g27990D,BnaA06g22660D,BnaC05g18380D,BnaA10g04580D,BnaC03g01720D,BnaC03g03720D,BnaA10g22770D,BnaC06g08900D,BnaA03g25540D
GO:0048878	chemical homeostasis	Biological Process	406	11	6.93	0.09041	BnaC01g27440D,BnaA02g07900D,BnaCnng54090D,BnaA04g11190D,BnaA10g03180D,BnaAnng09310D,BnaA07g21880D,BnaC09g02990D,BnaA03g40040D,BnaC03g00160D,BnaA06g26560D
GO:0023056	positive regulation of signaling	Biological Process	181	6	3.09	0.09082	BnaC06g24480D,BnaC03g69530D,BnaC01g36460D,BnaC04g00940D,BnaC05g18380D,BnaC03g00220D
GO:0009846	pollen germination	Biological Process	30	2	0.51	0.09248	BnaC04g10040D,BnaC02g03830D
GO:0043068	positive regulation of programmed cell death	Biological Process	30	2	0.51	0.09248	BnaC04g00940D,BnaC05g18380D
GO:0050826	response to freezing	Biological Process	30	2	0.51	0.09248	BnaA02g07900D,BnaC03g04330D
GO:0022411	cellular component disassembly	Biological Process	182	6	3.11	0.09265	BnaC04g13550D,BnaC03g34290D,BnaA09g29060D,BnaC05g18380D,BnaA06g25920D,BnaA03g09190D
GO:0006596	polyamine biosynthetic process	Biological Process	64	3	1.09	0.09627	BnaCnng33720D,BnaC09g42020D,BnaA10g06470D
GO:0044106	cellular amine metabolic process	Biological Process	184	6	3.14	0.09635	BnaC01g35830D,BnaCnng33720D,BnaC09g42020D,BnaA10g06470D,BnaA07g22620D,BnaC03g02240D
GO:0009166	nucleotide catabolic process	Biological Process	142	5	2.42	0.09665	BnaC06g24480D,BnaA02g27990D,BnaC05g18380D,BnaA10g04580D,BnaC03g01720D
GO:0009161	ribonucleoside monophosphate metabolic process	Biological Process	318	9	5.43	0.0967	BnaA02g19770D,BnaA06g32350D,BnaA09g18810D,BnaC05g18380D,BnaC03g01720D,BnaC03g03720D,BnaA10g22770D,BnaC06g08900D,BnaA03g25540D
GO:0006574	valine catabolic process	Biological Process	6	1	0.1	0.09813	BnaA03g37330D
GO:0006883	cellular sodium ion homeostasis	Biological Process	6	1	0.1	0.09813	BnaA02g07900D
GO:0009683	indoleacetic acid metabolic process	Biological Process	6	1	0.1	0.09813	BnaA01g31390D
GO:0010190	cytochrome b6f complex assembly	Biological Process	6	1	0.1	0.09813	BnaA01g00930D
GO:0010413	glucuronoxylan metabolic process	Biological Process	6	1	0.1	0.09813	BnaA01g00700D
GO:0010417	glucuronoxylan biosynthetic process	Biological Process	6	1	0.1	0.09813	BnaA01g00700D
GO:0018160	peptidyl-pyrromethane cofactor linkage	Biological Process	6	1	0.1	0.09813	BnaC03g03440D
GO:0019079	viral genome replication	Biological Process	6	1	0.1	0.09813	BnaC05g18380D
GO:0019853	L-ascorbic acid biosynthetic process	Biological Process	6	1	0.1	0.09813	BnaA03g52690D
GO:0030644	cellular chloride ion homeostasis	Biological Process	6	1	0.1	0.09813	BnaA02g07900D
GO:0031648	protein destabilization	Biological Process	6	1	0.1	0.09813	BnaC04g10040D
GO:0032239	regulation of nucleobase-containing compound transport	Biological Process	6	1	0.1	0.09813	BnaCnng44660D
GO:0035493	SNARE complex assembly	Biological Process	6	1	0.1	0.09813	BnaA07g33780D
GO:0046831	regulation of RNA export from nucleus	Biological Process	6	1	0.1	0.09813	BnaCnng44660D
GO:0051016	barbed-end actin filament capping	Biological Process	6	1	0.1	0.09813	BnaC03g34290D
GO:0051693	actin filament capping	Biological Process	6	1	0.1	0.09813	BnaC03g34290D
GO:1901562	response to paraquat	Biological Process	6	1	0.1	0.09813	BnaA02g07900D
GO:0051604	protein maturation	Biological Process	229	7	3.91	0.0988	BnaA05g08710D,BnaA06g09050D,BnaC05g18380D,BnaCnng02060D,BnaC03g02590D,BnaC07g23210D,BnaA06g25920D
GO:1901292	nucleoside phosphate catabolic process	Biological Process	144	5	2.46	0.10104	BnaC06g24480D,BnaA02g27990D,BnaC05g18380D,BnaA10g04580D,BnaC03g01720D
GO:0031331	positive regulation of cellular catabolic process	Biological Process	66	3	1.13	0.1032	BnaC05g18380D,BnaA10g26110D,BnaA06g25920D
GO:1901576	organic substance biosynthetic process	Biological Process	10296	190	175.71	0.10346	BnaA05g28330D,BnaA02g06470D,BnaC04g03300D,BnaA07g39140D,BnaAnng11460D,BnaA03g56870D,BnaC09g46540D,BnaA09g44030D,BnaA09g44160D,BnaA03g55490D,BnaA04g29080D,BnaC08g43130D,BnaCnng31910D,BnaC03g40970D,BnaC03g71220D,BnaCnng33720D,BnaC07g50070D,BnaC08g45360D,BnaC08g45280D,BnaC09g42020D,BnaA09g46210D,BnaA06g13400D,BnaA09g36210D,BnaAnng18550D,BnaAnng19390D,BnaCnng44660D,BnaA03g53870D,BnaA04g24960D,BnaC06g…
GO:0030003	cellular cation homeostasis	Biological Process	188	6	3.21	0.104	BnaC01g27440D,BnaA02g07900D,BnaCnng54090D,BnaAnng09310D,BnaA07g21880D,BnaC03g00160D
GO:0043436	oxoacid metabolic process	Biological Process	2227	46	38.01	0.1043	BnaC09g46980D,BnaA09g44160D,BnaC08g43130D,BnaC03g40970D,BnaC06g10420D,BnaC08g15110D,BnaA09g16400D,BnaA10g11990D,BnaC09g22060D,BnaA01g08240D,BnaA01g31390D,BnaC03g13300D,BnaC03g13340D,BnaA06g20200D,BnaC08g46110D,BnaC08g46130D,BnaA01g29410D,BnaC05g48620D,BnaC02g02670D,BnaA07g31890D,BnaA03g52690D,BnaAnng08940D,BnaA04g11760D,BnaAnng31450D,BnaAnng10080D,BnaA07g17620D,BnaC09g45590D,BnaC09g44740D,BnaC04g…
GO:0030001	metal ion transport	Biological Process	371	10	6.33	0.10556	BnaCnng54090D,BnaC04g25100D,BnaC02g02620D,BnaA09g20220D,BnaA03g40040D,BnaA04g03160D,BnaC01g06390D,BnaC03g00160D,BnaA06g25920D,BnaA05g21170D
GO:0009408	response to heat	Biological Process	233	7	3.98	0.10568	BnaCnng44660D,BnaA02g07900D,BnaC02g12680D,BnaA04g23250D,BnaA06g15510D,BnaA07g35850D,BnaC02g06060D
GO:0016485	protein processing	Biological Process	189	6	3.23	0.10596	BnaA05g08710D,BnaA06g09050D,BnaC05g18380D,BnaCnng02060D,BnaC07g23210D,BnaA06g25920D
GO:0009116	nucleoside metabolic process	Biological Process	663	16	11.31	0.10624	BnaC06g24480D,BnaA02g19770D,BnaA02g27990D,BnaA01g32050D,BnaA06g22660D,BnaA06g32350D,BnaA09g18810D,BnaC05g18380D,BnaA10g04580D,BnaA05g03160D,BnaC03g01140D,BnaC03g01720D,BnaC03g03720D,BnaA10g22770D,BnaC06g08900D,BnaA03g25540D
GO:0006595	polyamine metabolic process	Biological Process	67	3	1.14	0.10674	BnaCnng33720D,BnaC09g42020D,BnaA10g06470D
GO:0006082	organic acid metabolic process	Biological Process	2233	46	38.11	0.10757	BnaC09g46980D,BnaA09g44160D,BnaC08g43130D,BnaC03g40970D,BnaC06g10420D,BnaC08g15110D,BnaA09g16400D,BnaA10g11990D,BnaC09g22060D,BnaA01g08240D,BnaA01g31390D,BnaC03g13300D,BnaC03g13340D,BnaA06g20200D,BnaC08g46110D,BnaC08g46130D,BnaA01g29410D,BnaC05g48620D,BnaC02g02670D,BnaA07g31890D,BnaA03g52690D,BnaAnng08940D,BnaA04g11760D,BnaAnng31450D,BnaAnng10080D,BnaA07g17620D,BnaC09g45590D,BnaC09g44740D,BnaC04g…
GO:0007126	meiotic nuclear division	Biological Process	147	5	2.51	0.1078	BnaC04g00010D,BnaCnng73280D,BnaA10g29600D,BnaC09g41110D,BnaA09g21520D
GO:0006810	transport	Biological Process	3927	77	67.02	0.10806	BnaA06g34380D,BnaAnng34280D,BnaA08g25060D,BnaC08g49740D,BnaC08g49750D,BnaC09g50920D,BnaC04g49940D,BnaC06g24480D,BnaC03g71230D,BnaCnng33720D,BnaCnng36920D,BnaC03g70910D,BnaCnng41930D,BnaC01g19190D,BnaCnng44660D,BnaC07g04030D,BnaA03g46790D,BnaC04g08330D,BnaCnng54090D,BnaC02g42910D,BnaA07g09410D,BnaA10g27220D,BnaA02g27990D,BnaC04g25100D,BnaC02g02620D,BnaCnng60870D,BnaA02g17740D,BnaAnng30370D,BnaA02g…
GO:0055085	transmembrane transport	Biological Process	715	17	12.2	0.10832	BnaAnng34280D,BnaC08g49750D,BnaC09g50920D,BnaC03g70910D,BnaCnng60870D,BnaAnng30370D,BnaC05g48790D,BnaC06g17250D,BnaA03g27500D,BnaA03g40040D,BnaC03g00170D,BnaC03g03720D,BnaA10g22770D,BnaA06g29260D,BnaC06g08900D,BnaA06g25920D,BnaA03g25540D
GO:0006085	acetyl-CoA biosynthetic process	Biological Process	33	2	0.56	0.10863	BnaC08g46110D,BnaA08g17560D
GO:0006207	'de novo' pyrimidine nucleobase biosynthetic process	Biological Process	33	2	0.56	0.10863	BnaC07g28830D,BnaC09g03640D
GO:0002143	tRNA wobble position uridine thiolation	Biological Process	7	1	0.12	0.11353	BnaA10g09380D
GO:0006348	chromatin silencing at telomere	Biological Process	7	1	0.12	0.11353	BnaC03g13320D
GO:0006431	methionyl-tRNA aminoacylation	Biological Process	7	1	0.12	0.11353	BnaAnng08940D
GO:0006452	translational frameshifting	Biological Process	7	1	0.12	0.11353	BnaA09g29060D
GO:0007016	cytoskeletal anchoring at plasma membrane	Biological Process	7	1	0.12	0.11353	BnaA03g40040D
GO:0008631	intrinsic apoptotic signaling pathway in response to oxidative stress	Biological Process	7	1	0.12	0.11353	BnaA06g25920D
GO:0010644	cell communication by electrical coupling	Biological Process	7	1	0.12	0.11353	BnaA03g40040D
GO:0010649	regulation of cell communication by electrical coupling	Biological Process	7	1	0.12	0.11353	BnaA03g40040D
GO:0010650	positive regulation of cell communication by electrical coupling	Biological Process	7	1	0.12	0.11353	BnaA03g40040D
GO:0010765	positive regulation of sodium ion transport	Biological Process	7	1	0.12	0.11353	BnaA03g40040D
GO:0010950	positive regulation of endopeptidase activity	Biological Process	7	1	0.12	0.11353	BnaC05g18380D
GO:0010952	positive regulation of peptidase activity	Biological Process	7	1	0.12	0.11353	BnaC05g18380D
GO:0010960	magnesium ion homeostasis	Biological Process	7	1	0.12	0.11353	BnaA03g40040D
GO:0030002	cellular anion homeostasis	Biological Process	7	1	0.12	0.11353	BnaA02g07900D
GO:0030320	cellular monovalent inorganic anion homeostasis	Biological Process	7	1	0.12	0.11353	BnaA02g07900D
GO:0032026	response to magnesium ion	Biological Process	7	1	0.12	0.11353	BnaA03g40040D
GO:0034109	homotypic cell-cell adhesion	Biological Process	7	1	0.12	0.11353	BnaA03g40040D
GO:0034110	regulation of homotypic cell-cell adhesion	Biological Process	7	1	0.12	0.11353	BnaA03g40040D
GO:0034112	positive regulation of homotypic cell-cell adhesion	Biological Process	7	1	0.12	0.11353	BnaA03g40040D
GO:0042450	arginine biosynthetic process via ornithine	Biological Process	7	1	0.12	0.11353	BnaC09g45590D
GO:0044091	membrane biogenesis	Biological Process	7	1	0.12	0.11353	BnaA03g40040D
GO:0045760	positive regulation of action potential	Biological Process	7	1	0.12	0.11353	BnaA03g40040D
GO:0051926	negative regulation of calcium ion transport	Biological Process	7	1	0.12	0.11353	BnaA06g25920D
GO:0055064	chloride ion homeostasis	Biological Process	7	1	0.12	0.11353	BnaA02g07900D
GO:0055078	sodium ion homeostasis	Biological Process	7	1	0.12	0.11353	BnaA02g07900D
GO:0071286	cellular response to magnesium ion	Biological Process	7	1	0.12	0.11353	BnaA03g40040D
GO:0071709	membrane assembly	Biological Process	7	1	0.12	0.11353	BnaA03g40040D
GO:0072658	maintenance of protein location in membrane	Biological Process	7	1	0.12	0.11353	BnaA03g40040D
GO:0072660	maintenance of protein location in plasma membrane	Biological Process	7	1	0.12	0.11353	BnaA03g40040D
GO:1900827	positive regulation of membrane depolarization during cardiac muscle cell action potential	Biological Process	7	1	0.12	0.11353	BnaA03g40040D
GO:1901020	negative regulation of calcium ion transmembrane transporter activity	Biological Process	7	1	0.12	0.11353	BnaA06g25920D
GO:1901339	regulation of store-operated calcium channel activity	Biological Process	7	1	0.12	0.11353	BnaA06g25920D
GO:1901340	negative regulation of store-operated calcium channel activity	Biological Process	7	1	0.12	0.11353	BnaA06g25920D
GO:1902175	regulation of oxidative stress-induced intrinsic apoptotic signaling pathway	Biological Process	7	1	0.12	0.11353	BnaA06g25920D
GO:1902259	regulation of delayed rectifier potassium channel activity	Biological Process	7	1	0.12	0.11353	BnaA03g40040D
GO:1902260	negative regulation of delayed rectifier potassium channel activity	Biological Process	7	1	0.12	0.11353	BnaA03g40040D
GO:1902307	positive regulation of sodium ion transmembrane transport	Biological Process	7	1	0.12	0.11353	BnaA03g40040D
GO:1903071	positive regulation of ER-associated ubiquitin-dependent protein catabolic process	Biological Process	7	1	0.12	0.11353	BnaA06g25920D
GO:1903170	negative regulation of calcium ion transmembrane transport	Biological Process	7	1	0.12	0.11353	BnaA06g25920D
GO:1903201	regulation of oxidative stress-induced cell death	Biological Process	7	1	0.12	0.11353	BnaA06g25920D
GO:2000651	positive regulation of sodium ion transmembrane transporter activity	Biological Process	7	1	0.12	0.11353	BnaA03g40040D
GO:2001235	positive regulation of apoptotic signaling pathway	Biological Process	7	1	0.12	0.11353	BnaC04g00940D
GO:0015985	energy coupled proton transport, down electrochemical gradient	Biological Process	108	4	1.84	0.11376	BnaC03g03720D,BnaA10g22770D,BnaC06g08900D,BnaA03g25540D
GO:0015986	ATP synthesis coupled proton transport	Biological Process	108	4	1.84	0.11376	BnaC03g03720D,BnaA10g22770D,BnaC06g08900D,BnaA03g25540D
GO:0006816	calcium ion transport	Biological Process	34	2	0.58	0.11417	BnaC01g06390D,BnaA06g25920D
GO:0043101	purine-containing compound salvage	Biological Process	34	2	0.58	0.11417	BnaA01g32050D,BnaC03g01140D
GO:0045036	protein targeting to chloroplast	Biological Process	34	2	0.58	0.11417	BnaAnng34280D,BnaC03g00170D
GO:0072596	establishment of protein localization to chloroplast	Biological Process	34	2	0.58	0.11417	BnaAnng34280D,BnaC03g00170D
GO:0072598	protein localization to chloroplast	Biological Process	34	2	0.58	0.11417	BnaAnng34280D,BnaC03g00170D
GO:0009069	serine family amino acid metabolic process	Biological Process	150	5	2.56	0.11478	BnaC03g40970D,BnaC08g15110D,BnaC03g13300D,BnaC05g48620D,BnaC01g01090D
GO:0044249	cellular biosynthetic process	Biological Process	10055	185	171.6	0.11715	BnaA05g28330D,BnaA02g06470D,BnaC04g03300D,BnaA07g39140D,BnaAnng11460D,BnaA03g56870D,BnaC09g46540D,BnaA09g44030D,BnaA09g44160D,BnaA03g55490D,BnaA04g29080D,BnaC08g43130D,BnaCnng31910D,BnaC03g40970D,BnaC03g71220D,BnaCnng33720D,BnaC07g50070D,BnaC08g45360D,BnaC08g45280D,BnaC09g42020D,BnaA09g46210D,BnaA06g13400D,BnaA09g36210D,BnaAnng18550D,BnaAnng19390D,BnaCnng44660D,BnaA03g53870D,BnaA04g24960D,BnaC06g…
GO:0009123	nucleoside monophosphate metabolic process	Biological Process	332	9	5.67	0.11733	BnaA02g19770D,BnaA06g32350D,BnaA09g18810D,BnaC05g18380D,BnaC03g01720D,BnaC03g03720D,BnaA10g22770D,BnaC06g08900D,BnaA03g25540D
GO:0006066	alcohol metabolic process	Biological Process	286	8	4.88	0.11848	BnaC01g35830D,BnaA01g23900D,BnaA10g03180D,BnaCnng16680D,BnaA07g22620D,BnaC09g03160D,BnaC09g04540D,BnaC09g05390D
GO:0046907	intracellular transport	Biological Process	1663	35	28.38	0.11907	BnaAnng34280D,BnaC08g49740D,BnaC09g50920D,BnaC06g24480D,BnaCnng33720D,BnaCnng36920D,BnaC03g70910D,BnaCnng41930D,BnaCnng44660D,BnaC07g04030D,BnaA07g09410D,BnaA10g27220D,BnaA02g27990D,BnaA02g17740D,BnaAnng30370D,BnaA02g21600D,BnaC06g17250D,BnaA06g18220D,BnaC09g02020D,BnaA03g40040D,BnaA09g25890D,BnaC05g18380D,BnaA10g04580D,BnaC01g06390D,BnaC03g00170D,BnaC03g00670D,BnaC03g01780D,BnaC03g04800D,BnaC03g…
GO:1901615	organic hydroxy compound metabolic process	Biological Process	381	10	6.5	0.11969	BnaC01g35830D,BnaA01g23900D,BnaA01g29410D,BnaA10g03180D,BnaCnng16680D,BnaA07g22620D,BnaC09g03160D,BnaC03g00280D,BnaC09g04540D,BnaC09g05390D
GO:0010942	positive regulation of cell death	Biological Process	35	2	0.6	0.11978	BnaC04g00940D,BnaC05g18380D
GO:0030111	regulation of Wnt signaling pathway	Biological Process	35	2	0.6	0.11978	BnaA06g07930D,BnaC05g18380D
GO:0032436	positive regulation of proteasomal ubiquitin-dependent protein catabolic process	Biological Process	35	2	0.6	0.11978	BnaC05g18380D,BnaA06g25920D
GO:0033157	regulation of intracellular protein transport	Biological Process	35	2	0.6	0.11978	BnaCnng44660D,BnaA03g40040D
GO:0051051	negative regulation of transport	Biological Process	35	2	0.6	0.11978	BnaA03g40040D,BnaA06g25920D
GO:1901800	positive regulation of proteasomal protein catabolic process	Biological Process	35	2	0.6	0.11978	BnaC05g18380D,BnaA06g25920D
GO:1903052	positive regulation of proteolysis involved in cellular protein catabolic process	Biological Process	35	2	0.6	0.11978	BnaC05g18380D,BnaA06g25920D
GO:0048193	Golgi vesicle transport	Biological Process	334	9	5.7	0.12046	BnaA10g27220D,BnaA02g17740D,BnaA03g40040D,BnaA09g25890D,BnaC05g18380D,BnaC03g00670D,BnaC03g05220D,BnaC03g05560D,BnaA03g09950D
GO:0055086	nucleobase-containing small molecule metabolic process	Biological Process	1037	23	17.7	0.12301	BnaA04g29080D,BnaC06g24480D,BnaA09g16400D,BnaA02g19770D,BnaA02g27990D,BnaA01g32050D,BnaA06g22660D,BnaC05g48310D,BnaA06g32350D,BnaA02g15350D,BnaA09g18810D,BnaC05g18380D,BnaA10g04580D,BnaA05g03160D,BnaC07g28830D,BnaC03g01140D,BnaC03g01720D,BnaC03g03720D,BnaA10g22770D,BnaC09g03640D,BnaC06g08900D,BnaA06g26920D,BnaA03g25540D
GO:0034220	ion transmembrane transport	Biological Process	289	8	4.93	0.12362	BnaC05g48790D,BnaA03g27500D,BnaA03g40040D,BnaC03g03720D,BnaA10g22770D,BnaC06g08900D,BnaA06g25920D,BnaA03g25540D
GO:0051234	establishment of localization	Biological Process	4019	78	68.59	0.12433	BnaA06g34380D,BnaAnng34280D,BnaA08g25060D,BnaC08g49740D,BnaC08g49750D,BnaC09g50920D,BnaC04g49940D,BnaC06g24480D,BnaC03g71230D,BnaCnng33720D,BnaCnng36920D,BnaC03g70910D,BnaCnng41930D,BnaC01g19190D,BnaCnng44660D,BnaC07g04030D,BnaA03g46790D,BnaC04g08330D,BnaCnng54090D,BnaC02g42910D,BnaA07g09410D,BnaA10g27220D,BnaA02g27990D,BnaC04g25100D,BnaC02g02620D,BnaCnng60870D,BnaA02g17740D,BnaAnng30370D,BnaA02g…
GO:0009067	aspartate family amino acid biosynthetic process	Biological Process	112	4	1.91	0.1253	BnaC09g22060D,BnaC09g44740D,BnaC03g04190D,BnaC03g05110D
GO:0006633	fatty acid biosynthetic process	Biological Process	290	8	4.95	0.12536	BnaA09g44160D,BnaC08g43130D,BnaC08g46130D,BnaC02g02670D,BnaA07g31890D,BnaC03g04180D,BnaC03g04350D,BnaC08g36720D
GO:0006879	cellular iron ion homeostasis	Biological Process	36	2	0.61	0.12546	BnaCnng54090D,BnaC03g00160D
GO:0008216	spermidine metabolic process	Biological Process	36	2	0.61	0.12546	BnaCnng33720D,BnaC09g42020D
GO:0008295	spermidine biosynthetic process	Biological Process	36	2	0.61	0.12546	BnaCnng33720D,BnaC09g42020D
GO:0016055	Wnt signaling pathway	Biological Process	36	2	0.61	0.12546	BnaA06g07930D,BnaC05g18380D
GO:0019252	starch biosynthetic process	Biological Process	36	2	0.61	0.12546	BnaC05g48670D,BnaA10g15850D
GO:0097190	apoptotic signaling pathway	Biological Process	36	2	0.61	0.12546	BnaC04g00940D,BnaA06g25920D
GO:0046434	organophosphate catabolic process	Biological Process	199	6	3.4	0.1266	BnaC06g24480D,BnaA02g27990D,BnaCnng16680D,BnaC05g18380D,BnaA10g04580D,BnaC03g01720D
GO:0000731	DNA synthesis involved in DNA repair	Biological Process	8	1	0.14	0.12866	BnaC05g18380D
GO:0002028	regulation of sodium ion transport	Biological Process	8	1	0.14	0.12866	BnaA03g40040D
GO:0003254	regulation of membrane depolarization	Biological Process	8	1	0.14	0.12866	BnaA03g40040D
GO:0006591	ornithine metabolic process	Biological Process	8	1	0.14	0.12866	BnaC09g45590D
GO:0009962	regulation of flavonoid biosynthetic process	Biological Process	8	1	0.14	0.12866	BnaA03g40040D
GO:0017145	stem cell division	Biological Process	8	1	0.14	0.12866	BnaCnng44660D
GO:0018175	protein nucleotidylation	Biological Process	8	1	0.14	0.12866	BnaA06g13400D
GO:0018177	protein uridylylation	Biological Process	8	1	0.14	0.12866	BnaA06g13400D
GO:0030835	negative regulation of actin filament depolymerization	Biological Process	8	1	0.14	0.12866	BnaC03g34290D
GO:0035973	aggrephagy	Biological Process	8	1	0.14	0.12866	BnaA06g25920D
GO:0043001	Golgi to plasma membrane protein transport	Biological Process	8	1	0.14	0.12866	BnaA03g40040D
GO:0043267	negative regulation of potassium ion transport	Biological Process	8	1	0.14	0.12866	BnaA03g40040D
GO:0090002	establishment of protein localization to plasma membrane	Biological Process	8	1	0.14	0.12866	BnaA03g40040D
GO:0090293	nitrogen catabolite regulation of transcription	Biological Process	8	1	0.14	0.12866	BnaA06g13400D
GO:0090313	regulation of protein targeting to membrane	Biological Process	8	1	0.14	0.12866	BnaA03g40040D
GO:0090314	positive regulation of protein targeting to membrane	Biological Process	8	1	0.14	0.12866	BnaA03g40040D
GO:0098902	regulation of membrane depolarization during action potential	Biological Process	8	1	0.14	0.12866	BnaA03g40040D
GO:1900825	regulation of membrane depolarization during cardiac muscle cell action potential	Biological Process	8	1	0.14	0.12866	BnaA03g40040D
GO:1901017	negative regulation of potassium ion transmembrane transporter activity	Biological Process	8	1	0.14	0.12866	BnaA03g40040D
GO:1901380	negative regulation of potassium ion transmembrane transport	Biological Process	8	1	0.14	0.12866	BnaA03g40040D
GO:1902305	regulation of sodium ion transmembrane transport	Biological Process	8	1	0.14	0.12866	BnaA03g40040D
GO:1902579	multi-organism localization	Biological Process	8	1	0.14	0.12866	BnaCnng44660D
GO:1902884	positive regulation of response to oxidative stress	Biological Process	8	1	0.14	0.12866	BnaA02g07900D
GO:1903069	regulation of ER-associated ubiquitin-dependent protein catabolic process	Biological Process	8	1	0.14	0.12866	BnaA06g25920D
GO:2000649	regulation of sodium ion transmembrane transporter activity	Biological Process	8	1	0.14	0.12866	BnaA03g40040D
GO:0006098	pentose-phosphate shunt	Biological Process	73	3	1.25	0.12894	BnaC05g48310D,BnaA02g15350D,BnaA06g26920D
GO:0006368	transcription elongation from RNA polymerase II promoter	Biological Process	73	3	1.25	0.12894	BnaCnng44660D,BnaC09g05170D,BnaC02g03830D
GO:0006733	oxidoreduction coenzyme metabolic process	Biological Process	156	5	2.66	0.12937	BnaA09g16400D,BnaC05g48310D,BnaA02g15350D,BnaC05g18380D,BnaA06g26920D
GO:0000956	nuclear-transcribed mRNA catabolic process	Biological Process	157	5	2.68	0.13188	BnaA06g14980D,BnaA01g29600D,BnaC09g03290D,BnaA10g19790D,BnaA07g33080D
GO:0044283	small molecule biosynthetic process	Biological Process	1257	27	21.45	0.13243	BnaA09g44160D,BnaC08g43130D,BnaC03g40970D,BnaC09g22060D,BnaC03g13300D,BnaC08g46130D,BnaA02g19770D,BnaC02g02670D,BnaA07g31890D,BnaA03g52690D,BnaA10g03180D,BnaA07g22620D,BnaC09g45590D,BnaC09g44740D,BnaC09g03160D,BnaC05g18380D,BnaC01g01090D,BnaC03g02240D,BnaC03g03500D,BnaC03g03950D,BnaC03g04180D,BnaC03g04190D,BnaC03g04350D,BnaC08g36720D,BnaC03g05110D,BnaC09g04540D,BnaC09g05390D
GO:0006740	NADPH regeneration	Biological Process	74	3	1.26	0.13279	BnaC05g48310D,BnaA02g15350D,BnaA06g26920D
GO:0007127	meiosis I	Biological Process	75	3	1.28	0.13668	BnaC04g00010D,BnaCnng73280D,BnaC09g41110D
GO:0019693	ribose phosphate metabolic process	Biological Process	590	14	10.07	0.13674	BnaC06g24480D,BnaA02g19770D,BnaA02g27990D,BnaA06g22660D,BnaA06g32350D,BnaA09g18810D,BnaC05g18380D,BnaA10g04580D,BnaA05g03160D,BnaC03g01720D,BnaC03g03720D,BnaA10g22770D,BnaC06g08900D,BnaA03g25540D
GO:0042254	ribosome biogenesis	Biological Process	590	14	10.07	0.13674	BnaC01g36060D,BnaC04g49470D,BnaC09g28670D,BnaA04g11190D,BnaC08g26570D,BnaC05g48650D,BnaA07g23080D,BnaC08g24220D,BnaA03g26930D,BnaA07g13270D,BnaC03g02430D,BnaC03g05390D,BnaC09g05400D,BnaC04g46480D
GO:0006813	potassium ion transport	Biological Process	38	2	0.65	0.137	BnaA09g20220D,BnaA03g40040D
GO:0009744	response to sucrose	Biological Process	38	2	0.65	0.137	BnaAnng38970D,BnaA03g40040D
GO:0019752	carboxylic acid metabolic process	Biological Process	2176	44	37.14	0.13857	BnaC09g46980D,BnaA09g44160D,BnaC08g43130D,BnaC03g40970D,BnaC08g15110D,BnaA09g16400D,BnaA10g11990D,BnaC09g22060D,BnaA01g08240D,BnaA01g31390D,BnaC03g13300D,BnaC03g13340D,BnaA06g20200D,BnaC08g46110D,BnaC08g46130D,BnaA01g29410D,BnaC05g48620D,BnaC02g02670D,BnaA07g31890D,BnaA03g52690D,BnaAnng08940D,BnaA04g11760D,BnaAnng31450D,BnaA07g17620D,BnaC09g45590D,BnaC09g44740D,BnaC04g33690D,BnaA03g04970D,BnaC01g…
GO:0055082	cellular chemical homeostasis	Biological Process	251	7	4.28	0.13971	BnaC01g27440D,BnaA02g07900D,BnaCnng54090D,BnaAnng09310D,BnaA07g21880D,BnaC03g00160D,BnaA06g26560D
GO:1901136	carbohydrate derivative catabolic process	Biological Process	252	7	4.3	0.14174	BnaC06g24480D,BnaA02g27990D,BnaAnng10080D,BnaC05g36460D,BnaA10g05680D,BnaA10g04580D,BnaC03g01720D
GO:0051321	meiotic cell cycle	Biological Process	206	6	3.52	0.14211	BnaC04g00010D,BnaCnng73280D,BnaA10g29600D,BnaC09g41110D,BnaA05g00870D,BnaA09g21520D
GO:0006356	regulation of transcription from RNA polymerase I promoter	Biological Process	39	2	0.67	0.14285	BnaCnng44660D,BnaA03g52760D
GO:0009089	lysine biosynthetic process via diaminopimelate	Biological Process	39	2	0.67	0.14285	BnaC09g44740D,BnaC03g05110D
GO:0031647	regulation of protein stability	Biological Process	39	2	0.67	0.14285	BnaC02g12680D,BnaC04g10040D
GO:0045943	positive regulation of transcription from RNA polymerase I promoter	Biological Process	39	2	0.67	0.14285	BnaCnng44660D,BnaA03g52760D
GO:0046451	diaminopimelate metabolic process	Biological Process	39	2	0.67	0.14285	BnaC09g44740D,BnaC03g05110D
GO:0000038	very long-chain fatty acid metabolic process	Biological Process	9	1	0.15	0.14353	BnaC03g04350D
GO:0006435	threonyl-tRNA aminoacylation	Biological Process	9	1	0.15	0.14353	BnaC09g03450D
GO:0007528	neuromuscular junction development	Biological Process	9	1	0.15	0.14353	BnaA03g40040D
GO:0010078	maintenance of root meristem identity	Biological Process	9	1	0.15	0.14353	BnaC09g02280D
GO:0019287	isopentenyl diphosphate biosynthetic process, mevalonate pathway	Biological Process	9	1	0.15	0.14353	BnaC09g03160D
GO:0019419	sulfate reduction	Biological Process	9	1	0.15	0.14353	BnaC04g19270D
GO:0030970	retrograde protein transport, ER to cytosol	Biological Process	9	1	0.15	0.14353	BnaC05g18380D
GO:0042256	mature ribosome assembly	Biological Process	9	1	0.15	0.14353	BnaC08g26570D
GO:0042761	very long-chain fatty acid biosynthetic process	Biological Process	9	1	0.15	0.14353	BnaC03g04350D
GO:0090506	axillary shoot meristem initiation	Biological Process	9	1	0.15	0.14353	BnaA04g11190D
GO:0006793	phosphorus metabolic process	Biological Process	2352	47	40.14	0.14698	BnaA04g29080D,BnaC01g35830D,BnaC06g24480D,BnaA02g35060D,BnaC03g70910D,BnaA09g46210D,BnaA09g51540D,BnaA09g16400D,BnaA01g08400D,BnaC08g46110D,BnaA02g19770D,BnaA10g27110D,BnaA02g27990D,BnaA06g22660D,BnaC05g48310D,BnaA06g32350D,BnaCnng15910D,BnaCnng16680D,BnaA10g09380D,BnaA07g18330D,BnaA07g22620D,BnaA07g28020D,BnaC09g03160D,BnaA03g40040D,BnaA02g15350D,BnaA09g18810D,BnaC05g18380D,BnaA10g04580D,BnaA05g…
GO:1901658	glycosyl compound catabolic process	Biological Process	163	5	2.78	0.14739	BnaC06g24480D,BnaA02g27990D,BnaAnng10080D,BnaA10g04580D,BnaC03g01720D
GO:0019674	NAD metabolic process	Biological Process	40	2	0.68	0.14876	BnaA09g16400D,BnaC05g18380D
GO:0034285	response to disaccharide	Biological Process	40	2	0.68	0.14876	BnaAnng38970D,BnaA03g40040D
GO:1901564	organonitrogen compound metabolic process	Biological Process	4405	84	75.17	0.14926	BnaA01g23690D,BnaA04g29080D,BnaC01g36100D,BnaC01g35830D,BnaC03g40970D,BnaC06g24480D,BnaCnng33720D,BnaC03g70910D,BnaC09g42020D,BnaA06g13400D,BnaC06g10420D,BnaC08g15110D,BnaA03g47110D,BnaA09g16400D,BnaC09g22060D,BnaA01g08400D,BnaA01g08240D,BnaA01g31390D,BnaC03g13300D,BnaC03g13340D,BnaA06g20200D,BnaA02g19770D,BnaA02g27990D,BnaA01g32050D,BnaA06g22660D,BnaC05g48310D,BnaC05g48620D,BnaA06g32350D,BnaAnng…
GO:0009127	purine nucleoside monophosphate biosynthetic process	Biological Process	164	5	2.8	0.15004	BnaC05g18380D,BnaC03g03720D,BnaA10g22770D,BnaC06g08900D,BnaA03g25540D
GO:0009168	purine ribonucleoside monophosphate biosynthetic process	Biological Process	164	5	2.8	0.15004	BnaC05g18380D,BnaC03g03720D,BnaA10g22770D,BnaC06g08900D,BnaA03g25540D
GO:0006007	glucose catabolic process	Biological Process	79	3	1.35	0.1526	BnaC05g48310D,BnaA02g15350D,BnaA06g26920D
GO:0035384	thioester biosynthetic process	Biological Process	41	2	0.7	0.15472	BnaC08g46110D,BnaA08g17560D
GO:0043244	regulation of protein complex disassembly	Biological Process	41	2	0.7	0.15472	BnaC03g34290D,BnaA09g29060D
GO:0071616	acyl-CoA biosynthetic process	Biological Process	41	2	0.7	0.15472	BnaC08g46110D,BnaA08g17560D
GO:0043624	cellular protein complex disassembly	Biological Process	122	4	2.08	0.15615	BnaC04g13550D,BnaC03g34290D,BnaA09g29060D,BnaA03g09190D
GO:0045596	negative regulation of cell differentiation	Biological Process	80	3	1.37	0.15667	BnaCnng44660D,BnaC09g02280D,BnaC02g13170D
GO:0006424	glutamyl-tRNA aminoacylation	Biological Process	10	1	0.17	0.15815	BnaC09g03560D
GO:0009445	putrescine metabolic process	Biological Process	10	1	0.17	0.15815	BnaCnng33720D
GO:0009446	putrescine biosynthetic process	Biological Process	10	1	0.17	0.15815	BnaCnng33720D
GO:0009750	response to fructose	Biological Process	10	1	0.17	0.15815	BnaAnng38970D
GO:0010071	root meristem specification	Biological Process	10	1	0.17	0.15815	BnaC09g02280D
GO:0018196	peptidyl-asparagine modification	Biological Process	10	1	0.17	0.15815	BnaC05g18380D
GO:0018279	protein N-linked glycosylation via asparagine	Biological Process	10	1	0.17	0.15815	BnaC05g18380D
GO:0033238	regulation of cellular amine metabolic process	Biological Process	10	1	0.17	0.15815	BnaCnng33720D
GO:0035725	sodium ion transmembrane transport	Biological Process	10	1	0.17	0.15815	BnaA03g40040D
GO:0046822	regulation of nucleocytoplasmic transport	Biological Process	10	1	0.17	0.15815	BnaCnng44660D
GO:0006631	fatty acid metabolic process	Biological Process	357	9	6.09	0.15959	BnaA09g44160D,BnaC08g43130D,BnaC08g46130D,BnaC02g02670D,BnaA07g31890D,BnaA04g11760D,BnaC03g04180D,BnaC03g04350D,BnaC08g36720D
GO:0006553	lysine metabolic process	Biological Process	42	2	0.72	0.16072	BnaC09g44740D,BnaC03g05110D
GO:0009085	lysine biosynthetic process	Biological Process	42	2	0.72	0.16072	BnaC09g44740D,BnaC03g05110D
GO:0010954	positive regulation of protein processing	Biological Process	42	2	0.72	0.16072	BnaC05g18380D,BnaA06g25920D
GO:0045862	positive regulation of proteolysis	Biological Process	42	2	0.72	0.16072	BnaC05g18380D,BnaA06g25920D
GO:1903319	positive regulation of protein maturation	Biological Process	42	2	0.72	0.16072	BnaC05g18380D,BnaA06g25920D
GO:0016125	sterol metabolic process	Biological Process	81	3	1.38	0.16077	BnaA10g03180D,BnaC09g03160D,BnaC09g04540D
GO:0046165	alcohol biosynthetic process	Biological Process	168	5	2.87	0.16087	BnaA10g03180D,BnaA07g22620D,BnaC09g03160D,BnaC09g04540D,BnaC09g05390D
GO:0022613	ribonucleoprotein complex biogenesis	Biological Process	815	18	13.91	0.16176	BnaC01g36060D,BnaC04g49470D,BnaC09g28670D,BnaAnng20030D,BnaA04g11190D,BnaC08g26570D,BnaC05g48440D,BnaC05g48650D,BnaA07g23080D,BnaC08g24220D,BnaA03g26930D,BnaA07g13270D,BnaC03g35370D,BnaC03g02430D,BnaC03g05390D,BnaC09g05400D,BnaC02g26510D,BnaC04g46480D
GO:0035303	regulation of dephosphorylation	Biological Process	124	4	2.12	0.16264	BnaA02g35060D,BnaCnng15910D,BnaA07g28020D,BnaC04g46510D
GO:0009642	response to light intensity	Biological Process	125	4	2.13	0.16592	BnaA06g25550D,BnaA02g07900D,BnaA03g40040D,BnaC09g05330D
GO:0009615	response to virus	Biological Process	43	2	0.73	0.16676	BnaC03g01810D,BnaC04g46510D
GO:0009834	secondary cell wall biogenesis	Biological Process	43	2	0.73	0.16676	BnaA01g00700D,BnaA10g02230D
GO:0046174	polyol catabolic process	Biological Process	43	2	0.73	0.16676	BnaA01g23900D,BnaCnng16680D
GO:0071248	cellular response to metal ion	Biological Process	43	2	0.73	0.16676	BnaA03g40040D,BnaC03g02560D
GO:0010563	negative regulation of phosphorus metabolic process	Biological Process	83	3	1.42	0.16907	BnaA07g28020D,BnaA03g40040D,BnaC04g46510D
GO:0019320	hexose catabolic process	Biological Process	83	3	1.42	0.16907	BnaC05g48310D,BnaA02g15350D,BnaA06g26920D
GO:0045936	negative regulation of phosphate metabolic process	Biological Process	83	3	1.42	0.16907	BnaA07g28020D,BnaA03g40040D,BnaC04g46510D
GO:0097237	cellular response to toxic substance	Biological Process	83	3	1.42	0.16907	BnaA04g20460D,BnaA01g00930D,BnaA07g32300D
GO:0006400	tRNA modification	Biological Process	126	4	2.15	0.16922	BnaA10g09380D,BnaA09g48300D,BnaC03g05580D,BnaC04g46480D
GO:0006401	RNA catabolic process	Biological Process	218	6	3.72	0.17061	BnaA06g14980D,BnaA01g29600D,BnaC09g03290D,BnaA10g19790D,BnaC04g09920D,BnaA07g33080D
GO:1901617	organic hydroxy compound biosynthetic process	Biological Process	218	6	3.72	0.17061	BnaA10g03180D,BnaA07g22620D,BnaC09g03160D,BnaC03g00280D,BnaC09g04540D,BnaC09g05390D
GO:0006283	transcription-coupled nucleotide-excision repair	Biological Process	11	1	0.19	0.17252	BnaCnng44660D
GO:0009704	de-etiolation	Biological Process	11	1	0.19	0.17252	BnaC03g61390D
GO:0010105	negative regulation of ethylene-activated signaling pathway	Biological Process	11	1	0.19	0.17252	BnaC09g04050D
GO:0016337	single organismal cell-cell adhesion	Biological Process	11	1	0.19	0.17252	BnaA03g40040D
GO:0019228	neuronal action potential	Biological Process	11	1	0.19	0.17252	BnaA03g40040D
GO:0019852	L-ascorbic acid metabolic process	Biological Process	11	1	0.19	0.17252	BnaA03g52690D
GO:0022407	regulation of cell-cell adhesion	Biological Process	11	1	0.19	0.17252	BnaA03g40040D
GO:0022409	positive regulation of cell-cell adhesion	Biological Process	11	1	0.19	0.17252	BnaA03g40040D
GO:0030242	peroxisome degradation	Biological Process	11	1	0.19	0.17252	BnaC02g03830D
GO:0048768	root hair cell tip growth	Biological Process	11	1	0.19	0.17252	BnaAnng18550D
GO:0060688	regulation of morphogenesis of a branching structure	Biological Process	11	1	0.19	0.17252	BnaA04g11190D
GO:0061408	positive regulation of transcription from RNA polymerase II promoter in response to heat stress	Biological Process	11	1	0.19	0.17252	BnaA04g23250D
GO:0070298	negative regulation of phosphorelay signal transduction system	Biological Process	11	1	0.19	0.17252	BnaC09g04050D
GO:2000032	regulation of secondary shoot formation	Biological Process	11	1	0.19	0.17252	BnaA04g11190D
GO:0019856	pyrimidine nucleobase biosynthetic process	Biological Process	44	2	0.75	0.17284	BnaC07g28830D,BnaC09g03640D
GO:0045132	meiotic chromosome segregation	Biological Process	44	2	0.75	0.17284	BnaC04g00010D,BnaCnng73280D
GO:0070192	chromosome organization involved in meiosis	Biological Process	44	2	0.75	0.17284	BnaC04g00010D,BnaCnng73280D
GO:0046128	purine ribonucleoside metabolic process	Biological Process	515	12	8.79	0.17361	BnaC06g24480D,BnaA02g27990D,BnaA01g32050D,BnaA06g22660D,BnaC05g18380D,BnaA10g04580D,BnaC03g01140D,BnaC03g01720D,BnaC03g03720D,BnaA10g22770D,BnaC06g08900D,BnaA03g25540D
GO:0019637	organophosphate metabolic process	Biological Process	1464	30	24.98	0.17435	BnaA04g29080D,BnaC01g35830D,BnaC06g24480D,BnaA09g46210D,BnaA09g16400D,BnaA02g19770D,BnaA10g27110D,BnaA02g27990D,BnaA06g22660D,BnaC05g48310D,BnaA06g32350D,BnaCnng16680D,BnaA10g09380D,BnaA07g22620D,BnaC09g03160D,BnaA02g15350D,BnaA09g18810D,BnaC05g18380D,BnaA10g04580D,BnaA05g03160D,BnaC07g28830D,BnaC03g00280D,BnaC03g01720D,BnaC03g03720D,BnaA10g22770D,BnaC09g03640D,BnaC09g05390D,BnaC06g08900D,BnaA06g…
GO:0030811	regulation of nucleotide catabolic process	Biological Process	128	4	2.18	0.17589	BnaC06g24480D,BnaA02g27990D,BnaA10g04580D,BnaC03g01720D
GO:0033121	regulation of purine nucleotide catabolic process	Biological Process	128	4	2.18	0.17589	BnaC06g24480D,BnaA02g27990D,BnaA10g04580D,BnaC03g01720D
GO:0044270	cellular nitrogen compound catabolic process	Biological Process	466	11	7.95	0.17626	BnaC06g24480D,BnaA06g14980D,BnaA01g29600D,BnaA02g27990D,BnaC09g03290D,BnaC05g18380D,BnaA10g04580D,BnaC03g01720D,BnaA10g19790D,BnaC04g09920D,BnaA07g33080D
GO:0046365	monosaccharide catabolic process	Biological Process	85	3	1.45	0.1775	BnaC05g48310D,BnaA02g15350D,BnaA06g26920D
GO:1903046	meiotic cell cycle process	Biological Process	174	5	2.97	0.17768	BnaC04g00010D,BnaCnng73280D,BnaA10g29600D,BnaC09g41110D,BnaA09g21520D
GO:0007140	male meiosis	Biological Process	45	2	0.77	0.17895	BnaA10g29600D,BnaA09g21520D
GO:0031396	regulation of protein ubiquitination	Biological Process	45	2	0.77	0.17895	BnaC05g18380D,BnaA06g25920D
GO:0046164	alcohol catabolic process	Biological Process	45	2	0.77	0.17895	BnaA01g23900D,BnaCnng16680D
GO:0009146	purine nucleoside triphosphate catabolic process	Biological Process	129	4	2.2	0.17926	BnaC06g24480D,BnaA02g27990D,BnaA10g04580D,BnaC03g01720D
GO:0009203	ribonucleoside triphosphate catabolic process	Biological Process	129	4	2.2	0.17926	BnaC06g24480D,BnaA02g27990D,BnaA10g04580D,BnaC03g01720D
GO:0009207	purine ribonucleoside triphosphate catabolic process	Biological Process	129	4	2.2	0.17926	BnaC06g24480D,BnaA02g27990D,BnaA10g04580D,BnaC03g01720D
GO:0009152	purine ribonucleotide biosynthetic process	Biological Process	222	6	3.79	0.18061	BnaA06g22660D,BnaC05g18380D,BnaC03g03720D,BnaA10g22770D,BnaC06g08900D,BnaA03g25540D
GO:0046034	ATP metabolic process	Biological Process	222	6	3.79	0.18061	BnaC05g18380D,BnaC03g01720D,BnaC03g03720D,BnaA10g22770D,BnaC06g08900D,BnaA03g25540D
GO:0006195	purine nucleotide catabolic process	Biological Process	130	4	2.22	0.18265	BnaC06g24480D,BnaA02g27990D,BnaA10g04580D,BnaC03g01720D
GO:0009154	purine ribonucleotide catabolic process	Biological Process	130	4	2.22	0.18265	BnaC06g24480D,BnaA02g27990D,BnaA10g04580D,BnaC03g01720D
GO:0009261	ribonucleotide catabolic process	Biological Process	130	4	2.22	0.18265	BnaC06g24480D,BnaA02g27990D,BnaA10g04580D,BnaC03g01720D
GO:0046700	heterocycle catabolic process	Biological Process	470	11	8.02	0.18305	BnaC06g24480D,BnaA06g14980D,BnaA01g29600D,BnaA02g27990D,BnaC09g03290D,BnaC05g18380D,BnaA10g04580D,BnaC03g01720D,BnaA10g19790D,BnaC04g09920D,BnaA07g33080D
GO:0010224	response to UV-B	Biological Process	46	2	0.79	0.1851	BnaC03g40200D,BnaA05g22450D
GO:0034762	regulation of transmembrane transport	Biological Process	46	2	0.79	0.1851	BnaA03g40040D,BnaA06g25920D
GO:0034765	regulation of ion transmembrane transport	Biological Process	46	2	0.79	0.1851	BnaA03g40040D,BnaA06g25920D
GO:0055072	iron ion homeostasis	Biological Process	46	2	0.79	0.1851	BnaCnng54090D,BnaC03g00160D
GO:0042278	purine nucleoside metabolic process	Biological Process	523	12	8.93	0.1865	BnaC06g24480D,BnaA02g27990D,BnaA01g32050D,BnaA06g22660D,BnaC05g18380D,BnaA10g04580D,BnaC03g01140D,BnaC03g01720D,BnaC03g03720D,BnaA10g22770D,BnaC06g08900D,BnaA03g25540D
GO:0000011	vacuole inheritance	Biological Process	12	1	0.2	0.18665	BnaC02g03830D
GO:0001824	blastocyst development	Biological Process	12	1	0.2	0.18665	BnaCnng44660D
GO:0006200	ATP catabolic process	Biological Process	12	1	0.2	0.18665	BnaC03g01720D
GO:0006421	asparaginyl-tRNA aminoacylation	Biological Process	12	1	0.2	0.18665	BnaC03g13340D
GO:0006808	regulation of nitrogen utilization	Biological Process	12	1	0.2	0.18665	BnaA06g13400D
GO:0009083	branched-chain amino acid catabolic process	Biological Process	12	1	0.2	0.18665	BnaA03g37330D
GO:0009125	nucleoside monophosphate catabolic process	Biological Process	12	1	0.2	0.18665	BnaC03g01720D
GO:0009128	purine nucleoside monophosphate catabolic process	Biological Process	12	1	0.2	0.18665	BnaC03g01720D
GO:0009158	ribonucleoside monophosphate catabolic process	Biological Process	12	1	0.2	0.18665	BnaC03g01720D
GO:0009169	purine ribonucleoside monophosphate catabolic process	Biological Process	12	1	0.2	0.18665	BnaC03g01720D
GO:0009635	response to herbicide	Biological Process	12	1	0.2	0.18665	BnaA02g07900D
GO:0010439	regulation of glucosinolate biosynthetic process	Biological Process	12	1	0.2	0.18665	BnaC06g10420D
GO:0019226	transmission of nerve impulse	Biological Process	12	1	0.2	0.18665	BnaA03g40040D
GO:0019310	inositol catabolic process	Biological Process	12	1	0.2	0.18665	BnaA01g23900D
GO:0019985	translesion synthesis	Biological Process	12	1	0.2	0.18665	BnaC05g18380D
GO:0031119	tRNA pseudouridine synthesis	Biological Process	12	1	0.2	0.18665	BnaA09g48300D
GO:0032411	positive regulation of transporter activity	Biological Process	12	1	0.2	0.18665	BnaA03g40040D
GO:0032414	positive regulation of ion transmembrane transporter activity	Biological Process	12	1	0.2	0.18665	BnaA03g40040D
GO:0034067	protein localization to Golgi apparatus	Biological Process	12	1	0.2	0.18665	BnaC02g03830D
GO:0043281	regulation of cysteine-type endopeptidase activity involved in apoptotic process	Biological Process	12	1	0.2	0.18665	BnaC05g18380D
GO:0043462	regulation of ATPase activity	Biological Process	12	1	0.2	0.18665	BnaC03g01720D
GO:0045053	protein retention in Golgi apparatus	Biological Process	12	1	0.2	0.18665	BnaC02g03830D
GO:0045785	positive regulation of cell adhesion	Biological Process	12	1	0.2	0.18665	BnaA03g40040D
GO:0051924	regulation of calcium ion transport	Biological Process	12	1	0.2	0.18665	BnaA06g25920D
GO:0098602	single organism cell adhesion	Biological Process	12	1	0.2	0.18665	BnaA03g40040D
GO:1901019	regulation of calcium ion transmembrane transporter activity	Biological Process	12	1	0.2	0.18665	BnaA06g25920D
GO:1903169	regulation of calcium ion transmembrane transport	Biological Process	12	1	0.2	0.18665	BnaA06g25920D
GO:1903289	regulation of ATP catabolic process	Biological Process	12	1	0.2	0.18665	BnaC03g01720D
GO:2001259	positive regulation of cation channel activity	Biological Process	12	1	0.2	0.18665	BnaA03g40040D
GO:0015031	protein transport	Biological Process	1640	33	27.99	0.18689	BnaAnng34280D,BnaC08g49740D,BnaC09g50920D,BnaC06g24480D,BnaCnng33720D,BnaCnng36920D,BnaC03g70910D,BnaCnng41930D,BnaCnng44660D,BnaC07g04030D,BnaA03g46790D,BnaC04g08330D,BnaA07g09410D,BnaA02g27990D,BnaA02g17740D,BnaAnng30370D,BnaC05g48740D,BnaC06g17250D,BnaA06g18220D,BnaC09g02020D,BnaA03g40040D,BnaA09g25890D,BnaC05g18380D,BnaA01g03560D,BnaC02g13210D,BnaA07g25560D,BnaC03g00170D,BnaC03g04800D,BnaC03g…
GO:0006402	mRNA catabolic process	Biological Process	178	5	3.04	0.18924	BnaA06g14980D,BnaA01g29600D,BnaC09g03290D,BnaA10g19790D,BnaA07g33080D
GO:0006811	ion transport	Biological Process	890	19	15.19	0.18946	BnaCnng54090D,BnaC04g25100D,BnaC02g02620D,BnaC05g48790D,BnaA09g20220D,BnaA03g27500D,BnaA03g40040D,BnaA05g06230D,BnaA04g03160D,BnaC01g06390D,BnaC03g00160D,BnaC03g03720D,BnaA10g22770D,BnaC09g04780D,BnaA07g32690D,BnaC06g08900D,BnaA06g25920D,BnaA03g25540D,BnaA05g21170D
GO:0046130	purine ribonucleoside catabolic process	Biological Process	132	4	2.25	0.1895	BnaC06g24480D,BnaA02g27990D,BnaA10g04580D,BnaC03g01720D
GO:0015994	chlorophyll metabolic process	Biological Process	88	3	1.5	0.19034	BnaA03g47110D,BnaC06g17310D,BnaC07g39280D
GO:0090087	regulation of peptide transport	Biological Process	47	2	0.8	0.19128	BnaCnng44660D,BnaA03g40040D
GO:0008380	RNA splicing	Biological Process	526	12	8.98	0.19145	BnaA06g14980D,BnaAnng20030D,BnaA09g14050D,BnaA03g56510D,BnaC05g39170D,BnaC09g03290D,BnaC09g02600D,BnaC03g35370D,BnaC03g03450D,BnaC09g03410D,BnaA07g33080D,BnaC02g26510D
GO:0009066	aspartate family amino acid metabolic process	Biological Process	133	4	2.27	0.19295	BnaC09g22060D,BnaC09g44740D,BnaC03g04190D,BnaC03g05110D
GO:0006739	NADP metabolic process	Biological Process	89	3	1.52	0.19467	BnaC05g48310D,BnaA02g15350D,BnaA06g26920D
GO:0007062	sister chromatid cohesion	Biological Process	89	3	1.52	0.19467	BnaC04g00010D,BnaCnng73280D,BnaCnng61600D
GO:0043269	regulation of ion transport	Biological Process	89	3	1.52	0.19467	BnaA03g40040D,BnaA07g32690D,BnaA06g25920D
GO:0010941	regulation of cell death	Biological Process	180	5	3.07	0.19512	BnaC04g00940D,BnaC05g18380D,BnaC03g02980D,BnaA03g15220D,BnaA06g25920D
GO:0043648	dicarboxylic acid metabolic process	Biological Process	180	5	3.07	0.19512	BnaC09g46980D,BnaA09g16400D,BnaA10g11990D,BnaC09g44740D,BnaC03g05110D
GO:0051336	regulation of hydrolase activity	Biological Process	277	7	4.73	0.19685	BnaC06g24480D,BnaA02g27990D,BnaCnng15910D,BnaC05g18380D,BnaA10g04580D,BnaC03g01720D,BnaC04g46510D
GO:0032787	monocarboxylic acid metabolic process	Biological Process	685	15	11.69	0.19687	BnaA09g44160D,BnaC08g43130D,BnaA01g31390D,BnaC08g46110D,BnaC08g46130D,BnaA01g29410D,BnaC02g02670D,BnaA07g31890D,BnaA04g11760D,BnaC04g33690D,BnaC03g04180D,BnaC03g04350D,BnaC08g36720D,BnaA07g34980D,BnaA08g17560D
GO:0051260	protein homooligomerization	Biological Process	48	2	0.82	0.19748	BnaA03g11640D,BnaC05g18380D
GO:0006796	phosphate-containing compound metabolic process	Biological Process	2311	45	39.44	0.19768	BnaA04g29080D,BnaC01g35830D,BnaC06g24480D,BnaA02g35060D,BnaC03g70910D,BnaA09g46210D,BnaA09g51540D,BnaA09g16400D,BnaA01g08400D,BnaA02g19770D,BnaA10g27110D,BnaA02g27990D,BnaA06g22660D,BnaC05g48310D,BnaA06g32350D,BnaCnng15910D,BnaCnng16680D,BnaA10g09380D,BnaA07g18330D,BnaA07g22620D,BnaA07g28020D,BnaC09g03160D,BnaA03g40040D,BnaA02g15350D,BnaA09g18810D,BnaC05g18380D,BnaA10g04580D,BnaA05g03160D,BnaC07g…
GO:0015833	peptide transport	Biological Process	428	10	7.3	0.19879	BnaA06g34380D,BnaC06g24480D,BnaCnng33720D,BnaC03g70910D,BnaCnng44660D,BnaA02g27990D,BnaA03g40040D,BnaC05g18380D,BnaC04g17300D,BnaC02g03830D
GO:0042886	amide transport	Biological Process	428	10	7.3	0.19879	BnaA06g34380D,BnaC06g24480D,BnaCnng33720D,BnaC03g70910D,BnaCnng44660D,BnaA02g27990D,BnaA03g40040D,BnaC05g18380D,BnaC04g17300D,BnaC02g03830D
GO:0009143	nucleoside triphosphate catabolic process	Biological Process	135	4	2.3	0.19991	BnaC06g24480D,BnaA02g27990D,BnaA10g04580D,BnaC03g01720D
GO:0043241	protein complex disassembly	Biological Process	135	4	2.3	0.19991	BnaC04g13550D,BnaC03g34290D,BnaA09g29060D,BnaA03g09190D
GO:0051235	maintenance of location	Biological Process	135	4	2.3	0.19991	BnaC04g00010D,BnaCnng73280D,BnaA03g40040D,BnaC02g03830D
GO:0051345	positive regulation of hydrolase activity	Biological Process	135	4	2.3	0.19991	BnaC06g24480D,BnaA02g27990D,BnaC05g18380D,BnaA10g04580D
GO:0006662	glycerol ether metabolic process	Biological Process	13	1	0.22	0.20053	BnaA07g33040D
GO:0010268	brassinosteroid homeostasis	Biological Process	13	1	0.22	0.20053	BnaA10g03180D
GO:0017157	regulation of exocytosis	Biological Process	13	1	0.22	0.20053	BnaA06g18220D
GO:0018904	ether metabolic process	Biological Process	13	1	0.22	0.20053	BnaA07g33040D
GO:0019740	nitrogen utilization	Biological Process	13	1	0.22	0.20053	BnaA06g13400D
GO:0030834	regulation of actin filament depolymerization	Biological Process	13	1	0.22	0.20053	BnaC03g34290D
GO:0032527	protein exit from endoplasmic reticulum	Biological Process	13	1	0.22	0.20053	BnaC05g18380D
GO:0032544	plastid translation	Biological Process	13	1	0.22	0.20053	BnaA09g36210D
GO:0034767	positive regulation of ion transmembrane transport	Biological Process	13	1	0.22	0.20053	BnaA03g40040D
GO:0036473	cell death in response to oxidative stress	Biological Process	13	1	0.22	0.20053	BnaA06g25920D
GO:0042335	cuticle development	Biological Process	13	1	0.22	0.20053	BnaA07g08720D
GO:0042823	pyridoxal phosphate biosynthetic process	Biological Process	13	1	0.22	0.20053	BnaC03g00280D
GO:0043270	positive regulation of ion transport	Biological Process	13	1	0.22	0.20053	BnaA03g40040D
GO:0086001	cardiac muscle cell action potential	Biological Process	13	1	0.22	0.20053	BnaA03g40040D
GO:0086010	membrane depolarization during action potential	Biological Process	13	1	0.22	0.20053	BnaA03g40040D
GO:0086012	membrane depolarization during cardiac muscle cell action potential	Biological Process	13	1	0.22	0.20053	BnaA03g40040D
GO:0098900	regulation of action potential	Biological Process	13	1	0.22	0.20053	BnaA03g40040D
GO:0098901	regulation of cardiac muscle cell action potential	Biological Process	13	1	0.22	0.20053	BnaA03g40040D
GO:1901016	regulation of potassium ion transmembrane transporter activity	Biological Process	13	1	0.22	0.20053	BnaA03g40040D
GO:0051179	localization	Biological Process	4272	80	72.91	0.20054	BnaA06g34380D,BnaAnng34280D,BnaC04g00010D,BnaA08g25060D,BnaC08g49740D,BnaC08g49750D,BnaCnng73280D,BnaC09g50920D,BnaC04g49940D,BnaC06g24480D,BnaC03g71230D,BnaCnng33720D,BnaCnng36920D,BnaC03g70910D,BnaCnng41930D,BnaC01g19190D,BnaCnng44660D,BnaC07g04030D,BnaA03g46790D,BnaC04g08330D,BnaCnng54090D,BnaC02g42910D,BnaA07g09410D,BnaA10g27220D,BnaA02g27990D,BnaC04g25100D,BnaC02g02620D,BnaCnng60870D,BnaA02g…
GO:0009308	amine metabolic process	Biological Process	279	7	4.76	0.20159	BnaC01g35830D,BnaCnng33720D,BnaC09g42020D,BnaA10g06470D,BnaA07g22620D,BnaC03g02240D,BnaC09g03810D
GO:0009259	ribonucleotide metabolic process	Biological Process	584	13	9.97	0.20188	BnaC06g24480D,BnaA02g19770D,BnaA02g27990D,BnaA06g22660D,BnaA06g32350D,BnaA09g18810D,BnaC05g18380D,BnaA10g04580D,BnaC03g01720D,BnaC03g03720D,BnaA10g22770D,BnaC06g08900D,BnaA03g25540D
GO:0007623	circadian rhythm	Biological Process	136	4	2.32	0.20342	BnaC03g72320D,BnaAnng18550D,BnaA06g25550D,BnaC01g08040D
GO:0046039	GTP metabolic process	Biological Process	136	4	2.32	0.20342	BnaC06g24480D,BnaA02g27990D,BnaA06g22660D,BnaA10g04580D
GO:0046470	phosphatidylcholine metabolic process	Biological Process	49	2	0.84	0.20371	BnaC01g35830D,BnaA07g22620D
GO:0051223	regulation of protein transport	Biological Process	49	2	0.84	0.20371	BnaCnng44660D,BnaA03g40040D
GO:1901616	organic hydroxy compound catabolic process	Biological Process	49	2	0.84	0.20371	BnaA01g23900D,BnaCnng16680D
GO:1903320	regulation of protein modification by small protein conjugation or removal	Biological Process	49	2	0.84	0.20371	BnaC05g18380D,BnaA06g25920D
GO:0048584	positive regulation of response to stimulus	Biological Process	330	8	5.63	0.20465	BnaC06g24480D,BnaC03g69530D,BnaC01g36460D,BnaA02g07900D,BnaC04g00940D,BnaC05g18380D,BnaC03g00220D,BnaA06g25920D
GO:0048511	rhythmic process	Biological Process	137	4	2.34	0.20695	BnaC03g72320D,BnaAnng18550D,BnaA06g25550D,BnaC01g08040D
GO:0006354	DNA-templated transcription, elongation	Biological Process	92	3	1.57	0.20781	BnaCnng44660D,BnaC09g05170D,BnaC02g03830D
GO:0045184	establishment of protein localization	Biological Process	1663	33	28.38	0.20871	BnaAnng34280D,BnaC08g49740D,BnaC09g50920D,BnaC06g24480D,BnaCnng33720D,BnaCnng36920D,BnaC03g70910D,BnaCnng41930D,BnaCnng44660D,BnaC07g04030D,BnaA03g46790D,BnaC04g08330D,BnaA07g09410D,BnaA02g27990D,BnaA02g17740D,BnaAnng30370D,BnaC05g48740D,BnaC06g17250D,BnaA06g18220D,BnaC09g02020D,BnaA03g40040D,BnaA09g25890D,BnaC05g18380D,BnaA01g03560D,BnaC02g13210D,BnaA07g25560D,BnaC03g00170D,BnaC03g04800D,BnaC03g…
GO:0042439	ethanolamine-containing compound metabolic process	Biological Process	50	2	0.85	0.20996	BnaC01g35830D,BnaA07g22620D
GO:0044092	negative regulation of molecular function	Biological Process	185	5	3.16	0.21008	BnaA03g40040D,BnaC03g01720D,BnaC03g02770D,BnaA06g25920D,BnaC04g46510D
GO:0006006	glucose metabolic process	Biological Process	138	4	2.36	0.2105	BnaC05g48310D,BnaC08g40330D,BnaA02g15350D,BnaA06g26920D
GO:0019722	calcium-mediated signaling	Biological Process	93	3	1.59	0.21223	BnaA09g36050D,BnaUnng00010D,BnaA03g29020D
GO:0006152	purine nucleoside catabolic process	Biological Process	139	4	2.37	0.21406	BnaC06g24480D,BnaA02g27990D,BnaA10g04580D,BnaC03g01720D
GO:0009052	pentose-phosphate shunt, non-oxidative branch	Biological Process	14	1	0.24	0.21418	BnaA02g15350D
GO:0009249	protein lipoylation	Biological Process	14	1	0.24	0.21418	BnaC03g03580D
GO:0016132	brassinosteroid biosynthetic process	Biological Process	14	1	0.24	0.21418	BnaA10g03180D
GO:0030148	sphingolipid biosynthetic process	Biological Process	14	1	0.24	0.21418	BnaC03g04350D
GO:0034764	positive regulation of transmembrane transport	Biological Process	14	1	0.24	0.21418	BnaA03g40040D
GO:0042822	pyridoxal phosphate metabolic process	Biological Process	14	1	0.24	0.21418	BnaC03g00280D
GO:0043266	regulation of potassium ion transport	Biological Process	14	1	0.24	0.21418	BnaA03g40040D
GO:0045901	positive regulation of translational elongation	Biological Process	14	1	0.24	0.21418	BnaA09g29060D
GO:0045905	positive regulation of translational termination	Biological Process	14	1	0.24	0.21418	BnaA09g29060D
GO:0048308	organelle inheritance	Biological Process	14	1	0.24	0.21418	BnaC02g03830D
GO:0050808	synapse organization	Biological Process	14	1	0.24	0.21418	BnaA03g40040D
GO:0051899	membrane depolarization	Biological Process	14	1	0.24	0.21418	BnaA03g40040D
GO:0055083	monovalent inorganic anion homeostasis	Biological Process	14	1	0.24	0.21418	BnaA02g07900D
GO:1901379	regulation of potassium ion transmembrane transport	Biological Process	14	1	0.24	0.21418	BnaA03g40040D
GO:0051188	cofactor biosynthetic process	Biological Process	385	9	6.57	0.21432	BnaA03g47110D,BnaC08g46110D,BnaA03g52690D,BnaA10g09380D,BnaC06g17310D,BnaC03g00280D,BnaC03g03950D,BnaA08g17560D,BnaC07g39280D
GO:0006544	glycine metabolic process	Biological Process	51	2	0.87	0.21623	BnaC08g15110D,BnaC01g01090D
GO:0031175	neuron projection development	Biological Process	51	2	0.87	0.21623	BnaCnng44660D,BnaA03g40040D
GO:0032786	positive regulation of DNA-templated transcription, elongation	Biological Process	51	2	0.87	0.21623	BnaCnng44660D,BnaC02g03830D
GO:0070201	regulation of establishment of protein localization	Biological Process	51	2	0.87	0.21623	BnaCnng44660D,BnaA03g40040D
GO:0006563	L-serine metabolic process	Biological Process	94	3	1.6	0.21668	BnaC03g40970D,BnaC03g13300D,BnaC01g01090D
GO:0006694	steroid biosynthetic process	Biological Process	94	3	1.6	0.21668	BnaA10g03180D,BnaC09g03160D,BnaC09g04540D
GO:0044724	single-organism carbohydrate catabolic process	Biological Process	236	6	4.03	0.2173	BnaA01g23900D,BnaC05g48310D,BnaC04g33690D,BnaA02g15350D,BnaA07g34980D,BnaA06g26920D
GO:0042454	ribonucleoside catabolic process	Biological Process	140	4	2.39	0.21764	BnaC06g24480D,BnaA02g27990D,BnaA10g04580D,BnaC03g01720D
GO:0009164	nucleoside catabolic process	Biological Process	141	4	2.41	0.22123	BnaC06g24480D,BnaA02g27990D,BnaA10g04580D,BnaC03g01720D
GO:1902582	single-organism intracellular transport	Biological Process	1077	22	18.38	0.2228	BnaAnng34280D,BnaC09g50920D,BnaCnng33720D,BnaC03g70910D,BnaCnng44660D,BnaC07g04030D,BnaA10g27220D,BnaA02g17740D,BnaAnng30370D,BnaC06g17250D,BnaA03g40040D,BnaA09g25890D,BnaC05g18380D,BnaC01g06390D,BnaC03g00170D,BnaC03g00670D,BnaC03g01780D,BnaC03g05220D,BnaC03g05560D,BnaA03g09950D,BnaA03g08750D,BnaC02g03830D
GO:0072521	purine-containing compound metabolic process	Biological Process	650	14	11.09	0.224	BnaA04g29080D,BnaC06g24480D,BnaA02g27990D,BnaA01g32050D,BnaA06g22660D,BnaC05g18380D,BnaA10g04580D,BnaA05g03160D,BnaC03g01140D,BnaC03g01720D,BnaC03g03720D,BnaA10g22770D,BnaC06g08900D,BnaA03g25540D
GO:0009932	cell tip growth	Biological Process	96	3	1.64	0.22562	BnaAnng18550D,BnaA07g29880D,BnaC04g10040D
GO:0010088	phloem development	Biological Process	15	1	0.26	0.2276	BnaC04g38750D
GO:0010192	mucilage biosynthetic process	Biological Process	15	1	0.26	0.2276	BnaC03g03990D
GO:0016129	phytosteroid biosynthetic process	Biological Process	15	1	0.26	0.2276	BnaA10g03180D
GO:0042779	tRNA 3'-trailer cleavage	Biological Process	15	1	0.26	0.2276	BnaCnng08570D
GO:0043242	negative regulation of protein complex disassembly	Biological Process	15	1	0.26	0.2276	BnaC03g34290D
GO:0097164	ammonium ion metabolic process	Biological Process	15	1	0.26	0.2276	BnaCnng33720D
GO:1901880	negative regulation of protein depolymerization	Biological Process	15	1	0.26	0.2276	BnaC03g34290D
GO:1902347	response to strigolactone	Biological Process	15	1	0.26	0.2276	BnaC01g08040D
GO:0033014	tetrapyrrole biosynthetic process	Biological Process	143	4	2.44	0.22847	BnaA03g47110D,BnaC06g17310D,BnaC03g03440D,BnaC07g39280D
GO:0042430	indole-containing compound metabolic process	Biological Process	53	2	0.9	0.22881	BnaA01g31390D,BnaC03g02240D
GO:0008610	lipid biosynthetic process	Biological Process	974	20	16.62	0.22924	BnaA07g39140D,BnaA09g44160D,BnaC08g43130D,BnaA09g46210D,BnaA04g24960D,BnaC08g46130D,BnaA10g27110D,BnaC02g02670D,BnaA07g31890D,BnaA10g03180D,BnaA03g47590D,BnaA07g22620D,BnaC09g03160D,BnaA04g06150D,BnaA07g06500D,BnaC01g06700D,BnaC03g04180D,BnaC03g04350D,BnaC08g36720D,BnaC09g04540D
GO:0046148	pigment biosynthetic process	Biological Process	192	5	3.28	0.23163	BnaA03g47110D,BnaC06g17310D,BnaA04g06150D,BnaA03g40040D,BnaC07g39280D
GO:0009070	serine family amino acid biosynthetic process	Biological Process	98	3	1.67	0.23463	BnaC03g40970D,BnaC03g13300D,BnaC01g01090D
GO:0006360	transcription from RNA polymerase I promoter	Biological Process	54	2	0.92	0.23512	BnaCnng44660D,BnaA03g52760D
GO:0016143	S-glycoside metabolic process	Biological Process	54	2	0.92	0.23512	BnaC06g10420D,BnaAnng10080D
GO:0019757	glycosinolate metabolic process	Biological Process	54	2	0.92	0.23512	BnaC06g10420D,BnaAnng10080D
GO:0019760	glucosinolate metabolic process	Biological Process	54	2	0.92	0.23512	BnaC06g10420D,BnaAnng10080D
GO:0065009	regulation of molecular function	Biological Process	657	14	11.21	0.23548	BnaC06g24480D,BnaA09g47080D,BnaA02g27990D,BnaCnng15910D,BnaAnng10080D,BnaC06g17310D,BnaA03g29020D,BnaA03g40040D,BnaC05g18380D,BnaA10g04580D,BnaC03g01720D,BnaC03g02770D,BnaA06g25920D,BnaC04g46510D
GO:0072523	purine-containing compound catabolic process	Biological Process	146	4	2.49	0.23944	BnaC06g24480D,BnaA02g27990D,BnaA10g04580D,BnaC03g01720D
GO:0006163	purine nucleotide metabolic process	Biological Process	554	12	9.45	0.24034	BnaA04g29080D,BnaC06g24480D,BnaA02g27990D,BnaA06g22660D,BnaC05g18380D,BnaA10g04580D,BnaA05g03160D,BnaC03g01720D,BnaC03g03720D,BnaA10g22770D,BnaC06g08900D,BnaA03g25540D
GO:0010043	response to zinc ion	Biological Process	16	1	0.27	0.24079	BnaC03g00160D
GO:0010508	positive regulation of autophagy	Biological Process	16	1	0.27	0.24079	BnaA10g26110D
GO:0010975	regulation of neuron projection development	Biological Process	16	1	0.27	0.24079	BnaCnng44660D
GO:0016131	brassinosteroid metabolic process	Biological Process	16	1	0.27	0.24079	BnaA10g03180D
GO:0018344	protein geranylgeranylation	Biological Process	16	1	0.27	0.24079	BnaC03g05360D
GO:0036003	positive regulation of transcription from RNA polymerase II promoter in response to stress	Biological Process	16	1	0.27	0.24079	BnaA04g23250D
GO:0048508	embryonic meristem development	Biological Process	16	1	0.27	0.24079	BnaC09g02280D
GO:0080022	primary root development	Biological Process	16	1	0.27	0.24079	BnaC09g02280D
GO:0090421	embryonic meristem initiation	Biological Process	16	1	0.27	0.24079	BnaC09g02280D
GO:0097285	cell-type specific apoptotic process	Biological Process	16	1	0.27	0.24079	BnaC04g00940D
GO:1900407	regulation of cellular response to oxidative stress	Biological Process	16	1	0.27	0.24079	BnaA06g25920D
GO:0009250	glucan biosynthetic process	Biological Process	195	5	3.33	0.24105	BnaC05g48670D,BnaC03g02050D,BnaC03g03990D,BnaC09g05820D,BnaA10g15850D
GO:0019827	stem cell maintenance	Biological Process	55	2	0.94	0.24145	BnaC09g02280D,BnaC02g13170D
GO:0030433	ER-associated ubiquitin-dependent protein catabolic process	Biological Process	55	2	0.94	0.24145	BnaC05g18380D,BnaA06g25920D
GO:0009108	coenzyme biosynthetic process	Biological Process	245	6	4.18	0.24211	BnaC08g46110D,BnaA03g52690D,BnaA10g09380D,BnaC03g00280D,BnaC03g03950D,BnaA08g17560D
GO:0009266	response to temperature stimulus	Biological Process	451	10	7.7	0.2441	BnaA06g25550D,BnaCnng44660D,BnaA02g07900D,BnaC02g12680D,BnaA04g23250D,BnaA06g15510D,BnaC03g00160D,BnaC03g04330D,BnaA07g35850D,BnaC02g06060D
GO:0009414	response to water deprivation	Biological Process	246	6	4.2	0.24492	BnaCnng23520D,BnaA05g31070D,BnaA06g25550D,BnaC04g56100D,BnaA02g07900D,BnaA07g32300D
GO:0000470	maturation of LSU-rRNA	Biological Process	56	2	0.96	0.24777	BnaC04g49470D,BnaA07g13270D
GO:0048864	stem cell development	Biological Process	56	2	0.96	0.24777	BnaC09g02280D,BnaC02g13170D
GO:0009112	nucleobase metabolic process	Biological Process	101	3	1.72	0.24827	BnaA02g19770D,BnaC07g28830D,BnaC09g03640D
GO:0044801	single-organism membrane fusion	Biological Process	101	3	1.72	0.24827	BnaA02g27990D,BnaA03g40040D,BnaA07g33780D
GO:0019751	polyol metabolic process	Biological Process	102	3	1.74	0.25284	BnaA01g23900D,BnaCnng16680D,BnaC09g05390D
GO:0000162	tryptophan biosynthetic process	Biological Process	17	1	0.29	0.25375	BnaC03g02240D
GO:0001508	action potential	Biological Process	17	1	0.29	0.25375	BnaA03g40040D
GO:0016128	phytosteroid metabolic process	Biological Process	17	1	0.29	0.25375	BnaA10g03180D
GO:0016560	protein import into peroxisome matrix, docking	Biological Process	17	1	0.29	0.25375	BnaC09g50920D
GO:0022615	protein to membrane docking	Biological Process	17	1	0.29	0.25375	BnaC09g50920D
GO:0034227	tRNA thio-modification	Biological Process	17	1	0.29	0.25375	BnaA10g09380D
GO:0042793	transcription from plastid promoter	Biological Process	17	1	0.29	0.25375	BnaA07g27750D
GO:0046219	indolalkylamine biosynthetic process	Biological Process	17	1	0.29	0.25375	BnaC03g02240D
GO:1900618	regulation of shoot system morphogenesis	Biological Process	17	1	0.29	0.25375	BnaA04g11190D
GO:0044093	positive regulation of molecular function	Biological Process	300	7	5.12	0.25377	BnaC06g24480D,BnaA09g47080D,BnaA02g27990D,BnaC06g17310D,BnaA03g40040D,BnaC05g18380D,BnaA10g04580D
GO:0010431	seed maturation	Biological Process	57	2	0.97	0.25411	BnaA02g07900D,BnaA10g26360D
GO:0019220	regulation of phosphate metabolic process	Biological Process	456	10	7.78	0.25441	BnaC06g24480D,BnaA02g35060D,BnaA02g27990D,BnaCnng15910D,BnaA07g28020D,BnaA03g40040D,BnaC05g18380D,BnaA10g04580D,BnaC03g01720D,BnaC04g46510D
GO:0051174	regulation of phosphorus metabolic process	Biological Process	456	10	7.78	0.25441	BnaC06g24480D,BnaA02g35060D,BnaA02g27990D,BnaCnng15910D,BnaA07g28020D,BnaA03g40040D,BnaC05g18380D,BnaA10g04580D,BnaC03g01720D,BnaC04g46510D
GO:0051186	cofactor metabolic process	Biological Process	776	16	13.24	0.25493	BnaA03g47110D,BnaA09g16400D,BnaC08g46110D,BnaC05g48310D,BnaA03g52690D,BnaA10g09380D,BnaC06g17310D,BnaC09g03160D,BnaA02g15350D,BnaC05g18380D,BnaC01g01090D,BnaC03g00280D,BnaC03g03950D,BnaA06g26920D,BnaA08g17560D,BnaC07g39280D
GO:0033692	cellular polysaccharide biosynthetic process	Biological Process	250	6	4.27	0.25625	BnaC05g48670D,BnaA01g00700D,BnaC03g02050D,BnaC03g03990D,BnaC09g05820D,BnaA10g15850D
GO:0000041	transition metal ion transport	Biological Process	58	2	0.99	0.26044	BnaCnng54090D,BnaC03g00160D
GO:0006857	oligopeptide transport	Biological Process	58	2	0.99	0.26044	BnaA06g34380D,BnaC04g17300D
GO:0032386	regulation of intracellular transport	Biological Process	58	2	0.99	0.26044	BnaCnng44660D,BnaA03g40040D
GO:0042981	regulation of apoptotic process	Biological Process	104	3	1.77	0.26202	BnaC04g00940D,BnaC05g18380D,BnaA06g25920D
GO:0006090	pyruvate metabolic process	Biological Process	153	4	2.61	0.26546	BnaC08g46110D,BnaC04g33690D,BnaA07g34980D,BnaA08g17560D
GO:0001701	in utero embryonic development	Biological Process	18	1	0.31	0.26649	BnaCnng44660D
GO:0006228	UTP biosynthetic process	Biological Process	18	1	0.31	0.26649	BnaA06g22660D
GO:0006432	phenylalanyl-tRNA aminoacylation	Biological Process	18	1	0.31	0.26649	BnaA07g17620D
GO:0006449	regulation of translational termination	Biological Process	18	1	0.31	0.26649	BnaA09g29060D
GO:0006564	L-serine biosynthetic process	Biological Process	18	1	0.31	0.26649	BnaC03g40970D
GO:0006573	valine metabolic process	Biological Process	18	1	0.31	0.26649	BnaA03g37330D
GO:0008333	endosome to lysosome transport	Biological Process	18	1	0.31	0.26649	BnaC05g18380D
GO:0016145	S-glycoside catabolic process	Biological Process	18	1	0.31	0.26649	BnaAnng10080D
GO:0019759	glycosinolate catabolic process	Biological Process	18	1	0.31	0.26649	BnaAnng10080D
GO:0019762	glucosinolate catabolic process	Biological Process	18	1	0.31	0.26649	BnaAnng10080D
GO:0032958	inositol phosphate biosynthetic process	Biological Process	18	1	0.31	0.26649	BnaC09g05390D
GO:0046051	UTP metabolic process	Biological Process	18	1	0.31	0.26649	BnaA06g22660D
GO:0070536	protein K63-linked deubiquitination	Biological Process	18	1	0.31	0.26649	BnaC05g18380D
GO:0071417	cellular response to organonitrogen compound	Biological Process	18	1	0.31	0.26649	BnaA06g13400D
GO:1902626	assembly of large subunit precursor of preribosome	Biological Process	18	1	0.31	0.26649	BnaC08g24220D
GO:2000021	regulation of ion homeostasis	Biological Process	18	1	0.31	0.26649	BnaA03g40040D
GO:0030244	cellulose biosynthetic process	Biological Process	105	3	1.79	0.26663	BnaC03g02050D,BnaC03g03990D,BnaC09g05820D
GO:0016998	cell wall macromolecule catabolic process	Biological Process	59	2	1.01	0.26678	BnaC05g36460D,BnaA10g05680D
GO:1901068	guanosine-containing compound metabolic process	Biological Process	154	4	2.63	0.26922	BnaC06g24480D,BnaA02g27990D,BnaA06g22660D,BnaA10g04580D
GO:1902578	single-organism localization	Biological Process	255	6	4.35	0.2706	BnaAnng34280D,BnaC09g50920D,BnaCnng33720D,BnaC07g04030D,BnaAnng30370D,BnaA03g40040D
GO:1902580	single-organism cellular localization	Biological Process	255	6	4.35	0.2706	BnaAnng34280D,BnaC09g50920D,BnaCnng33720D,BnaC07g04030D,BnaAnng30370D,BnaA03g40040D
GO:0044765	single-organism transport	Biological Process	2958	55	50.48	0.27072	BnaA06g34380D,BnaAnng34280D,BnaC08g49750D,BnaC09g50920D,BnaC04g49940D,BnaC06g24480D,BnaC03g71230D,BnaCnng33720D,BnaC03g70910D,BnaC01g19190D,BnaCnng44660D,BnaC07g04030D,BnaCnng54090D,BnaC02g42910D,BnaA10g27220D,BnaA02g27990D,BnaC04g25100D,BnaC02g02620D,BnaCnng60870D,BnaA02g17740D,BnaAnng30370D,BnaA07g08720D,BnaC05g48790D,BnaA09g20220D,BnaC06g17250D,BnaA06g18220D,BnaC08g22920D,BnaA03g27500D,BnaA03g…
GO:0006026	aminoglycan catabolic process	Biological Process	60	2	1.02	0.27312	BnaC05g36460D,BnaA10g05680D
GO:0006030	chitin metabolic process	Biological Process	60	2	1.02	0.27312	BnaC05g36460D,BnaA10g05680D
GO:0006032	chitin catabolic process	Biological Process	60	2	1.02	0.27312	BnaC05g36460D,BnaA10g05680D
GO:0046348	amino sugar catabolic process	Biological Process	60	2	1.02	0.27312	BnaC05g36460D,BnaA10g05680D
GO:0055067	monovalent inorganic cation homeostasis	Biological Process	60	2	1.02	0.27312	BnaA02g07900D,BnaC09g02990D
GO:1901072	glucosamine-containing compound catabolic process	Biological Process	60	2	1.02	0.27312	BnaC05g36460D,BnaA10g05680D
GO:0043085	positive regulation of catalytic activity	Biological Process	257	6	4.39	0.27639	BnaC06g24480D,BnaA09g47080D,BnaA02g27990D,BnaC06g17310D,BnaC05g18380D,BnaA10g04580D
GO:0016311	dephosphorylation	Biological Process	309	7	5.27	0.27727	BnaA02g35060D,BnaC03g70910D,BnaCnng15910D,BnaCnng16680D,BnaA07g28020D,BnaC03g00330D,BnaC04g46510D
GO:0006102	isocitrate metabolic process	Biological Process	19	1	0.32	0.27902	BnaA03g04970D
GO:0006183	GTP biosynthetic process	Biological Process	19	1	0.32	0.27902	BnaA06g22660D
GO:0006777	Mo-molybdopterin cofactor biosynthetic process	Biological Process	19	1	0.32	0.27902	BnaA10g09380D
GO:0010223	secondary shoot formation	Biological Process	19	1	0.32	0.27902	BnaA04g11190D
GO:0010346	shoot axis formation	Biological Process	19	1	0.32	0.27902	BnaA04g11190D
GO:0010492	maintenance of shoot apical meristem identity	Biological Process	19	1	0.32	0.27902	BnaC09g02280D
GO:0010496	intercellular transport	Biological Process	19	1	0.32	0.27902	BnaC09g02280D
GO:0019346	transsulfuration	Biological Process	19	1	0.32	0.27902	BnaC05g48620D
GO:0019720	Mo-molybdopterin cofactor metabolic process	Biological Process	19	1	0.32	0.27902	BnaA10g09380D
GO:0032324	molybdopterin cofactor biosynthetic process	Biological Process	19	1	0.32	0.27902	BnaA10g09380D
GO:0034508	centromere complex assembly	Biological Process	19	1	0.32	0.27902	BnaC03g04500D
GO:0042753	positive regulation of circadian rhythm	Biological Process	19	1	0.32	0.27902	BnaC03g72320D
GO:0043243	positive regulation of protein complex disassembly	Biological Process	19	1	0.32	0.27902	BnaA09g29060D
GO:0043545	molybdopterin cofactor metabolic process	Biological Process	19	1	0.32	0.27902	BnaA10g09380D
GO:0051189	prosthetic group metabolic process	Biological Process	19	1	0.32	0.27902	BnaA10g09380D
GO:2001242	regulation of intrinsic apoptotic signaling pathway	Biological Process	19	1	0.32	0.27902	BnaA06g25920D
GO:1901137	carbohydrate derivative biosynthetic process	Biological Process	955	19	16.3	0.27934	BnaC06g10420D,BnaA02g19770D,BnaA10g27110D,BnaA01g32050D,BnaA06g22660D,BnaA06g32350D,BnaAnng28870D,BnaC07g35160D,BnaA09g18810D,BnaC05g18380D,BnaC01g06700D,BnaA05g03160D,BnaC03g01140D,BnaC03g03720D,BnaA10g22770D,BnaC03g09700D,BnaC06g08900D,BnaA03g25540D,BnaA09g23110D
GO:0005982	starch metabolic process	Biological Process	61	2	1.04	0.27945	BnaC05g48670D,BnaA10g15850D
GO:1901071	glucosamine-containing compound metabolic process	Biological Process	61	2	1.04	0.27945	BnaC05g36460D,BnaA10g05680D
GO:0008202	steroid metabolic process	Biological Process	108	3	1.84	0.2805	BnaA10g03180D,BnaC09g03160D,BnaC09g04540D
GO:0006091	generation of precursor metabolites and energy	Biological Process	630	13	10.75	0.28196	BnaC09g46980D,BnaA09g16400D,BnaA06g31910D,BnaA08g04190D,BnaC04g33690D,BnaC05g18380D,BnaC02g13370D,BnaA03g04970D,BnaC03g01130D,BnaC03g03460D,BnaA07g34980D,BnaA03g25740D,BnaA10g15850D
GO:0016482	cytoplasmic transport	Biological Process	793	16	13.53	0.28241	BnaAnng34280D,BnaC09g50920D,BnaCnng33720D,BnaC03g70910D,BnaCnng44660D,BnaC07g04030D,BnaA10g27220D,BnaA02g17740D,BnaAnng30370D,BnaC06g17250D,BnaA03g40040D,BnaC05g18380D,BnaC03g00170D,BnaC03g00670D,BnaC03g05560D,BnaC02g03830D
GO:0071702	organic substance transport	Biological Process	2238	42	38.19	0.28261	BnaA06g34380D,BnaAnng34280D,BnaC08g49740D,BnaC09g50920D,BnaC04g49940D,BnaC06g24480D,BnaC03g71230D,BnaCnng33720D,BnaCnng36920D,BnaC03g70910D,BnaCnng41930D,BnaCnng44660D,BnaC07g04030D,BnaA03g46790D,BnaC04g08330D,BnaC02g42910D,BnaA07g09410D,BnaA02g27990D,BnaA02g17740D,BnaAnng30370D,BnaA07g08720D,BnaC05g48740D,BnaC06g17250D,BnaA06g18220D,BnaC08g22920D,BnaC09g02020D,BnaA03g40040D,BnaA09g25890D,BnaC02g…
GO:0050790	regulation of catalytic activity	Biological Process	523	11	8.93	0.28307	BnaC06g24480D,BnaA09g47080D,BnaA02g27990D,BnaCnng15910D,BnaAnng10080D,BnaC06g17310D,BnaC05g18380D,BnaA10g04580D,BnaC03g01720D,BnaC03g02770D,BnaC04g46510D
GO:0034599	cellular response to oxidative stress	Biological Process	364	8	6.21	0.28407	BnaA06g14510D,BnaA04g20460D,BnaA07g23450D,BnaC09g01650D,BnaA01g00930D,BnaA07g33560D,BnaA07g32300D,BnaA06g25920D
GO:0009787	regulation of abscisic acid-activated signaling pathway	Biological Process	158	4	2.7	0.28436	BnaC06g24480D,BnaC03g69530D,BnaC01g36460D,BnaC03g00220D
GO:0019932	second-messenger-mediated signaling	Biological Process	109	3	1.86	0.28514	BnaA09g36050D,BnaUnng00010D,BnaA03g29020D
GO:0008104	protein localization	Biological Process	1848	35	31.54	0.28567	BnaAnng34280D,BnaC04g00010D,BnaC08g49740D,BnaCnng73280D,BnaC09g50920D,BnaC06g24480D,BnaCnng33720D,BnaCnng36920D,BnaC03g70910D,BnaCnng41930D,BnaCnng44660D,BnaC07g04030D,BnaA03g46790D,BnaC04g08330D,BnaA07g09410D,BnaA02g27990D,BnaA02g17740D,BnaAnng30370D,BnaC05g48740D,BnaC06g17250D,BnaA06g18220D,BnaC09g02020D,BnaA03g40040D,BnaA09g25890D,BnaC05g18380D,BnaA01g03560D,BnaC02g13210D,BnaA07g25560D,BnaC03g…
GO:0016126	sterol biosynthetic process	Biological Process	62	2	1.06	0.28579	BnaC09g03160D,BnaC09g04540D
GO:0035305	negative regulation of dephosphorylation	Biological Process	62	2	1.06	0.28579	BnaA07g28020D,BnaC04g46510D
GO:0006839	mitochondrial transport	Biological Process	159	4	2.71	0.28816	BnaC03g70910D,BnaAnng30370D,BnaC06g17250D,BnaC01g06390D
GO:0006915	apoptotic process	Biological Process	110	3	1.88	0.28978	BnaC04g00940D,BnaC05g18380D,BnaA06g25920D
GO:0043547	positive regulation of GTPase activity	Biological Process	110	3	1.88	0.28978	BnaC06g24480D,BnaA02g27990D,BnaA10g04580D
GO:0001763	morphogenesis of a branching structure	Biological Process	20	1	0.34	0.29133	BnaA04g11190D
GO:0001933	negative regulation of protein phosphorylation	Biological Process	20	1	0.34	0.29133	BnaA03g40040D
GO:0009310	amine catabolic process	Biological Process	20	1	0.34	0.29133	BnaCnng33720D
GO:0016144	S-glycoside biosynthetic process	Biological Process	20	1	0.34	0.29133	BnaC06g10420D
GO:0019758	glycosinolate biosynthetic process	Biological Process	20	1	0.34	0.29133	BnaC06g10420D
GO:0019761	glucosinolate biosynthetic process	Biological Process	20	1	0.34	0.29133	BnaC06g10420D
GO:0042402	cellular biogenic amine catabolic process	Biological Process	20	1	0.34	0.29133	BnaCnng33720D
GO:0048439	flower morphogenesis	Biological Process	20	1	0.34	0.29133	BnaC02g13170D
GO:0050667	homocysteine metabolic process	Biological Process	20	1	0.34	0.29133	BnaC05g48620D
GO:0070475	rRNA base methylation	Biological Process	20	1	0.34	0.29133	BnaC04g46480D
GO:1901879	regulation of protein depolymerization	Biological Process	20	1	0.34	0.29133	BnaC03g34290D
GO:0006022	aminoglycan metabolic process	Biological Process	63	2	1.08	0.29211	BnaC05g36460D,BnaA10g05680D
GO:0030150	protein import into mitochondrial matrix	Biological Process	63	2	1.08	0.29211	BnaC03g70910D,BnaC06g17250D
GO:0043647	inositol phosphate metabolic process	Biological Process	63	2	1.08	0.29211	BnaCnng16680D,BnaC09g05390D
GO:0071241	cellular response to inorganic substance	Biological Process	63	2	1.08	0.29211	BnaA03g40040D,BnaC03g02560D
GO:0000398	mRNA splicing, via spliceosome	Biological Process	421	9	7.18	0.29362	BnaA06g14980D,BnaAnng20030D,BnaA03g56510D,BnaC09g03290D,BnaC03g35370D,BnaC03g03450D,BnaC09g03410D,BnaA07g33080D,BnaC02g26510D
GO:0017038	protein import	Biological Process	263	6	4.49	0.29395	BnaAnng34280D,BnaC09g50920D,BnaC03g70910D,BnaAnng30370D,BnaC06g17250D,BnaC03g00170D
GO:0006399	tRNA metabolic process	Biological Process	475	10	8.11	0.29483	BnaC03g13340D,BnaCnng08570D,BnaAnng08940D,BnaA10g09380D,BnaA07g17620D,BnaA09g48300D,BnaC03g05580D,BnaC09g03450D,BnaC09g03560D,BnaC04g46480D
GO:0051049	regulation of transport	Biological Process	264	6	4.51	0.2969	BnaCnng44660D,BnaA02g27990D,BnaA06g18220D,BnaA03g40040D,BnaA07g32690D,BnaA06g25920D
GO:0032784	regulation of DNA-templated transcription, elongation	Biological Process	64	2	1.09	0.29843	BnaCnng44660D,BnaC02g03830D
GO:0006886	intracellular protein transport	Biological Process	1190	23	20.31	0.29976	BnaAnng34280D,BnaC08g49740D,BnaC09g50920D,BnaC06g24480D,BnaCnng33720D,BnaCnng36920D,BnaC03g70910D,BnaCnng41930D,BnaCnng44660D,BnaC07g04030D,BnaA07g09410D,BnaA02g27990D,BnaAnng30370D,BnaC06g17250D,BnaA06g18220D,BnaC09g02020D,BnaA03g40040D,BnaC05g18380D,BnaC03g00170D,BnaC03g04800D,BnaA02g03360D,BnaA07g35020D,BnaC02g03830D
GO:0009415	response to water	Biological Process	266	6	4.54	0.30281	BnaCnng23520D,BnaA05g31070D,BnaA06g25550D,BnaC04g56100D,BnaA02g07900D,BnaA07g32300D
GO:0006814	sodium ion transport	Biological Process	21	1	0.36	0.30343	BnaA03g40040D
GO:0009240	isopentenyl diphosphate biosynthetic process	Biological Process	21	1	0.36	0.30343	BnaC09g03160D
GO:0009269	response to desiccation	Biological Process	21	1	0.36	0.30343	BnaCnng23520D
GO:0030091	protein repair	Biological Process	21	1	0.36	0.30343	BnaC01g13210D
GO:0030308	negative regulation of cell growth	Biological Process	21	1	0.36	0.30343	BnaC03g02360D
GO:0042326	negative regulation of phosphorylation	Biological Process	21	1	0.36	0.30343	BnaA03g40040D
GO:0042780	tRNA 3'-end processing	Biological Process	21	1	0.36	0.30343	BnaCnng08570D
GO:0043618	regulation of transcription from RNA polymerase II promoter in response to stress	Biological Process	21	1	0.36	0.30343	BnaA04g23250D
GO:0046490	isopentenyl diphosphate metabolic process	Biological Process	21	1	0.36	0.30343	BnaC09g03160D
GO:0048506	regulation of timing of meristematic phase transition	Biological Process	21	1	0.36	0.30343	BnaCnng33720D
GO:0048510	regulation of timing of transition from vegetative to reproductive phase	Biological Process	21	1	0.36	0.30343	BnaCnng33720D
GO:0070084	protein initiator methionine removal	Biological Process	21	1	0.36	0.30343	BnaA07g18610D
GO:0071712	ER-associated misfolded protein catabolic process	Biological Process	21	1	0.36	0.30343	BnaC05g18380D
GO:0006605	protein targeting	Biological Process	479	10	8.17	0.30355	BnaAnng34280D,BnaC09g50920D,BnaCnng33720D,BnaC03g70910D,BnaC07g04030D,BnaAnng30370D,BnaC06g17250D,BnaA03g40040D,BnaC03g00170D,BnaC02g03830D
GO:0016236	macroautophagy	Biological Process	113	3	1.93	0.30374	BnaC05g18380D,BnaA06g25920D,BnaC02g03830D
GO:0042274	ribosomal small subunit biogenesis	Biological Process	113	3	1.93	0.30374	BnaC09g28670D,BnaA04g11190D,BnaA07g23080D
GO:0007034	vacuolar transport	Biological Process	165	4	2.82	0.31112	BnaC05g18380D,BnaC03g01780D,BnaA03g08750D,BnaC02g03830D
GO:0048588	developmental cell growth	Biological Process	115	3	1.96	0.31307	BnaAnng18550D,BnaA07g29880D,BnaC04g10040D
GO:0006546	glycine catabolic process	Biological Process	22	1	0.38	0.31532	BnaC08g15110D
GO:0006722	triterpenoid metabolic process	Biological Process	22	1	0.38	0.31532	BnaA07g06500D
GO:0008645	hexose transport	Biological Process	22	1	0.38	0.31532	BnaC04g49940D
GO:0009092	homoserine metabolic process	Biological Process	22	1	0.38	0.31532	BnaC05g48620D
GO:0009718	anthocyanin-containing compound biosynthetic process	Biological Process	22	1	0.38	0.31532	BnaA03g40040D
GO:0010039	response to iron ion	Biological Process	22	1	0.38	0.31532	BnaC03g00160D
GO:0015758	glucose transport	Biological Process	22	1	0.38	0.31532	BnaC04g49940D
GO:0016104	triterpenoid biosynthetic process	Biological Process	22	1	0.38	0.31532	BnaA07g06500D
GO:0045037	protein import into chloroplast stroma	Biological Process	22	1	0.38	0.31532	BnaC03g00170D
GO:0046323	glucose import	Biological Process	22	1	0.38	0.31532	BnaC04g49940D
GO:0046685	response to arsenic-containing substance	Biological Process	22	1	0.38	0.31532	BnaC03g01230D
GO:0071456	cellular response to hypoxia	Biological Process	22	1	0.38	0.31532	BnaA06g25920D
GO:0008033	tRNA processing	Biological Process	218	5	3.72	0.31605	BnaCnng08570D,BnaA10g09380D,BnaA09g48300D,BnaC03g05580D,BnaC04g46480D
GO:0019439	aromatic compound catabolic process	Biological Process	539	11	9.2	0.31612	BnaC06g24480D,BnaA06g14980D,BnaA01g29600D,BnaA02g27990D,BnaC09g03290D,BnaC05g18380D,BnaA10g04580D,BnaC03g01720D,BnaA10g19790D,BnaC04g09920D,BnaA07g33080D
GO:0033124	regulation of GTP catabolic process	Biological Process	116	3	1.98	0.31774	BnaC06g24480D,BnaA02g27990D,BnaA10g04580D
GO:0043087	regulation of GTPase activity	Biological Process	116	3	1.98	0.31774	BnaC06g24480D,BnaA02g27990D,BnaA10g04580D
GO:0060341	regulation of cellular localization	Biological Process	116	3	1.98	0.31774	BnaCnng44660D,BnaA06g18220D,BnaA03g40040D
GO:0051649	establishment of localization in cell	Biological Process	1937	36	33.06	0.32189	BnaAnng34280D,BnaC08g49740D,BnaC09g50920D,BnaC06g24480D,BnaCnng33720D,BnaCnng36920D,BnaC03g70910D,BnaCnng41930D,BnaCnng44660D,BnaC07g04030D,BnaA07g09410D,BnaA10g27220D,BnaA02g27990D,BnaA02g17740D,BnaAnng30370D,BnaA02g21600D,BnaC06g17250D,BnaA06g18220D,BnaC09g02020D,BnaA03g40040D,BnaA09g25890D,BnaC05g18380D,BnaA10g04580D,BnaC01g06390D,BnaC03g00170D,BnaC03g00670D,BnaC03g01780D,BnaC03g04340D,BnaC03g…
GO:0006184	GTP catabolic process	Biological Process	117	3	2	0.3224	BnaC06g24480D,BnaA02g27990D,BnaA10g04580D
GO:1901069	guanosine-containing compound catabolic process	Biological Process	117	3	2	0.3224	BnaC06g24480D,BnaA02g27990D,BnaA10g04580D
GO:0000375	RNA splicing, via transesterification reactions	Biological Process	434	9	7.41	0.32398	BnaA06g14980D,BnaAnng20030D,BnaA03g56510D,BnaC09g03290D,BnaC03g35370D,BnaC03g03450D,BnaC09g03410D,BnaA07g33080D,BnaC02g26510D
GO:0000377	RNA splicing, via transesterification reactions with bulged adenosine as nucleophile	Biological Process	434	9	7.41	0.32398	BnaA06g14980D,BnaAnng20030D,BnaA03g56510D,BnaC09g03290D,BnaC03g35370D,BnaC03g03450D,BnaC09g03410D,BnaA07g33080D,BnaC02g26510D
GO:1901419	regulation of response to alcohol	Biological Process	169	4	2.88	0.32652	BnaC06g24480D,BnaC03g69530D,BnaC01g36460D,BnaC03g00220D
GO:0009126	purine nucleoside monophosphate metabolic process	Biological Process	274	6	4.68	0.32666	BnaC05g18380D,BnaC03g01720D,BnaC03g03720D,BnaA10g22770D,BnaC06g08900D,BnaA03g25540D
GO:0009167	purine ribonucleoside monophosphate metabolic process	Biological Process	274	6	4.68	0.32666	BnaC05g18380D,BnaC03g01720D,BnaC03g03720D,BnaA10g22770D,BnaC06g08900D,BnaA03g25540D
GO:0006415	translational termination	Biological Process	23	1	0.39	0.32702	BnaA09g29060D
GO:0007041	lysosomal transport	Biological Process	23	1	0.39	0.32702	BnaC05g18380D
GO:0007409	axonogenesis	Biological Process	23	1	0.39	0.32702	BnaA03g40040D
GO:0015749	monosaccharide transport	Biological Process	23	1	0.39	0.32702	BnaC04g49940D
GO:0040034	regulation of development, heterochronic	Biological Process	23	1	0.39	0.32702	BnaCnng33720D
GO:0046184	aldehyde biosynthetic process	Biological Process	23	1	0.39	0.32702	BnaC03g00280D
GO:0061564	axon development	Biological Process	23	1	0.39	0.32702	BnaA03g40040D
GO:0071804	cellular potassium ion transport	Biological Process	23	1	0.39	0.32702	BnaA03g40040D
GO:0071805	potassium ion transmembrane transport	Biological Process	23	1	0.39	0.32702	BnaA03g40040D
GO:0051865	protein autoubiquitination	Biological Process	69	2	1.18	0.32985	BnaA07g14360D,BnaA07g22530D
GO:0000280	nuclear division	Biological Process	329	7	5.61	0.33121	BnaA05g28330D,BnaC04g00010D,BnaCnng73280D,BnaCnng61600D,BnaA10g29600D,BnaC09g41110D,BnaA09g21520D
GO:0006779	porphyrin-containing compound biosynthetic process	Biological Process	119	3	2.03	0.33174	BnaA03g47110D,BnaC06g17310D,BnaC07g39280D
GO:0010035	response to inorganic substance	Biological Process	936	18	15.97	0.33593	BnaCnng23520D,BnaA05g31070D,BnaA06g25550D,BnaA06g14510D,BnaC04g56100D,BnaA02g07900D,BnaA07g23450D,BnaC09g01650D,BnaA03g40040D,BnaC03g40200D,BnaC03g00160D,BnaC03g02560D,BnaC03g04330D,BnaC04g10040D,BnaA07g33560D,BnaA07g32300D,BnaA03g25740D,BnaA05g22450D
GO:0000819	sister chromatid segregation	Biological Process	120	3	2.05	0.3364	BnaC04g00010D,BnaCnng73280D,BnaCnng61600D
GO:0008154	actin polymerization or depolymerization	Biological Process	120	3	2.05	0.3364	BnaC04g13550D,BnaC03g34290D,BnaA03g09190D
GO:0010104	regulation of ethylene-activated signaling pathway	Biological Process	24	1	0.41	0.33851	BnaC09g04050D
GO:0010191	mucilage metabolic process	Biological Process	24	1	0.41	0.33851	BnaC03g03990D
GO:0035637	multicellular organismal signaling	Biological Process	24	1	0.41	0.33851	BnaA03g40040D
GO:0055081	anion homeostasis	Biological Process	24	1	0.41	0.33851	BnaA02g07900D
GO:0070297	regulation of phosphorelay signal transduction system	Biological Process	24	1	0.41	0.33851	BnaC09g04050D
GO:1901002	positive regulation of response to salt stress	Biological Process	24	1	0.41	0.33851	BnaA02g07900D
GO:2000116	regulation of cysteine-type endopeptidase activity	Biological Process	24	1	0.41	0.33851	BnaC05g18380D
GO:1901361	organic cyclic compound catabolic process	Biological Process	553	11	9.44	0.34574	BnaC06g24480D,BnaA06g14980D,BnaA01g29600D,BnaA02g27990D,BnaC09g03290D,BnaC05g18380D,BnaA10g04580D,BnaC03g01720D,BnaA10g19790D,BnaC04g09920D,BnaA07g33080D
GO:0042364	water-soluble vitamin biosynthetic process	Biological Process	72	2	1.23	0.34852	BnaA03g52690D,BnaC03g03500D
GO:0006448	regulation of translational elongation	Biological Process	25	1	0.43	0.34981	BnaA09g29060D
GO:0006656	phosphatidylcholine biosynthetic process	Biological Process	25	1	0.43	0.34981	BnaA07g22620D
GO:0016558	protein import into peroxisome matrix	Biological Process	25	1	0.43	0.34981	BnaC09g50920D
GO:0036294	cellular response to decreased oxygen levels	Biological Process	25	1	0.43	0.34981	BnaA06g25920D
GO:0043620	regulation of DNA-templated transcription in response to stress	Biological Process	25	1	0.43	0.34981	BnaA04g23250D
GO:0071453	cellular response to oxygen levels	Biological Process	25	1	0.43	0.34981	BnaA06g25920D
GO:0009640	photomorphogenesis	Biological Process	73	2	1.25	0.35471	BnaC03g61390D,BnaC09g02270D
GO:0048863	stem cell differentiation	Biological Process	73	2	1.25	0.35471	BnaC09g02280D,BnaC02g13170D
GO:0061025	membrane fusion	Biological Process	124	3	2.12	0.35504	BnaA02g27990D,BnaA03g40040D,BnaA07g33780D
GO:0072594	establishment of protein localization to organelle	Biological Process	448	9	7.65	0.35731	BnaAnng34280D,BnaC09g50920D,BnaCnng33720D,BnaC03g70910D,BnaC07g04030D,BnaAnng30370D,BnaC06g17250D,BnaC03g00170D,BnaC02g03830D
GO:1901565	organonitrogen compound catabolic process	Biological Process	950	18	16.21	0.35884	BnaA01g23690D,BnaC06g24480D,BnaCnng33720D,BnaC08g15110D,BnaA02g27990D,BnaAnng10080D,BnaCnng68080D,BnaA07g22530D,BnaC05g36460D,BnaC05g18380D,BnaA10g05680D,BnaA10g04580D,BnaA01g11040D,BnaC03g00220D,BnaC03g01720D,BnaC09g04050D,BnaA06g25920D,BnaA03g37330D
GO:0007033	vacuole organization	Biological Process	125	3	2.13	0.3597	BnaC05g18380D,BnaA06g25920D,BnaC02g03830D
GO:0009409	response to cold	Biological Process	231	5	3.94	0.35972	BnaA06g25550D,BnaA02g07900D,BnaA06g15510D,BnaC03g00160D,BnaC03g04330D
GO:0042440	pigment metabolic process	Biological Process	231	5	3.94	0.35972	BnaA03g47110D,BnaC06g17310D,BnaA04g06150D,BnaA03g40040D,BnaC07g39280D
GO:0006040	amino sugar metabolic process	Biological Process	74	2	1.26	0.36087	BnaC05g36460D,BnaA10g05680D
GO:0070613	regulation of protein processing	Biological Process	74	2	1.26	0.36087	BnaC05g18380D,BnaA06g25920D
GO:1903317	regulation of protein maturation	Biological Process	74	2	1.26	0.36087	BnaC05g18380D,BnaA06g25920D
GO:0000290	deadenylation-dependent decapping of nuclear-transcribed mRNA	Biological Process	26	1	0.44	0.36091	BnaA10g19790D
GO:0006597	spermine biosynthetic process	Biological Process	26	1	0.44	0.36091	BnaC09g42020D
GO:0016559	peroxisome fission	Biological Process	26	1	0.44	0.36091	BnaA05g05060D
GO:0030004	cellular monovalent inorganic cation homeostasis	Biological Process	26	1	0.44	0.36091	BnaA02g07900D
GO:0032509	endosome transport via multivesicular body sorting pathway	Biological Process	26	1	0.44	0.36091	BnaC05g18380D
GO:1901070	guanosine-containing compound biosynthetic process	Biological Process	26	1	0.44	0.36091	BnaA06g22660D
GO:0001522	pseudouridine synthesis	Biological Process	75	2	1.28	0.36701	BnaC09g43050D,BnaA09g48300D
GO:0072330	monocarboxylic acid biosynthetic process	Biological Process	398	8	6.79	0.36988	BnaA09g44160D,BnaC08g43130D,BnaC08g46130D,BnaC02g02670D,BnaA07g31890D,BnaC03g04180D,BnaC03g04350D,BnaC08g36720D
GO:0033036	macromolecule localization	Biological Process	2209	40	37.7	0.37153	BnaAnng34280D,BnaC04g00010D,BnaC08g49740D,BnaCnng73280D,BnaC09g50920D,BnaC06g24480D,BnaC03g71230D,BnaCnng33720D,BnaCnng36920D,BnaC03g70910D,BnaCnng41930D,BnaCnng44660D,BnaC07g04030D,BnaA03g46790D,BnaC04g08330D,BnaC02g42910D,BnaA07g09410D,BnaA02g27990D,BnaA02g17740D,BnaAnng30370D,BnaA07g08720D,BnaC05g48740D,BnaC06g17250D,BnaA06g18220D,BnaC08g22920D,BnaC09g02020D,BnaA03g40040D,BnaA09g25890D,BnaC02g…
GO:0005978	glycogen biosynthetic process	Biological Process	27	1	0.46	0.37183	BnaA10g15850D
GO:0006089	lactate metabolic process	Biological Process	27	1	0.46	0.37183	BnaA01g29410D
GO:0006545	glycine biosynthetic process	Biological Process	27	1	0.46	0.37183	BnaC01g01090D
GO:0009585	red, far-red light phototransduction	Biological Process	27	1	0.46	0.37183	BnaC09g02270D
GO:0009625	response to insect	Biological Process	27	1	0.46	0.37183	BnaA01g34970D
GO:0010074	maintenance of meristem identity	Biological Process	27	1	0.46	0.37183	BnaC09g02280D
GO:0016973	poly(A)+ mRNA export from nucleus	Biological Process	27	1	0.46	0.37183	BnaCnng44660D
GO:0018342	protein prenylation	Biological Process	27	1	0.46	0.37183	BnaC03g05360D
GO:0019264	glycine biosynthetic process from serine	Biological Process	27	1	0.46	0.37183	BnaC01g01090D
GO:0044070	regulation of anion transport	Biological Process	27	1	0.46	0.37183	BnaA07g32690D
GO:0052548	regulation of endopeptidase activity	Biological Process	27	1	0.46	0.37183	BnaC05g18380D
GO:0090316	positive regulation of intracellular protein transport	Biological Process	27	1	0.46	0.37183	BnaA03g40040D
GO:0097354	prenylation	Biological Process	27	1	0.46	0.37183	BnaC03g05360D
GO:0097428	protein maturation by iron-sulfur cluster transfer	Biological Process	27	1	0.46	0.37183	BnaC03g02590D
GO:0046112	nucleobase biosynthetic process	Biological Process	76	2	1.3	0.37313	BnaC07g28830D,BnaC09g03640D
GO:0008219	cell death	Biological Process	235	5	4.01	0.37321	BnaC04g00940D,BnaC05g18380D,BnaC03g02980D,BnaA03g15220D,BnaA06g25920D
GO:0016265	death	Biological Process	235	5	4.01	0.37321	BnaC04g00940D,BnaC05g18380D,BnaC03g02980D,BnaA03g15220D,BnaA06g25920D
GO:0048285	organelle fission	Biological Process	400	8	6.83	0.37502	BnaA05g28330D,BnaC04g00010D,BnaCnng73280D,BnaCnng61600D,BnaA10g29600D,BnaC09g41110D,BnaA05g05060D,BnaA09g21520D
GO:0006418	tRNA aminoacylation for protein translation	Biological Process	236	5	4.03	0.37659	BnaC03g13340D,BnaAnng08940D,BnaA07g17620D,BnaC09g03450D,BnaC09g03560D
GO:0033013	tetrapyrrole metabolic process	Biological Process	182	4	3.11	0.37675	BnaA03g47110D,BnaC06g17310D,BnaC03g03440D,BnaC07g39280D
GO:0030162	regulation of proteolysis	Biological Process	183	4	3.12	0.38061	BnaCnng11200D,BnaCnng68080D,BnaC05g18380D,BnaA06g25920D
GO:0000103	sulfate assimilation	Biological Process	28	1	0.48	0.38255	BnaA03g36860D
GO:0006771	riboflavin metabolic process	Biological Process	28	1	0.48	0.38255	BnaC03g03500D
GO:0009071	serine family amino acid catabolic process	Biological Process	28	1	0.48	0.38255	BnaC08g15110D
GO:0009231	riboflavin biosynthetic process	Biological Process	28	1	0.48	0.38255	BnaC03g03500D
GO:0016109	tetraterpenoid biosynthetic process	Biological Process	28	1	0.48	0.38255	BnaA04g06150D
GO:0016117	carotenoid biosynthetic process	Biological Process	28	1	0.48	0.38255	BnaA04g06150D
GO:0032482	Rab protein signal transduction	Biological Process	28	1	0.48	0.38255	BnaA06g18220D
GO:0042727	flavin-containing compound biosynthetic process	Biological Process	28	1	0.48	0.38255	BnaC03g03500D
GO:0042762	regulation of sulfur metabolic process	Biological Process	28	1	0.48	0.38255	BnaC06g10420D
GO:0051046	regulation of secretion	Biological Process	28	1	0.48	0.38255	BnaA06g18220D
GO:0055088	lipid homeostasis	Biological Process	28	1	0.48	0.38255	BnaA10g03180D
GO:0072659	protein localization to plasma membrane	Biological Process	28	1	0.48	0.38255	BnaA03g40040D
GO:0097193	intrinsic apoptotic signaling pathway	Biological Process	28	1	0.48	0.38255	BnaA06g25920D
GO:1900376	regulation of secondary metabolite biosynthetic process	Biological Process	28	1	0.48	0.38255	BnaC06g10420D
GO:0000302	response to reactive oxygen species	Biological Process	403	8	6.88	0.38275	BnaA06g14510D,BnaA07g23450D,BnaC09g01650D,BnaC03g40200D,BnaC03g00160D,BnaA07g33560D,BnaA03g25740D,BnaA05g22450D
GO:0006397	mRNA processing	Biological Process	683	13	11.66	0.38397	BnaCnng44660D,BnaA06g14980D,BnaAnng20030D,BnaA01g29600D,BnaA09g14050D,BnaA03g56510D,BnaC09g03290D,BnaC09g02600D,BnaC03g35370D,BnaC03g03450D,BnaC09g03410D,BnaA07g33080D,BnaC02g26510D
GO:0006888	ER to Golgi vesicle-mediated transport	Biological Process	184	4	3.14	0.38447	BnaA10g27220D,BnaA03g40040D,BnaC05g18380D,BnaC03g00670D
GO:0030243	cellulose metabolic process	Biological Process	184	4	3.14	0.38447	BnaA09g11640D,BnaC03g02050D,BnaC03g03990D,BnaC09g05820D
GO:0006534	cysteine metabolic process	Biological Process	78	2	1.33	0.3853	BnaC03g13300D,BnaC05g48620D
GO:0016226	iron-sulfur cluster assembly	Biological Process	78	2	1.33	0.3853	BnaA03g25740D,BnaC07g41520D
GO:0031163	metallo-sulfur cluster assembly	Biological Process	78	2	1.33	0.3853	BnaA03g25740D,BnaC07g41520D
GO:0006626	protein targeting to mitochondrion	Biological Process	131	3	2.24	0.38748	BnaC03g70910D,BnaAnng30370D,BnaC06g17250D
GO:0006790	sulfur compound metabolic process	Biological Process	574	11	9.8	0.39095	BnaC06g10420D,BnaC03g13300D,BnaA06g20200D,BnaC08g46110D,BnaC05g48620D,BnaCnng16680D,BnaAnng10080D,BnaC09g03160D,BnaC04g19270D,BnaA08g17560D,BnaA03g36860D
GO:0009110	vitamin biosynthetic process	Biological Process	79	2	1.35	0.39134	BnaA03g52690D,BnaC03g03500D
GO:0034754	cellular hormone metabolic process	Biological Process	79	2	1.35	0.39134	BnaA01g31390D,BnaC09g03810D
GO:0007264	small GTPase mediated signal transduction	Biological Process	132	3	2.25	0.39208	BnaA02g33600D,BnaC02g23390D,BnaA06g18220D
GO:0017144	drug metabolic process	Biological Process	132	3	2.25	0.39208	BnaCnng33720D,BnaA01g08400D,BnaC05g18380D
GO:0046467	membrane lipid biosynthetic process	Biological Process	132	3	2.25	0.39208	BnaA10g27110D,BnaC01g06700D,BnaC03g04350D
GO:0070585	protein localization to mitochondrion	Biological Process	132	3	2.25	0.39208	BnaC03g70910D,BnaAnng30370D,BnaC06g17250D
GO:0072655	establishment of protein localization to mitochondrion	Biological Process	132	3	2.25	0.39208	BnaC03g70910D,BnaAnng30370D,BnaC06g17250D
GO:0009306	protein secretion	Biological Process	29	1	0.49	0.3931	BnaA06g18220D
GO:0031670	cellular response to nutrient	Biological Process	29	1	0.49	0.3931	BnaA06g13400D
GO:0042435	indole-containing compound biosynthetic process	Biological Process	29	1	0.49	0.3931	BnaC03g02240D
GO:0043009	chordate embryonic development	Biological Process	29	1	0.49	0.3931	BnaCnng44660D
GO:0070588	calcium ion transmembrane transport	Biological Process	29	1	0.49	0.3931	BnaA06g25920D
GO:0071472	cellular response to salt stress	Biological Process	29	1	0.49	0.3931	BnaA05g31070D
GO:1901607	alpha-amino acid biosynthetic process	Biological Process	464	9	7.92	0.39588	BnaC03g40970D,BnaC09g22060D,BnaC03g13300D,BnaC09g45590D,BnaC09g44740D,BnaC01g01090D,BnaC03g02240D,BnaC03g04190D,BnaC03g05110D
GO:0071695	anatomical structure maturation	Biological Process	81	2	1.38	0.40335	BnaAnng18550D,BnaA02g07900D
GO:0006353	DNA-templated transcription, termination	Biological Process	30	1	0.51	0.40347	BnaC01g18410D
GO:0007602	phototransduction	Biological Process	30	1	0.51	0.40347	BnaC09g02270D
GO:0009567	double fertilization forming a zygote and endosperm	Biological Process	30	1	0.51	0.40347	BnaA03g40040D
GO:0010075	regulation of meristem growth	Biological Process	30	1	0.51	0.40347	BnaC02g13170D
GO:0030155	regulation of cell adhesion	Biological Process	30	1	0.51	0.40347	BnaA03g40040D
GO:0046855	inositol phosphate dephosphorylation	Biological Process	30	1	0.51	0.40347	BnaCnng16680D
GO:0048477	oogenesis	Biological Process	30	1	0.51	0.40347	BnaCnng44660D
GO:0048767	root hair elongation	Biological Process	30	1	0.51	0.40347	BnaAnng18550D
GO:0071545	inositol phosphate catabolic process	Biological Process	30	1	0.51	0.40347	BnaCnng16680D
GO:0016192	vesicle-mediated transport	Biological Process	1205	22	20.56	0.40351	BnaA08g25060D,BnaCnng36920D,BnaC01g19190D,BnaC04g08330D,BnaA07g09410D,BnaA10g27220D,BnaA02g27990D,BnaA02g17740D,BnaA07g20140D,BnaA06g18220D,BnaC09g02020D,BnaA03g40040D,BnaA09g25890D,BnaC05g18380D,BnaC03g00270D,BnaC03g00670D,BnaC03g04800D,BnaC03g05220D,BnaC03g05560D,BnaA07g33780D,BnaA03g09950D,BnaC02g03830D
GO:0065003	macromolecular complex assembly	Biological Process	1150	21	19.63	0.40677	BnaC01g36060D,BnaC09g28670D,BnaAnng20030D,BnaA04g11190D,BnaC03g34290D,BnaC08g26570D,BnaA03g11640D,BnaC05g48440D,BnaA07g23080D,BnaC08g24220D,BnaC09g02210D,BnaA03g26930D,BnaC05g18380D,BnaA01g00930D,BnaC03g35370D,BnaC03g02590D,BnaA03g22040D,BnaC03g04500D,BnaC09g05400D,BnaA07g33780D,BnaC02g26510D
GO:0009150	purine ribonucleotide metabolic process	Biological Process	525	10	8.96	0.40715	BnaC06g24480D,BnaA02g27990D,BnaA06g22660D,BnaC05g18380D,BnaA10g04580D,BnaC03g01720D,BnaC03g03720D,BnaA10g22770D,BnaC06g08900D,BnaA03g25540D
GO:0006396	RNA processing	Biological Process	1610	29	27.48	0.40925	BnaC01g36060D,BnaC04g49470D,BnaC09g43050D,BnaCnng44660D,BnaA06g14980D,BnaAnng20030D,BnaCnng08570D,BnaA01g29600D,BnaA09g14050D,BnaC05g48650D,BnaA06g32370D,BnaA03g56510D,BnaA10g09380D,BnaC05g39170D,BnaC09g03290D,BnaC09g02600D,BnaA07g13270D,BnaA09g48300D,BnaC02g13350D,BnaC03g35370D,BnaC03g02430D,BnaC03g03450D,BnaC03g05390D,BnaC03g05580D,BnaC09g03410D,BnaC09g04180D,BnaA07g33080D,BnaC02g26510D,BnaC04g…
GO:0007186	G-protein coupled receptor signaling pathway	Biological Process	82	2	1.4	0.40931	BnaC09g03010D,BnaC04g35930D
GO:0009765	photosynthesis, light harvesting	Biological Process	82	2	1.4	0.40931	BnaA06g31910D,BnaA08g04190D
GO:0016053	organic acid biosynthetic process	Biological Process	981	18	16.74	0.41048	BnaA09g44160D,BnaC08g43130D,BnaC03g40970D,BnaC09g22060D,BnaC03g13300D,BnaC08g46130D,BnaC02g02670D,BnaA07g31890D,BnaA03g52690D,BnaC09g45590D,BnaC09g44740D,BnaC01g01090D,BnaC03g02240D,BnaC03g04180D,BnaC03g04190D,BnaC03g04350D,BnaC08g36720D,BnaC03g05110D
GO:0046394	carboxylic acid biosynthetic process	Biological Process	981	18	16.74	0.41048	BnaA09g44160D,BnaC08g43130D,BnaC03g40970D,BnaC09g22060D,BnaC03g13300D,BnaC08g46130D,BnaC02g02670D,BnaA07g31890D,BnaA03g52690D,BnaC09g45590D,BnaC09g44740D,BnaC01g01090D,BnaC03g02240D,BnaC03g04180D,BnaC03g04190D,BnaC03g04350D,BnaC08g36720D,BnaC03g05110D
GO:0006914	autophagy	Biological Process	191	4	3.26	0.41136	BnaC05g18380D,BnaA10g26110D,BnaA06g25920D,BnaC02g03830D
GO:0034613	cellular protein localization	Biological Process	1383	25	23.6	0.41271	BnaAnng34280D,BnaC04g00010D,BnaC08g49740D,BnaCnng73280D,BnaC09g50920D,BnaC06g24480D,BnaCnng33720D,BnaCnng36920D,BnaC03g70910D,BnaCnng41930D,BnaCnng44660D,BnaC07g04030D,BnaA07g09410D,BnaA02g27990D,BnaAnng30370D,BnaC06g17250D,BnaA06g18220D,BnaC09g02020D,BnaA03g40040D,BnaC05g18380D,BnaC03g00170D,BnaC03g04800D,BnaA02g03360D,BnaA07g35020D,BnaC02g03830D
GO:0009583	detection of light stimulus	Biological Process	31	1	0.53	0.41366	BnaC09g02270D
GO:0009691	cytokinin biosynthetic process	Biological Process	31	1	0.53	0.41366	BnaC09g03810D
GO:0009850	auxin metabolic process	Biological Process	31	1	0.53	0.41366	BnaA01g31390D
GO:0010218	response to far red light	Biological Process	31	1	0.53	0.41366	BnaA03g40040D
GO:0043467	regulation of generation of precursor metabolites and energy	Biological Process	31	1	0.53	0.41366	BnaC05g18380D
GO:0046838	phosphorylated carbohydrate dephosphorylation	Biological Process	31	1	0.53	0.41366	BnaCnng16680D
GO:0050821	protein stabilization	Biological Process	31	1	0.53	0.41366	BnaC02g12680D
GO:0051017	actin filament bundle assembly	Biological Process	31	1	0.53	0.41366	BnaC09g02450D
GO:0061572	actin filament bundle organization	Biological Process	31	1	0.53	0.41366	BnaC09g02450D
GO:0009743	response to carbohydrate	Biological Process	83	2	1.42	0.41524	BnaAnng38970D,BnaA03g40040D
GO:0034976	response to endoplasmic reticulum stress	Biological Process	83	2	1.42	0.41524	BnaC05g18380D,BnaA06g25920D
GO:0051301	cell division	Biological Process	756	14	12.9	0.4159	BnaA05g28330D,BnaC04g00010D,BnaCnng73280D,BnaAnng18550D,BnaCnng44660D,BnaCnng61600D,BnaA10g29600D,BnaC09g41110D,BnaA03g40040D,BnaA01g00700D,BnaC04g10040D,BnaA09g21520D,BnaC09g05080D,BnaA10g02230D
GO:0007166	cell surface receptor signaling pathway	Biological Process	248	5	4.23	0.41699	BnaA06g07930D,BnaC09g03010D,BnaC05g18380D,BnaA07g35070D,BnaC04g35930D
GO:0009860	pollen tube growth	Biological Process	84	2	1.43	0.42114	BnaA07g29880D,BnaC04g10040D
GO:0006310	DNA recombination	Biological Process	306	6	5.22	0.42345	BnaCnng41730D,BnaCnng44660D,BnaCnng09490D,BnaC09g41110D,BnaC07g28180D,BnaC03g03340D
GO:0007292	female gamete generation	Biological Process	32	1	0.55	0.42367	BnaCnng44660D
GO:0016108	tetraterpenoid metabolic process	Biological Process	32	1	0.55	0.42367	BnaA04g06150D
GO:0016116	carotenoid metabolic process	Biological Process	32	1	0.55	0.42367	BnaA04g06150D
GO:0031167	rRNA methylation	Biological Process	32	1	0.55	0.42367	BnaC04g46480D
GO:0031344	regulation of cell projection organization	Biological Process	32	1	0.55	0.42367	BnaCnng44660D
GO:0042538	hyperosmotic salinity response	Biological Process	32	1	0.55	0.42367	BnaA02g07900D
GO:0046283	anthocyanin-containing compound metabolic process	Biological Process	32	1	0.55	0.42367	BnaA03g40040D
GO:0051222	positive regulation of protein transport	Biological Process	32	1	0.55	0.42367	BnaA03g40040D
GO:0052547	regulation of peptidase activity	Biological Process	32	1	0.55	0.42367	BnaC05g18380D
GO:0009411	response to UV	Biological Process	85	2	1.45	0.42701	BnaC03g40200D,BnaA05g22450D
GO:0032880	regulation of protein localization	Biological Process	85	2	1.45	0.42701	BnaCnng44660D,BnaA03g40040D
GO:0043038	amino acid activation	Biological Process	251	5	4.28	0.42704	BnaC03g13340D,BnaAnng08940D,BnaA07g17620D,BnaC09g03450D,BnaC09g03560D
GO:0043039	tRNA aminoacylation	Biological Process	251	5	4.28	0.42704	BnaC03g13340D,BnaAnng08940D,BnaA07g17620D,BnaC09g03450D,BnaC09g03560D
GO:0070727	cellular macromolecule localization	Biological Process	1397	25	23.84	0.43265	BnaAnng34280D,BnaC04g00010D,BnaC08g49740D,BnaCnng73280D,BnaC09g50920D,BnaC06g24480D,BnaCnng33720D,BnaCnng36920D,BnaC03g70910D,BnaCnng41930D,BnaCnng44660D,BnaC07g04030D,BnaA07g09410D,BnaA02g27990D,BnaAnng30370D,BnaC06g17250D,BnaA06g18220D,BnaC09g02020D,BnaA03g40040D,BnaC05g18380D,BnaC03g00170D,BnaC03g04800D,BnaA02g03360D,BnaA07g35020D,BnaC02g03830D
GO:0051274	beta-glucan biosynthetic process	Biological Process	141	3	2.41	0.43306	BnaC03g02050D,BnaC03g03990D,BnaC09g05820D
GO:0000463	maturation of LSU-rRNA from tricistronic rRNA transcript (SSU-rRNA, 5.8S rRNA, LSU-rRNA)	Biological Process	33	1	0.56	0.43352	BnaC04g49470D
GO:0007009	plasma membrane organization	Biological Process	33	1	0.56	0.43352	BnaA03g40040D
GO:0010162	seed dormancy process	Biological Process	33	1	0.56	0.43352	BnaA10g26360D
GO:0010506	regulation of autophagy	Biological Process	33	1	0.56	0.43352	BnaA10g26110D
GO:0022611	dormancy process	Biological Process	33	1	0.56	0.43352	BnaA10g26360D
GO:0030178	negative regulation of Wnt signaling pathway	Biological Process	33	1	0.56	0.43352	BnaA06g07930D
GO:0045324	late endosome to vacuole transport	Biological Process	33	1	0.56	0.43352	BnaC02g03830D
GO:0048015	phosphatidylinositol-mediated signaling	Biological Process	33	1	0.56	0.43352	BnaC02g03830D
GO:0060070	canonical Wnt signaling pathway	Biological Process	33	1	0.56	0.43352	BnaC05g18380D
GO:0060828	regulation of canonical Wnt signaling pathway	Biological Process	33	1	0.56	0.43352	BnaC05g18380D
GO:0009657	plastid organization	Biological Process	253	5	4.32	0.43372	BnaA09g36210D,BnaA10g08850D,BnaA07g27750D,BnaC03g04340D,BnaA05g21710D
GO:0009628	response to abiotic stimulus	Biological Process	1629	29	27.8	0.43438	BnaAnng34280D,BnaCnng23520D,BnaC04g00020D,BnaC03g61390D,BnaAnng38970D,BnaC03g71230D,BnaA05g31070D,BnaC03g69530D,BnaA06g25550D,BnaCnng44660D,BnaC04g56100D,BnaC01g36460D,BnaA02g07900D,BnaC09g02270D,BnaA03g40040D,BnaA05g06880D,BnaC02g12680D,BnaA04g23250D,BnaC03g40200D,BnaA06g15510D,BnaC03g00160D,BnaC03g00220D,BnaC03g04330D,BnaC09g05330D,BnaA07g35850D,BnaA07g32300D,BnaA06g25920D,BnaC02g06060D,BnaA05g…
GO:0009651	response to salt stress	Biological Process	310	6	5.29	0.43551	BnaA05g31070D,BnaC03g69530D,BnaA06g25550D,BnaC01g36460D,BnaA02g07900D,BnaC03g00220D
GO:0034660	ncRNA metabolic process	Biological Process	882	16	15.05	0.43733	BnaC01g36060D,BnaC04g49470D,BnaC03g13340D,BnaCnng08570D,BnaC05g48650D,BnaAnng08940D,BnaA10g09380D,BnaA07g17620D,BnaA07g13270D,BnaA09g48300D,BnaC03g02430D,BnaC03g05390D,BnaC03g05580D,BnaC09g03450D,BnaC09g03560D,BnaC04g46480D
GO:0042446	hormone biosynthetic process	Biological Process	87	2	1.48	0.43866	BnaA10g03180D,BnaC09g03810D
GO:0051641	cellular localization	Biological Process	2153	38	36.74	0.4388	BnaAnng34280D,BnaC04g00010D,BnaC08g49740D,BnaCnng73280D,BnaC09g50920D,BnaC06g24480D,BnaCnng33720D,BnaCnng36920D,BnaC03g70910D,BnaCnng41930D,BnaCnng44660D,BnaC07g04030D,BnaA07g09410D,BnaA10g27220D,BnaA02g27990D,BnaA02g17740D,BnaAnng30370D,BnaA02g21600D,BnaC06g17250D,BnaA06g18220D,BnaC09g02020D,BnaA03g40040D,BnaA09g25890D,BnaC05g18380D,BnaA10g04580D,BnaC01g06390D,BnaC03g00170D,BnaC03g00670D,BnaC03g…
GO:0051129	negative regulation of cellular component organization	Biological Process	143	3	2.44	0.44203	BnaA05g28330D,BnaCnng44660D,BnaC03g34290D
GO:0002098	tRNA wobble uridine modification	Biological Process	34	1	0.58	0.44319	BnaA10g09380D
GO:0006526	arginine biosynthetic process	Biological Process	34	1	0.58	0.44319	BnaC09g45590D
GO:0009639	response to red or far red light	Biological Process	201	4	3.43	0.44932	BnaC03g61390D,BnaC09g02270D,BnaA03g40040D,BnaA05g06880D
GO:0009636	response to toxic substance	Biological Process	315	6	5.38	0.45053	BnaA02g07900D,BnaA04g20460D,BnaA01g00930D,BnaC03g40200D,BnaA07g32300D,BnaA05g22450D
GO:0044255	cellular lipid metabolic process	Biological Process	1121	20	19.13	0.45158	BnaA07g39140D,BnaA09g44160D,BnaC01g35830D,BnaC08g43130D,BnaA09g46210D,BnaA04g24960D,BnaC08g46130D,BnaA10g27110D,BnaC02g02670D,BnaA07g31890D,BnaA04g11760D,BnaCnng16680D,BnaA07g22620D,BnaC09g03160D,BnaA04g06150D,BnaA07g06500D,BnaC01g06700D,BnaC03g04180D,BnaC03g04350D,BnaC08g36720D
GO:0006488	dolichol-linked oligosaccharide biosynthetic process	Biological Process	35	1	0.6	0.45271	BnaC07g35160D
GO:0017004	cytochrome complex assembly	Biological Process	35	1	0.6	0.45271	BnaA01g00930D
GO:0008299	isoprenoid biosynthetic process	Biological Process	202	4	3.45	0.45308	BnaA07g39140D,BnaC09g03160D,BnaA04g06150D,BnaA07g06500D
GO:0048507	meristem development	Biological Process	202	4	3.45	0.45308	BnaCnng33720D,BnaA04g11190D,BnaC09g02280D,BnaC02g13170D
GO:0016052	carbohydrate catabolic process	Biological Process	661	12	11.28	0.45478	BnaCnng30870D,BnaA09g11640D,BnaA01g08400D,BnaA01g23900D,BnaC05g48310D,BnaCnng15740D,BnaC04g33690D,BnaA02g15350D,BnaCnng02280D,BnaC03g03910D,BnaA07g34980D,BnaA06g26920D
GO:0006767	water-soluble vitamin metabolic process	Biological Process	90	2	1.54	0.45588	BnaA03g52690D,BnaC03g03500D
GO:0048666	neuron development	Biological Process	90	2	1.54	0.45588	BnaCnng44660D,BnaA03g40040D
GO:0034645	cellular macromolecule biosynthetic process	Biological Process	7530	130	128.51	0.4564	BnaA05g28330D,BnaA02g06470D,BnaC04g03300D,BnaAnng11460D,BnaA03g56870D,BnaC09g46540D,BnaA09g44030D,BnaA03g55490D,BnaCnng31910D,BnaC03g71220D,BnaC07g50070D,BnaC08g45360D,BnaC08g45280D,BnaA06g13400D,BnaA09g36210D,BnaAnng18550D,BnaAnng19390D,BnaCnng44660D,BnaA03g53870D,BnaC01g36340D,BnaC02g11990D,BnaA09g16470D,BnaC04g08490D,BnaCnng54330D,BnaC03g13320D,BnaC03g13340D,BnaC08g46010D,BnaC08g46120D,BnaCnng…
GO:0006364	rRNA processing	Biological Process	375	7	6.4	0.45851	BnaC01g36060D,BnaC04g49470D,BnaC05g48650D,BnaA07g13270D,BnaC03g02430D,BnaC03g05390D,BnaC04g46480D
GO:0045595	regulation of cell differentiation	Biological Process	147	3	2.51	0.45981	BnaCnng44660D,BnaC09g02280D,BnaC02g13170D
GO:0006906	vesicle fusion	Biological Process	91	2	1.55	0.46156	BnaA02g27990D,BnaA07g33780D
GO:0005977	glycogen metabolic process	Biological Process	36	1	0.61	0.46206	BnaA10g15850D
GO:0006112	energy reserve metabolic process	Biological Process	36	1	0.61	0.46206	BnaA10g15850D
GO:0006301	postreplication repair	Biological Process	36	1	0.61	0.46206	BnaC05g18380D
GO:0030837	negative regulation of actin filament polymerization	Biological Process	36	1	0.61	0.46206	BnaC03g34290D
GO:0032272	negative regulation of protein polymerization	Biological Process	36	1	0.61	0.46206	BnaC03g34290D
GO:0032388	positive regulation of intracellular transport	Biological Process	36	1	0.61	0.46206	BnaA03g40040D
GO:0048017	inositol lipid-mediated signaling	Biological Process	36	1	0.61	0.46206	BnaC02g03830D
GO:0048667	cell morphogenesis involved in neuron differentiation	Biological Process	36	1	0.61	0.46206	BnaA03g40040D
GO:0048812	neuron projection morphogenesis	Biological Process	36	1	0.61	0.46206	BnaA03g40040D
GO:0070940	dephosphorylation of RNA polymerase II C-terminal domain	Biological Process	36	1	0.61	0.46206	BnaC03g00330D
GO:0010015	root morphogenesis	Biological Process	148	3	2.53	0.46422	BnaAnng18550D,BnaA01g08400D,BnaC09g02280D
GO:0042445	hormone metabolic process	Biological Process	148	3	2.53	0.46422	BnaA01g31390D,BnaA10g03180D,BnaC09g03810D
GO:0043086	negative regulation of catalytic activity	Biological Process	148	3	2.53	0.46422	BnaC03g01720D,BnaC03g02770D,BnaC04g46510D
GO:0034470	ncRNA processing	Biological Process	609	11	10.39	0.46687	BnaC01g36060D,BnaC04g49470D,BnaCnng08570D,BnaC05g48650D,BnaA10g09380D,BnaA07g13270D,BnaA09g48300D,BnaC03g02430D,BnaC03g05390D,BnaC03g05580D,BnaC04g46480D
GO:0010646	regulation of cell communication	Biological Process	611	11	10.43	0.47118	BnaC06g24480D,BnaC03g69530D,BnaC01g36460D,BnaC04g00940D,BnaA06g07930D,BnaA03g29020D,BnaA03g40040D,BnaC05g18380D,BnaC03g00220D,BnaC09g04050D,BnaA06g25920D
GO:0006020	inositol metabolic process	Biological Process	37	1	0.63	0.47125	BnaA01g23900D
GO:0006972	hyperosmotic response	Biological Process	37	1	0.63	0.47125	BnaA02g07900D
GO:0009566	fertilization	Biological Process	37	1	0.63	0.47125	BnaA03g40040D
GO:0035266	meristem growth	Biological Process	37	1	0.63	0.47125	BnaC02g13170D
GO:0045664	regulation of neuron differentiation	Biological Process	37	1	0.63	0.47125	BnaCnng44660D
GO:0080147	root hair cell development	Biological Process	37	1	0.63	0.47125	BnaAnng18550D
GO:0031400	negative regulation of protein modification process	Biological Process	93	2	1.59	0.4728	BnaA07g28020D,BnaA03g40040D
GO:0006996	organelle organization	Biological Process	2882	50	49.18	0.47304	BnaA05g28330D,BnaC04g00010D,BnaCnng73280D,BnaC01g36060D,BnaC09g50920D,BnaA02g35060D,BnaCnng33720D,BnaC04g13550D,BnaC03g70910D,BnaA09g36210D,BnaC09g28670D,BnaC07g04030D,BnaC08g46010D,BnaCnng09490D,BnaA04g11190D,BnaC03g34290D,BnaA02g27990D,BnaC08g26570D,BnaCnng61600D,BnaA10g08850D,BnaAnng30370D,BnaA10g29600D,BnaC09g41110D,BnaA07g23080D,BnaA07g27750D,BnaC06g17250D,BnaC08g24220D,BnaC09g03210D,BnaC09g…
GO:0009793	embryo development ending in seed dormancy	Biological Process	266	5	4.54	0.47666	BnaA03g55670D,BnaC09g02280D,BnaC02g13170D,BnaC03g00570D,BnaA03g25740D
GO:0032879	regulation of localization	Biological Process	324	6	5.53	0.47731	BnaCnng44660D,BnaA02g27990D,BnaA06g18220D,BnaA03g40040D,BnaA07g32690D,BnaA06g25920D
GO:0009832	plant-type cell wall biogenesis	Biological Process	151	3	2.58	0.47734	BnaA01g00700D,BnaC09g05080D,BnaA10g02230D
GO:0006612	protein targeting to membrane	Biological Process	94	2	1.6	0.47837	BnaAnng34280D,BnaA03g40040D
GO:0042542	response to hydrogen peroxide	Biological Process	325	6	5.55	0.48027	BnaA06g14510D,BnaA07g23450D,BnaC09g01650D,BnaC03g00160D,BnaA07g33560D,BnaA03g25740D
GO:0006282	regulation of DNA repair	Biological Process	38	1	0.65	0.48028	BnaC05g39170D
GO:0010252	auxin homeostasis	Biological Process	38	1	0.65	0.48028	BnaA04g11190D
GO:0010286	heat acclimation	Biological Process	38	1	0.65	0.48028	BnaA02g07900D
GO:0035999	tetrahydrofolate interconversion	Biological Process	38	1	0.65	0.48028	BnaC01g01090D
GO:0046173	polyol biosynthetic process	Biological Process	38	1	0.65	0.48028	BnaC09g05390D
GO:0046364	monosaccharide biosynthetic process	Biological Process	38	1	0.65	0.48028	BnaA03g52690D
GO:0050767	regulation of neurogenesis	Biological Process	38	1	0.65	0.48028	BnaCnng44660D
GO:0016072	rRNA metabolic process	Biological Process	383	7	6.54	0.48037	BnaC01g36060D,BnaC04g49470D,BnaC05g48650D,BnaA07g13270D,BnaC03g02430D,BnaC03g05390D,BnaC04g46480D
GO:0009658	chloroplast organization	Biological Process	210	4	3.58	0.4828	BnaA10g08850D,BnaA07g27750D,BnaC03g04340D,BnaA05g21710D
GO:0006298	mismatch repair	Biological Process	39	1	0.67	0.48916	BnaC02g27290D
GO:0046834	lipid phosphorylation	Biological Process	39	1	0.67	0.48916	BnaCnng16680D
GO:0046854	phosphatidylinositol phosphorylation	Biological Process	39	1	0.67	0.48916	BnaCnng16680D
GO:0051187	cofactor catabolic process	Biological Process	39	1	0.67	0.48916	BnaC05g18380D
GO:0006367	transcription initiation from RNA polymerase II promoter	Biological Process	96	2	1.64	0.4894	BnaC08g45360D,BnaC09g04130D
GO:0043067	regulation of programmed cell death	Biological Process	155	3	2.65	0.49461	BnaC04g00940D,BnaC05g18380D,BnaA06g25920D
GO:0006817	phosphate ion transport	Biological Process	40	1	0.68	0.49789	BnaA05g06230D
GO:0006885	regulation of pH	Biological Process	40	1	0.68	0.49789	BnaC09g02990D
GO:0009749	response to glucose	Biological Process	40	1	0.68	0.49789	BnaAnng38970D
GO:0031333	negative regulation of protein complex assembly	Biological Process	40	1	0.68	0.49789	BnaC03g34290D
GO:0043687	post-translational protein modification	Biological Process	40	1	0.68	0.49789	BnaC05g39170D
GO:0045039	protein import into mitochondrial inner membrane	Biological Process	40	1	0.68	0.49789	BnaAnng30370D
GO:0043933	macromolecular complex subunit organization	Biological Process	1503	26	25.65	0.50023	BnaC01g36060D,BnaC04g13550D,BnaC09g28670D,BnaAnng20030D,BnaA04g11190D,BnaC03g34290D,BnaC08g26570D,BnaA03g11640D,BnaC05g48440D,BnaA09g29060D,BnaA07g23080D,BnaC08g24220D,BnaC09g02450D,BnaC09g02210D,BnaA03g26930D,BnaC05g18380D,BnaA01g00930D,BnaC03g35370D,BnaC03g02590D,BnaA03g22040D,BnaC03g04500D,BnaC09g05400D,BnaA07g33780D,BnaA06g25920D,BnaA03g09190D,BnaC02g26510D
GO:0018298	protein-chromophore linkage	Biological Process	98	2	1.67	0.50028	BnaA06g31910D,BnaA08g04190D
GO:0048509	regulation of meristem development	Biological Process	98	2	1.67	0.50028	BnaCnng33720D,BnaC02g13170D
GO:0000904	cell morphogenesis involved in differentiation	Biological Process	215	4	3.67	0.50105	BnaAnng18550D,BnaA07g29880D,BnaA03g40040D,BnaC04g10040D
GO:0006470	protein dephosphorylation	Biological Process	157	3	2.68	0.50313	BnaC03g70910D,BnaA07g28020D,BnaC03g00330D
GO:0006778	porphyrin-containing compound metabolic process	Biological Process	157	3	2.68	0.50313	BnaA03g47110D,BnaC06g17310D,BnaC07g39280D
GO:0006520	cellular amino acid metabolic process	Biological Process	1388	24	23.69	0.5033	BnaC03g40970D,BnaC08g15110D,BnaC09g22060D,BnaA01g08240D,BnaC03g13300D,BnaC03g13340D,BnaA06g20200D,BnaC05g48620D,BnaAnng08940D,BnaAnng31450D,BnaA07g17620D,BnaC09g45590D,BnaC09g44740D,BnaC01g06460D,BnaC01g01090D,BnaC03g02240D,BnaC03g04190D,BnaC02g21550D,BnaC03g04830D,BnaC03g05110D,BnaC09g03450D,BnaC09g03560D,BnaA03g37330D,BnaA06g05000D
GO:0008643	carbohydrate transport	Biological Process	99	2	1.69	0.50566	BnaC04g49940D,BnaA06g16330D
GO:0060548	negative regulation of cell death	Biological Process	99	2	1.69	0.50566	BnaC03g02980D,BnaA03g15220D
GO:0002097	tRNA wobble base modification	Biological Process	41	1	0.7	0.50647	BnaA10g09380D
GO:0006568	tryptophan metabolic process	Biological Process	41	1	0.7	0.50647	BnaC03g02240D
GO:0006586	indolalkylamine metabolic process	Biological Process	41	1	0.7	0.50647	BnaC03g02240D
GO:0007584	response to nutrient	Biological Process	41	1	0.7	0.50647	BnaA06g13400D
GO:0009581	detection of external stimulus	Biological Process	41	1	0.7	0.50647	BnaC09g02270D
GO:0009582	detection of abiotic stimulus	Biological Process	41	1	0.7	0.50647	BnaC09g02270D
GO:0010017	red or far-red light signaling pathway	Biological Process	41	1	0.7	0.50647	BnaC09g02270D
GO:0051085	chaperone mediated protein folding requiring cofactor	Biological Process	41	1	0.7	0.50647	BnaA07g35850D
GO:0051960	regulation of nervous system development	Biological Process	41	1	0.7	0.50647	BnaCnng44660D
GO:0071218	cellular response to misfolded protein	Biological Process	41	1	0.7	0.50647	BnaC05g18380D
GO:0000271	polysaccharide biosynthetic process	Biological Process	334	6	5.7	0.50661	BnaC05g48670D,BnaA01g00700D,BnaC03g02050D,BnaC03g03990D,BnaC09g05820D,BnaA10g15850D
GO:0006869	lipid transport	Biological Process	277	5	4.73	0.51212	BnaC03g71230D,BnaC02g42910D,BnaA07g08720D,BnaC08g22920D,BnaC02g10060D
GO:1901605	alpha-amino acid metabolic process	Biological Process	690	12	11.78	0.51421	BnaC03g40970D,BnaC08g15110D,BnaC09g22060D,BnaC03g13300D,BnaC05g48620D,BnaC09g45590D,BnaC09g44740D,BnaC01g01090D,BnaC03g02240D,BnaC03g04190D,BnaC03g05110D,BnaA03g37330D
GO:0007007	inner mitochondrial membrane organization	Biological Process	42	1	0.72	0.5149	BnaAnng30370D
GO:0042631	cellular response to water deprivation	Biological Process	42	1	0.72	0.5149	BnaA05g31070D
GO:0051084	'de novo' posttranslational protein folding	Biological Process	42	1	0.72	0.5149	BnaA07g35850D
GO:0071462	cellular response to water stimulus	Biological Process	42	1	0.72	0.5149	BnaA05g31070D
GO:1902532	negative regulation of intracellular signal transduction	Biological Process	42	1	0.72	0.5149	BnaC09g04050D
GO:0007017	microtubule-based process	Biological Process	632	11	10.79	0.51601	BnaC04g00010D,BnaCnng73280D,BnaA02g35060D,BnaCnng41700D,BnaCnng51680D,BnaCnng54500D,BnaC09g03220D,BnaC09g02210D,BnaC02g13190D,BnaC03g04340D,BnaA07g32090D
GO:0006766	vitamin metabolic process	Biological Process	101	2	1.72	0.51631	BnaA03g52690D,BnaC03g03500D
GO:0030182	neuron differentiation	Biological Process	101	2	1.72	0.51631	BnaCnng44660D,BnaA03g40040D
GO:0051273	beta-glucan metabolic process	Biological Process	220	4	3.75	0.51901	BnaA09g11640D,BnaC03g02050D,BnaC03g03990D,BnaC09g05820D
GO:0090150	establishment of protein localization to membrane	Biological Process	161	3	2.75	0.51995	BnaAnng34280D,BnaAnng30370D,BnaA03g40040D
GO:0007015	actin filament organization	Biological Process	221	4	3.77	0.52257	BnaC04g13550D,BnaC03g34290D,BnaC09g02450D,BnaA03g09190D
GO:0022607	cellular component assembly	Biological Process	1578	27	26.93	0.52257	BnaC01g36060D,BnaC09g28670D,BnaAnng20030D,BnaA04g11190D,BnaC03g34290D,BnaC08g26570D,BnaA03g11640D,BnaC05g48440D,BnaA07g23080D,BnaC08g24220D,BnaC09g02450D,BnaC09g02210D,BnaA03g26930D,BnaA03g40040D,BnaC05g18380D,BnaA01g00930D,BnaC03g35370D,BnaC03g02590D,BnaA03g22040D,BnaC03g04500D,BnaC09g05080D,BnaC09g05400D,BnaA07g33780D,BnaA06g25920D,BnaA03g25740D,BnaC02g26510D,BnaC07g41520D
GO:0010114	response to red light	Biological Process	43	1	0.73	0.52319	BnaA05g06880D
GO:0032968	positive regulation of transcription elongation from RNA polymerase II promoter	Biological Process	43	1	0.73	0.52319	BnaC02g03830D
GO:0034243	regulation of transcription elongation from RNA polymerase II promoter	Biological Process	43	1	0.73	0.52319	BnaC02g03830D
GO:0051346	negative regulation of hydrolase activity	Biological Process	103	2	1.76	0.52681	BnaC03g01720D,BnaC04g46510D
GO:0009987	cellular process	Biological Process	25436	434	434.09	0.5271	BnaA05g28330D,BnaA02g06470D,BnaC04g03300D,BnaA01g23690D,BnaCnng20680D,BnaAnng34280D,BnaA07g39140D,BnaAnng11460D,BnaC04g00010D,BnaA03g56870D,BnaA01g34460D,BnaC09g46980D,BnaC09g46540D,BnaA09g44030D,BnaA09g44160D,BnaC08g49750D,BnaCnng73280D,BnaA03g55490D,BnaA04g29080D,BnaC01g36100D,BnaC01g36060D,BnaC01g35830D,BnaC08g43130D,BnaC09g50920D,BnaCnng31910D,BnaC03g40970D,BnaC04g49470D,BnaC06g24480D,BnaA02g…
GO:0048316	seed development	Biological Process	401	7	6.84	0.52858	BnaA03g55670D,BnaA02g07900D,BnaC09g02280D,BnaC02g13170D,BnaC03g00570D,BnaA10g26360D,BnaA03g25740D
GO:0005996	monosaccharide metabolic process	Biological Process	402	7	6.86	0.53121	BnaC01g32190D,BnaA09g17150D,BnaC05g48310D,BnaA03g52690D,BnaC08g40330D,BnaA02g15350D,BnaA06g26920D
GO:0006665	sphingolipid metabolic process	Biological Process	44	1	0.75	0.53134	BnaC03g04350D
GO:0030488	tRNA methylation	Biological Process	44	1	0.75	0.53134	BnaC04g46480D
GO:0043171	peptide catabolic process	Biological Process	44	1	0.75	0.53134	BnaA01g11040D
GO:0051225	spindle assembly	Biological Process	44	1	0.75	0.53134	BnaC09g02210D
GO:0006096	glycolytic process	Biological Process	104	2	1.77	0.53201	BnaC04g33690D,BnaA07g34980D
GO:0048699	generation of neurons	Biological Process	104	2	1.77	0.53201	BnaCnng44660D,BnaA03g40040D
GO:0044264	cellular polysaccharide metabolic process	Biological Process	462	8	7.88	0.53274	BnaA09g11640D,BnaC05g48670D,BnaA06g07180D,BnaA01g00700D,BnaC03g02050D,BnaC03g03990D,BnaC09g05820D,BnaA10g15850D
GO:0071705	nitrogen compound transport	Biological Process	581	10	9.92	0.53343	BnaA06g34380D,BnaC06g24480D,BnaCnng33720D,BnaC03g70910D,BnaCnng44660D,BnaA02g27990D,BnaA03g40040D,BnaC05g18380D,BnaC04g17300D,BnaC02g03830D
GO:0048468	cell development	Biological Process	404	7	6.89	0.53645	BnaAnng18550D,BnaCnng44660D,BnaA07g29880D,BnaC09g02280D,BnaA03g40040D,BnaC02g13170D,BnaC04g10040D
GO:0000154	rRNA modification	Biological Process	45	1	0.77	0.53935	BnaC04g46480D
GO:0009746	response to hexose	Biological Process	45	1	0.77	0.53935	BnaAnng38970D
GO:0009853	photorespiration	Biological Process	45	1	0.77	0.53935	BnaA02g19770D
GO:0009873	ethylene-activated signaling pathway	Biological Process	45	1	0.77	0.53935	BnaC09g04050D
GO:0045839	negative regulation of mitosis	Biological Process	45	1	0.77	0.53935	BnaA05g28330D
GO:0050877	neurological system process	Biological Process	45	1	0.77	0.53935	BnaA03g40040D
GO:0051788	response to misfolded protein	Biological Process	45	1	0.77	0.53935	BnaC05g18380D
GO:0071427	mRNA-containing ribonucleoprotein complex export from nucleus	Biological Process	45	1	0.77	0.53935	BnaCnng44660D
GO:0006643	membrane lipid metabolic process	Biological Process	166	3	2.83	0.54054	BnaA10g27110D,BnaC01g06700D,BnaC03g04350D
GO:0001101	response to acid chemical	Biological Process	1059	18	18.07	0.54062	BnaCnng23520D,BnaC06g24480D,BnaC03g71230D,BnaA05g31070D,BnaC03g69530D,BnaA06g25550D,BnaC04g56100D,BnaC01g36460D,BnaA02g07900D,BnaA10g27260D,BnaAnng10080D,BnaA07g17010D,BnaC03g40200D,BnaA03g05320D,BnaC03g00220D,BnaC09g03690D,BnaA07g32300D,BnaA05g22450D
GO:0044237	cellular metabolic process	Biological Process	19145	326	326.72	0.54286	BnaA05g28330D,BnaA02g06470D,BnaC04g03300D,BnaA01g23690D,BnaCnng20680D,BnaA07g39140D,BnaAnng11460D,BnaA03g56870D,BnaC09g46980D,BnaC09g46540D,BnaA09g44030D,BnaA09g44160D,BnaA03g55490D,BnaA04g29080D,BnaC01g36100D,BnaC01g36060D,BnaC01g35830D,BnaC08g43130D,BnaCnng31910D,BnaC03g40970D,BnaC04g49470D,BnaC06g24480D,BnaA02g35060D,BnaC03g71220D,BnaCnng33720D,BnaC07g50070D,BnaC09g43050D,BnaC08g45360D,BnaC08g…
GO:0033993	response to lipid	Biological Process	705	12	12.03	0.54426	BnaC06g24480D,BnaC03g69530D,BnaA06g25550D,BnaC04g56100D,BnaC01g36460D,BnaA10g27260D,BnaC04g00940D,BnaA07g17010D,BnaA03g05320D,BnaC01g08040D,BnaC03g00220D,BnaC03g04330D
GO:0009966	regulation of signal transduction	Biological Process	587	10	10.02	0.5465	BnaC06g24480D,BnaC03g69530D,BnaC01g36460D,BnaC04g00940D,BnaA06g07930D,BnaA03g29020D,BnaC05g18380D,BnaC03g00220D,BnaC09g04050D,BnaA06g25920D
GO:0006073	cellular glucan metabolic process	Biological Process	408	7	6.96	0.54687	BnaA09g11640D,BnaC05g48670D,BnaA06g07180D,BnaC03g02050D,BnaC03g03990D,BnaC09g05820D,BnaA10g15850D
GO:0009738	abscisic acid-activated signaling pathway	Biological Process	228	4	3.89	0.5471	BnaC06g24480D,BnaC03g69530D,BnaC01g36460D,BnaC03g00220D
GO:0007064	mitotic sister chromatid cohesion	Biological Process	46	1	0.79	0.54722	BnaCnng61600D
GO:0007131	reciprocal meiotic recombination	Biological Process	46	1	0.79	0.54722	BnaC09g41110D
GO:0010469	regulation of receptor activity	Biological Process	46	1	0.79	0.54722	BnaA03g29020D
GO:0035825	reciprocal DNA recombination	Biological Process	46	1	0.79	0.54722	BnaC09g41110D
GO:0071470	cellular response to osmotic stress	Biological Process	46	1	0.79	0.54722	BnaA05g31070D
GO:0071489	cellular response to red or far red light	Biological Process	46	1	0.79	0.54722	BnaC09g02270D
GO:1901000	regulation of response to salt stress	Biological Process	46	1	0.79	0.54722	BnaA02g07900D
GO:0010154	fruit development	Biological Process	409	7	6.98	0.54946	BnaA03g55670D,BnaA02g07900D,BnaC09g02280D,BnaC02g13170D,BnaC03g00570D,BnaA10g26360D,BnaA03g25740D
GO:0034637	cellular carbohydrate biosynthetic process	Biological Process	350	6	5.97	0.55216	BnaC05g48670D,BnaA01g00700D,BnaC03g02050D,BnaC03g03990D,BnaC09g05820D,BnaA10g15850D
GO:0016114	terpenoid biosynthetic process	Biological Process	108	2	1.84	0.55238	BnaA04g06150D,BnaA07g06500D
GO:0060627	regulation of vesicle-mediated transport	Biological Process	108	2	1.84	0.55238	BnaA02g27990D,BnaA06g18220D
GO:0006525	arginine metabolic process	Biological Process	47	1	0.8	0.55496	BnaC09g45590D
GO:0007281	germ cell development	Biological Process	47	1	0.8	0.55496	BnaCnng44660D
GO:0019321	pentose metabolic process	Biological Process	47	1	0.8	0.55496	BnaA02g15350D
GO:0034284	response to monosaccharide	Biological Process	47	1	0.8	0.55496	BnaAnng38970D
GO:0043628	ncRNA 3'-end processing	Biological Process	47	1	0.8	0.55496	BnaCnng08570D
GO:0051494	negative regulation of cytoskeleton organization	Biological Process	47	1	0.8	0.55496	BnaC03g34290D
GO:2001020	regulation of response to DNA damage stimulus	Biological Process	47	1	0.8	0.55496	BnaC05g39170D
GO:0009059	macromolecule biosynthetic process	Biological Process	7677	130	131.01	0.55717	BnaA05g28330D,BnaA02g06470D,BnaC04g03300D,BnaAnng11460D,BnaA03g56870D,BnaC09g46540D,BnaA09g44030D,BnaA03g55490D,BnaCnng31910D,BnaC03g71220D,BnaC07g50070D,BnaC08g45360D,BnaC08g45280D,BnaA06g13400D,BnaA09g36210D,BnaAnng18550D,BnaAnng19390D,BnaCnng44660D,BnaA03g53870D,BnaC01g36340D,BnaC02g11990D,BnaA09g16470D,BnaC04g08490D,BnaCnng54330D,BnaC03g13320D,BnaC03g13340D,BnaC08g46010D,BnaC08g46120D,BnaCnng…
GO:0010921	regulation of phosphatase activity	Biological Process	109	2	1.86	0.55738	BnaCnng15910D,BnaC04g46510D
GO:0044042	glucan metabolic process	Biological Process	414	7	7.07	0.5623	BnaA09g11640D,BnaC05g48670D,BnaA06g07180D,BnaC03g02050D,BnaC03g03990D,BnaC09g05820D,BnaA10g15850D
GO:0006302	double-strand break repair	Biological Process	110	2	1.88	0.56233	BnaCnng41730D,BnaC05g18380D
GO:0048868	pollen tube development	Biological Process	110	2	1.88	0.56233	BnaA07g29880D,BnaC04g10040D
GO:0006458	'de novo' protein folding	Biological Process	48	1	0.82	0.56256	BnaA07g35850D
GO:0009792	embryo development ending in birth or egg hatching	Biological Process	48	1	0.82	0.56256	BnaCnng44660D
GO:0010675	regulation of cellular carbohydrate metabolic process	Biological Process	48	1	0.82	0.56256	BnaC06g10420D
GO:0031334	positive regulation of protein complex assembly	Biological Process	48	1	0.82	0.56256	BnaC05g18380D
GO:0042181	ketone biosynthetic process	Biological Process	48	1	0.82	0.56256	BnaC03g03950D
GO:0051784	negative regulation of nuclear division	Biological Process	48	1	0.82	0.56256	BnaA05g28330D
GO:1901661	quinone metabolic process	Biological Process	48	1	0.82	0.56256	BnaC03g03950D
GO:1901663	quinone biosynthetic process	Biological Process	48	1	0.82	0.56256	BnaC03g03950D
GO:0051247	positive regulation of protein metabolic process	Biological Process	233	4	3.98	0.56422	BnaA09g29060D,BnaC05g18380D,BnaC03g04330D,BnaA06g25920D
GO:0008152	metabolic process	Biological Process	23043	392	393.25	0.56653	BnaA05g28330D,BnaC03g54910D,BnaA02g06470D,BnaC04g03300D,BnaA01g23690D,BnaCnng20680D,BnaA07g39140D,BnaAnng11460D,BnaA05g35060D,BnaA03g56870D,BnaC08g14350D,BnaCnng72710D,BnaC09g46980D,BnaC09g46540D,BnaA09g44030D,BnaA09g44160D,BnaA03g55490D,BnaA04g29080D,BnaC01g36100D,BnaC01g36060D,BnaC01g35830D,BnaC08g43130D,BnaA09g55720D,BnaCnng30870D,BnaAnng39060D,BnaCnng31910D,BnaA01g18750D,BnaC03g40970D,BnaC04g…
GO:1901606	alpha-amino acid catabolic process	Biological Process	111	2	1.89	0.56725	BnaC08g15110D,BnaA03g37330D
GO:0006720	isoprenoid metabolic process	Biological Process	234	4	3.99	0.5676	BnaA07g39140D,BnaC09g03160D,BnaA04g06150D,BnaA07g06500D
GO:0023051	regulation of signaling	Biological Process	597	10	10.19	0.56797	BnaC06g24480D,BnaC03g69530D,BnaC01g36460D,BnaC04g00940D,BnaA06g07930D,BnaA03g29020D,BnaC05g18380D,BnaC03g00220D,BnaC09g04050D,BnaA06g25920D
GO:0006535	cysteine biosynthetic process from serine	Biological Process	49	1	0.84	0.57004	BnaC03g13300D
GO:0031348	negative regulation of defense response	Biological Process	49	1	0.84	0.57004	BnaC04g10040D
GO:0032844	regulation of homeostatic process	Biological Process	49	1	0.84	0.57004	BnaA03g40040D
GO:0043255	regulation of carbohydrate biosynthetic process	Biological Process	49	1	0.84	0.57004	BnaC06g10420D
GO:0048764	trichoblast maturation	Biological Process	49	1	0.84	0.57004	BnaAnng18550D
GO:0048765	root hair cell differentiation	Biological Process	49	1	0.84	0.57004	BnaAnng18550D
GO:0010073	meristem maintenance	Biological Process	112	2	1.91	0.57212	BnaC09g02280D,BnaC02g13170D
GO:0022008	neurogenesis	Biological Process	112	2	1.91	0.57212	BnaCnng44660D,BnaA03g40040D
GO:0034622	cellular macromolecular complex assembly	Biological Process	1019	17	17.39	0.5725	BnaC01g36060D,BnaC09g28670D,BnaAnng20030D,BnaA04g11190D,BnaC03g34290D,BnaC08g26570D,BnaC05g48440D,BnaA07g23080D,BnaC08g24220D,BnaA03g26930D,BnaA01g00930D,BnaC03g35370D,BnaA03g22040D,BnaC03g04500D,BnaC09g05400D,BnaA07g33780D,BnaC02g26510D
GO:0019318	hexose metabolic process	Biological Process	359	6	6.13	0.57692	BnaC01g32190D,BnaA09g17150D,BnaC05g48310D,BnaC08g40330D,BnaA02g15350D,BnaA06g26920D
GO:0006515	misfolded or incompletely synthesized protein catabolic process	Biological Process	50	1	0.85	0.57739	BnaC05g18380D
GO:0045492	xylan biosynthetic process	Biological Process	50	1	0.85	0.57739	BnaA01g00700D
GO:0009790	embryo development	Biological Process	360	6	6.14	0.57963	BnaCnng44660D,BnaA03g55670D,BnaC09g02280D,BnaC02g13170D,BnaC03g00570D,BnaA03g25740D
GO:0009737	response to abscisic acid	Biological Process	482	8	8.23	0.58072	BnaC06g24480D,BnaC03g69530D,BnaA06g25550D,BnaC04g56100D,BnaC01g36460D,BnaA10g27260D,BnaA07g17010D,BnaC03g00220D
GO:0044272	sulfur compound biosynthetic process	Biological Process	238	4	4.06	0.58097	BnaC06g10420D,BnaC03g13300D,BnaC08g46110D,BnaA08g17560D
GO:0040011	locomotion	Biological Process	114	2	1.95	0.58175	BnaC09g02280D,BnaC03g01810D
GO:0046916	cellular transition metal ion homeostasis	Biological Process	114	2	1.95	0.58175	BnaCnng54090D,BnaC03g00160D
GO:0010227	floral organ abscission	Biological Process	51	1	0.87	0.58461	BnaA01g08400D
GO:0019344	cysteine biosynthetic process	Biological Process	51	1	0.87	0.58461	BnaC03g13300D
GO:0090151	establishment of protein localization to mitochondrial membrane	Biological Process	51	1	0.87	0.58461	BnaAnng30370D
GO:0010639	negative regulation of organelle organization	Biological Process	116	2	1.98	0.59123	BnaA05g28330D,BnaC03g34290D
GO:0022406	membrane docking	Biological Process	116	2	1.98	0.59123	BnaC09g50920D,BnaA06g18220D
GO:0048284	organelle fusion	Biological Process	116	2	1.98	0.59123	BnaA02g27990D,BnaA07g33780D
GO:0006265	DNA topological change	Biological Process	52	1	0.89	0.59171	BnaC02g13170D
GO:0010101	post-embryonic root morphogenesis	Biological Process	52	1	0.89	0.59171	BnaA01g08400D
GO:0010102	lateral root morphogenesis	Biological Process	52	1	0.89	0.59171	BnaA01g08400D
GO:0048467	gynoecium development	Biological Process	52	1	0.89	0.59171	BnaC08g24220D
GO:0032504	multicellular organism reproduction	Biological Process	242	4	4.13	0.59411	BnaCnng44660D,BnaA02g07900D,BnaA03g40040D,BnaA10g26360D
GO:0044036	cell wall macromolecule metabolic process	Biological Process	242	4	4.13	0.59411	BnaC05g36460D,BnaA06g07180D,BnaA10g05680D,BnaA01g00700D
GO:0031668	cellular response to extracellular stimulus	Biological Process	304	5	5.19	0.5945	BnaA05g31070D,BnaA06g13400D,BnaC05g18380D,BnaA06g25920D,BnaC02g03830D
GO:0010876	lipid localization	Biological Process	305	5	5.21	0.5974	BnaC03g71230D,BnaC02g42910D,BnaA07g08720D,BnaC08g22920D,BnaC02g10060D
GO:0035556	intracellular signal transduction	Biological Process	793	13	13.53	0.59747	BnaC06g12050D,BnaA09g36050D,BnaUnng00010D,BnaA02g33600D,BnaA09g51540D,BnaC02g23390D,BnaA06g18220D,BnaA03g29020D,BnaA02g32550D,BnaC09g04050D,BnaC09g04380D,BnaA06g25920D,BnaC02g03830D
GO:0009838	abscission	Biological Process	53	1	0.9	0.59869	BnaA01g08400D
GO:0031338	regulation of vesicle fusion	Biological Process	53	1	0.9	0.59869	BnaA02g27990D
GO:0072350	tricarboxylic acid metabolic process	Biological Process	53	1	0.9	0.59869	BnaA03g04970D
GO:1990267	response to transition metal nanoparticle	Biological Process	53	1	0.9	0.59869	BnaC03g00160D
GO:0009247	glycolipid biosynthetic process	Biological Process	118	2	2.01	0.60054	BnaA10g27110D,BnaC01g06700D
GO:0043254	regulation of protein complex assembly	Biological Process	118	2	2.01	0.60054	BnaC03g34290D,BnaC05g18380D
GO:0010038	response to metal ion	Biological Process	307	5	5.24	0.60317	BnaA03g40040D,BnaC03g00160D,BnaC03g02560D,BnaC03g04330D,BnaC04g10040D
GO:0071215	cellular response to abscisic acid stimulus	Biological Process	245	4	4.18	0.6038	BnaC06g24480D,BnaC03g69530D,BnaC01g36460D,BnaC03g00220D
GO:0009813	flavonoid biosynthetic process	Biological Process	54	1	0.92	0.60555	BnaA03g40040D
GO:0035308	negative regulation of protein dephosphorylation	Biological Process	54	1	0.92	0.60555	BnaA07g28020D
GO:0044089	positive regulation of cellular component biogenesis	Biological Process	54	1	0.92	0.60555	BnaC05g18380D
GO:1901135	carbohydrate derivative metabolic process	Biological Process	1582	26	27	0.6069	BnaC06g24480D,BnaC06g10420D,BnaA02g19770D,BnaA10g27110D,BnaA02g27990D,BnaA01g32050D,BnaA06g22660D,BnaA06g32350D,BnaAnng28870D,BnaAnng10080D,BnaC05g36460D,BnaC07g35160D,BnaA09g18810D,BnaC05g18380D,BnaA10g05680D,BnaA10g04580D,BnaC01g06700D,BnaA05g03160D,BnaC03g01140D,BnaC03g01720D,BnaC03g03720D,BnaA10g22770D,BnaC03g09700D,BnaC06g08900D,BnaA03g25540D,BnaA09g23110D
GO:0071555	cell wall organization	Biological Process	980	16	16.72	0.60701	BnaA01g34460D,BnaA05g31410D,BnaCnng51340D,BnaCnng55390D,BnaA09g35150D,BnaC08g26400D,BnaC04g00530D,BnaA04g11970D,BnaA06g07180D,BnaA05g06880D,BnaA01g00700D,BnaA04g03540D,BnaC03g02050D,BnaC03g03910D,BnaC03g03990D,BnaC09g05080D
GO:1901700	response to oxygen-containing compound	Biological Process	1705	28	29.1	0.61072	BnaCnng23520D,BnaAnng38970D,BnaC06g24480D,BnaC03g71230D,BnaA05g31070D,BnaC03g69530D,BnaA06g25550D,BnaA06g14510D,BnaC04g56100D,BnaC01g36460D,BnaA02g07900D,BnaA10g27260D,BnaAnng10080D,BnaA07g17010D,BnaA07g23450D,BnaC09g01650D,BnaA03g40040D,BnaC03g40200D,BnaA03g05320D,BnaC01g08040D,BnaC03g00160D,BnaC03g00220D,BnaC03g04330D,BnaC09g03690D,BnaA07g33560D,BnaA07g32300D,BnaA03g25740D,BnaA05g22450D
GO:0006611	protein export from nucleus	Biological Process	55	1	0.94	0.61229	BnaCnng44660D
GO:0007006	mitochondrial membrane organization	Biological Process	55	1	0.94	0.61229	BnaAnng30370D
GO:0007155	cell adhesion	Biological Process	55	1	0.94	0.61229	BnaA03g40040D
GO:0007265	Ras protein signal transduction	Biological Process	55	1	0.94	0.61229	BnaA06g18220D
GO:0009740	gibberellic acid mediated signaling pathway	Biological Process	55	1	0.94	0.61229	BnaA03g05320D
GO:0010054	trichoblast differentiation	Biological Process	55	1	0.94	0.61229	BnaAnng18550D
GO:0048469	cell maturation	Biological Process	55	1	0.94	0.61229	BnaAnng18550D
GO:0051606	detection of stimulus	Biological Process	55	1	0.94	0.61229	BnaC09g02270D
GO:0072525	pyridine-containing compound biosynthetic process	Biological Process	55	1	0.94	0.61229	BnaC03g00280D
GO:0044712	single-organism catabolic process	Biological Process	1406	23	23.99	0.61261	BnaC01g35830D,BnaA09g55720D,BnaC06g24480D,BnaA06g14510D,BnaC08g15110D,BnaA01g23900D,BnaA02g27990D,BnaC05g48310D,BnaCnng16680D,BnaAnng10080D,BnaA07g23450D,BnaC04g33690D,BnaC09g01650D,BnaA02g15350D,BnaC05g18380D,BnaA10g04580D,BnaC03g01720D,BnaA07g34980D,BnaA07g33560D,BnaA06g25920D,BnaA06g26920D,BnaC02g03830D,BnaA03g37330D
GO:0007059	chromosome segregation	Biological Process	185	3	3.16	0.61388	BnaC04g00010D,BnaCnng73280D,BnaCnng61600D
GO:0080135	regulation of cellular response to stress	Biological Process	121	2	2.06	0.6142	BnaC05g39170D,BnaA06g25920D
GO:0016043	cellular component organization	Biological Process	4926	82	84.07	0.61552	BnaA05g28330D,BnaAnng34280D,BnaC04g00010D,BnaA01g34460D,BnaCnng73280D,BnaC01g36060D,BnaC09g50920D,BnaA02g35060D,BnaCnng33720D,BnaC04g13550D,BnaC03g70910D,BnaA09g36210D,BnaAnng18550D,BnaA05g31410D,BnaC09g28670D,BnaCnng44660D,BnaAnng20030D,BnaC07g04030D,BnaCnng51340D,BnaC08g46010D,BnaCnng55390D,BnaCnng09490D,BnaA04g11190D,BnaA09g35150D,BnaC03g34290D,BnaA02g27990D,BnaC08g26570D,BnaC08g26400D,BnaC04g…
GO:0021700	developmental maturation	Biological Process	122	2	2.08	0.61867	BnaAnng18550D,BnaA02g07900D
GO:0045491	xylan metabolic process	Biological Process	56	1	0.96	0.61892	BnaA01g00700D
GO:0044763	single-organism cellular process	Biological Process	13303	224	227.03	0.61908	BnaA05g28330D,BnaAnng34280D,BnaA07g39140D,BnaC04g00010D,BnaC09g46980D,BnaA09g44160D,BnaC08g49750D,BnaCnng73280D,BnaA04g29080D,BnaC01g35830D,BnaC08g43130D,BnaC09g50920D,BnaC03g40970D,BnaC06g24480D,BnaA02g35060D,BnaCnng33720D,BnaA05g31070D,BnaC04g13550D,BnaC03g70910D,BnaC09g39490D,BnaC03g69530D,BnaA09g46210D,BnaA06g13400D,BnaC06g12050D,BnaA09g36210D,BnaA09g36050D,BnaAnng18550D,BnaCnng41700D,BnaCnng…
GO:0006012	galactose metabolic process	Biological Process	57	1	0.97	0.62543	BnaA09g17150D
GO:0006891	intra-Golgi vesicle-mediated transport	Biological Process	57	1	0.97	0.62543	BnaC03g05220D
GO:0006904	vesicle docking involved in exocytosis	Biological Process	57	1	0.97	0.62543	BnaA06g18220D
GO:0022610	biological adhesion	Biological Process	57	1	0.97	0.62543	BnaA03g40040D
GO:0010016	shoot system morphogenesis	Biological Process	124	2	2.12	0.6275	BnaA04g11190D,BnaC02g13170D
GO:0072657	protein localization to membrane	Biological Process	189	3	3.23	0.62828	BnaAnng34280D,BnaAnng30370D,BnaA03g40040D
GO:0009416	response to light stimulus	Biological Process	688	11	11.74	0.62872	BnaAnng34280D,BnaC03g61390D,BnaC03g71230D,BnaA06g25550D,BnaA02g07900D,BnaC09g02270D,BnaA03g40040D,BnaA05g06880D,BnaC03g40200D,BnaC09g05330D,BnaA05g22450D
GO:0007018	microtubule-based movement	Biological Process	253	4	4.32	0.62894	BnaCnng41700D,BnaCnng54500D,BnaC09g03220D,BnaC03g04340D
GO:0044087	regulation of cellular component biogenesis	Biological Process	190	3	3.24	0.63182	BnaC03g34290D,BnaC05g18380D,BnaA03g25740D
GO:0009904	chloroplast accumulation movement	Biological Process	58	1	0.99	0.63184	BnaC03g04340D
GO:0047484	regulation of response to osmotic stress	Biological Process	58	1	0.99	0.63184	BnaA02g07900D
GO:0022412	cellular process involved in reproduction in multicellular organism	Biological Process	125	2	2.13	0.63186	BnaCnng44660D,BnaA03g40040D
GO:0006970	response to osmotic stress	Biological Process	380	6	6.48	0.63189	BnaA05g31070D,BnaC03g69530D,BnaA06g25550D,BnaC01g36460D,BnaA02g07900D,BnaC03g00220D
GO:0033365	protein localization to organelle	Biological Process	567	9	9.68	0.63304	BnaAnng34280D,BnaC09g50920D,BnaCnng33720D,BnaC03g70910D,BnaC07g04030D,BnaAnng30370D,BnaC06g17250D,BnaC03g00170D,BnaC02g03830D
GO:0045229	external encapsulating structure organization	Biological Process	997	16	17.01	0.63424	BnaA01g34460D,BnaA05g31410D,BnaCnng51340D,BnaCnng55390D,BnaA09g35150D,BnaC08g26400D,BnaC04g00530D,BnaA04g11970D,BnaA06g07180D,BnaA05g06880D,BnaA01g00700D,BnaA04g03540D,BnaC03g02050D,BnaC03g03910D,BnaC03g03990D,BnaC09g05080D
GO:0030030	cell projection organization	Biological Process	126	2	2.15	0.63617	BnaCnng44660D,BnaA03g40040D
GO:0016051	carbohydrate biosynthetic process	Biological Process	507	8	8.65	0.63725	BnaC06g10420D,BnaC05g48670D,BnaA03g52690D,BnaA01g00700D,BnaC03g02050D,BnaC03g03990D,BnaC09g05820D,BnaA10g15850D
GO:0006270	DNA replication initiation	Biological Process	59	1	1.01	0.63813	BnaCnng01120D
GO:0006275	regulation of DNA replication	Biological Process	127	2	2.17	0.64045	BnaA05g28330D,BnaC08g45280D
GO:0008654	phospholipid biosynthetic process	Biological Process	257	4	4.39	0.64112	BnaA09g46210D,BnaA10g27110D,BnaA07g22620D,BnaC09g03160D
GO:0043604	amide biosynthetic process	Biological Process	193	3	3.29	0.64231	BnaC09g22060D,BnaC08g24220D,BnaC03g04190D
GO:0031669	cellular response to nutrient levels	Biological Process	258	4	4.4	0.64413	BnaA06g13400D,BnaC05g18380D,BnaA06g25920D,BnaC02g03830D
GO:0042744	hydrogen peroxide catabolic process	Biological Process	258	4	4.4	0.64413	BnaA06g14510D,BnaA07g23450D,BnaC09g01650D,BnaA07g33560D
GO:0045727	positive regulation of translation	Biological Process	60	1	1.02	0.64432	BnaA09g29060D
GO:0060284	regulation of cell development	Biological Process	60	1	1.02	0.64432	BnaCnng44660D
GO:0048545	response to steroid hormone	Biological Process	128	2	2.18	0.64468	BnaC04g00940D,BnaC03g04330D
GO:0006664	glycolipid metabolic process	Biological Process	129	2	2.2	0.64888	BnaA10g27110D,BnaC01g06700D
GO:0009812	flavonoid metabolic process	Biological Process	61	1	1.04	0.6504	BnaA03g40040D
GO:0010053	root epidermal cell differentiation	Biological Process	61	1	1.04	0.6504	BnaAnng18550D
GO:0010923	negative regulation of phosphatase activity	Biological Process	61	1	1.04	0.6504	BnaC04g46510D
GO:0043455	regulation of secondary metabolic process	Biological Process	61	1	1.04	0.6504	BnaC06g10420D
GO:0071166	ribonucleoprotein complex localization	Biological Process	61	1	1.04	0.6504	BnaCnng44660D
GO:0071369	cellular response to ethylene stimulus	Biological Process	61	1	1.04	0.6504	BnaC09g04050D
GO:0071426	ribonucleoprotein complex export from nucleus	Biological Process	61	1	1.04	0.6504	BnaCnng44660D
GO:0000160	phosphorelay signal transduction system	Biological Process	196	3	3.34	0.65258	BnaA02g32550D,BnaC09g04050D,BnaC09g04380D
GO:0006721	terpenoid metabolic process	Biological Process	130	2	2.22	0.65304	BnaA04g06150D,BnaA07g06500D
GO:0009723	response to ethylene	Biological Process	130	2	2.22	0.65304	BnaC03g71230D,BnaC09g04050D
GO:0044710	single-organism metabolic process	Biological Process	8356	139	142.6	0.65333	BnaA05g28330D,BnaA07g39140D,BnaC09g46980D,BnaA09g44160D,BnaA04g29080D,BnaC01g35830D,BnaC08g43130D,BnaA09g55720D,BnaC03g40970D,BnaC06g24480D,BnaCnng75810D,BnaCnng33720D,BnaC02g45290D,BnaA09g46210D,BnaA09g36210D,BnaCnng41730D,BnaC01g32190D,BnaCnng44660D,BnaCnng44780D,BnaA06g14510D,BnaA04g24960D,BnaC06g10420D,BnaC08g15110D,BnaA03g47110D,BnaA09g16400D,BnaA10g11990D,BnaC09g22060D,BnaA09g47450D,BnaA01g…
GO:0030029	actin filament-based process	Biological Process	326	5	5.56	0.65553	BnaC04g13550D,BnaC03g34290D,BnaC09g02450D,BnaC02g12420D,BnaA03g09190D
GO:0071496	cellular response to external stimulus	Biological Process	326	5	5.56	0.65553	BnaA05g31070D,BnaA06g13400D,BnaC05g18380D,BnaA06g25920D,BnaC02g03830D
GO:0010215	cellulose microfibril organization	Biological Process	62	1	1.06	0.65638	BnaC09g05080D
GO:0010476	gibberellin mediated signaling pathway	Biological Process	62	1	1.06	0.65638	BnaA03g05320D
GO:0051050	positive regulation of transport	Biological Process	62	1	1.06	0.65638	BnaA03g40040D
GO:0070592	cell wall polysaccharide biosynthetic process	Biological Process	62	1	1.06	0.65638	BnaA01g00700D
GO:0071370	cellular response to gibberellin stimulus	Biological Process	62	1	1.06	0.65638	BnaA03g05320D
GO:0008652	cellular amino acid biosynthetic process	Biological Process	580	9	9.9	0.65941	BnaC03g40970D,BnaC09g22060D,BnaC03g13300D,BnaC09g45590D,BnaC09g44740D,BnaC01g01090D,BnaC03g02240D,BnaC03g04190D,BnaC03g05110D
GO:0044038	cell wall macromolecule biosynthetic process	Biological Process	63	1	1.08	0.66225	BnaA01g00700D
GO:0070589	cellular component macromolecule biosynthetic process	Biological Process	63	1	1.08	0.66225	BnaA01g00700D
GO:0071668	plant-type cell wall assembly	Biological Process	63	1	1.08	0.66225	BnaC09g05080D
GO:0009314	response to radiation	Biological Process	707	11	12.07	0.66377	BnaAnng34280D,BnaC03g61390D,BnaC03g71230D,BnaA06g25550D,BnaA02g07900D,BnaC09g02270D,BnaA03g40040D,BnaA05g06880D,BnaC03g40200D,BnaC09g05330D,BnaA05g22450D
GO:0042743	hydrogen peroxide metabolic process	Biological Process	265	4	4.52	0.66469	BnaA06g14510D,BnaA07g23450D,BnaC09g01650D,BnaA07g33560D
GO:0070301	cellular response to hydrogen peroxide	Biological Process	265	4	4.52	0.66469	BnaA06g14510D,BnaA07g23450D,BnaC09g01650D,BnaA07g33560D
GO:0000288	nuclear-transcribed mRNA catabolic process, deadenylation-dependent decay	Biological Process	64	1	1.09	0.66803	BnaA10g19790D
GO:0006487	protein N-linked glycosylation	Biological Process	64	1	1.09	0.66803	BnaC05g18380D
GO:0061077	chaperone-mediated protein folding	Biological Process	64	1	1.09	0.66803	BnaA07g35850D
GO:0070726	cell wall assembly	Biological Process	64	1	1.09	0.66803	BnaC09g05080D
GO:0012501	programmed cell death	Biological Process	201	3	3.43	0.66923	BnaC04g00940D,BnaC05g18380D,BnaA06g25920D
GO:0016197	endosomal transport	Biological Process	134	2	2.29	0.66927	BnaC05g18380D,BnaC02g03830D
GO:0006623	protein targeting to vacuole	Biological Process	65	1	1.11	0.6737	BnaC02g03830D
GO:0009902	chloroplast relocation	Biological Process	65	1	1.11	0.6737	BnaC03g04340D
GO:0046653	tetrahydrofolate metabolic process	Biological Process	65	1	1.11	0.6737	BnaC01g01090D
GO:0051644	plastid localization	Biological Process	65	1	1.11	0.6737	BnaC03g04340D
GO:0051667	establishment of plastid localization	Biological Process	65	1	1.11	0.6737	BnaC03g04340D
GO:0072665	protein localization to vacuole	Biological Process	65	1	1.11	0.6737	BnaC02g03830D
GO:0072666	establishment of protein localization to vacuole	Biological Process	65	1	1.11	0.6737	BnaC02g03830D
GO:0009826	unidimensional cell growth	Biological Process	203	3	3.46	0.67572	BnaAnng18550D,BnaA07g29880D,BnaC04g10040D
GO:0051052	regulation of DNA metabolic process	Biological Process	203	3	3.46	0.67572	BnaA05g28330D,BnaC08g45280D,BnaC05g39170D
GO:0016071	mRNA metabolic process	Biological Process	901	14	15.38	0.67666	BnaCnng44660D,BnaA06g14980D,BnaAnng20030D,BnaA01g29600D,BnaA09g14050D,BnaA03g56510D,BnaC09g03290D,BnaC09g02600D,BnaC03g35370D,BnaC03g03450D,BnaA10g19790D,BnaC09g03410D,BnaA07g33080D,BnaC02g26510D
GO:0009891	positive regulation of biosynthetic process	Biological Process	839	13	14.32	0.6768	BnaA03g56870D,BnaC09g46540D,BnaCnng33720D,BnaA06g13400D,BnaCnng44660D,BnaA03g52760D,BnaA09g29060D,BnaA03g40040D,BnaC05g18380D,BnaA04g23250D,BnaC03g02360D,BnaC03g04170D,BnaC02g03830D
GO:0031401	positive regulation of protein modification process	Biological Process	136	2	2.32	0.67715	BnaC05g18380D,BnaA06g25920D
GO:0055076	transition metal ion homeostasis	Biological Process	136	2	2.32	0.67715	BnaCnng54090D,BnaC03g00160D
GO:0061640	cytoskeleton-dependent cytokinesis	Biological Process	270	4	4.61	0.67888	BnaA03g40040D,BnaA01g00700D,BnaC09g05080D,BnaA10g02230D
GO:0044273	sulfur compound catabolic process	Biological Process	66	1	1.13	0.67928	BnaAnng10080D
GO:0045926	negative regulation of growth	Biological Process	66	1	1.13	0.67928	BnaC03g02360D
GO:0007399	nervous system development	Biological Process	137	2	2.34	0.68104	BnaCnng44660D,BnaA03g40040D
GO:0044275	cellular carbohydrate catabolic process	Biological Process	137	2	2.34	0.68104	BnaA09g11640D,BnaA01g23900D
GO:0051093	negative regulation of developmental process	Biological Process	205	3	3.5	0.68212	BnaCnng44660D,BnaC09g02280D,BnaC02g13170D
GO:0009965	leaf morphogenesis	Biological Process	67	1	1.14	0.68477	BnaC02g13170D
GO:0042752	regulation of circadian rhythm	Biological Process	67	1	1.14	0.68477	BnaC03g72320D
GO:0000096	sulfur amino acid metabolic process	Biological Process	138	2	2.36	0.68488	BnaC03g13300D,BnaC05g48620D
GO:1901575	organic substance catabolic process	Biological Process	2862	46	48.84	0.68779	BnaA01g23690D,BnaC01g35830D,BnaA09g55720D,BnaCnng30870D,BnaC06g24480D,BnaCnng33720D,BnaCnng37650D,BnaA06g14260D,BnaA06g14980D,BnaC08g15110D,BnaA10g12210D,BnaA09g11640D,BnaA01g08400D,BnaA01g23900D,BnaA01g29600D,BnaA02g27990D,BnaC05g48310D,BnaCnng11200D,BnaCnng15740D,BnaCnng16680D,BnaAnng10080D,BnaCnng68080D,BnaA07g22530D,BnaC05g36460D,BnaA07g28200D,BnaC04g33690D,BnaC09g03290D,BnaA02g15350D,BnaC05g…
GO:1902589	single-organism organelle organization	Biological Process	1587	25	27.08	0.68847	BnaA05g28330D,BnaC04g00010D,BnaCnng73280D,BnaC09g50920D,BnaA02g35060D,BnaCnng33720D,BnaC04g13550D,BnaA09g36210D,BnaC07g04030D,BnaCnng09490D,BnaC03g34290D,BnaA02g27990D,BnaCnng61600D,BnaAnng30370D,BnaA10g29600D,BnaC09g41110D,BnaA07g27750D,BnaC09g02450D,BnaC09g02210D,BnaA03g40040D,BnaA09g21520D,BnaC09g05170D,BnaA07g33780D,BnaA03g09190D,BnaC02g03830D
GO:0010087	phloem or xylem histogenesis	Biological Process	68	1	1.16	0.69016	BnaC04g38750D
GO:0097306	cellular response to alcohol	Biological Process	340	5	5.8	0.69116	BnaC06g24480D,BnaC03g69530D,BnaC01g36460D,BnaC03g00220D,BnaC03g04330D
GO:0071840	cellular component organization or biogenesis	Biological Process	5450	89	93.01	0.6939	BnaA05g28330D,BnaAnng34280D,BnaC04g00010D,BnaA01g34460D,BnaCnng73280D,BnaC01g36060D,BnaC09g50920D,BnaC04g49470D,BnaA02g35060D,BnaCnng33720D,BnaC04g13550D,BnaC03g70910D,BnaA09g36210D,BnaAnng18550D,BnaA05g31410D,BnaC09g28670D,BnaCnng44660D,BnaAnng20030D,BnaC07g04030D,BnaCnng51340D,BnaC08g46010D,BnaCnng55390D,BnaCnng09490D,BnaA04g11190D,BnaA09g35150D,BnaC03g34290D,BnaA02g27990D,BnaC08g26570D,BnaC08g…
GO:0071554	cell wall organization or biogenesis	Biological Process	1223	19	20.87	0.69465	BnaA01g34460D,BnaA05g31410D,BnaCnng51340D,BnaCnng55390D,BnaA09g35150D,BnaC08g26400D,BnaC04g00530D,BnaA04g11970D,BnaC05g36460D,BnaA06g07180D,BnaA05g06880D,BnaA10g05680D,BnaA01g00700D,BnaA04g03540D,BnaC03g02050D,BnaC03g03910D,BnaC03g03990D,BnaC09g05080D,BnaA10g02230D
GO:0071396	cellular response to lipid	Biological Process	407	6	6.95	0.69605	BnaC06g24480D,BnaC03g69530D,BnaC01g36460D,BnaA03g05320D,BnaC03g00220D,BnaC03g04330D
GO:0001666	response to hypoxia	Biological Process	70	1	1.19	0.70066	BnaA06g25920D
GO:0015698	inorganic anion transport	Biological Process	70	1	1.19	0.70066	BnaA05g06230D
GO:0010243	response to organonitrogen compound	Biological Process	212	3	3.62	0.70377	BnaA06g13400D,BnaC05g18380D,BnaA06g25920D
GO:0006890	retrograde vesicle-mediated transport, Golgi to ER	Biological Process	71	1	1.21	0.70578	BnaA09g25890D
GO:0030833	regulation of actin filament polymerization	Biological Process	71	1	1.21	0.70578	BnaC03g34290D
GO:0006887	exocytosis	Biological Process	214	3	3.65	0.70975	BnaA02g17740D,BnaA06g18220D,BnaC03g05560D
GO:0006109	regulation of carbohydrate metabolic process	Biological Process	72	1	1.23	0.71081	BnaC06g10420D
GO:0044085	cellular component biogenesis	Biological Process	2283	36	38.96	0.71365	BnaC01g36060D,BnaC04g49470D,BnaC09g28670D,BnaAnng20030D,BnaA04g11190D,BnaC03g34290D,BnaC08g26570D,BnaA03g11640D,BnaC05g48440D,BnaC05g48650D,BnaA07g23080D,BnaA06g07180D,BnaC08g24220D,BnaC09g02450D,BnaC09g02210D,BnaA03g26930D,BnaA03g40040D,BnaA07g13270D,BnaC05g18380D,BnaA01g00930D,BnaA01g00700D,BnaC03g35370D,BnaC03g02430D,BnaC03g02590D,BnaA03g22040D,BnaC03g04500D,BnaC03g05390D,BnaC09g05080D,BnaC09g…
GO:1902531	regulation of intracellular signal transduction	Biological Process	146	2	2.49	0.7143	BnaC09g04050D,BnaA06g25920D
GO:0006406	mRNA export from nucleus	Biological Process	73	1	1.25	0.71576	BnaCnng44660D
GO:0009690	cytokinin metabolic process	Biological Process	73	1	1.25	0.71576	BnaC09g03810D
GO:0030041	actin filament polymerization	Biological Process	73	1	1.25	0.71576	BnaC03g34290D
GO:0007010	cytoskeleton organization	Biological Process	674	10	11.5	0.71608	BnaC04g00010D,BnaCnng73280D,BnaA02g35060D,BnaC04g13550D,BnaC03g34290D,BnaC09g02450D,BnaC09g02210D,BnaA03g40040D,BnaC02g12420D,BnaA03g09190D
GO:0044282	small molecule catabolic process	Biological Process	284	4	4.85	0.71634	BnaC08g15110D,BnaA01g23900D,BnaCnng16680D,BnaA03g37330D
GO:0031123	RNA 3'-end processing	Biological Process	147	2	2.51	0.71781	BnaCnng44660D,BnaCnng08570D
GO:0030865	cortical cytoskeleton organization	Biological Process	74	1	1.26	0.72062	BnaA02g35060D
GO:0031503	protein complex localization	Biological Process	74	1	1.26	0.72062	BnaCnng44660D
GO:0032875	regulation of DNA endoreduplication	Biological Process	74	1	1.26	0.72062	BnaA05g28330D
GO:0035967	cellular response to topologically incorrect protein	Biological Process	74	1	1.26	0.72062	BnaC05g18380D
GO:0048609	multicellular organismal reproductive process	Biological Process	218	3	3.72	0.72143	BnaCnng44660D,BnaA02g07900D,BnaA10g26360D
GO:0006760	folic acid-containing compound metabolic process	Biological Process	75	1	1.28	0.7254	BnaC01g01090D
GO:0007088	regulation of mitosis	Biological Process	75	1	1.28	0.7254	BnaA05g28330D
GO:0032271	regulation of protein polymerization	Biological Process	75	1	1.28	0.7254	BnaC03g34290D
GO:0036293	response to decreased oxygen levels	Biological Process	75	1	1.28	0.7254	BnaA06g25920D
GO:0071482	cellular response to light stimulus	Biological Process	75	1	1.28	0.7254	BnaC09g02270D
GO:0006352	DNA-templated transcription, initiation	Biological Process	220	3	3.75	0.72712	BnaC08g45360D,BnaC09g04130D,BnaC09g04550D
GO:0000045	autophagic vacuole assembly	Biological Process	76	1	1.3	0.7301	BnaA06g25920D
GO:0000910	cytokinesis	Biological Process	290	4	4.95	0.73138	BnaA03g40040D,BnaA01g00700D,BnaC09g05080D,BnaA10g02230D
GO:0006417	regulation of translation	Biological Process	151	2	2.58	0.73149	BnaA09g29060D,BnaA06g15510D
GO:0006730	one-carbon metabolic process	Biological Process	77	1	1.31	0.73471	BnaC01g01090D
GO:0009553	embryo sac development	Biological Process	77	1	1.31	0.73471	BnaA03g40040D
GO:0035304	regulation of protein dephosphorylation	Biological Process	77	1	1.31	0.73471	BnaA07g28020D
GO:0046677	response to antibiotic	Biological Process	152	2	2.59	0.73482	BnaC03g40200D,BnaA05g22450D
GO:0097305	response to alcohol	Biological Process	621	9	10.6	0.73498	BnaC06g24480D,BnaC03g69530D,BnaA06g25550D,BnaC04g56100D,BnaC01g36460D,BnaA10g27260D,BnaA07g17010D,BnaC03g00220D,BnaC03g04330D
GO:0032270	positive regulation of cellular protein metabolic process	Biological Process	223	3	3.81	0.7355	BnaA09g29060D,BnaC05g18380D,BnaA06g25920D
GO:0006644	phospholipid metabolic process	Biological Process	426	6	7.27	0.73648	BnaC01g35830D,BnaA09g46210D,BnaA10g27110D,BnaCnng16680D,BnaA07g22620D,BnaC09g03160D
GO:0044262	cellular carbohydrate metabolic process	Biological Process	751	11	12.82	0.73729	BnaC06g10420D,BnaA09g11640D,BnaA01g23900D,BnaC05g48670D,BnaCnng16680D,BnaA06g07180D,BnaA01g00700D,BnaC03g02050D,BnaC03g03990D,BnaC09g05820D,BnaA10g15850D
GO:0010608	posttranscriptional regulation of gene expression	Biological Process	293	4	5	0.73867	BnaA09g29060D,BnaC02g12680D,BnaA06g15510D,BnaC04g10040D
GO:0045490	pectin catabolic process	Biological Process	293	4	5	0.73867	BnaCnng30870D,BnaA01g08400D,BnaCnng15740D,BnaC03g03910D
GO:0008064	regulation of actin polymerization or depolymerization	Biological Process	78	1	1.33	0.73925	BnaC03g34290D
GO:0030245	cellulose catabolic process	Biological Process	78	1	1.33	0.73925	BnaA09g11640D
GO:0030832	regulation of actin filament length	Biological Process	78	1	1.33	0.73925	BnaC03g34290D
GO:0048278	vesicle docking	Biological Process	78	1	1.33	0.73925	BnaA06g18220D
GO:0051275	beta-glucan catabolic process	Biological Process	78	1	1.33	0.73925	BnaA09g11640D
GO:0060560	developmental growth involved in morphogenesis	Biological Process	225	3	3.84	0.74097	BnaAnng18550D,BnaA07g29880D,BnaC04g10040D
GO:0001732	formation of translation initiation complex	Biological Process	79	1	1.35	0.74371	BnaC05g48440D
GO:0006119	oxidative phosphorylation	Biological Process	79	1	1.35	0.74371	BnaC05g18380D
GO:0071478	cellular response to radiation	Biological Process	79	1	1.35	0.74371	BnaC09g02270D
GO:0032269	negative regulation of cellular protein metabolic process	Biological Process	155	2	2.65	0.7446	BnaA07g28020D,BnaA03g40040D
GO:0046486	glycerolipid metabolic process	Biological Process	364	5	6.21	0.7462	BnaC01g35830D,BnaA04g24960D,BnaA10g27110D,BnaCnng16680D,BnaA07g22620D
GO:0003008	system process	Biological Process	80	1	1.37	0.7481	BnaA03g40040D
GO:0006338	chromatin remodeling	Biological Process	80	1	1.37	0.7481	BnaC02g13170D
GO:0031124	mRNA 3'-end processing	Biological Process	80	1	1.37	0.7481	BnaCnng44660D
GO:0035966	response to topologically incorrect protein	Biological Process	80	1	1.37	0.7481	BnaC05g18380D
GO:0071897	DNA biosynthetic process	Biological Process	80	1	1.37	0.7481	BnaC05g18380D
GO:0016049	cell growth	Biological Process	297	4	5.07	0.74816	BnaAnng18550D,BnaA07g29880D,BnaC03g02360D,BnaC04g10040D
GO:0009267	cellular response to starvation	Biological Process	228	3	3.89	0.74901	BnaC05g18380D,BnaA06g25920D,BnaC02g03830D
GO:0010817	regulation of hormone levels	Biological Process	228	3	3.89	0.74901	BnaA01g31390D,BnaA10g03180D,BnaC09g03810D
GO:0051248	negative regulation of protein metabolic process	Biological Process	157	2	2.68	0.75095	BnaA07g28020D,BnaA03g40040D
GO:0000272	polysaccharide catabolic process	Biological Process	434	6	7.41	0.75231	BnaCnng30870D,BnaA09g11640D,BnaA01g08400D,BnaCnng15740D,BnaCnng02280D,BnaC03g03910D
GO:0000724	double-strand break repair via homologous recombination	Biological Process	81	1	1.38	0.75241	BnaCnng41730D
GO:0007049	cell cycle	Biological Process	1082	16	18.47	0.7548	BnaA05g28330D,BnaC04g00010D,BnaCnng73280D,BnaCnng61600D,BnaA10g29600D,BnaC09g41110D,BnaC09g02210D,BnaA03g40040D,BnaA01g00700D,BnaCnng01120D,BnaA05g00870D,BnaC03g00570D,BnaC03g01210D,BnaA09g21520D,BnaC09g05080D,BnaA10g02230D
GO:0009893	positive regulation of metabolic process	Biological Process	1082	16	18.47	0.7548	BnaA03g56870D,BnaC09g46540D,BnaCnng33720D,BnaA06g13400D,BnaCnng44660D,BnaA03g52760D,BnaA09g29060D,BnaA03g40040D,BnaC05g18380D,BnaA04g23250D,BnaC03g02360D,BnaC03g04170D,BnaC03g04330D,BnaA10g26110D,BnaA06g25920D,BnaC02g03830D
GO:0042558	pteridine-containing compound metabolic process	Biological Process	82	1	1.4	0.75664	BnaC01g01090D
GO:0070482	response to oxygen levels	Biological Process	82	1	1.4	0.75664	BnaA06g25920D
GO:0044802	single-organism membrane organization	Biological Process	369	5	6.3	0.7567	BnaAnng34280D,BnaA02g27990D,BnaAnng30370D,BnaA03g40040D,BnaA07g33780D
GO:0045017	glycerolipid biosynthetic process	Biological Process	231	3	3.94	0.75685	BnaA04g24960D,BnaA10g27110D,BnaA07g22620D
GO:0006650	glycerophospholipid metabolic process	Biological Process	301	4	5.14	0.75739	BnaC01g35830D,BnaA10g27110D,BnaCnng16680D,BnaA07g22620D
GO:0005976	polysaccharide metabolic process	Biological Process	894	13	15.26	0.75884	BnaCnng30870D,BnaA09g11640D,BnaA01g08400D,BnaC05g48670D,BnaCnng15740D,BnaA06g07180D,BnaA01g00700D,BnaCnng02280D,BnaC03g02050D,BnaC03g03910D,BnaC03g03990D,BnaC09g05820D,BnaA10g15850D
GO:0030036	actin cytoskeleton organization	Biological Process	302	4	5.15	0.75965	BnaC04g13550D,BnaC03g34290D,BnaC09g02450D,BnaA03g09190D
GO:0009063	cellular amino acid catabolic process	Biological Process	160	2	2.73	0.76022	BnaC08g15110D,BnaA03g37330D
GO:0009073	aromatic amino acid family biosynthetic process	Biological Process	83	1	1.42	0.76081	BnaC03g02240D
GO:0030198	extracellular matrix organization	Biological Process	83	1	1.42	0.76081	BnaC09g05080D
GO:0009617	response to bacterium	Biological Process	371	5	6.33	0.76081	BnaA07g14360D,BnaAnng10080D,BnaA05g06870D,BnaC03g00160D,BnaC03g04330D
GO:0071214	cellular response to abiotic stimulus	Biological Process	161	2	2.75	0.76324	BnaA05g31070D,BnaC09g02270D
GO:0000226	microtubule cytoskeleton organization	Biological Process	304	4	5.19	0.76413	BnaC04g00010D,BnaCnng73280D,BnaA02g35060D,BnaC09g02210D
GO:0034614	cellular response to reactive oxygen species	Biological Process	304	4	5.19	0.76413	BnaA06g14510D,BnaA07g23450D,BnaC09g01650D,BnaA07g33560D
GO:0031328	positive regulation of cellular biosynthetic process	Biological Process	834	12	14.23	0.76466	BnaA03g56870D,BnaC09g46540D,BnaCnng33720D,BnaA06g13400D,BnaCnng44660D,BnaA03g52760D,BnaA09g29060D,BnaC05g18380D,BnaA04g23250D,BnaC03g02360D,BnaC03g04170D,BnaC02g03830D
GO:0006081	cellular aldehyde metabolic process	Biological Process	84	1	1.43	0.7649	BnaC03g00280D
GO:0043062	extracellular structure organization	Biological Process	84	1	1.43	0.7649	BnaC09g05080D
GO:1901699	cellular response to nitrogen compound	Biological Process	84	1	1.43	0.7649	BnaA06g13400D
GO:0048523	negative regulation of cellular process	Biological Process	1155	17	19.71	0.76643	BnaA05g28330D,BnaCnng44660D,BnaC03g13320D,BnaC03g34290D,BnaA06g22600D,BnaA07g28020D,BnaA06g07930D,BnaC09g02280D,BnaA03g40040D,BnaC02g13170D,BnaC03g02360D,BnaC03g02980D,BnaA10g26360D,BnaA03g15220D,BnaC09g04050D,BnaA06g25920D,BnaC04g46510D
GO:0000725	recombinational repair	Biological Process	85	1	1.45	0.76892	BnaCnng41730D
GO:0032940	secretion by cell	Biological Process	236	3	4.03	0.76947	BnaA02g17740D,BnaA06g18220D,BnaC03g05560D
GO:0009057	macromolecule catabolic process	Biological Process	1913	29	32.65	0.7713	BnaA01g23690D,BnaCnng30870D,BnaCnng37650D,BnaA06g14260D,BnaA06g14980D,BnaA10g12210D,BnaA09g11640D,BnaA01g08400D,BnaA01g29600D,BnaCnng11200D,BnaCnng15740D,BnaCnng68080D,BnaA07g22530D,BnaC05g36460D,BnaA07g28200D,BnaC09g03290D,BnaC05g18380D,BnaA10g05680D,BnaCnng02280D,BnaA01g11040D,BnaC09g35140D,BnaC03g00220D,BnaC03g03910D,BnaC03g04330D,BnaA10g19790D,BnaC04g09920D,BnaC09g04050D,BnaA07g33080D,BnaA06g…
GO:0010410	hemicellulose metabolic process	Biological Process	164	2	2.8	0.77211	BnaA06g07180D,BnaA01g00700D
GO:0006289	nucleotide-excision repair	Biological Process	86	1	1.47	0.77287	BnaCnng44660D
GO:0006342	chromatin silencing	Biological Process	86	1	1.47	0.77287	BnaC03g13320D
GO:0048527	lateral root development	Biological Process	86	1	1.47	0.77287	BnaA01g08400D
GO:0051028	mRNA transport	Biological Process	86	1	1.47	0.77287	BnaCnng44660D
GO:0016567	protein ubiquitination	Biological Process	645	9	11.01	0.77359	BnaC01g36100D,BnaA07g14360D,BnaA07g22530D,BnaA06g07930D,BnaA03g40040D,BnaC05g18380D,BnaC03g00220D,BnaA03g22850D,BnaA06g25920D
GO:0044723	single-organism carbohydrate metabolic process	Biological Process	1478	22	25.22	0.77419	BnaC01g32190D,BnaC06g10420D,BnaA01g23900D,BnaA09g17150D,BnaC05g48310D,BnaC05g48670D,BnaAnng28870D,BnaA03g52690D,BnaC08g40330D,BnaCnng16680D,BnaC04g33690D,BnaA02g15350D,BnaC05g18380D,BnaA01g00700D,BnaC03g02050D,BnaC03g03990D,BnaC03g09700D,BnaC09g05820D,BnaA07g34980D,BnaA06g26920D,BnaA10g15850D,BnaA09g23110D
GO:0009991	response to extracellular stimulus	Biological Process	378	5	6.45	0.77479	BnaA05g31070D,BnaA06g13400D,BnaC05g18380D,BnaA06g25920D,BnaC02g03830D
GO:0042327	positive regulation of phosphorylation	Biological Process	87	1	1.48	0.77676	BnaC05g18380D
GO:0072593	reactive oxygen species metabolic process	Biological Process	311	4	5.31	0.7793	BnaA06g14510D,BnaA07g23450D,BnaC09g01650D,BnaA07g33560D
GO:0006366	transcription from RNA polymerase II promoter	Biological Process	846	12	14.44	0.78081	BnaA03g56870D,BnaC09g46540D,BnaC08g45360D,BnaCnng44660D,BnaC09g03240D,BnaA04g23250D,BnaC03g00330D,BnaC03g04170D,BnaC09g04130D,BnaC09g05170D,BnaC02g03830D,BnaC04g46510D
GO:0042742	defense response to bacterium	Biological Process	312	4	5.32	0.78141	BnaA07g14360D,BnaAnng10080D,BnaA05g06870D,BnaC03g04330D
GO:0048366	leaf development	Biological Process	241	3	4.11	0.78155	BnaAnng10080D,BnaC02g13170D,BnaC03g00160D
GO:0042546	cell wall biogenesis	Biological Process	313	4	5.34	0.78349	BnaA06g07180D,BnaA01g00700D,BnaC09g05080D,BnaA10g02230D
GO:0010150	leaf senescence	Biological Process	89	1	1.52	0.78433	BnaAnng10080D
GO:0010260	organ senescence	Biological Process	89	1	1.52	0.78433	BnaAnng10080D
GO:0034248	regulation of cellular amide metabolic process	Biological Process	89	1	1.52	0.78433	BnaA06g15510D
GO:0051128	regulation of cellular component organization	Biological Process	653	9	11.14	0.78553	BnaA05g28330D,BnaCnng44660D,BnaC03g34290D,BnaA02g27990D,BnaA09g29060D,BnaA03g40040D,BnaC05g18380D,BnaC03g02360D,BnaA03g25740D
GO:0010562	positive regulation of phosphorus metabolic process	Biological Process	90	1	1.54	0.78803	BnaC05g18380D
GO:0045937	positive regulation of phosphate metabolic process	Biological Process	90	1	1.54	0.78803	BnaC05g18380D
GO:0051783	regulation of nuclear division	Biological Process	90	1	1.54	0.78803	BnaA05g28330D
GO:0090329	regulation of DNA-dependent DNA replication	Biological Process	90	1	1.54	0.78803	BnaA05g28330D
GO:0051173	positive regulation of nitrogen compound metabolic process	Biological Process	918	13	15.67	0.78985	BnaA03g56870D,BnaC09g46540D,BnaCnng33720D,BnaA06g13400D,BnaCnng44660D,BnaA03g52760D,BnaC05g18380D,BnaA04g23250D,BnaC03g02360D,BnaC03g04170D,BnaC03g04330D,BnaA06g25920D,BnaC02g03830D
GO:0043161	proteasome-mediated ubiquitin-dependent protein catabolic process	Biological Process	523	7	8.93	0.79086	BnaA01g23690D,BnaCnng37650D,BnaCnng11200D,BnaCnng68080D,BnaA07g22530D,BnaC05g18380D,BnaA06g25920D
GO:0042023	DNA endoreduplication	Biological Process	91	1	1.55	0.79165	BnaA05g28330D
GO:0045944	positive regulation of transcription from RNA polymerase II promoter	Biological Process	388	5	6.62	0.79365	BnaA03g56870D,BnaC09g46540D,BnaA04g23250D,BnaC03g04170D,BnaC02g03830D
GO:0009968	negative regulation of signal transduction	Biological Process	172	2	2.94	0.79435	BnaA06g07930D,BnaC09g04050D
GO:0010948	negative regulation of cell cycle process	Biological Process	92	1	1.57	0.79522	BnaA05g28330D
GO:0046474	glycerophospholipid biosynthetic process	Biological Process	173	2	2.95	0.79699	BnaA10g27110D,BnaA07g22620D
GO:0032268	regulation of cellular protein metabolic process	Biological Process	527	7	8.99	0.79718	BnaCnng11200D,BnaA09g29060D,BnaA07g28020D,BnaA03g40040D,BnaC05g18380D,BnaA06g15510D,BnaA06g25920D
GO:0009742	brassinosteroid mediated signaling pathway	Biological Process	93	1	1.59	0.79872	BnaC03g04330D
GO:0048528	post-embryonic root development	Biological Process	93	1	1.59	0.79872	BnaA01g08400D
GO:0071367	cellular response to brassinosteroid stimulus	Biological Process	93	1	1.59	0.79872	BnaC03g04330D
GO:0044265	cellular macromolecule catabolic process	Biological Process	1312	19	22.39	0.79888	BnaA01g23690D,BnaCnng37650D,BnaA06g14260D,BnaA06g14980D,BnaA10g12210D,BnaA01g29600D,BnaCnng11200D,BnaCnng68080D,BnaA07g22530D,BnaA07g28200D,BnaC09g03290D,BnaC05g18380D,BnaA01g11040D,BnaC03g00220D,BnaA10g19790D,BnaC04g09920D,BnaC09g04050D,BnaA07g33080D,BnaA06g25920D
GO:0051246	regulation of protein metabolic process	Biological Process	664	9	11.33	0.80118	BnaCnng11200D,BnaA09g29060D,BnaCnng68080D,BnaA07g28020D,BnaA03g40040D,BnaC05g18380D,BnaA06g15510D,BnaC03g04330D,BnaA06g25920D
GO:0009084	glutamine family amino acid biosynthetic process	Biological Process	94	1	1.6	0.80217	BnaC09g45590D
GO:0044550	secondary metabolite biosynthetic process	Biological Process	94	1	1.6	0.80217	BnaC06g10420D
GO:0046686	response to cadmium ion	Biological Process	175	2	2.99	0.80219	BnaC03g04330D,BnaC04g10040D
GO:0009886	post-embryonic morphogenesis	Biological Process	176	2	3	0.80474	BnaA01g08400D,BnaC02g13170D
GO:0009056	catabolic process	Biological Process	3379	52	57.67	0.80511	BnaA01g23690D,BnaC01g35830D,BnaA09g55720D,BnaCnng30870D,BnaC06g24480D,BnaCnng33720D,BnaCnng37650D,BnaA06g14260D,BnaA06g14980D,BnaA06g14510D,BnaC08g15110D,BnaA10g12210D,BnaA09g11640D,BnaA01g08400D,BnaA01g23900D,BnaA01g29600D,BnaA02g27990D,BnaC05g48310D,BnaCnng11200D,BnaCnng15740D,BnaCnng16680D,BnaAnng10080D,BnaCnng68080D,BnaA07g22530D,BnaA07g23450D,BnaC05g36460D,BnaA07g28200D,BnaC04g33690D,BnaC09g…
GO:0001558	regulation of cell growth	Biological Process	95	1	1.62	0.80555	BnaC03g02360D
GO:0006505	GPI anchor metabolic process	Biological Process	95	1	1.62	0.80555	BnaA10g27110D
GO:0006506	GPI anchor biosynthetic process	Biological Process	95	1	1.62	0.80555	BnaA10g27110D
GO:0046903	secretion	Biological Process	252	3	4.3	0.80629	BnaA02g17740D,BnaA06g18220D,BnaC03g05560D
GO:0001510	RNA methylation	Biological Process	96	1	1.64	0.80888	BnaC04g46480D
GO:0010383	cell wall polysaccharide metabolic process	Biological Process	178	2	3.04	0.80976	BnaA06g07180D,BnaA01g00700D
GO:0010648	negative regulation of cell communication	Biological Process	178	2	3.04	0.80976	BnaA06g07930D,BnaC09g04050D
GO:0023057	negative regulation of signaling	Biological Process	178	2	3.04	0.80976	BnaA06g07930D,BnaC09g04050D
GO:0010498	proteasomal protein catabolic process	Biological Process	538	7	9.18	0.81382	BnaA01g23690D,BnaCnng37650D,BnaCnng11200D,BnaCnng68080D,BnaA07g22530D,BnaC05g18380D,BnaA06g25920D
GO:0032990	cell part morphogenesis	Biological Process	98	1	1.67	0.81537	BnaA03g40040D
GO:0044247	cellular polysaccharide catabolic process	Biological Process	98	1	1.67	0.81537	BnaA09g11640D
GO:0048858	cell projection morphogenesis	Biological Process	98	1	1.67	0.81537	BnaA03g40040D
GO:0009611	response to wounding	Biological Process	181	2	3.09	0.81707	BnaC03g40200D,BnaA05g22450D
GO:0006541	glutamine metabolic process	Biological Process	99	1	1.69	0.81853	BnaC03g04190D
GO:0009081	branched-chain amino acid metabolic process	Biological Process	99	1	1.69	0.81853	BnaA03g37330D
GO:0043666	regulation of phosphoprotein phosphatase activity	Biological Process	99	1	1.69	0.81853	BnaCnng15910D
GO:0031667	response to nutrient levels	Biological Process	332	4	5.67	0.8202	BnaA06g13400D,BnaC05g18380D,BnaA06g25920D,BnaC02g03830D
GO:0006405	RNA export from nucleus	Biological Process	100	1	1.71	0.82163	BnaCnng44660D
GO:0007067	mitotic nuclear division	Biological Process	183	2	3.12	0.8218	BnaA05g28330D,BnaCnng61600D
GO:0048522	positive regulation of cellular process	Biological Process	1402	20	23.93	0.82373	BnaA03g56870D,BnaC09g46540D,BnaC06g24480D,BnaCnng33720D,BnaC03g69530D,BnaA06g13400D,BnaCnng44660D,BnaC01g36460D,BnaC04g00940D,BnaA03g52760D,BnaA09g29060D,BnaA03g40040D,BnaC05g18380D,BnaA04g23250D,BnaC03g00220D,BnaC03g02360D,BnaC03g04170D,BnaA10g26110D,BnaA06g25920D,BnaC02g03830D
GO:0000097	sulfur amino acid biosynthetic process	Biological Process	102	1	1.74	0.82769	BnaC03g13300D
GO:0016050	vesicle organization	Biological Process	186	2	3.17	0.82869	BnaA02g27990D,BnaA07g33780D
GO:0031399	regulation of protein modification process	Biological Process	339	4	5.79	0.83237	BnaA07g28020D,BnaA03g40040D,BnaC05g18380D,BnaA06g25920D
GO:0006661	phosphatidylinositol biosynthetic process	Biological Process	104	1	1.77	0.83354	BnaA10g27110D
GO:0009251	glucan catabolic process	Biological Process	104	1	1.77	0.83354	BnaA09g11640D
GO:0009739	response to gibberellin	Biological Process	104	1	1.77	0.83354	BnaA03g05320D
GO:0032956	regulation of actin cytoskeleton organization	Biological Process	104	1	1.77	0.83354	BnaC03g34290D
GO:0022402	cell cycle process	Biological Process	891	12	15.21	0.83436	BnaA05g28330D,BnaC04g00010D,BnaCnng73280D,BnaCnng61600D,BnaA10g29600D,BnaC09g41110D,BnaC09g02210D,BnaA03g40040D,BnaA01g00700D,BnaA09g21520D,BnaC09g05080D,BnaA10g02230D
GO:0006468	protein phosphorylation	Biological Process	554	7	9.45	0.8361	BnaA09g51540D,BnaA01g08400D,BnaA07g18330D,BnaA03g40040D,BnaC03g01230D,BnaA07g35070D,BnaC02g03830D
GO:0010604	positive regulation of macromolecule metabolic process	Biological Process	1026	14	17.51	0.83705	BnaA03g56870D,BnaC09g46540D,BnaA06g13400D,BnaCnng44660D,BnaA03g52760D,BnaA09g29060D,BnaA03g40040D,BnaC05g18380D,BnaA04g23250D,BnaC03g02360D,BnaC03g04170D,BnaC03g04330D,BnaA06g25920D,BnaC02g03830D
GO:0006928	cellular component movement	Biological Process	342	4	5.84	0.83737	BnaCnng41700D,BnaCnng54500D,BnaC09g03220D,BnaC03g04340D
GO:0000003	reproduction	Biological Process	1159	16	19.78	0.83864	BnaC04g00010D,BnaCnng73280D,BnaCnng44660D,BnaA02g07900D,BnaA01g08400D,BnaA10g29600D,BnaC09g41110D,BnaA07g29880D,BnaC08g24220D,BnaA03g40040D,BnaA05g00870D,BnaC03g00570D,BnaA10g26360D,BnaC04g10040D,BnaA09g21520D,BnaC02g03830D
GO:0043401	steroid hormone mediated signaling pathway	Biological Process	106	1	1.81	0.83919	BnaC03g04330D
GO:0016042	lipid catabolic process	Biological Process	192	2	3.28	0.84176	BnaC01g35830D,BnaA09g55720D
GO:0000070	mitotic sister chromatid segregation	Biological Process	107	1	1.83	0.84194	BnaCnng61600D
GO:0031325	positive regulation of cellular metabolic process	Biological Process	1031	14	17.59	0.84194	BnaA03g56870D,BnaC09g46540D,BnaCnng33720D,BnaA06g13400D,BnaCnng44660D,BnaA03g52760D,BnaA09g29060D,BnaC05g18380D,BnaA04g23250D,BnaC03g02360D,BnaC03g04170D,BnaA10g26110D,BnaA06g25920D,BnaC02g03830D
GO:0010628	positive regulation of gene expression	Biological Process	764	10	13.04	0.84203	BnaA03g56870D,BnaC09g46540D,BnaA06g13400D,BnaCnng44660D,BnaA03g52760D,BnaA03g40040D,BnaA04g23250D,BnaC03g02360D,BnaC03g04170D,BnaC02g03830D
GO:0032446	protein modification by small protein conjugation	Biological Process	699	9	11.93	0.84533	BnaC01g36100D,BnaA07g14360D,BnaA07g22530D,BnaA06g07930D,BnaA03g40040D,BnaC05g18380D,BnaC03g00220D,BnaA03g22850D,BnaA06g25920D
GO:0045893	positive regulation of transcription, DNA-templated	Biological Process	700	9	11.95	0.84647	BnaA03g56870D,BnaC09g46540D,BnaA06g13400D,BnaCnng44660D,BnaA03g52760D,BnaA04g23250D,BnaC03g02360D,BnaC03g04170D,BnaC02g03830D
GO:0009753	response to jasmonic acid	Biological Process	273	3	4.66	0.847	BnaC03g71230D,BnaAnng10080D,BnaC09g03690D
GO:0010411	xyloglucan metabolic process	Biological Process	109	1	1.86	0.84731	BnaA06g07180D
GO:0044248	cellular catabolic process	Biological Process	2451	36	41.83	0.84797	BnaA01g23690D,BnaC06g24480D,BnaCnng33720D,BnaCnng37650D,BnaA06g14260D,BnaA06g14980D,BnaA06g14510D,BnaC08g15110D,BnaA10g12210D,BnaA01g08400D,BnaA01g29600D,BnaA02g27990D,BnaCnng11200D,BnaAnng10080D,BnaCnng68080D,BnaA07g22530D,BnaA07g23450D,BnaC05g36460D,BnaA07g28200D,BnaC09g03290D,BnaC09g01650D,BnaC05g18380D,BnaA10g05680D,BnaA10g04580D,BnaA01g11040D,BnaC03g00220D,BnaC03g01720D,BnaA10g19790D,BnaA10g…
GO:0032970	regulation of actin filament-based process	Biological Process	110	1	1.88	0.84992	BnaC03g34290D
GO:0048589	developmental growth	Biological Process	350	4	5.97	0.8501	BnaAnng18550D,BnaA07g29880D,BnaC02g13170D,BnaC04g10040D
GO:0009741	response to brassinosteroid	Biological Process	111	1	1.89	0.85249	BnaC03g04330D
GO:0032535	regulation of cellular component size	Biological Process	111	1	1.89	0.85249	BnaC03g34290D
GO:0051168	nuclear export	Biological Process	111	1	1.89	0.85249	BnaCnng44660D
GO:0071704	organic substance metabolic process	Biological Process	21172	350	361.32	0.85251	BnaA05g28330D,BnaA02g06470D,BnaC04g03300D,BnaA01g23690D,BnaCnng20680D,BnaA07g39140D,BnaAnng11460D,BnaA05g35060D,BnaA03g56870D,BnaC08g14350D,BnaCnng72710D,BnaC09g46980D,BnaC09g46540D,BnaA09g44030D,BnaA09g44160D,BnaA03g55490D,BnaA04g29080D,BnaC01g36100D,BnaC01g36060D,BnaC01g35830D,BnaC08g43130D,BnaA09g55720D,BnaCnng30870D,BnaAnng39060D,BnaCnng31910D,BnaC03g40970D,BnaC04g49470D,BnaC06g24480D,BnaC03g…
GO:0071229	cellular response to acid chemical	Biological Process	568	7	9.69	0.85382	BnaC06g24480D,BnaA05g31070D,BnaC03g69530D,BnaC01g36460D,BnaA03g05320D,BnaC03g00220D,BnaC09g03690D
GO:0009607	response to biotic stimulus	Biological Process	775	10	13.23	0.8539	BnaA01g34970D,BnaA10g07000D,BnaA07g14360D,BnaA07g08720D,BnaAnng10080D,BnaA05g06870D,BnaC03g00160D,BnaC03g01810D,BnaC03g04330D,BnaC04g46510D
GO:0045814	negative regulation of gene expression, epigenetic	Biological Process	112	1	1.91	0.85502	BnaC03g13320D
GO:0046777	protein autophosphorylation	Biological Process	112	1	1.91	0.85502	BnaA01g08400D
GO:0000902	cell morphogenesis	Biological Process	427	5	7.29	0.8556	BnaAnng18550D,BnaCnng44660D,BnaA07g29880D,BnaA03g40040D,BnaC04g10040D
GO:0070887	cellular response to chemical stimulus	Biological Process	1699	24	28.99	0.8558	BnaC06g24480D,BnaA05g31070D,BnaC03g69530D,BnaA06g13400D,BnaA06g14510D,BnaC01g36460D,BnaA04g20460D,BnaA07g23450D,BnaC08g24220D,BnaC09g01650D,BnaA03g40040D,BnaC05g18380D,BnaA01g00930D,BnaA03g05320D,BnaC03g00220D,BnaC03g02560D,BnaC03g04330D,BnaC03g05260D,BnaC09g03690D,BnaC09g04050D,BnaC09g05450D,BnaA07g33560D,BnaA07g32300D,BnaA06g25920D
GO:0006629	lipid metabolic process	Biological Process	1765	25	30.12	0.85697	BnaA07g39140D,BnaA09g44160D,BnaC01g35830D,BnaC08g43130D,BnaA09g55720D,BnaA09g46210D,BnaA04g24960D,BnaA09g47450D,BnaC08g46130D,BnaA10g27110D,BnaC02g02670D,BnaA07g31890D,BnaA10g03180D,BnaA04g11760D,BnaCnng16680D,BnaA03g47590D,BnaA07g22620D,BnaC09g03160D,BnaA04g06150D,BnaA07g06500D,BnaC01g06700D,BnaC03g04180D,BnaC03g04350D,BnaC08g36720D,BnaC09g04540D
GO:0090066	regulation of anatomical structure size	Biological Process	113	1	1.93	0.8575	BnaC03g34290D
GO:0007051	spindle organization	Biological Process	114	1	1.95	0.85994	BnaC09g02210D
GO:0007276	gamete generation	Biological Process	114	1	1.95	0.85994	BnaCnng44660D
GO:0044786	cell cycle DNA replication	Biological Process	114	1	1.95	0.85994	BnaA05g28330D
GO:0090501	RNA phosphodiester bond hydrolysis	Biological Process	114	1	1.95	0.85994	BnaCnng08570D
GO:0016310	phosphorylation	Biological Process	787	10	13.43	0.86604	BnaA09g51540D,BnaA01g08400D,BnaA02g19770D,BnaCnng16680D,BnaA07g18330D,BnaA03g40040D,BnaC05g18380D,BnaC03g01230D,BnaA07g35070D,BnaC02g03830D
GO:0050657	nucleic acid transport	Biological Process	117	1	2	0.86701	BnaCnng44660D
GO:0050658	RNA transport	Biological Process	117	1	2	0.86701	BnaCnng44660D
GO:0051236	establishment of RNA localization	Biological Process	117	1	2	0.86701	BnaCnng44660D
GO:0042325	regulation of phosphorylation	Biological Process	205	2	3.5	0.86703	BnaA03g40040D,BnaC05g18380D
GO:0051130	positive regulation of cellular component organization	Biological Process	205	2	3.5	0.86703	BnaA09g29060D,BnaC05g18380D
GO:0045935	positive regulation of nucleobase-containing compound metabolic process	Biological Process	789	10	13.46	0.86798	BnaA03g56870D,BnaC09g46540D,BnaA06g13400D,BnaCnng44660D,BnaA03g52760D,BnaC05g18380D,BnaA04g23250D,BnaC03g02360D,BnaC03g04170D,BnaC02g03830D
GO:0016054	organic acid catabolic process	Biological Process	206	2	3.52	0.86881	BnaC08g15110D,BnaA03g37330D
GO:0046395	carboxylic acid catabolic process	Biological Process	206	2	3.52	0.86881	BnaC08g15110D,BnaA03g37330D
GO:0046488	phosphatidylinositol metabolic process	Biological Process	206	2	3.52	0.86881	BnaA10g27110D,BnaCnng16680D
GO:0071383	cellular response to steroid hormone stimulus	Biological Process	119	1	2.03	0.87153	BnaC03g04330D
GO:0009735	response to cytokinin	Biological Process	120	1	2.05	0.87373	BnaA02g07900D
GO:0051707	response to other organism	Biological Process	727	9	12.41	0.87478	BnaA01g34970D,BnaA07g14360D,BnaA07g08720D,BnaAnng10080D,BnaA05g06870D,BnaC03g00160D,BnaC03g01810D,BnaC03g04330D,BnaC04g46510D
GO:0042594	response to starvation	Biological Process	291	3	4.97	0.87577	BnaC05g18380D,BnaA06g25920D,BnaC02g03830D
GO:0043603	cellular amide metabolic process	Biological Process	517	6	8.82	0.87724	BnaC09g22060D,BnaA06g20200D,BnaC08g24220D,BnaA06g15510D,BnaA01g11040D,BnaC03g04190D
GO:0006403	RNA localization	Biological Process	122	1	2.08	0.87802	BnaCnng44660D
GO:0007267	cell-cell signaling	Biological Process	122	1	2.08	0.87802	BnaA03g29020D
GO:0051258	protein polymerization	Biological Process	122	1	2.08	0.87802	BnaC03g34290D
GO:0048518	positive regulation of biological process	Biological Process	1669	23	28.48	0.87952	BnaA03g56870D,BnaC09g46540D,BnaC06g24480D,BnaCnng33720D,BnaC03g72320D,BnaC03g69530D,BnaA06g13400D,BnaCnng44660D,BnaC01g36460D,BnaA02g07900D,BnaC04g00940D,BnaA03g52760D,BnaA09g29060D,BnaA03g40040D,BnaC05g18380D,BnaA04g23250D,BnaC03g00220D,BnaC03g02360D,BnaC03g04170D,BnaC03g04330D,BnaA10g26110D,BnaA06g25920D,BnaC02g03830D
GO:0043207	response to external biotic stimulus	Biological Process	732	9	12.49	0.87953	BnaA01g34970D,BnaA07g14360D,BnaA07g08720D,BnaAnng10080D,BnaA05g06870D,BnaC03g00160D,BnaC03g01810D,BnaC03g04330D,BnaC04g46510D
GO:0006511	ubiquitin-dependent protein catabolic process	Biological Process	941	12	16.06	0.88154	BnaA01g23690D,BnaCnng37650D,BnaA06g14260D,BnaA10g12210D,BnaCnng11200D,BnaCnng68080D,BnaA07g22530D,BnaA07g28200D,BnaC05g18380D,BnaC03g00220D,BnaC09g04050D,BnaA06g25920D
GO:0048583	regulation of response to stimulus	Biological Process	1009	13	17.22	0.88156	BnaC06g24480D,BnaC03g69530D,BnaC01g36460D,BnaA02g07900D,BnaC04g00940D,BnaA06g07930D,BnaC05g39170D,BnaA03g29020D,BnaC05g18380D,BnaC03g00220D,BnaC04g10040D,BnaC09g04050D,BnaA06g25920D
GO:0007005	mitochondrion organization	Biological Process	373	4	6.37	0.88209	BnaC03g70910D,BnaAnng30370D,BnaC06g17250D,BnaC09g03210D
GO:0065004	protein-DNA complex assembly	Biological Process	214	2	3.65	0.8823	BnaA03g22040D,BnaC03g04500D
GO:1902680	positive regulation of RNA biosynthetic process	Biological Process	735	9	12.54	0.88231	BnaA03g56870D,BnaC09g46540D,BnaA06g13400D,BnaCnng44660D,BnaA03g52760D,BnaA04g23250D,BnaC03g02360D,BnaC03g04170D,BnaC02g03830D
GO:0048364	root development	Biological Process	375	4	6.4	0.88457	BnaAnng18550D,BnaA01g08400D,BnaC09g02280D,BnaA03g38260D
GO:0006486	protein glycosylation	Biological Process	376	4	6.42	0.88579	BnaAnng28870D,BnaC05g18380D,BnaC03g09700D,BnaA09g23110D
GO:0043413	macromolecule glycosylation	Biological Process	376	4	6.42	0.88579	BnaAnng28870D,BnaC05g18380D,BnaC03g09700D,BnaA09g23110D
GO:0006004	fucose metabolic process	Biological Process	126	1	2.15	0.88616	BnaC01g32190D
GO:0009101	glycoprotein biosynthetic process	Biological Process	377	4	6.43	0.887	BnaAnng28870D,BnaC05g18380D,BnaC03g09700D,BnaA09g23110D
GO:0022622	root system development	Biological Process	377	4	6.43	0.887	BnaAnng18550D,BnaA01g08400D,BnaC09g02280D,BnaA03g38260D
GO:0006261	DNA-dependent DNA replication	Biological Process	217	2	3.7	0.88702	BnaA05g28330D,BnaCnng01120D
GO:0043170	macromolecule metabolic process	Biological Process	14927	241	254.74	0.88819	BnaA05g28330D,BnaA02g06470D,BnaC04g03300D,BnaA01g23690D,BnaCnng20680D,BnaAnng11460D,BnaA03g56870D,BnaCnng72710D,BnaC09g46540D,BnaA09g44030D,BnaA03g55490D,BnaC01g36100D,BnaC01g36060D,BnaCnng30870D,BnaCnng31910D,BnaC04g49470D,BnaC03g71220D,BnaCnng36050D,BnaC07g50070D,BnaC07g50090D,BnaC09g43050D,BnaC08g45360D,BnaC08g45280D,BnaC03g70910D,BnaCnng37650D,BnaA06g13400D,BnaA09g36210D,BnaAnng18550D,BnaCnng…
GO:0009064	glutamine family amino acid metabolic process	Biological Process	218	2	3.72	0.88855	BnaC09g45590D,BnaC03g04190D
GO:0019684	photosynthesis, light reaction	Biological Process	218	2	3.72	0.88855	BnaA06g31910D,BnaA08g04190D
GO:0015979	photosynthesis	Biological Process	454	5	7.75	0.88874	BnaAnng27100D,BnaA06g31910D,BnaA08g04190D,BnaC03g00160D,BnaC03g03570D
GO:0009100	glycoprotein metabolic process	Biological Process	380	4	6.48	0.89057	BnaAnng28870D,BnaC05g18380D,BnaC03g09700D,BnaA09g23110D
GO:0044260	cellular macromolecule metabolic process	Biological Process	13883	223	236.92	0.89312	BnaA05g28330D,BnaA02g06470D,BnaC04g03300D,BnaA01g23690D,BnaCnng20680D,BnaAnng11460D,BnaA03g56870D,BnaC09g46540D,BnaA09g44030D,BnaA03g55490D,BnaC01g36100D,BnaC01g36060D,BnaCnng31910D,BnaC04g49470D,BnaC03g71220D,BnaC07g50070D,BnaC09g43050D,BnaC08g45360D,BnaC08g45280D,BnaC03g70910D,BnaCnng37650D,BnaA06g13400D,BnaA09g36210D,BnaAnng18550D,BnaCnng41730D,BnaAnng19390D,BnaCnng44660D,BnaA06g14260D,BnaA06g…
GO:0010557	positive regulation of macromolecule biosynthetic process	Biological Process	818	10	13.96	0.89368	BnaA03g56870D,BnaC09g46540D,BnaA06g13400D,BnaCnng44660D,BnaA03g52760D,BnaA09g29060D,BnaA04g23250D,BnaC03g02360D,BnaC03g04170D,BnaC02g03830D
GO:0007568	aging	Biological Process	130	1	2.22	0.89377	BnaAnng10080D
GO:0015931	nucleobase-containing compound transport	Biological Process	130	1	2.22	0.89377	BnaCnng44660D
GO:1901698	response to nitrogen compound	Biological Process	305	3	5.21	0.89472	BnaA06g13400D,BnaC05g18380D,BnaA06g25920D
GO:0061024	membrane organization	Biological Process	460	5	7.85	0.89515	BnaAnng34280D,BnaA02g27990D,BnaAnng30370D,BnaA03g40040D,BnaA07g33780D
GO:0045488	pectin metabolic process	Biological Process	384	4	6.55	0.89517	BnaCnng30870D,BnaA01g08400D,BnaCnng15740D,BnaC03g03910D
GO:0006334	nucleosome assembly	Biological Process	131	1	2.24	0.89559	BnaA03g22040D
GO:0006413	translational initiation	Biological Process	131	1	2.24	0.89559	BnaC05g48440D
GO:0006281	DNA repair	Biological Process	680	8	11.6	0.8962	BnaCnng41730D,BnaCnng44660D,BnaCnng09490D,BnaC05g39170D,BnaC05g18380D,BnaC03g00010D,BnaC03g03340D,BnaC02g27290D
GO:0070085	glycosylation	Biological Process	385	4	6.57	0.8963	BnaAnng28870D,BnaC05g18380D,BnaC03g09700D,BnaA09g23110D
GO:0048585	negative regulation of response to stimulus	Biological Process	308	3	5.26	0.89843	BnaA06g07930D,BnaC04g10040D,BnaC09g04050D
GO:0019941	modification-dependent protein catabolic process	Biological Process	963	12	16.43	0.89855	BnaA01g23690D,BnaCnng37650D,BnaA06g14260D,BnaA10g12210D,BnaCnng11200D,BnaCnng68080D,BnaA07g22530D,BnaA07g28200D,BnaC05g18380D,BnaC03g00220D,BnaC09g04050D,BnaA06g25920D
GO:0006497	protein lipidation	Biological Process	133	1	2.27	0.89913	BnaA10g27110D
GO:0042158	lipoprotein biosynthetic process	Biological Process	133	1	2.27	0.89913	BnaA10g27110D
GO:0019953	sexual reproduction	Biological Process	226	2	3.86	0.90014	BnaCnng44660D,BnaA03g40040D
GO:0044702	single organism reproductive process	Biological Process	1103	14	18.82	0.90063	BnaCnng44660D,BnaA03g55670D,BnaA02g07900D,BnaA01g08400D,BnaA07g29880D,BnaC08g24220D,BnaC09g02280D,BnaA03g40040D,BnaC02g13170D,BnaC03g00160D,BnaC03g00570D,BnaA10g26360D,BnaC04g10040D,BnaA03g25740D
GO:0042157	lipoprotein metabolic process	Biological Process	134	1	2.29	0.90086	BnaA10g27110D
GO:0042180	cellular ketone metabolic process	Biological Process	134	1	2.29	0.90086	BnaC03g03950D
GO:0051254	positive regulation of RNA metabolic process	Biological Process	758	9	12.94	0.9019	BnaA03g56870D,BnaC09g46540D,BnaA06g13400D,BnaCnng44660D,BnaA03g52760D,BnaA04g23250D,BnaC03g02360D,BnaC03g04170D,BnaC02g03830D
GO:0010393	galacturonan metabolic process	Biological Process	391	4	6.67	0.90282	BnaCnng30870D,BnaA01g08400D,BnaCnng15740D,BnaC03g03910D
GO:0032989	cellular component morphogenesis	Biological Process	468	5	7.99	0.9032	BnaAnng18550D,BnaCnng44660D,BnaA07g29880D,BnaA03g40040D,BnaC04g10040D
GO:0030163	protein catabolic process	Biological Process	1176	15	20.07	0.90388	BnaA01g23690D,BnaCnng37650D,BnaA06g14260D,BnaA10g12210D,BnaCnng11200D,BnaCnng68080D,BnaA07g22530D,BnaA07g28200D,BnaC05g18380D,BnaA01g11040D,BnaC09g35140D,BnaC03g00220D,BnaC03g04330D,BnaC09g04050D,BnaA06g25920D
GO:0043632	modification-dependent macromolecule catabolic process	Biological Process	971	12	16.57	0.90422	BnaA01g23690D,BnaCnng37650D,BnaA06g14260D,BnaA10g12210D,BnaCnng11200D,BnaCnng68080D,BnaA07g22530D,BnaA07g28200D,BnaC05g18380D,BnaC03g00220D,BnaC09g04050D,BnaA06g25920D
GO:0000281	mitotic cytokinesis	Biological Process	136	1	2.32	0.90423	BnaA03g40040D
GO:0009072	aromatic amino acid family metabolic process	Biological Process	136	1	2.32	0.90423	BnaC03g02240D
GO:0048229	gametophyte development	Biological Process	314	3	5.36	0.9055	BnaC06g24480D,BnaA03g40040D,BnaC02g03830D
GO:0045786	negative regulation of cell cycle	Biological Process	139	1	2.37	0.90907	BnaA05g28330D
GO:0051656	establishment of organelle localization	Biological Process	139	1	2.37	0.90907	BnaC03g04340D
GO:0071824	protein-DNA complex subunit organization	Biological Process	234	2	3.99	0.9106	BnaA03g22040D,BnaC03g04500D
GO:0014070	response to organic cyclic compound	Biological Process	319	3	5.44	0.91104	BnaC04g00940D,BnaC01g08040D,BnaC03g04330D
GO:0043043	peptide biosynthetic process	Biological Process	141	1	2.41	0.91216	BnaC08g24220D
GO:0031497	chromatin assembly	Biological Process	142	1	2.42	0.91367	BnaA03g22040D
GO:0051603	proteolysis involved in cellular protein catabolic process	Biological Process	1058	13	18.06	0.91572	BnaA01g23690D,BnaCnng37650D,BnaA06g14260D,BnaA10g12210D,BnaCnng11200D,BnaCnng68080D,BnaA07g22530D,BnaA07g28200D,BnaC05g18380D,BnaA01g11040D,BnaC03g00220D,BnaC09g04050D,BnaA06g25920D
GO:0005975	carbohydrate metabolic process	Biological Process	3224	46	55.02	0.91633	BnaA05g35060D,BnaC08g14350D,BnaC09g46980D,BnaCnng30870D,BnaAnng39060D,BnaC03g71320D,BnaC01g32190D,BnaA08g29810D,BnaAnng19210D,BnaC06g10420D,BnaC04g24140D,BnaA09g16400D,BnaA10g11990D,BnaA09g11640D,BnaA01g08400D,BnaA01g23900D,BnaA09g17150D,BnaC02g11600D,BnaC05g48310D,BnaC05g48670D,BnaAnng28870D,BnaA03g52690D,BnaCnng15740D,BnaC08g40570D,BnaC08g40330D,BnaCnng16680D,BnaA03g50660D,BnaA06g07180D,BnaC04g…
GO:0010256	endomembrane system organization	Biological Process	144	1	2.46	0.9166	BnaA03g40040D
GO:0048638	regulation of developmental growth	Biological Process	145	1	2.47	0.91803	BnaC02g13170D
GO:0018193	peptidyl-amino acid modification	Biological Process	329	3	5.61	0.92126	BnaA10g09380D,BnaC05g18380D,BnaC03g03440D
GO:0044257	cellular protein catabolic process	Biological Process	1069	13	18.24	0.92215	BnaA01g23690D,BnaCnng37650D,BnaA06g14260D,BnaA10g12210D,BnaCnng11200D,BnaCnng68080D,BnaA07g22530D,BnaA07g28200D,BnaC05g18380D,BnaA01g11040D,BnaC03g00220D,BnaC09g04050D,BnaA06g25920D
GO:0016458	gene silencing	Biological Process	244	2	4.16	0.92223	BnaC03g13320D,BnaC03g03000D
GO:0044238	primary metabolic process	Biological Process	19977	325	340.92	0.92301	BnaA05g28330D,BnaA02g06470D,BnaC04g03300D,BnaA01g23690D,BnaCnng20680D,BnaA07g39140D,BnaAnng11460D,BnaA05g35060D,BnaA03g56870D,BnaC08g14350D,BnaC09g46980D,BnaC09g46540D,BnaA09g44030D,BnaA09g44160D,BnaA03g55490D,BnaA04g29080D,BnaC01g36100D,BnaC01g36060D,BnaC01g35830D,BnaC08g43130D,BnaA09g55720D,BnaCnng30870D,BnaAnng39060D,BnaCnng31910D,BnaC03g40970D,BnaC04g49470D,BnaC06g24480D,BnaC03g71220D,BnaCnng…
GO:0009734	auxin-activated signaling pathway	Biological Process	331	3	5.65	0.92317	BnaC08g24220D,BnaC03g05260D,BnaC09g05450D
GO:0006333	chromatin assembly or disassembly	Biological Process	149	1	2.54	0.92351	BnaA03g22040D
GO:0006950	response to stress	Biological Process	3442	49	58.74	0.9257	BnaCnng23520D,BnaC01g38730D,BnaC04g49930D,BnaA05g31070D,BnaA01g37280D,BnaC03g69530D,BnaCnng41730D,BnaA06g25550D,BnaCnng44660D,BnaA06g14510D,BnaC04g56100D,BnaC01g36460D,BnaA02g07900D,BnaA09g10960D,BnaCnng09490D,BnaA04g20460D,BnaA10g07000D,BnaA07g14360D,BnaA07g08720D,BnaAnng10080D,BnaC09g21040D,BnaA07g23450D,BnaC05g39170D,BnaC09g01650D,BnaA05g06870D,BnaC05g18380D,BnaA01g00930D,BnaC02g12680D,BnaA04g…
GO:1901701	cellular response to oxygen-containing compound	Biological Process	1006	12	17.17	0.92603	BnaC06g24480D,BnaA05g31070D,BnaC03g69530D,BnaA06g14510D,BnaC01g36460D,BnaA07g23450D,BnaC09g01650D,BnaA03g05320D,BnaC03g00220D,BnaC03g04330D,BnaC09g03690D,BnaA07g33560D
GO:0034728	nucleosome organization	Biological Process	151	1	2.58	0.92611	BnaA03g22040D
GO:0006461	protein complex assembly	Biological Process	720	8	12.29	0.92628	BnaC03g34290D,BnaA03g11640D,BnaC09g02210D,BnaC05g18380D,BnaA01g00930D,BnaC03g02590D,BnaA03g22040D,BnaA07g33780D
GO:0071103	DNA conformation change	Biological Process	248	2	4.23	0.92647	BnaC02g13170D,BnaA03g22040D
GO:0006357	regulation of transcription from RNA polymerase II promoter	Biological Process	721	8	12.3	0.92692	BnaA03g56870D,BnaC09g46540D,BnaC09g03240D,BnaA04g23250D,BnaC03g00330D,BnaC03g04170D,BnaC02g03830D,BnaC04g46510D
GO:0048438	floral whorl development	Biological Process	152	1	2.59	0.92737	BnaC08g24220D
GO:1902679	negative regulation of RNA biosynthetic process	Biological Process	419	4	7.15	0.9287	BnaC03g13320D,BnaA06g22600D,BnaA10g26360D,BnaC04g46510D
GO:0070271	protein complex biogenesis	Biological Process	725	8	12.37	0.92945	BnaC03g34290D,BnaA03g11640D,BnaC09g02210D,BnaC05g18380D,BnaA01g00930D,BnaC03g02590D,BnaA03g22040D,BnaA07g33780D
GO:0009555	pollen development	Biological Process	251	2	4.28	0.9295	BnaC06g24480D,BnaC02g03830D
GO:0040007	growth	Biological Process	499	5	8.52	0.92951	BnaAnng18550D,BnaA07g29880D,BnaC02g13170D,BnaC03g02360D,BnaC04g10040D
GO:0031047	gene silencing by RNA	Biological Process	154	1	2.63	0.92984	BnaC03g03000D
GO:0051493	regulation of cytoskeleton organization	Biological Process	156	1	2.66	0.93223	BnaC03g34290D
GO:0006575	cellular modified amino acid metabolic process	Biological Process	344	3	5.87	0.93458	BnaA06g20200D,BnaC05g48620D,BnaC01g01090D
GO:0051253	negative regulation of RNA metabolic process	Biological Process	428	4	7.3	0.93559	BnaC03g13320D,BnaA06g22600D,BnaA10g26360D,BnaC04g46510D
GO:0030258	lipid modification	Biological Process	160	1	2.73	0.93676	BnaCnng16680D
GO:0040008	regulation of growth	Biological Process	260	2	4.44	0.93792	BnaC02g13170D,BnaC03g02360D
GO:0071365	cellular response to auxin stimulus	Biological Process	349	3	5.96	0.93854	BnaC08g24220D,BnaC03g05260D,BnaC09g05450D
GO:0006323	DNA packaging	Biological Process	163	1	2.78	0.93996	BnaA03g22040D
GO:0044700	single organism signaling	Biological Process	2848	39	48.6	0.94062	BnaC06g24480D,BnaC09g39490D,BnaC03g69530D,BnaC06g12050D,BnaA09g36050D,BnaUnng00010D,BnaA02g33600D,BnaC01g36460D,BnaA09g51540D,BnaC04g00940D,BnaC02g23390D,BnaA07g18350D,BnaA06g07930D,BnaC06g17310D,BnaA06g18220D,BnaC08g24220D,BnaC09g03010D,BnaC09g02270D,BnaC09g02080D,BnaA03g29020D,BnaA03g40040D,BnaC05g18380D,BnaA02g32550D,BnaC07g18670D,BnaA03g05320D,BnaC03g00220D,BnaC03g04330D,BnaC03g05260D,BnaC09g…
GO:0001932	regulation of protein phosphorylation	Biological Process	164	1	2.8	0.94099	BnaA03g40040D
GO:0023052	signaling	Biological Process	2850	39	48.64	0.9412	BnaC06g24480D,BnaC09g39490D,BnaC03g69530D,BnaC06g12050D,BnaA09g36050D,BnaUnng00010D,BnaA02g33600D,BnaC01g36460D,BnaA09g51540D,BnaC04g00940D,BnaC02g23390D,BnaA07g18350D,BnaA06g07930D,BnaC06g17310D,BnaA06g18220D,BnaC08g24220D,BnaC09g03010D,BnaC09g02270D,BnaC09g02080D,BnaA03g29020D,BnaA03g40040D,BnaC05g18380D,BnaA02g32550D,BnaC07g18670D,BnaA03g05320D,BnaC03g00220D,BnaC03g04330D,BnaC03g05260D,BnaC09g…
GO:0007165	signal transduction	Biological Process	2789	38	47.6	0.94237	BnaC06g24480D,BnaC09g39490D,BnaC03g69530D,BnaC06g12050D,BnaA09g36050D,BnaUnng00010D,BnaA02g33600D,BnaC01g36460D,BnaA09g51540D,BnaC04g00940D,BnaC02g23390D,BnaA07g18350D,BnaA06g07930D,BnaC06g17310D,BnaA06g18220D,BnaC08g24220D,BnaC09g03010D,BnaC09g02270D,BnaC09g02080D,BnaA03g29020D,BnaC05g18380D,BnaA02g32550D,BnaC07g18670D,BnaA03g05320D,BnaC03g00220D,BnaC03g04330D,BnaC03g05260D,BnaC09g03690D,BnaC09g…
GO:0000723	telomere maintenance	Biological Process	166	1	2.83	0.94299	BnaCnng09490D
GO:0032200	telomere organization	Biological Process	168	1	2.87	0.94493	BnaCnng09490D
GO:0006260	DNA replication	Biological Process	442	4	7.54	0.94511	BnaA05g28330D,BnaC08g45280D,BnaCnng01120D,BnaC03g03340D
GO:0009755	hormone-mediated signaling pathway	Biological Process	975	11	16.64	0.94602	BnaC06g24480D,BnaC03g69530D,BnaC01g36460D,BnaC08g24220D,BnaA03g05320D,BnaC03g00220D,BnaC03g04330D,BnaC03g05260D,BnaC09g03690D,BnaC09g04050D,BnaC09g05450D
GO:0070647	protein modification by small protein conjugation or removal	Biological Process	904	10	15.43	0.94672	BnaC01g36100D,BnaA07g14360D,BnaA07g22530D,BnaA06g07930D,BnaC05g39170D,BnaA03g40040D,BnaC05g18380D,BnaC03g00220D,BnaA03g22850D,BnaA06g25920D
GO:0051241	negative regulation of multicellular organismal process	Biological Process	170	1	2.9	0.94681	BnaCnng44660D
GO:0044699	single-organism process	Biological Process	17140	274	292.51	0.94703	BnaA05g28330D,BnaA06g34380D,BnaAnng34280D,BnaA07g39140D,BnaC04g00010D,BnaC09g46980D,BnaA09g44160D,BnaC08g49750D,BnaCnng73280D,BnaA04g29080D,BnaC01g35830D,BnaC03g61390D,BnaC08g43130D,BnaA09g55720D,BnaC09g50920D,BnaC03g40970D,BnaC04g49940D,BnaC06g24480D,BnaA07g38790D,BnaA02g35060D,BnaCnng75810D,BnaC03g71230D,BnaCnng33720D,BnaA05g31070D,BnaC04g13550D,BnaC02g45290D,BnaC03g70910D,BnaC09g39490D,BnaC03g…
GO:0045892	negative regulation of transcription, DNA-templated	Biological Process	364	3	6.21	0.94912	BnaC03g13320D,BnaA06g22600D,BnaA10g26360D
GO:0006974	cellular response to DNA damage stimulus	Biological Process	762	8	13	0.94945	BnaCnng41730D,BnaCnng44660D,BnaCnng09490D,BnaC05g39170D,BnaC05g18380D,BnaC03g00010D,BnaC03g03340D,BnaC02g27290D
GO:0051302	regulation of cell division	Biological Process	173	1	2.95	0.9495	BnaA05g28330D
GO:0060249	anatomical structure homeostasis	Biological Process	173	1	2.95	0.9495	BnaCnng09490D
GO:0071822	protein complex subunit organization	Biological Process	1056	12	18.02	0.94979	BnaC04g13550D,BnaC03g34290D,BnaA03g11640D,BnaA09g29060D,BnaC09g02450D,BnaC09g02210D,BnaC05g18380D,BnaA01g00930D,BnaC03g02590D,BnaA03g22040D,BnaA07g33780D,BnaA03g09190D
GO:0048519	negative regulation of biological process	Biological Process	1549	19	26.43	0.95043	BnaA05g28330D,BnaCnng44660D,BnaC03g13320D,BnaC03g34290D,BnaA06g22600D,BnaA07g28020D,BnaA06g07930D,BnaC09g02280D,BnaA03g40040D,BnaC02g13170D,BnaC03g02360D,BnaC03g02980D,BnaC03g03000D,BnaA10g26360D,BnaC04g10040D,BnaA03g15220D,BnaC09g04050D,BnaA06g25920D,BnaC04g46510D
GO:0071495	cellular response to endogenous stimulus	Biological Process	1058	12	18.06	0.95058	BnaC06g24480D,BnaC03g69530D,BnaA06g13400D,BnaC01g36460D,BnaC08g24220D,BnaA03g05320D,BnaC03g00220D,BnaC03g04330D,BnaC03g05260D,BnaC09g03690D,BnaC09g04050D,BnaC09g05450D
GO:0048827	phyllome development	Biological Process	369	3	6.3	0.95226	BnaAnng10080D,BnaC02g13170D,BnaC03g00160D
GO:0006820	anion transport	Biological Process	280	2	4.78	0.95334	BnaA05g06230D,BnaA07g32690D
GO:0045934	negative regulation of nucleobase-containing compound metabolic process	Biological Process	458	4	7.82	0.95442	BnaC03g13320D,BnaA06g22600D,BnaA10g26360D,BnaC04g46510D
GO:0051640	organelle localization	Biological Process	180	1	3.07	0.95526	BnaC03g04340D
GO:0048646	anatomical structure formation involved in morphogenesis	Biological Process	283	2	4.83	0.95531	BnaA04g11190D,BnaA05g06880D
GO:0009653	anatomical structure morphogenesis	Biological Process	925	10	15.79	0.95546	BnaAnng18550D,BnaCnng44660D,BnaA01g08400D,BnaA04g11190D,BnaA07g29880D,BnaC09g02280D,BnaA03g40040D,BnaA05g06880D,BnaC02g13170D,BnaC04g10040D
GO:0009908	flower development	Biological Process	460	4	7.85	0.95547	BnaA01g08400D,BnaC08g24220D,BnaC02g13170D,BnaC03g00160D
GO:0009913	epidermal cell differentiation	Biological Process	182	1	3.11	0.95678	BnaAnng18550D
GO:0016568	chromatin modification	Biological Process	289	2	4.93	0.95901	BnaC02g13170D,BnaC09g05170D
GO:0006518	peptide metabolic process	Biological Process	381	3	6.5	0.95906	BnaA06g20200D,BnaC08g24220D,BnaA01g11040D
GO:0042221	response to chemical	Biological Process	3054	41	52.12	0.95958	BnaCnng23520D,BnaAnng38970D,BnaC06g24480D,BnaC03g71230D,BnaA05g31070D,BnaC03g69530D,BnaA06g13400D,BnaA06g25550D,BnaA06g14510D,BnaC04g56100D,BnaC01g36460D,BnaA02g07900D,BnaA10g27260D,BnaC04g00940D,BnaA04g20460D,BnaAnng10080D,BnaA07g17010D,BnaA07g23450D,BnaC08g24220D,BnaC09g01650D,BnaA03g40040D,BnaC05g18380D,BnaA01g00930D,BnaC03g40200D,BnaA03g05320D,BnaC01g08040D,BnaC03g00160D,BnaC03g00220D,BnaC03g…
GO:0010558	negative regulation of macromolecule biosynthetic process	Biological Process	470	4	8.02	0.96042	BnaC03g13320D,BnaA06g22600D,BnaA10g26360D,BnaC04g46510D
GO:0090567	reproductive shoot system development	Biological Process	471	4	8.04	0.96088	BnaA01g08400D,BnaC08g24220D,BnaC02g13170D,BnaC03g00160D
GO:0006749	glutathione metabolic process	Biological Process	188	1	3.21	0.96104	BnaA06g20200D
GO:0048367	shoot system development	Biological Process	714	7	12.18	0.96143	BnaA01g08400D,BnaA01g31390D,BnaA04g11190D,BnaAnng10080D,BnaC08g24220D,BnaC02g13170D,BnaC03g00160D
GO:0090558	plant epidermis development	Biological Process	189	1	3.23	0.96171	BnaAnng18550D
GO:0080134	regulation of response to stress	Biological Process	473	4	8.07	0.9618	BnaA02g07900D,BnaC05g39170D,BnaC04g10040D,BnaA06g25920D
GO:0033554	cellular response to stress	Biological Process	1657	20	28.28	0.96193	BnaA05g31070D,BnaCnng41730D,BnaCnng44660D,BnaA06g14510D,BnaCnng09490D,BnaA04g20460D,BnaA07g23450D,BnaC05g39170D,BnaC09g01650D,BnaC05g18380D,BnaA01g00930D,BnaC02g12680D,BnaA04g23250D,BnaC03g00010D,BnaC03g03340D,BnaA07g33560D,BnaA07g32300D,BnaA06g25920D,BnaC02g03830D,BnaC02g27290D
GO:0016579	protein deubiquitination	Biological Process	191	1	3.26	0.96302	BnaC05g18380D
GO:1903047	mitotic cell cycle process	Biological Process	389	3	6.64	0.96307	BnaA05g28330D,BnaCnng61600D,BnaA03g40040D
GO:0051276	chromosome organization	Biological Process	873	9	14.9	0.96355	BnaC04g00010D,BnaCnng73280D,BnaC08g46010D,BnaCnng09490D,BnaCnng61600D,BnaC02g13170D,BnaA03g22040D,BnaC03g04500D,BnaC09g05170D
GO:0022603	regulation of anatomical structure morphogenesis	Biological Process	193	1	3.29	0.96428	BnaA04g11190D
GO:0009888	tissue development	Biological Process	643	6	10.97	0.96433	BnaCnng33720D,BnaAnng18550D,BnaA04g11190D,BnaC09g02280D,BnaC02g13170D,BnaC04g38750D
GO:0006325	chromatin organization	Biological Process	480	4	8.19	0.96485	BnaC08g46010D,BnaC02g13170D,BnaA03g22040D,BnaC09g05170D
GO:0031324	negative regulation of cellular metabolic process	Biological Process	649	6	11.08	0.96651	BnaC03g13320D,BnaA06g22600D,BnaA07g28020D,BnaA03g40040D,BnaA10g26360D,BnaC04g46510D
GO:0042493	response to drug	Biological Process	304	2	5.19	0.96703	BnaC03g40200D,BnaA05g22450D
GO:0030154	cell differentiation	Biological Process	730	7	12.46	0.96711	BnaAnng18550D,BnaCnng44660D,BnaA07g29880D,BnaC09g02280D,BnaA03g40040D,BnaC02g13170D,BnaC04g10040D
GO:0031327	negative regulation of cellular biosynthetic process	Biological Process	487	4	8.31	0.96767	BnaC03g13320D,BnaA06g22600D,BnaA10g26360D,BnaC04g46510D
GO:0007346	regulation of mitotic cell cycle	Biological Process	199	1	3.4	0.9678	BnaA05g28330D
GO:0032870	cellular response to hormone stimulus	Biological Process	1040	11	17.75	0.96875	BnaC06g24480D,BnaC03g69530D,BnaC01g36460D,BnaC08g24220D,BnaA03g05320D,BnaC03g00220D,BnaC03g04330D,BnaC03g05260D,BnaC09g03690D,BnaC09g04050D,BnaC09g05450D
GO:0006913	nucleocytoplasmic transport	Biological Process	203	1	3.46	0.96996	BnaCnng44660D
GO:0051169	nuclear transport	Biological Process	203	1	3.46	0.96996	BnaCnng44660D
GO:0009605	response to external stimulus	Biological Process	1344	15	22.94	0.97159	BnaA05g31070D,BnaA06g13400D,BnaA01g34970D,BnaA07g14360D,BnaA07g08720D,BnaAnng10080D,BnaC09g02270D,BnaA05g06870D,BnaC05g18380D,BnaC03g00160D,BnaC03g01810D,BnaC03g04330D,BnaA06g25920D,BnaC02g03830D,BnaC04g46510D
GO:0009890	negative regulation of biosynthetic process	Biological Process	499	4	8.52	0.97203	BnaC03g13320D,BnaA06g22600D,BnaA10g26360D,BnaC04g46510D
GO:0070646	protein modification by small protein removal	Biological Process	209	1	3.57	0.97292	BnaC05g18380D
GO:0071407	cellular response to organic cyclic compound	Biological Process	210	1	3.58	0.97339	BnaC03g04330D
GO:2000113	negative regulation of cellular macromolecule biosynthetic process	Biological Process	415	3	7.08	0.97372	BnaC03g13320D,BnaA06g22600D,BnaA10g26360D
GO:0019748	secondary metabolic process	Biological Process	320	2	5.46	0.97392	BnaC06g10420D,BnaAnng10080D
GO:0051704	multi-organism process	Biological Process	1499	17	25.58	0.974	BnaC03g61390D,BnaCnng44660D,BnaA01g34970D,BnaA07g14360D,BnaA07g08720D,BnaAnng10080D,BnaA07g29880D,BnaC09g02280D,BnaA03g40040D,BnaA05g06870D,BnaC05g18380D,BnaC03g00160D,BnaC03g01810D,BnaC03g04330D,BnaC04g10040D,BnaC02g03830D,BnaC04g46510D
GO:0048831	regulation of shoot system development	Biological Process	212	1	3.62	0.97429	BnaA04g11190D
GO:0006508	proteolysis	Biological Process	1287	14	21.96	0.97491	BnaA01g23690D,BnaCnng37650D,BnaA06g14260D,BnaA10g12210D,BnaCnng11200D,BnaCnng68080D,BnaA07g22530D,BnaA07g28200D,BnaC05g18380D,BnaA01g11040D,BnaC03g00220D,BnaC09g03690D,BnaC09g04050D,BnaA06g25920D
GO:0051172	negative regulation of nitrogen compound metabolic process	Biological Process	594	5	10.14	0.97508	BnaC03g13320D,BnaA06g22600D,BnaA03g40040D,BnaA10g26360D,BnaC04g46510D
GO:0009867	jasmonic acid mediated signaling pathway	Biological Process	214	1	3.65	0.97517	BnaC09g03690D
GO:0030855	epithelial cell differentiation	Biological Process	216	1	3.69	0.97601	BnaAnng18550D
GO:0071395	cellular response to jasmonic acid stimulus	Biological Process	216	1	3.69	0.97601	BnaC09g03690D
GO:0098542	defense response to other organism	Biological Process	598	5	10.21	0.9762	BnaA07g14360D,BnaA07g08720D,BnaAnng10080D,BnaA05g06870D,BnaC03g04330D
GO:0003006	developmental process involved in reproduction	Biological Process	1223	13	20.87	0.9768	BnaCnng44660D,BnaA03g55670D,BnaA02g07900D,BnaA01g08400D,BnaA07g29880D,BnaC08g24220D,BnaC09g02280D,BnaC02g13170D,BnaC03g00160D,BnaC03g00570D,BnaA10g26360D,BnaC04g10040D,BnaA03g25740D
GO:0048608	reproductive structure development	Biological Process	1006	10	17.17	0.97844	BnaA03g55670D,BnaA02g07900D,BnaA01g08400D,BnaC08g24220D,BnaC09g02280D,BnaC02g13170D,BnaC03g00160D,BnaC03g00570D,BnaA10g26360D,BnaA03g25740D
GO:0061458	reproductive system development	Biological Process	1006	10	17.17	0.97844	BnaA03g55670D,BnaA02g07900D,BnaA01g08400D,BnaC08g24220D,BnaC09g02280D,BnaC02g13170D,BnaC03g00160D,BnaC03g00570D,BnaA10g26360D,BnaA03g25740D
GO:0016570	histone modification	Biological Process	223	1	3.81	0.97875	BnaC09g05170D
GO:0006259	DNA metabolic process	Biological Process	1381	15	23.57	0.97885	BnaA05g28330D,BnaC08g45280D,BnaCnng41730D,BnaCnng44660D,BnaCnng09490D,BnaC09g41110D,BnaC05g39170D,BnaC05g18380D,BnaC02g13170D,BnaCnng01120D,BnaC07g28180D,BnaC03g00010D,BnaC03g03340D,BnaA03g22040D,BnaC02g27290D
GO:0008544	epidermis development	Biological Process	224	1	3.82	0.97912	BnaAnng18550D
GO:0043588	skin development	Biological Process	224	1	3.82	0.97912	BnaAnng18550D
GO:0051726	regulation of cell cycle	Biological Process	433	3	7.39	0.97931	BnaA05g28330D,BnaC03g00570D,BnaC03g01210D
GO:0016569	covalent chromatin modification	Biological Process	225	1	3.84	0.97948	BnaC09g05170D
GO:0071310	cellular response to organic substance	Biological Process	1238	13	21.13	0.97957	BnaC06g24480D,BnaC03g69530D,BnaA06g13400D,BnaC01g36460D,BnaC08g24220D,BnaC05g18380D,BnaA03g05320D,BnaC03g00220D,BnaC03g04330D,BnaC03g05260D,BnaC09g03690D,BnaC09g04050D,BnaC09g05450D
GO:0050832	defense response to fungus	Biological Process	231	1	3.94	0.98151	BnaA07g08720D
GO:0040029	regulation of gene expression, epigenetic	Biological Process	232	1	3.96	0.98182	BnaC03g13320D
GO:0009856	pollination	Biological Process	444	3	7.58	0.98214	BnaA07g29880D,BnaC04g10040D,BnaC02g03830D
GO:0009719	response to endogenous stimulus	Biological Process	1977	23	33.74	0.98241	BnaC06g24480D,BnaC03g71230D,BnaC03g69530D,BnaA06g13400D,BnaA06g25550D,BnaC04g56100D,BnaC01g36460D,BnaA02g07900D,BnaA10g27260D,BnaC04g00940D,BnaAnng10080D,BnaA07g17010D,BnaC08g24220D,BnaC05g18380D,BnaA03g05320D,BnaC01g08040D,BnaC03g00220D,BnaC03g04330D,BnaC03g05260D,BnaC09g03690D,BnaC09g04050D,BnaC09g05450D,BnaA06g25920D
GO:0048437	floral organ development	Biological Process	238	1	4.06	0.98362	BnaA01g08400D
GO:0033043	regulation of organelle organization	Biological Process	452	3	7.71	0.98397	BnaA05g28330D,BnaC03g34290D,BnaA02g27990D
GO:0009887	organ morphogenesis	Biological Process	241	1	4.11	0.98445	BnaC02g13170D
GO:0043623	cellular protein complex assembly	Biological Process	455	3	7.76	0.98461	BnaC03g34290D,BnaA01g00930D,BnaA07g33780D
GO:0010564	regulation of cell cycle process	Biological Process	242	1	4.13	0.98472	BnaA05g28330D
GO:0006952	defense response	Biological Process	1047	10	17.87	0.98535	BnaC01g38730D,BnaA10g07000D,BnaA07g14360D,BnaA07g08720D,BnaAnng10080D,BnaC09g21040D,BnaA05g06870D,BnaC03g04330D,BnaC04g10040D,BnaA07g33650D
GO:0006464	cellular protein modification process	Biological Process	2632	32	44.92	0.98576	BnaC01g36100D,BnaC03g70910D,BnaA06g13400D,BnaA09g51540D,BnaA01g08400D,BnaA10g27110D,BnaA06g31910D,BnaAnng28870D,BnaA07g14360D,BnaA08g04190D,BnaA10g09380D,BnaA07g18330D,BnaA07g18610D,BnaA07g22530D,BnaA07g28020D,BnaA06g07930D,BnaC05g39170D,BnaA03g40040D,BnaC05g18380D,BnaC03g00220D,BnaC03g00330D,BnaC03g01230D,BnaC03g03440D,BnaC03g03580D,BnaA03g22850D,BnaC03g05360D,BnaC03g09700D,BnaC09g05170D,BnaA07g…
GO:0036211	protein modification process	Biological Process	2632	32	44.92	0.98576	BnaC01g36100D,BnaC03g70910D,BnaA06g13400D,BnaA09g51540D,BnaA01g08400D,BnaA10g27110D,BnaA06g31910D,BnaAnng28870D,BnaA07g14360D,BnaA08g04190D,BnaA10g09380D,BnaA07g18330D,BnaA07g18610D,BnaA07g22530D,BnaA07g28020D,BnaA06g07930D,BnaC05g39170D,BnaA03g40040D,BnaC05g18380D,BnaC03g00220D,BnaC03g00330D,BnaC03g01230D,BnaC03g03440D,BnaC03g03580D,BnaA03g22850D,BnaC03g05360D,BnaC03g09700D,BnaC09g05170D,BnaA07g…
GO:0044706	multi-multicellular organism process	Biological Process	468	3	7.99	0.9871	BnaA07g29880D,BnaC04g10040D,BnaC02g03830D
GO:0010605	negative regulation of macromolecule metabolic process	Biological Process	828	7	14.13	0.98821	BnaC03g13320D,BnaA06g22600D,BnaA07g28020D,BnaA03g40040D,BnaC03g03000D,BnaA10g26360D,BnaC04g46510D
GO:0009725	response to hormone	Biological Process	1818	20	31.03	0.98826	BnaC06g24480D,BnaC03g71230D,BnaC03g69530D,BnaA06g25550D,BnaC04g56100D,BnaC01g36460D,BnaA02g07900D,BnaA10g27260D,BnaC04g00940D,BnaAnng10080D,BnaA07g17010D,BnaC08g24220D,BnaA03g05320D,BnaC01g08040D,BnaC03g00220D,BnaC03g04330D,BnaC03g05260D,BnaC09g03690D,BnaC09g04050D,BnaC09g05450D
GO:0043414	macromolecule methylation	Biological Process	258	1	4.4	0.98842	BnaC04g46480D
GO:0010033	response to organic substance	Biological Process	2178	25	37.17	0.98857	BnaAnng38970D,BnaC06g24480D,BnaC03g71230D,BnaC03g69530D,BnaA06g13400D,BnaA06g25550D,BnaC04g56100D,BnaC01g36460D,BnaA02g07900D,BnaA10g27260D,BnaC04g00940D,BnaAnng10080D,BnaA07g17010D,BnaC08g24220D,BnaA03g40040D,BnaC05g18380D,BnaA03g05320D,BnaC01g08040D,BnaC03g00220D,BnaC03g04330D,BnaC03g05260D,BnaC09g03690D,BnaC09g04050D,BnaC09g05450D,BnaA06g25920D
GO:0051716	cellular response to stimulus	Biological Process	4406	58	75.19	0.98857	BnaC06g24480D,BnaA05g31070D,BnaC09g39490D,BnaC03g69530D,BnaA06g13400D,BnaC06g12050D,BnaA09g36050D,BnaCnng41730D,BnaUnng00010D,BnaCnng44660D,BnaA06g14510D,BnaA02g33600D,BnaC01g36460D,BnaA09g51540D,BnaCnng09490D,BnaC04g00940D,BnaA04g20460D,BnaC02g23390D,BnaA07g18350D,BnaA07g23450D,BnaA06g07930D,BnaC06g17310D,BnaC05g39170D,BnaA06g18220D,BnaC08g24220D,BnaC09g03010D,BnaC09g02270D,BnaC09g02080D,BnaC09g…
GO:0000278	mitotic cell cycle	Biological Process	477	3	8.14	0.98859	BnaA05g28330D,BnaCnng61600D,BnaA03g40040D
GO:0042545	cell wall modification	Biological Process	265	1	4.52	0.98974	BnaC03g03910D
GO:0044703	multi-organism reproductive process	Biological Process	672	5	11.47	0.99004	BnaCnng44660D,BnaA07g29880D,BnaA03g40040D,BnaC04g10040D,BnaC02g03830D
GO:2000026	regulation of multicellular organismal development	Biological Process	588	4	10.03	0.99081	BnaCnng33720D,BnaCnng44660D,BnaA04g11190D,BnaC02g13170D
GO:0009791	post-embryonic development	Biological Process	1266	12	21.61	0.99199	BnaC03g61390D,BnaA03g55670D,BnaA02g07900D,BnaA01g08400D,BnaC08g24220D,BnaC09g02280D,BnaC09g02270D,BnaC02g13170D,BnaC03g00160D,BnaC03g00570D,BnaA10g26360D,BnaA03g25740D
GO:0065007	biological regulation	Biological Process	9571	138	163.34	0.99294	BnaA05g28330D,BnaA02g06470D,BnaC04g00010D,BnaA03g56870D,BnaCnng72710D,BnaC09g46540D,BnaCnng73280D,BnaA03g55490D,BnaC06g24480D,BnaA02g35060D,BnaC03g71220D,BnaCnng33720D,BnaC03g72320D,BnaCnng36050D,BnaC07g50090D,BnaC08g45280D,BnaC09g39490D,BnaC03g69530D,BnaA09g47080D,BnaA06g13400D,BnaC06g12050D,BnaA09g36050D,BnaAnng18550D,BnaUnng00010D,BnaA05g31230D,BnaCnng44660D,BnaA03g53870D,BnaC06g10420D,BnaA02g…
GO:0019222	regulation of metabolic process	Biological Process	5673	76	96.81	0.99315	BnaA05g28330D,BnaA02g06470D,BnaA03g56870D,BnaCnng72710D,BnaC09g46540D,BnaA03g55490D,BnaC06g24480D,BnaA02g35060D,BnaC03g71220D,BnaCnng33720D,BnaCnng36050D,BnaC07g50090D,BnaC08g45280D,BnaA09g47080D,BnaA06g13400D,BnaAnng18550D,BnaCnng44660D,BnaA03g53870D,BnaC06g10420D,BnaA01g08400D,BnaC03g13320D,BnaC08g46010D,BnaA02g27990D,BnaA06g22600D,BnaC02g02960D,BnaC03g21430D,BnaCnng11200D,BnaA03g52760D,BnaC03g…
GO:0009892	negative regulation of metabolic process	Biological Process	882	7	15.05	0.99351	BnaC03g13320D,BnaA06g22600D,BnaA07g28020D,BnaA03g40040D,BnaC03g03000D,BnaA10g26360D,BnaC04g46510D
GO:0009620	response to fungus	Biological Process	293	1	5	0.99369	BnaA07g08720D
GO:0010629	negative regulation of gene expression	Biological Process	623	4	10.63	0.99416	BnaC03g13320D,BnaA06g22600D,BnaC03g03000D,BnaA10g26360D
GO:0060429	epithelium development	Biological Process	298	1	5.09	0.99422	BnaAnng18550D
GO:0007154	cell communication	Biological Process	3405	41	58.11	0.99486	BnaC06g24480D,BnaA05g31070D,BnaC09g39490D,BnaC03g69530D,BnaA06g13400D,BnaC06g12050D,BnaA09g36050D,BnaUnng00010D,BnaA02g33600D,BnaC01g36460D,BnaA09g51540D,BnaC04g00940D,BnaC02g23390D,BnaA07g18350D,BnaA06g07930D,BnaC06g17310D,BnaA06g18220D,BnaC08g24220D,BnaC09g03010D,BnaC09g02270D,BnaC09g02080D,BnaA03g29020D,BnaA03g40040D,BnaC05g18380D,BnaA02g32550D,BnaC07g18670D,BnaA03g05320D,BnaC03g00220D,BnaC03g…
GO:0031347	regulation of defense response	Biological Process	305	1	5.21	0.99488	BnaC04g10040D
GO:0008037	cell recognition	Biological Process	316	1	5.39	0.99577	BnaA03g40040D
GO:0022414	reproductive process	Biological Process	1721	17	29.37	0.99583	BnaC04g00010D,BnaCnng44660D,BnaA03g55670D,BnaA02g07900D,BnaA01g08400D,BnaC09g41110D,BnaA07g29880D,BnaC08g24220D,BnaC09g02280D,BnaA03g40040D,BnaC02g13170D,BnaC03g00160D,BnaC03g00570D,BnaA10g26360D,BnaC04g10040D,BnaA03g25740D,BnaC02g03830D
GO:0048731	system development	Biological Process	1802	18	30.75	0.99603	BnaCnng33720D,BnaAnng18550D,BnaCnng44660D,BnaA03g55670D,BnaA02g07900D,BnaA01g08400D,BnaA01g31390D,BnaA04g11190D,BnaAnng10080D,BnaC08g24220D,BnaC09g02280D,BnaA03g40040D,BnaC02g13170D,BnaC03g00160D,BnaC03g00570D,BnaA10g26360D,BnaA03g25740D,BnaA03g38260D
GO:0007275	multicellular organismal development	Biological Process	2322	25	39.63	0.99614	BnaC03g61390D,BnaC06g24480D,BnaCnng33720D,BnaAnng18550D,BnaCnng44660D,BnaA03g55670D,BnaA02g07900D,BnaA01g08400D,BnaA01g31390D,BnaA04g11190D,BnaA10g03180D,BnaA07g08720D,BnaAnng10080D,BnaA07g28200D,BnaC08g24220D,BnaC09g02280D,BnaC09g02270D,BnaA03g40040D,BnaC02g13170D,BnaC03g00160D,BnaC03g00570D,BnaA10g26360D,BnaA03g25740D,BnaC02g03830D,BnaA03g38260D
GO:0032259	methylation	Biological Process	555	3	9.47	0.99616	BnaA10g26120D,BnaA07g33060D,BnaC04g46480D
GO:0050793	regulation of developmental process	Biological Process	762	5	13	0.99674	BnaCnng33720D,BnaCnng44660D,BnaA04g11190D,BnaC09g02280D,BnaC02g13170D
GO:0048856	anatomical structure development	Biological Process	2489	27	42.48	0.99676	BnaC03g61390D,BnaC06g24480D,BnaCnng33720D,BnaAnng18550D,BnaCnng44660D,BnaA03g55670D,BnaA02g07900D,BnaA01g08400D,BnaA01g31390D,BnaA04g11190D,BnaA07g08720D,BnaAnng10080D,BnaA07g29880D,BnaC08g24220D,BnaC09g02280D,BnaC09g02270D,BnaA03g40040D,BnaA05g06880D,BnaC02g13170D,BnaC04g38750D,BnaC03g00160D,BnaC03g00570D,BnaA10g26360D,BnaC04g10040D,BnaA03g25740D,BnaC02g03830D,BnaA03g38260D
GO:0050789	regulation of biological process	Biological Process	8943	125	152.62	0.99691	BnaA05g28330D,BnaA02g06470D,BnaA03g56870D,BnaCnng72710D,BnaC09g46540D,BnaA03g55490D,BnaC06g24480D,BnaA02g35060D,BnaC03g71220D,BnaCnng33720D,BnaC03g72320D,BnaCnng36050D,BnaC07g50090D,BnaC08g45280D,BnaC09g39490D,BnaC03g69530D,BnaA09g47080D,BnaA06g13400D,BnaC06g12050D,BnaA09g36050D,BnaAnng18550D,BnaUnng00010D,BnaA05g31230D,BnaCnng44660D,BnaA03g53870D,BnaC06g10420D,BnaA02g33600D,BnaC01g36460D,BnaA09g…
GO:0048569	post-embryonic organ development	Biological Process	339	1	5.79	0.99716	BnaA01g08400D
GO:0048869	cellular developmental process	Biological Process	955	7	16.3	0.9972	BnaAnng18550D,BnaCnng44660D,BnaA07g29880D,BnaC09g02280D,BnaA03g40040D,BnaC02g13170D,BnaC04g10040D
GO:0050896	response to stimulus	Biological Process	7198	97	122.84	0.99726	BnaAnng34280D,BnaCnng23520D,BnaC04g00020D,BnaC03g61390D,BnaC01g38730D,BnaAnng38970D,BnaC04g49930D,BnaC06g24480D,BnaC03g71230D,BnaA05g31070D,BnaA01g37280D,BnaC09g39490D,BnaC03g69530D,BnaA06g13400D,BnaC06g12050D,BnaA09g36050D,BnaCnng41730D,BnaUnng00010D,BnaA06g25550D,BnaCnng44660D,BnaA06g14510D,BnaA02g33600D,BnaC04g56100D,BnaC01g36460D,BnaA09g51540D,BnaA02g07900D,BnaA09g10960D,BnaCnng09490D,BnaA01g…
GO:0051239	regulation of multicellular organismal process	Biological Process	681	4	11.62	0.9973	BnaCnng33720D,BnaCnng44660D,BnaA04g11190D,BnaC02g13170D
GO:0009451	RNA modification	Biological Process	1085	8	18.52	0.99829	BnaCnng20680D,BnaC09g43050D,BnaA10g09380D,BnaA03g40150D,BnaA09g48300D,BnaC07g19270D,BnaC03g05580D,BnaC04g46480D
GO:0044271	cellular nitrogen compound biosynthetic process	Biological Process	5590	70	95.4	0.99882	BnaA02g06470D,BnaA03g56870D,BnaC09g46540D,BnaA03g55490D,BnaA04g29080D,BnaC03g71220D,BnaCnng33720D,BnaC08g45360D,BnaC09g42020D,BnaA06g13400D,BnaAnng18550D,BnaCnng44660D,BnaA03g53870D,BnaA03g47110D,BnaC09g22060D,BnaC03g13320D,BnaC08g46010D,BnaA02g19770D,BnaCnng08570D,BnaA01g32050D,BnaA06g22600D,BnaA06g22660D,BnaA06g32350D,BnaA03g52760D,BnaC03g16290D,BnaC05g48840D,BnaA10g06470D,BnaA07g17010D,BnaA07g…
GO:0050794	regulation of cellular process	Biological Process	7937	105	135.45	0.99921	BnaA05g28330D,BnaA02g06470D,BnaA03g56870D,BnaC09g46540D,BnaA03g55490D,BnaC06g24480D,BnaA02g35060D,BnaC03g71220D,BnaCnng33720D,BnaC08g45280D,BnaC09g39490D,BnaC03g69530D,BnaA06g13400D,BnaC06g12050D,BnaA09g36050D,BnaAnng18550D,BnaUnng00010D,BnaA05g31230D,BnaCnng44660D,BnaA03g53870D,BnaC06g10420D,BnaA02g33600D,BnaC01g36460D,BnaA09g51540D,BnaC03g13320D,BnaC08g46010D,BnaC02g06570D,BnaC03g34290D,BnaA02g…
GO:0044767	single-organism developmental process	Biological Process	2736	28	46.69	0.99921	BnaC03g61390D,BnaC06g24480D,BnaCnng33720D,BnaAnng18550D,BnaCnng44660D,BnaA03g55670D,BnaA02g07900D,BnaA01g08400D,BnaA01g31390D,BnaA04g11190D,BnaA10g03180D,BnaA07g08720D,BnaAnng10080D,BnaA07g28200D,BnaA07g29880D,BnaC08g24220D,BnaC09g02280D,BnaC09g02270D,BnaA03g40040D,BnaA05g06880D,BnaC02g13170D,BnaC03g00160D,BnaC03g00570D,BnaA10g26360D,BnaC04g10040D,BnaA03g25740D,BnaC02g03830D,BnaA03g38260D
GO:0048513	organ development	Biological Process	1185	8	20.22	0.99948	BnaCnng33720D,BnaAnng18550D,BnaA01g08400D,BnaA04g11190D,BnaAnng10080D,BnaC09g02280D,BnaC02g13170D,BnaA03g38260D
GO:1901362	organic cyclic compound biosynthetic process	Biological Process	5659	69	96.58	0.9995	BnaA02g06470D,BnaA03g56870D,BnaC09g46540D,BnaA03g55490D,BnaA04g29080D,BnaC03g71220D,BnaC08g45360D,BnaA06g13400D,BnaAnng18550D,BnaCnng44660D,BnaA03g53870D,BnaA03g47110D,BnaC03g13320D,BnaC08g46010D,BnaA02g19770D,BnaCnng08570D,BnaA01g32050D,BnaA06g22600D,BnaA06g22660D,BnaA06g32350D,BnaA03g52760D,BnaC03g16290D,BnaA03g52690D,BnaA10g03180D,BnaC05g48840D,BnaA10g09380D,BnaA07g17010D,BnaA07g27750D,BnaC06g…
GO:0018130	heterocycle biosynthetic process	Biological Process	5470	66	93.35	0.99954	BnaA02g06470D,BnaA03g56870D,BnaC09g46540D,BnaA03g55490D,BnaA04g29080D,BnaC03g71220D,BnaC08g45360D,BnaA06g13400D,BnaAnng18550D,BnaCnng44660D,BnaA03g53870D,BnaA03g47110D,BnaC03g13320D,BnaC08g46010D,BnaA02g19770D,BnaCnng08570D,BnaA01g32050D,BnaA06g22600D,BnaA06g22660D,BnaA06g32350D,BnaA03g52760D,BnaC03g16290D,BnaA03g52690D,BnaC05g48840D,BnaA10g09380D,BnaA07g17010D,BnaA07g27750D,BnaC06g17310D,BnaC09g…
GO:0060255	regulation of macromolecule metabolic process	Biological Process	5218	62	89.05	0.9996	BnaA05g28330D,BnaA02g06470D,BnaA03g56870D,BnaCnng72710D,BnaC09g46540D,BnaA03g55490D,BnaC03g71220D,BnaCnng36050D,BnaC07g50090D,BnaC08g45280D,BnaA06g13400D,BnaAnng18550D,BnaCnng44660D,BnaA03g53870D,BnaA01g08400D,BnaC03g13320D,BnaC08g46010D,BnaA06g22600D,BnaC02g02960D,BnaC03g21430D,BnaCnng11200D,BnaA03g52760D,BnaC03g16290D,BnaA09g29060D,BnaC05g48840D,BnaCnng68080D,BnaA07g17010D,BnaA07g28020D,BnaC05g…
GO:0032502	developmental process	Biological Process	2892	29	49.35	0.9996	BnaC03g61390D,BnaC06g24480D,BnaCnng33720D,BnaAnng18550D,BnaCnng44660D,BnaA03g55670D,BnaA02g07900D,BnaA01g08400D,BnaA01g31390D,BnaA04g11190D,BnaA10g03180D,BnaA07g08720D,BnaAnng10080D,BnaA07g28200D,BnaA07g29880D,BnaC08g24220D,BnaC09g02280D,BnaC09g02270D,BnaA03g40040D,BnaA05g06880D,BnaC02g13170D,BnaC04g38750D,BnaC03g00160D,BnaC03g00570D,BnaA10g26360D,BnaC04g10040D,BnaA03g25740D,BnaC02g03830D,BnaA03g…
GO:0010468	regulation of gene expression	Biological Process	4616	53	78.78	0.99964	BnaA02g06470D,BnaA03g56870D,BnaCnng72710D,BnaC09g46540D,BnaA03g55490D,BnaC03g71220D,BnaCnng36050D,BnaC07g50090D,BnaA06g13400D,BnaAnng18550D,BnaCnng44660D,BnaA03g53870D,BnaA01g08400D,BnaC03g13320D,BnaC08g46010D,BnaA06g22600D,BnaC02g02960D,BnaC03g21430D,BnaA03g52760D,BnaC03g16290D,BnaA09g29060D,BnaC05g48840D,BnaA07g17010D,BnaC09g49840D,BnaC02g36010D,BnaC09g03240D,BnaC09g02460D,BnaC09g02280D,BnaC09g…
GO:0051171	regulation of nitrogen compound metabolic process	Biological Process	4670	53	79.7	0.99975	BnaA05g28330D,BnaA02g06470D,BnaA03g56870D,BnaC09g46540D,BnaA03g55490D,BnaC06g24480D,BnaC03g71220D,BnaCnng33720D,BnaC08g45280D,BnaA06g13400D,BnaAnng18550D,BnaCnng44660D,BnaA03g53870D,BnaC06g10420D,BnaC03g13320D,BnaC08g46010D,BnaA02g27990D,BnaA06g22600D,BnaA03g52760D,BnaC03g16290D,BnaC05g48840D,BnaCnng68080D,BnaA07g17010D,BnaC05g39170D,BnaC09g49840D,BnaC02g36010D,BnaC09g03240D,BnaC09g02460D,BnaC09g…
GO:0009733	response to auxin	Biological Process	747	3	12.75	0.99977	BnaC08g24220D,BnaC03g05260D,BnaC09g05450D
GO:0044707	single-multicellular organism process	Biological Process	2741	26	46.78	0.9998	BnaC03g61390D,BnaC06g24480D,BnaCnng33720D,BnaAnng18550D,BnaCnng44660D,BnaA03g55670D,BnaA02g07900D,BnaA01g08400D,BnaA01g31390D,BnaA04g11190D,BnaA10g03180D,BnaA07g08720D,BnaAnng10080D,BnaA07g28200D,BnaC08g24220D,BnaC09g02280D,BnaC09g02270D,BnaA03g40040D,BnaC02g13170D,BnaC03g00160D,BnaC03g00570D,BnaA10g26360D,BnaC04g10040D,BnaA03g25740D,BnaC02g03830D,BnaA03g38260D
GO:0031323	regulation of cellular metabolic process	Biological Process	4984	57	85.06	0.99981	BnaA05g28330D,BnaA02g06470D,BnaA03g56870D,BnaC09g46540D,BnaA03g55490D,BnaC06g24480D,BnaA02g35060D,BnaC03g71220D,BnaCnng33720D,BnaC08g45280D,BnaA06g13400D,BnaAnng18550D,BnaCnng44660D,BnaA03g53870D,BnaC06g10420D,BnaC03g13320D,BnaC08g46010D,BnaA02g27990D,BnaA06g22600D,BnaCnng11200D,BnaA03g52760D,BnaC03g16290D,BnaCnng15910D,BnaA09g29060D,BnaC05g48840D,BnaA07g17010D,BnaA07g28020D,BnaC05g39170D,BnaC09g…
GO:0006807	nitrogen compound metabolic process	Biological Process	12533	174	213.89	0.99983	BnaA05g28330D,BnaC03g54910D,BnaA02g06470D,BnaA01g23690D,BnaCnng20680D,BnaA03g56870D,BnaC09g46540D,BnaA03g55490D,BnaA04g29080D,BnaC01g36100D,BnaC01g36060D,BnaC01g35830D,BnaC03g40970D,BnaC04g49470D,BnaC06g24480D,BnaC03g71220D,BnaCnng33720D,BnaC09g43050D,BnaC08g45360D,BnaC08g45280D,BnaC03g70910D,BnaC09g42020D,BnaA06g13400D,BnaAnng18550D,BnaCnng41710D,BnaCnng41730D,BnaCnng44660D,BnaA06g14980D,BnaA03g…
GO:0080090	regulation of primary metabolic process	Biological Process	4931	56	84.15	0.99983	BnaA05g28330D,BnaA02g06470D,BnaA03g56870D,BnaC09g46540D,BnaA03g55490D,BnaC06g24480D,BnaC03g71220D,BnaCnng33720D,BnaC08g45280D,BnaA06g13400D,BnaAnng18550D,BnaCnng44660D,BnaA03g53870D,BnaC06g10420D,BnaC03g13320D,BnaC08g46010D,BnaA02g27990D,BnaA06g22600D,BnaCnng11200D,BnaA03g52760D,BnaC03g16290D,BnaA09g29060D,BnaC05g48840D,BnaCnng68080D,BnaA07g17010D,BnaA07g28020D,BnaC05g39170D,BnaC09g49840D,BnaC02g…
GO:0032501	multicellular organismal process	Biological Process	2843	27	48.52	0.99984	BnaC03g61390D,BnaC06g24480D,BnaCnng33720D,BnaAnng18550D,BnaCnng44660D,BnaA03g55670D,BnaA02g07900D,BnaA01g08400D,BnaA01g31390D,BnaA04g11190D,BnaA10g03180D,BnaA07g08720D,BnaAnng10080D,BnaA07g28200D,BnaA07g29880D,BnaC08g24220D,BnaC09g02280D,BnaC09g02270D,BnaA03g40040D,BnaC02g13170D,BnaC03g00160D,BnaC03g00570D,BnaA10g26360D,BnaC04g10040D,BnaA03g25740D,BnaC02g03830D,BnaA03g38260D
GO:0043412	macromolecule modification	Biological Process	3747	39	63.95	0.99986	BnaCnng20680D,BnaC01g36100D,BnaC09g43050D,BnaC03g70910D,BnaA06g13400D,BnaA09g51540D,BnaA01g08400D,BnaA10g27110D,BnaA06g31910D,BnaAnng28870D,BnaA07g14360D,BnaA08g04190D,BnaA10g09380D,BnaA07g18330D,BnaA07g18610D,BnaA07g22530D,BnaA07g28020D,BnaA06g07930D,BnaC05g39170D,BnaA03g40150D,BnaA03g40040D,BnaC05g18380D,BnaA09g48300D,BnaC07g19270D,BnaC03g00220D,BnaC03g00330D,BnaC03g01230D,BnaC03g03440D,BnaC03g…
GO:0019219	regulation of nucleobase-containing compound metabolic process	Biological Process	4273	46	72.92	0.99988	BnaA05g28330D,BnaA02g06470D,BnaA03g56870D,BnaC09g46540D,BnaA03g55490D,BnaC06g24480D,BnaC03g71220D,BnaC08g45280D,BnaA06g13400D,BnaAnng18550D,BnaCnng44660D,BnaA03g53870D,BnaC03g13320D,BnaC08g46010D,BnaA02g27990D,BnaA06g22600D,BnaA03g52760D,BnaC03g16290D,BnaC05g48840D,BnaA07g17010D,BnaC05g39170D,BnaC09g49840D,BnaC02g36010D,BnaC09g03240D,BnaC09g02460D,BnaC09g02270D,BnaA03g28100D,BnaC05g17210D,BnaC05g…
GO:0019438	aromatic compound biosynthetic process	Biological Process	5464	63	93.25	0.99988	BnaA02g06470D,BnaA03g56870D,BnaC09g46540D,BnaA03g55490D,BnaA04g29080D,BnaC03g71220D,BnaC08g45360D,BnaA06g13400D,BnaAnng18550D,BnaCnng44660D,BnaA03g53870D,BnaA03g47110D,BnaC03g13320D,BnaC08g46010D,BnaA02g19770D,BnaCnng08570D,BnaA01g32050D,BnaA06g22600D,BnaA06g22660D,BnaA06g32350D,BnaA03g52760D,BnaC03g16290D,BnaC05g48840D,BnaA07g17010D,BnaA07g27750D,BnaC06g17310D,BnaC09g49840D,BnaC02g36010D,BnaC09g…
GO:0034654	nucleobase-containing compound biosynthetic process	Biological Process	5064	57	86.42	0.9999	BnaA02g06470D,BnaA03g56870D,BnaC09g46540D,BnaA03g55490D,BnaA04g29080D,BnaC03g71220D,BnaC08g45360D,BnaA06g13400D,BnaAnng18550D,BnaCnng44660D,BnaA03g53870D,BnaC03g13320D,BnaC08g46010D,BnaA02g19770D,BnaCnng08570D,BnaA01g32050D,BnaA06g22600D,BnaA06g22660D,BnaA06g32350D,BnaA03g52760D,BnaC03g16290D,BnaC05g48840D,BnaA07g17010D,BnaA07g27750D,BnaC09g49840D,BnaC02g36010D,BnaC09g03240D,BnaC09g02460D,BnaC09g…
GO:0009889	regulation of biosynthetic process	Biological Process	4247	45	72.48	0.99992	BnaA05g28330D,BnaA02g06470D,BnaA03g56870D,BnaC09g46540D,BnaA03g55490D,BnaC03g71220D,BnaCnng33720D,BnaC08g45280D,BnaA06g13400D,BnaAnng18550D,BnaCnng44660D,BnaA03g53870D,BnaC06g10420D,BnaC03g13320D,BnaC08g46010D,BnaA06g22600D,BnaA03g52760D,BnaC03g16290D,BnaA09g29060D,BnaC05g48840D,BnaA07g17010D,BnaC09g49840D,BnaC02g36010D,BnaC09g03240D,BnaC09g02460D,BnaC09g02270D,BnaA03g40040D,BnaC05g17210D,BnaC05g…
GO:0034641	cellular nitrogen compound metabolic process	Biological Process	10323	136	176.17	0.99993	BnaA05g28330D,BnaA02g06470D,BnaCnng20680D,BnaA03g56870D,BnaC09g46540D,BnaA03g55490D,BnaA04g29080D,BnaC01g36060D,BnaC01g35830D,BnaC04g49470D,BnaC06g24480D,BnaC03g71220D,BnaCnng33720D,BnaC09g43050D,BnaC08g45360D,BnaC08g45280D,BnaC09g42020D,BnaA06g13400D,BnaAnng18550D,BnaCnng41710D,BnaCnng41730D,BnaCnng44660D,BnaA06g14980D,BnaA03g53870D,BnaAnng20030D,BnaA03g47110D,BnaA09g16400D,BnaC09g22060D,BnaA01g…
GO:0090305	nucleic acid phosphodiester bond hydrolysis	Biological Process	953	4	16.26	0.99994	BnaCnng20680D,BnaCnng08570D,BnaA03g40150D,BnaC07g19270D
GO:0031326	regulation of cellular biosynthetic process	Biological Process	4220	43	72.02	0.99997	BnaA05g28330D,BnaA02g06470D,BnaA03g56870D,BnaC09g46540D,BnaA03g55490D,BnaC03g71220D,BnaCnng33720D,BnaC08g45280D,BnaA06g13400D,BnaAnng18550D,BnaCnng44660D,BnaA03g53870D,BnaC06g10420D,BnaC03g13320D,BnaC08g46010D,BnaA06g22600D,BnaA03g52760D,BnaC03g16290D,BnaA09g29060D,BnaC05g48840D,BnaA07g17010D,BnaC09g49840D,BnaC02g36010D,BnaC09g03240D,BnaC09g02460D,BnaC09g02270D,BnaC05g17210D,BnaC05g18380D,BnaA04g…
GO:0046483	heterocycle metabolic process	Biological Process	9984	128	170.38	0.99998	BnaA05g28330D,BnaA02g06470D,BnaCnng20680D,BnaA03g56870D,BnaC09g46540D,BnaA03g55490D,BnaA04g29080D,BnaC01g36060D,BnaC04g49470D,BnaC06g24480D,BnaC03g71220D,BnaC09g43050D,BnaC08g45360D,BnaC08g45280D,BnaA06g13400D,BnaAnng18550D,BnaCnng41710D,BnaCnng41730D,BnaCnng44660D,BnaA06g14980D,BnaA03g53870D,BnaAnng20030D,BnaA03g47110D,BnaA09g16400D,BnaA01g31390D,BnaC03g13320D,BnaC03g13340D,BnaC08g46010D,BnaA02g…
GO:2000112	regulation of cellular macromolecule biosynthetic process	Biological Process	4090	40	69.8	0.99999	BnaA05g28330D,BnaA02g06470D,BnaA03g56870D,BnaC09g46540D,BnaA03g55490D,BnaC03g71220D,BnaC08g45280D,BnaA06g13400D,BnaAnng18550D,BnaCnng44660D,BnaA03g53870D,BnaC03g13320D,BnaC08g46010D,BnaA06g22600D,BnaA03g52760D,BnaC03g16290D,BnaA09g29060D,BnaC05g48840D,BnaA07g17010D,BnaC09g49840D,BnaC02g36010D,BnaC09g03240D,BnaC09g02460D,BnaC09g02270D,BnaC05g17210D,BnaA04g23250D,BnaA06g15510D,BnaC08g35090D,BnaC01g…
GO:0006355	regulation of transcription, DNA-templated	Biological Process	3819	36	65.17	0.99999	BnaA02g06470D,BnaA03g56870D,BnaC09g46540D,BnaA03g55490D,BnaC03g71220D,BnaA06g13400D,BnaAnng18550D,BnaCnng44660D,BnaA03g53870D,BnaC03g13320D,BnaC08g46010D,BnaA06g22600D,BnaA03g52760D,BnaC03g16290D,BnaC05g48840D,BnaA07g17010D,BnaC09g49840D,BnaC02g36010D,BnaC09g03240D,BnaC09g02460D,BnaC09g02270D,BnaC05g17210D,BnaA04g23250D,BnaC08g35090D,BnaC01g06410D,BnaC03g00330D,BnaC03g02360D,BnaC03g04170D,BnaA10g…
GO:1901360	organic cyclic compound metabolic process	Biological Process	10232	130	174.62	0.99999	BnaA05g28330D,BnaA02g06470D,BnaCnng20680D,BnaA03g56870D,BnaC09g46540D,BnaA03g55490D,BnaA04g29080D,BnaC01g36060D,BnaC04g49470D,BnaC06g24480D,BnaC03g71220D,BnaC09g43050D,BnaC08g45360D,BnaC08g45280D,BnaA06g13400D,BnaAnng18550D,BnaCnng41710D,BnaCnng41730D,BnaCnng44660D,BnaA06g14980D,BnaA03g53870D,BnaAnng20030D,BnaA03g47110D,BnaA09g16400D,BnaA01g31390D,BnaC03g13320D,BnaC03g13340D,BnaC08g46010D,BnaA02g…
GO:0051252	regulation of RNA metabolic process	Biological Process	3993	38	68.14	0.99999	BnaA02g06470D,BnaA03g56870D,BnaC09g46540D,BnaA03g55490D,BnaC03g71220D,BnaA06g13400D,BnaAnng18550D,BnaCnng44660D,BnaA03g53870D,BnaC03g13320D,BnaC08g46010D,BnaA06g22600D,BnaA03g52760D,BnaC03g16290D,BnaC05g48840D,BnaA07g17010D,BnaC09g49840D,BnaC02g36010D,BnaC09g03240D,BnaC09g02460D,BnaC09g02270D,BnaA03g28100D,BnaC05g17210D,BnaC02g12370D,BnaA04g23250D,BnaC08g35090D,BnaC01g06410D,BnaC03g00330D,BnaC03g…
GO:0006139	nucleobase-containing compound metabolic process	Biological Process	9427	117	160.88	0.99999	BnaA05g28330D,BnaA02g06470D,BnaCnng20680D,BnaA03g56870D,BnaC09g46540D,BnaA03g55490D,BnaA04g29080D,BnaC01g36060D,BnaC04g49470D,BnaC06g24480D,BnaC03g71220D,BnaC09g43050D,BnaC08g45360D,BnaC08g45280D,BnaA06g13400D,BnaAnng18550D,BnaCnng41710D,BnaCnng41730D,BnaCnng44660D,BnaA06g14980D,BnaA03g53870D,BnaAnng20030D,BnaA09g16400D,BnaC03g13320D,BnaC03g13340D,BnaC08g46010D,BnaA02g19770D,BnaCnng08570D,BnaA01g…
GO:0010556	regulation of macromolecule biosynthetic process	Biological Process	4151	40	70.84	0.99999	BnaA05g28330D,BnaA02g06470D,BnaA03g56870D,BnaC09g46540D,BnaA03g55490D,BnaC03g71220D,BnaC08g45280D,BnaA06g13400D,BnaAnng18550D,BnaCnng44660D,BnaA03g53870D,BnaC03g13320D,BnaC08g46010D,BnaA06g22600D,BnaA03g52760D,BnaC03g16290D,BnaA09g29060D,BnaC05g48840D,BnaA07g17010D,BnaC09g49840D,BnaC02g36010D,BnaC09g03240D,BnaC09g02460D,BnaC09g02270D,BnaC05g17210D,BnaA04g23250D,BnaA06g15510D,BnaC08g35090D,BnaC01g…
GO:2001141	regulation of RNA biosynthetic process	Biological Process	3872	36	66.08	0.99999	BnaA02g06470D,BnaA03g56870D,BnaC09g46540D,BnaA03g55490D,BnaC03g71220D,BnaA06g13400D,BnaAnng18550D,BnaCnng44660D,BnaA03g53870D,BnaC03g13320D,BnaC08g46010D,BnaA06g22600D,BnaA03g52760D,BnaC03g16290D,BnaC05g48840D,BnaA07g17010D,BnaC09g49840D,BnaC02g36010D,BnaC09g03240D,BnaC09g02460D,BnaC09g02270D,BnaC05g17210D,BnaA04g23250D,BnaC08g35090D,BnaC01g06410D,BnaC03g00330D,BnaC03g02360D,BnaC03g04170D,BnaA10g…
GO:0006725	cellular aromatic compound metabolic process	Biological Process	10119	126	172.69	1	BnaA05g28330D,BnaA02g06470D,BnaCnng20680D,BnaA03g56870D,BnaC09g46540D,BnaA03g55490D,BnaA04g29080D,BnaC01g36060D,BnaC04g49470D,BnaC06g24480D,BnaC03g71220D,BnaC09g43050D,BnaC08g45360D,BnaC08g45280D,BnaA06g13400D,BnaAnng18550D,BnaCnng41710D,BnaCnng41730D,BnaCnng44660D,BnaA06g14980D,BnaA03g53870D,BnaAnng20030D,BnaA03g47110D,BnaA09g16400D,BnaA01g31390D,BnaC03g13320D,BnaC03g13340D,BnaC08g46010D,BnaA02g…
GO:0006351	transcription, DNA-templated	Biological Process	4436	42	75.7	1	BnaA02g06470D,BnaA03g56870D,BnaC09g46540D,BnaA03g55490D,BnaC03g71220D,BnaC08g45360D,BnaA06g13400D,BnaAnng18550D,BnaCnng44660D,BnaA03g53870D,BnaC03g13320D,BnaC08g46010D,BnaCnng08570D,BnaA06g22600D,BnaA03g52760D,BnaC03g16290D,BnaC05g48840D,BnaA07g17010D,BnaA07g27750D,BnaC09g49840D,BnaC02g36010D,BnaC09g03240D,BnaC09g02460D,BnaC09g02270D,BnaC05g17210D,BnaA04g23250D,BnaC08g35090D,BnaC01g06410D,BnaC03g…
GO:0016070	RNA metabolic process	Biological Process	7227	81	123.33	1	BnaA02g06470D,BnaCnng20680D,BnaA03g56870D,BnaC09g46540D,BnaA03g55490D,BnaC01g36060D,BnaC04g49470D,BnaC03g71220D,BnaC09g43050D,BnaC08g45360D,BnaA06g13400D,BnaAnng18550D,BnaCnng44660D,BnaA06g14980D,BnaA03g53870D,BnaAnng20030D,BnaC03g13320D,BnaC03g13340D,BnaC08g46010D,BnaCnng08570D,BnaA01g29600D,BnaA09g14050D,BnaA06g22600D,BnaC05g48650D,BnaA06g32370D,BnaA03g52760D,BnaC03g16290D,BnaA03g56510D,BnaAnng…
GO:0032774	RNA biosynthetic process	Biological Process	4488	42	76.59	1	BnaA02g06470D,BnaA03g56870D,BnaC09g46540D,BnaA03g55490D,BnaC03g71220D,BnaC08g45360D,BnaA06g13400D,BnaAnng18550D,BnaCnng44660D,BnaA03g53870D,BnaC03g13320D,BnaC08g46010D,BnaCnng08570D,BnaA06g22600D,BnaA03g52760D,BnaC03g16290D,BnaC05g48840D,BnaA07g17010D,BnaA07g27750D,BnaC09g49840D,BnaC02g36010D,BnaC09g03240D,BnaC09g02460D,BnaC09g02270D,BnaC05g17210D,BnaA04g23250D,BnaC08g35090D,BnaC01g06410D,BnaC03g…
GO:0090304	nucleic acid metabolic process	Biological Process	8426	94	143.8	1	BnaA05g28330D,BnaA02g06470D,BnaCnng20680D,BnaA03g56870D,BnaC09g46540D,BnaA03g55490D,BnaC01g36060D,BnaC04g49470D,BnaC03g71220D,BnaC09g43050D,BnaC08g45360D,BnaC08g45280D,BnaA06g13400D,BnaAnng18550D,BnaCnng41730D,BnaCnng44660D,BnaA06g14980D,BnaA03g53870D,BnaAnng20030D,BnaC03g13320D,BnaC03g13340D,BnaC08g46010D,BnaCnng08570D,BnaA01g29600D,BnaCnng09490D,BnaA09g14050D,BnaA06g22600D,BnaC05g48650D,BnaA06g…
GO:0008150	biological_process	Biological Process	32990	563	563	1	BnaA05g28330D,BnaC03g54910D,BnaA02g06470D,BnaA06g34380D,BnaC04g03300D,BnaA01g23690D,BnaCnng20680D,BnaAnng34280D,BnaA07g39140D,BnaAnng11460D,BnaA05g35060D,BnaCnng23520D,BnaC04g00020D,BnaC04g00010D,BnaA03g56870D,BnaC08g14350D,BnaCnng72710D,BnaA08g25060D,BnaA01g34460D,BnaC09g46980D,BnaC09g46540D,BnaA09g44030D,BnaA09g44160D,BnaC08g49740D,BnaC08g49750D,BnaCnng73280D,BnaA03g55490D,BnaA04g29080D,BnaC01g…
GO:0005840	ribosome	Cellular Component	1549	70	22.39	4.4e-17	BnaC04g03300D,BnaAnng11460D,BnaA09g44030D,BnaCnng31910D,BnaC04g49470D,BnaC07g50070D,BnaC09g28670D,BnaAnng19390D,BnaC01g36340D,BnaC02g11990D,BnaA09g16470D,BnaC04g08490D,BnaCnng54330D,BnaC08g46120D,BnaA04g11190D,BnaC02g12070D,BnaC02g12080D,BnaC02g11640D,BnaC05g48560D,BnaA10g03220D,BnaA09g09970D,BnaA10g28960D,BnaA07g16820D,BnaA07g21930D,BnaA07g23080D,BnaC07g45630D,BnaC09g44720D,BnaC06g17410D,BnaA06g…
GO:0030529	ribonucleoprotein complex	Cellular Component	2223	86	32.13	9.8e-17	BnaC04g03300D,BnaAnng34280D,BnaAnng11460D,BnaA09g44030D,BnaCnng31910D,BnaC04g49470D,BnaC07g50070D,BnaC09g28670D,BnaAnng19390D,BnaA06g14980D,BnaAnng20030D,BnaC01g36340D,BnaC02g11990D,BnaA09g16470D,BnaC04g08490D,BnaCnng54330D,BnaC08g46120D,BnaA01g29600D,BnaA04g11190D,BnaC02g12070D,BnaC02g12080D,BnaC04g00940D,BnaC02g11640D,BnaC05g48440D,BnaC05g48560D,BnaA03g56510D,BnaA10g03220D,BnaA09g09970D,BnaA10g…
GO:0005737	cytoplasm	Cellular Component	11662	252	168.54	1.1e-13	BnaC04g03300D,BnaA01g23690D,BnaCnng20680D,BnaAnng34280D,BnaAnng11460D,BnaCnng23300D,BnaC04g00120D,BnaCnng27340D,BnaCnng72710D,BnaA09g44030D,BnaC08g49740D,BnaC03g77490D,BnaC01g36100D,BnaC01g36060D,BnaC01g35930D,BnaC01g39740D,BnaC03g61390D,BnaC08g43130D,BnaC09g50920D,BnaCnng31910D,BnaC04g49470D,BnaC04g49930D,BnaC06g24480D,BnaAnng14750D,BnaC03g71230D,BnaC04g43910D,BnaA01g21720D,BnaCnng33720D,BnaCnng…
GO:0044444	cytoplasmic part	Cellular Component	9487	211	137.11	3.3e-12	BnaC04g03300D,BnaCnng20680D,BnaAnng34280D,BnaAnng11460D,BnaC04g00120D,BnaCnng27340D,BnaCnng72710D,BnaA09g44030D,BnaC08g49740D,BnaC03g77490D,BnaC01g36060D,BnaC01g35930D,BnaC01g39740D,BnaC08g43130D,BnaC09g50920D,BnaCnng31910D,BnaC04g49470D,BnaC04g49930D,BnaC06g24480D,BnaAnng14750D,BnaC03g71230D,BnaA01g21720D,BnaCnng33720D,BnaCnng36050D,BnaC07g50070D,BnaC07g50090D,BnaC03g70960D,BnaC03g70910D,BnaC09g…
GO:0043228	non-membrane-bounded organelle	Cellular Component	3817	107	55.16	2.1e-11	BnaC04g03300D,BnaAnng11460D,BnaC04g00010D,BnaA09g44030D,BnaCnng73280D,BnaC01g36060D,BnaCnng31910D,BnaC04g49470D,BnaA02g35060D,BnaC04g13550D,BnaC07g50070D,BnaC09g28670D,BnaAnng19390D,BnaCnng44660D,BnaC01g36340D,BnaC02g11850D,BnaC02g11990D,BnaA09g16470D,BnaC04g08490D,BnaCnng51680D,BnaCnng54330D,BnaC03g13320D,BnaC03g13380D,BnaC08g46120D,BnaA01g29600D,BnaA04g11190D,BnaC03g34290D,BnaC08g26570D,BnaC02g…
GO:0043232	intracellular non-membrane-bounded organelle	Cellular Component	3817	107	55.16	2.1e-11	BnaC04g03300D,BnaAnng11460D,BnaC04g00010D,BnaA09g44030D,BnaCnng73280D,BnaC01g36060D,BnaCnng31910D,BnaC04g49470D,BnaA02g35060D,BnaC04g13550D,BnaC07g50070D,BnaC09g28670D,BnaAnng19390D,BnaCnng44660D,BnaC01g36340D,BnaC02g11850D,BnaC02g11990D,BnaA09g16470D,BnaC04g08490D,BnaCnng51680D,BnaCnng54330D,BnaC03g13320D,BnaC03g13380D,BnaC08g46120D,BnaA01g29600D,BnaA04g11190D,BnaC03g34290D,BnaC08g26570D,BnaC02g…
GO:0032991	macromolecular complex	Cellular Component	7040	159	101.74	2.1e-09	BnaC04g03300D,BnaAnng34280D,BnaAnng11460D,BnaA09g44030D,BnaCnng31910D,BnaC04g49470D,BnaC04g49930D,BnaC07g50070D,BnaC08g45360D,BnaC03g70910D,BnaC09g28670D,BnaAnng19390D,BnaC01g19190D,BnaCnng44660D,BnaCnng44780D,BnaA06g14980D,BnaAnng20030D,BnaC01g36340D,BnaC02g11990D,BnaA09g16470D,BnaC04g08490D,BnaCnng51680D,BnaCnng54330D,BnaCnng54350D,BnaC08g46120D,BnaA01g29600D,BnaA04g11190D,BnaA10g27220D,BnaC03g…
GO:0005623	cell	Cellular Component	23394	392	338.09	3e-06	BnaA05g28330D,BnaA02g06470D,BnaC04g03300D,BnaA01g23690D,BnaCnng20680D,BnaAnng34280D,BnaAnng11460D,BnaCnng23300D,BnaC04g00160D,BnaC04g00120D,BnaC04g00010D,BnaA03g56870D,BnaCnng27340D,BnaCnng72710D,BnaA01g34460D,BnaC09g46540D,BnaA09g44030D,BnaC08g49740D,BnaCnng73280D,BnaC03g77490D,BnaA03g55490D,BnaC01g36100D,BnaC01g36060D,BnaC01g35930D,BnaC01g39740D,BnaC03g61390D,BnaC08g43130D,BnaC09g50920D,BnaCnng…
GO:0044464	cell part	Cellular Component	23394	392	338.09	3e-06	BnaA05g28330D,BnaA02g06470D,BnaC04g03300D,BnaA01g23690D,BnaCnng20680D,BnaAnng34280D,BnaAnng11460D,BnaCnng23300D,BnaC04g00160D,BnaC04g00120D,BnaC04g00010D,BnaA03g56870D,BnaCnng27340D,BnaCnng72710D,BnaA01g34460D,BnaC09g46540D,BnaA09g44030D,BnaC08g49740D,BnaCnng73280D,BnaC03g77490D,BnaA03g55490D,BnaC01g36100D,BnaC01g36060D,BnaC01g35930D,BnaC01g39740D,BnaC03g61390D,BnaC08g43130D,BnaC09g50920D,BnaCnng…
GO:0044424	intracellular part	Cellular Component	21594	357	312.07	0.0001	BnaA05g28330D,BnaA02g06470D,BnaC04g03300D,BnaA01g23690D,BnaCnng20680D,BnaAnng34280D,BnaAnng11460D,BnaCnng23300D,BnaC04g00120D,BnaC04g00010D,BnaA03g56870D,BnaCnng27340D,BnaCnng72710D,BnaC09g46540D,BnaA09g44030D,BnaC08g49740D,BnaCnng73280D,BnaC03g77490D,BnaA03g55490D,BnaC01g36100D,BnaC01g36060D,BnaC01g35930D,BnaC01g39740D,BnaC03g61390D,BnaC08g43130D,BnaC09g50920D,BnaCnng31910D,BnaC04g49470D,BnaC04g…
GO:0005622	intracellular	Cellular Component	21620	357	312.45	0.00012	BnaA05g28330D,BnaA02g06470D,BnaC04g03300D,BnaA01g23690D,BnaCnng20680D,BnaAnng34280D,BnaAnng11460D,BnaCnng23300D,BnaC04g00120D,BnaC04g00010D,BnaA03g56870D,BnaCnng27340D,BnaCnng72710D,BnaC09g46540D,BnaA09g44030D,BnaC08g49740D,BnaCnng73280D,BnaC03g77490D,BnaA03g55490D,BnaC01g36100D,BnaC01g36060D,BnaC01g35930D,BnaC01g39740D,BnaC03g61390D,BnaC08g43130D,BnaC09g50920D,BnaCnng31910D,BnaC04g49470D,BnaC04g…
GO:0044391	ribosomal subunit	Cellular Component	436	17	6.3	0.00024	BnaC04g49470D,BnaC09g28670D,BnaA04g11190D,BnaA09g09970D,BnaA10g28960D,BnaA07g23080D,BnaC08g24220D,BnaC09g02550D,BnaA03g28320D,BnaA03g40630D,BnaA07g13270D,BnaC05g18570D,BnaC02g13280D,BnaA05g02480D,BnaC03g01010D,BnaC09g04730D,BnaC03g33480D
GO:0044455	mitochondrial membrane part	Cellular Component	327	14	4.73	0.00033	BnaC04g49930D,BnaC03g70910D,BnaCnng54350D,BnaA02g17890D,BnaAnng30370D,BnaA07g23170D,BnaC06g17250D,BnaC09g03210D,BnaC03g36460D,BnaC01g01190D,BnaC03g03720D,BnaA10g22770D,BnaA03g21760D,BnaC06g08900D
GO:0031967	organelle envelope	Cellular Component	1157	32	16.72	0.00042	BnaC08g49740D,BnaC03g77490D,BnaC01g35930D,BnaC04g49930D,BnaCnng33720D,BnaC03g70910D,BnaC01g27440D,BnaA02g07900D,BnaCnng52100D,BnaCnng54350D,BnaA02g19770D,BnaA02g17890D,BnaAnng30370D,BnaA07g21880D,BnaA07g23170D,BnaC06g17250D,BnaC09g03210D,BnaC03g36460D,BnaC02g13210D,BnaA10g04580D,BnaC01g01190D,BnaC03g00170D,BnaC03g01490D,BnaC03g03720D,BnaA10g22770D,BnaA03g21760D,BnaC04g10040D,BnaC09g04070D,BnaA07g…
GO:0031975	envelope	Cellular Component	1157	32	16.72	0.00042	BnaC08g49740D,BnaC03g77490D,BnaC01g35930D,BnaC04g49930D,BnaCnng33720D,BnaC03g70910D,BnaC01g27440D,BnaA02g07900D,BnaCnng52100D,BnaCnng54350D,BnaA02g19770D,BnaA02g17890D,BnaAnng30370D,BnaA07g21880D,BnaA07g23170D,BnaC06g17250D,BnaC09g03210D,BnaC03g36460D,BnaC02g13210D,BnaA10g04580D,BnaC01g01190D,BnaC03g00170D,BnaC03g01490D,BnaC03g03720D,BnaA10g22770D,BnaA03g21760D,BnaC04g10040D,BnaC09g04070D,BnaA07g…
GO:0015935	small ribosomal subunit	Cellular Component	193	10	2.79	0.00054	BnaC09g28670D,BnaA04g11190D,BnaA09g09970D,BnaA10g28960D,BnaA07g23080D,BnaA03g28320D,BnaA05g02480D,BnaC03g01010D,BnaC09g04730D,BnaC03g33480D
GO:0009507	chloroplast	Cellular Component	1824	44	26.36	0.00071	BnaAnng34280D,BnaCnng27340D,BnaC08g49740D,BnaC03g77490D,BnaC01g39740D,BnaC08g43130D,BnaAnng14750D,BnaA01g21720D,BnaC03g70960D,BnaC09g42370D,BnaA09g36210D,BnaC04g56100D,BnaA02g07900D,BnaA02g19770D,BnaA04g11190D,BnaA10g27260D,BnaC05g48670D,BnaA06g31910D,BnaA08g04190D,BnaA07g18350D,BnaA07g27750D,BnaA07g29880D,BnaC06g17310D,BnaC09g02460D,BnaA05g06870D,BnaA01g00930D,BnaC02g13210D,BnaC07g19270D,BnaC03g…
GO:0043229	intracellular organelle	Cellular Component	18515	305	267.58	0.00108	BnaA05g28330D,BnaA02g06470D,BnaC04g03300D,BnaA01g23690D,BnaCnng20680D,BnaAnng34280D,BnaAnng11460D,BnaC04g00120D,BnaC04g00010D,BnaA03g56870D,BnaCnng27340D,BnaCnng72710D,BnaC09g46540D,BnaA09g44030D,BnaC08g49740D,BnaCnng73280D,BnaC03g77490D,BnaA03g55490D,BnaC01g36060D,BnaC01g35930D,BnaC01g39740D,BnaC03g61390D,BnaC08g43130D,BnaC09g50920D,BnaCnng31910D,BnaC04g49470D,BnaC04g49930D,BnaC06g24480D,BnaAnng…
GO:0043226	organelle	Cellular Component	18556	305	268.17	0.00127	BnaA05g28330D,BnaA02g06470D,BnaC04g03300D,BnaA01g23690D,BnaCnng20680D,BnaAnng34280D,BnaAnng11460D,BnaC04g00120D,BnaC04g00010D,BnaA03g56870D,BnaCnng27340D,BnaCnng72710D,BnaC09g46540D,BnaA09g44030D,BnaC08g49740D,BnaCnng73280D,BnaC03g77490D,BnaA03g55490D,BnaC01g36060D,BnaC01g35930D,BnaC01g39740D,BnaC03g61390D,BnaC08g43130D,BnaC09g50920D,BnaCnng31910D,BnaC04g49470D,BnaC04g49930D,BnaC06g24480D,BnaAnng…
GO:0009536	plastid	Cellular Component	1884	44	27.23	0.00135	BnaAnng34280D,BnaCnng27340D,BnaC08g49740D,BnaC03g77490D,BnaC01g39740D,BnaC08g43130D,BnaAnng14750D,BnaA01g21720D,BnaC03g70960D,BnaC09g42370D,BnaA09g36210D,BnaC04g56100D,BnaA02g07900D,BnaA02g19770D,BnaA04g11190D,BnaA10g27260D,BnaC05g48670D,BnaA06g31910D,BnaA08g04190D,BnaA07g18350D,BnaA07g27750D,BnaA07g29880D,BnaC06g17310D,BnaC09g02460D,BnaA05g06870D,BnaA01g00930D,BnaC02g13210D,BnaC07g19270D,BnaC03g…
GO:0044422	organelle part	Cellular Component	6844	127	98.91	0.00147	BnaC04g00120D,BnaC08g49740D,BnaC03g77490D,BnaC01g36060D,BnaC01g35930D,BnaC09g50920D,BnaC04g49470D,BnaC04g49930D,BnaA02g35060D,BnaCnng33720D,BnaC08g45360D,BnaC03g70910D,BnaA09g36210D,BnaC09g28670D,BnaC01g19190D,BnaCnng44660D,BnaA06g14980D,BnaAnng20030D,BnaC07g04030D,BnaC01g27440D,BnaA02g07900D,BnaC02g11850D,BnaCnng51680D,BnaCnng52100D,BnaCnng54350D,BnaC03g13320D,BnaA02g19770D,BnaA04g11190D,BnaA10g…
GO:0019866	organelle inner membrane	Cellular Component	515	17	7.44	0.00154	BnaC04g49930D,BnaC03g70910D,BnaC01g27440D,BnaCnng54350D,BnaA02g17890D,BnaAnng30370D,BnaA07g21880D,BnaA07g23170D,BnaC06g17250D,BnaC03g36460D,BnaC01g01190D,BnaC03g00170D,BnaC03g03720D,BnaA10g22770D,BnaA03g21760D,BnaC09g04070D,BnaC06g08900D
GO:0044446	intracellular organelle part	Cellular Component	6806	126	98.36	0.00168	BnaC04g00120D,BnaC08g49740D,BnaC03g77490D,BnaC01g36060D,BnaC01g35930D,BnaC09g50920D,BnaC04g49470D,BnaC04g49930D,BnaA02g35060D,BnaCnng33720D,BnaC08g45360D,BnaC03g70910D,BnaA09g36210D,BnaC09g28670D,BnaC01g19190D,BnaCnng44660D,BnaA06g14980D,BnaAnng20030D,BnaC07g04030D,BnaC01g27440D,BnaA02g07900D,BnaC02g11850D,BnaCnng51680D,BnaCnng52100D,BnaCnng54350D,BnaC03g13320D,BnaA02g19770D,BnaA04g11190D,BnaA10g…
GO:0005618	cell wall	Cellular Component	579	18	8.37	0.00218	BnaA01g34460D,BnaA05g31410D,BnaC09g28670D,BnaCnng51340D,BnaCnng55390D,BnaA04g11190D,BnaA09g35150D,BnaC08g26400D,BnaC04g00530D,BnaA07g08720D,BnaA04g11970D,BnaA07g23450D,BnaA06g07180D,BnaA05g06880D,BnaA04g03540D,BnaC03g02770D,BnaC03g04330D,BnaC04g10040D
GO:0030312	external encapsulating structure	Cellular Component	580	18	8.38	0.00223	BnaA01g34460D,BnaA05g31410D,BnaC09g28670D,BnaCnng51340D,BnaCnng55390D,BnaA04g11190D,BnaA09g35150D,BnaC08g26400D,BnaC04g00530D,BnaA07g08720D,BnaA04g11970D,BnaA07g23450D,BnaA06g07180D,BnaA05g06880D,BnaA04g03540D,BnaC03g02770D,BnaC03g04330D,BnaC04g10040D
GO:0005746	mitochondrial respiratory chain	Cellular Component	99	6	1.43	0.0032	BnaC04g49930D,BnaCnng54350D,BnaA02g17890D,BnaC03g36460D,BnaC01g01190D,BnaA03g21760D
GO:0005777	peroxisome	Cellular Component	330	12	4.77	0.00338	BnaCnng72710D,BnaC09g50920D,BnaCnng33720D,BnaCnng36050D,BnaC07g50090D,BnaC07g04030D,BnaA01g29410D,BnaC02g02960D,BnaC03g21430D,BnaA05g05060D,BnaA03g17900D,BnaC09g05190D
GO:0042579	microbody	Cellular Component	330	12	4.77	0.00338	BnaCnng72710D,BnaC09g50920D,BnaCnng33720D,BnaCnng36050D,BnaC07g50090D,BnaC07g04030D,BnaA01g29410D,BnaC02g02960D,BnaC03g21430D,BnaA05g05060D,BnaA03g17900D,BnaC09g05190D
GO:0031301	integral component of organelle membrane	Cellular Component	209	9	3.02	0.00357	BnaC04g00120D,BnaC07g04030D,BnaCnng62780D,BnaAnng09310D,BnaA07g23170D,BnaC09g03210D,BnaA05g05060D,BnaA01g02070D,BnaC03g04350D
GO:0031300	intrinsic component of organelle membrane	Cellular Component	214	9	3.09	0.00417	BnaC04g00120D,BnaC07g04030D,BnaCnng62780D,BnaAnng09310D,BnaA07g23170D,BnaC09g03210D,BnaA05g05060D,BnaA01g02070D,BnaC03g04350D
GO:0005743	mitochondrial inner membrane	Cellular Component	475	15	6.86	0.00427	BnaC04g49930D,BnaC03g70910D,BnaC01g27440D,BnaCnng54350D,BnaA02g17890D,BnaAnng30370D,BnaA07g21880D,BnaA07g23170D,BnaC06g17250D,BnaC03g36460D,BnaC01g01190D,BnaC03g03720D,BnaA10g22770D,BnaA03g21760D,BnaC06g08900D
GO:0005740	mitochondrial envelope	Cellular Component	620	18	8.96	0.00445	BnaC01g35930D,BnaC04g49930D,BnaC03g70910D,BnaC01g27440D,BnaCnng52100D,BnaCnng54350D,BnaA02g17890D,BnaAnng30370D,BnaA07g21880D,BnaA07g23170D,BnaC06g17250D,BnaC09g03210D,BnaC03g36460D,BnaC01g01190D,BnaC03g03720D,BnaA10g22770D,BnaA03g21760D,BnaC06g08900D
GO:0022626	cytosolic ribosome	Cellular Component	257	10	3.71	0.00449	BnaC04g49470D,BnaC09g28670D,BnaA04g11190D,BnaA09g09970D,BnaA07g23080D,BnaC08g24220D,BnaA03g26930D,BnaA07g13270D,BnaC04g10040D,BnaC09g04730D
GO:0044434	chloroplast part	Cellular Component	922	24	13.32	0.00452	BnaC08g49740D,BnaC03g77490D,BnaA09g36210D,BnaA02g07900D,BnaA02g19770D,BnaA10g27260D,BnaA06g31910D,BnaA08g04190D,BnaA07g27750D,BnaC09g02460D,BnaA05g06870D,BnaA01g00930D,BnaC02g13210D,BnaC03g00160D,BnaC03g00170D,BnaC03g01490D,BnaC03g02250D,BnaC03g03950D,BnaC09g04070D,BnaC09g04350D,BnaA07g35850D,BnaA07g32300D,BnaA05g21710D,BnaC07g41520D
GO:0044445	cytosolic part	Cellular Component	343	12	4.96	0.00458	BnaC04g49470D,BnaC09g28670D,BnaCnng44780D,BnaA04g11190D,BnaA09g09970D,BnaA07g23080D,BnaC08g24220D,BnaA03g26930D,BnaA07g13270D,BnaC04g10040D,BnaC09g04730D,BnaC02g03830D
GO:0000275	mitochondrial proton-transporting ATP synthase complex, catalytic core F(1)	Cellular Component	24	3	0.35	0.00485	BnaC03g03720D,BnaA10g22770D,BnaC06g08900D
GO:0022627	cytosolic small ribosomal subunit	Cellular Component	76	5	1.1	0.00493	BnaC09g28670D,BnaA04g11190D,BnaA09g09970D,BnaA07g23080D,BnaC09g04730D
GO:0044435	plastid part	Cellular Component	939	24	13.57	0.00563	BnaC08g49740D,BnaC03g77490D,BnaA09g36210D,BnaA02g07900D,BnaA02g19770D,BnaA10g27260D,BnaA06g31910D,BnaA08g04190D,BnaA07g27750D,BnaC09g02460D,BnaA05g06870D,BnaA01g00930D,BnaC02g13210D,BnaC03g00160D,BnaC03g00170D,BnaC03g01490D,BnaC03g02250D,BnaC03g03950D,BnaC09g04070D,BnaC09g04350D,BnaA07g35850D,BnaA07g32300D,BnaA05g21710D,BnaC07g41520D
GO:0031966	mitochondrial membrane	Cellular Component	588	17	8.5	0.00584	BnaC04g49930D,BnaC03g70910D,BnaC01g27440D,BnaCnng52100D,BnaCnng54350D,BnaA02g17890D,BnaAnng30370D,BnaA07g21880D,BnaA07g23170D,BnaC06g17250D,BnaC09g03210D,BnaC03g36460D,BnaC01g01190D,BnaC03g03720D,BnaA10g22770D,BnaA03g21760D,BnaC06g08900D
GO:0005739	mitochondrion	Cellular Component	1481	34	21.4	0.00591	BnaCnng20680D,BnaC01g35930D,BnaC04g49930D,BnaC03g70910D,BnaC08g15110D,BnaC01g27440D,BnaA02g07900D,BnaCnng52100D,BnaCnng54350D,BnaA04g20460D,BnaA02g17890D,BnaAnng30370D,BnaA07g21880D,BnaA07g23170D,BnaC06g17250D,BnaC09g03210D,BnaC03g36460D,BnaA03g40150D,BnaA03g40040D,BnaC02g13280D,BnaA06g15510D,BnaC01g01190D,BnaA01g11040D,BnaC03g00160D,BnaC03g01130D,BnaC03g01230D,BnaC03g01720D,BnaC03g03460D,BnaC03g…
GO:0097525	spliceosomal snRNP complex	Cellular Component	80	5	1.16	0.00612	BnaA06g14980D,BnaC05g39170D,BnaC03g03450D,BnaC09g03410D,BnaA07g33080D
GO:0005747	mitochondrial respiratory chain complex I	Cellular Component	51	4	0.74	0.00631	BnaC04g49930D,BnaCnng54350D,BnaA02g17890D,BnaC03g36460D
GO:0030964	NADH dehydrogenase complex	Cellular Component	51	4	0.74	0.00631	BnaC04g49930D,BnaCnng54350D,BnaA02g17890D,BnaC03g36460D
GO:0045271	respiratory chain complex I	Cellular Component	51	4	0.74	0.00631	BnaC04g49930D,BnaCnng54350D,BnaA02g17890D,BnaC03g36460D
GO:0030008	TRAPP complex	Cellular Component	27	3	0.39	0.00679	BnaA10g27220D,BnaC03g00670D,BnaA03g09950D
GO:0046540	U4/U6 x U5 tri-snRNP complex	Cellular Component	54	4	0.78	0.00772	BnaA06g14980D,BnaC03g03450D,BnaC09g03410D,BnaA07g33080D
GO:0097526	spliceosomal tri-snRNP complex	Cellular Component	55	4	0.79	0.00823	BnaA06g14980D,BnaC03g03450D,BnaC09g03410D,BnaA07g33080D
GO:0030532	small nuclear ribonucleoprotein complex	Cellular Component	122	6	1.76	0.00877	BnaA06g14980D,BnaC05g39170D,BnaC03g03450D,BnaC09g03410D,BnaA07g33080D,BnaC02g26510D
GO:0045261	proton-transporting ATP synthase complex, catalytic core F(1)	Cellular Component	58	4	0.84	0.0099	BnaC03g03720D,BnaA10g22770D,BnaC06g08900D,BnaA03g25540D
GO:0031090	organelle membrane	Cellular Component	2259	46	32.65	0.01276	BnaC04g00120D,BnaC08g49740D,BnaC09g50920D,BnaC04g49930D,BnaCnng33720D,BnaC03g70910D,BnaC01g19190D,BnaC07g04030D,BnaC01g27440D,BnaA02g07900D,BnaCnng52100D,BnaCnng54350D,BnaA10g27260D,BnaA08g13140D,BnaAnng28870D,BnaA02g17890D,BnaCnng62780D,BnaAnng30370D,BnaAnng09310D,BnaC05g48790D,BnaA04g11360D,BnaA07g21880D,BnaA07g23170D,BnaA07g27970D,BnaC06g17250D,BnaC09g03210D,BnaC03g36460D,BnaA03g27500D,BnaA09g…
GO:0016469	proton-transporting two-sector ATPase complex	Cellular Component	214	8	3.09	0.01311	BnaC05g48790D,BnaC09g01810D,BnaA03g27500D,BnaC02g13180D,BnaC03g03720D,BnaA10g22770D,BnaC06g08900D,BnaA03g25540D
GO:0009570	chloroplast stroma	Cellular Component	400	12	5.78	0.01443	BnaC03g77490D,BnaA02g19770D,BnaA10g27260D,BnaA07g27750D,BnaC09g02460D,BnaA05g06870D,BnaC02g13210D,BnaC03g00160D,BnaC03g03950D,BnaC09g04350D,BnaA07g32300D,BnaC07g41520D
GO:0005688	U6 snRNP	Cellular Component	13	2	0.19	0.01464	BnaA06g14980D,BnaA07g33080D
GO:0044438	microbody part	Cellular Component	69	4	1	0.01783	BnaC09g50920D,BnaCnng33720D,BnaC07g04030D,BnaA05g05060D
GO:0044439	peroxisomal part	Cellular Component	69	4	1	0.01783	BnaC09g50920D,BnaCnng33720D,BnaC07g04030D,BnaA05g05060D
GO:0009532	plastid stroma	Cellular Component	414	12	5.98	0.01836	BnaC03g77490D,BnaA02g19770D,BnaA10g27260D,BnaA07g27750D,BnaC09g02460D,BnaA05g06870D,BnaC02g13210D,BnaC03g00160D,BnaC03g03950D,BnaC09g04350D,BnaA07g32300D,BnaC07g41520D
GO:0044429	mitochondrial part	Cellular Component	780	19	11.27	0.02009	BnaC01g35930D,BnaC04g49930D,BnaC03g70910D,BnaC01g27440D,BnaCnng52100D,BnaCnng54350D,BnaA04g20460D,BnaA02g17890D,BnaAnng30370D,BnaA07g21880D,BnaA07g23170D,BnaC06g17250D,BnaC09g03210D,BnaC03g36460D,BnaC01g01190D,BnaC03g03720D,BnaA10g22770D,BnaA03g21760D,BnaC06g08900D
GO:0030176	integral component of endoplasmic reticulum membrane	Cellular Component	78	4	1.13	0.02661	BnaC04g00120D,BnaCnng62780D,BnaAnng09310D,BnaC03g04350D
GO:0070469	respiratory chain	Cellular Component	157	6	2.27	0.02704	BnaC04g49930D,BnaCnng54350D,BnaA02g17890D,BnaC03g36460D,BnaC01g01190D,BnaA03g21760D
GO:0005753	mitochondrial proton-transporting ATP synthase complex	Cellular Component	45	3	0.65	0.02721	BnaC03g03720D,BnaA10g22770D,BnaC06g08900D
GO:0009986	cell surface	Cellular Component	18	2	0.26	0.02738	BnaA03g40040D,BnaC02g12680D
GO:0005681	spliceosomal complex	Cellular Component	246	8	3.56	0.0275	BnaA06g14980D,BnaAnng20030D,BnaC04g00940D,BnaA03g56510D,BnaC05g39170D,BnaC09g03290D,BnaC09g02600D,BnaA07g33080D
GO:0031227	intrinsic component of endoplasmic reticulum membrane	Cellular Component	82	4	1.19	0.03122	BnaC04g00120D,BnaCnng62780D,BnaAnng09310D,BnaC03g04350D
GO:0045259	proton-transporting ATP synthase complex	Cellular Component	88	4	1.27	0.03894	BnaC03g03720D,BnaA10g22770D,BnaC06g08900D,BnaA03g25540D
GO:0009941	chloroplast envelope	Cellular Component	362	10	5.23	0.03913	BnaC08g49740D,BnaC03g77490D,BnaA02g07900D,BnaA02g19770D,BnaC02g13210D,BnaC03g00170D,BnaC03g01490D,BnaC09g04070D,BnaA07g32300D,BnaA05g21710D
GO:0042644	chloroplast nucleoid	Cellular Component	23	2	0.33	0.04318	BnaA07g27750D,BnaC09g02460D
GO:1990391	DNA repair complex	Cellular Component	24	2	0.35	0.04667	BnaC05g39170D,BnaC02g27290D
GO:0009526	plastid envelope	Cellular Component	374	10	5.41	0.04693	BnaC08g49740D,BnaC03g77490D,BnaA02g07900D,BnaA02g19770D,BnaC02g13210D,BnaC03g00170D,BnaC03g01490D,BnaC09g04070D,BnaA07g32300D,BnaA05g21710D
GO:0048471	perinuclear region of cytoplasm	Cellular Component	56	3	0.81	0.04738	BnaC05g18380D,BnaC02g12680D,BnaA06g25920D
GO:0033178	proton-transporting two-sector ATPase complex, catalytic domain	Cellular Component	103	4	1.49	0.06261	BnaC03g03720D,BnaA10g22770D,BnaC06g08900D,BnaA03g25540D
GO:0005778	peroxisomal membrane	Cellular Component	63	3	0.91	0.06312	BnaC09g50920D,BnaC07g04030D,BnaA05g05060D
GO:0031903	microbody membrane	Cellular Component	63	3	0.91	0.06312	BnaC09g50920D,BnaC07g04030D,BnaA05g05060D
GO:0015934	large ribosomal subunit	Cellular Component	244	7	3.53	0.06534	BnaC04g49470D,BnaC08g24220D,BnaC09g02550D,BnaA03g40630D,BnaA07g13270D,BnaC05g18570D,BnaC02g13280D
GO:0016272	prefoldin complex	Cellular Component	29	2	0.42	0.06551	BnaC09g02730D,BnaC09g04930D
GO:0005682	U5 snRNP	Cellular Component	31	2	0.45	0.07364	BnaC05g39170D,BnaC03g03450D
GO:0005751	mitochondrial respiratory chain complex IV	Cellular Component	6	1	0.09	0.08364	BnaC01g01190D
GO:0005782	peroxisomal matrix	Cellular Component	6	1	0.09	0.08364	BnaCnng33720D
GO:0008290	F-actin capping protein complex	Cellular Component	6	1	0.09	0.08364	BnaC03g34290D
GO:0031464	Cul4A-RING E3 ubiquitin ligase complex	Cellular Component	6	1	0.09	0.08364	BnaA03g22850D
GO:0031907	microbody lumen	Cellular Component	6	1	0.09	0.08364	BnaCnng33720D
GO:0033176	proton-transporting V-type ATPase complex	Cellular Component	114	4	1.65	0.08381	BnaC05g48790D,BnaC09g01810D,BnaA03g27500D,BnaC02g13180D
GO:0005779	integral component of peroxisomal membrane	Cellular Component	34	2	0.49	0.0864	BnaC07g04030D,BnaA05g05060D
GO:0031231	intrinsic component of peroxisomal membrane	Cellular Component	34	2	0.49	0.0864	BnaC07g04030D,BnaA05g05060D
GO:1990204	oxidoreductase complex	Cellular Component	211	6	3.05	0.08697	BnaC04g49930D,BnaCnng54350D,BnaAnng27100D,BnaA02g17890D,BnaC03g36460D,BnaC02g13370D
GO:0071944	cell periphery	Cellular Component	2920	51	42.2	0.09334	BnaC04g00160D,BnaA01g34460D,BnaC04g49940D,BnaC06g24480D,BnaA05g31410D,BnaC09g28670D,BnaA06g25550D,BnaCnng45870D,BnaA02g07900D,BnaCnng51340D,BnaA01g08400D,BnaCnng55390D,BnaA04g11190D,BnaA09g35150D,BnaA10g27260D,BnaC08g26400D,BnaC04g00530D,BnaC02g11560D,BnaA02g17740D,BnaA07g08720D,BnaA04g11970D,BnaC05g48900D,BnaA07g18330D,BnaA07g23450D,BnaA07g27830D,BnaA07g26960D,BnaA07g29880D,BnaA06g07180D,BnaA06g…
GO:0014731	spectrin-associated cytoskeleton	Cellular Component	7	1	0.1	0.09689	BnaA03g40040D
GO:0016235	aggresome	Cellular Component	7	1	0.1	0.09689	BnaA06g25920D
GO:0016328	lateral plasma membrane	Cellular Component	7	1	0.1	0.09689	BnaA03g40040D
GO:0016528	sarcoplasm	Cellular Component	7	1	0.1	0.09689	BnaA03g40040D
GO:0016529	sarcoplasmic reticulum	Cellular Component	7	1	0.1	0.09689	BnaA03g40040D
GO:0032299	ribonuclease H2 complex	Cellular Component	7	1	0.1	0.09689	BnaC04g09920D
GO:0033268	node of Ranvier	Cellular Component	7	1	0.1	0.09689	BnaA03g40040D
GO:0043194	axon initial segment	Cellular Component	7	1	0.1	0.09689	BnaA03g40040D
GO:0044304	main axon	Cellular Component	7	1	0.1	0.09689	BnaA03g40040D
GO:0045277	respiratory chain complex IV	Cellular Component	7	1	0.1	0.09689	BnaC01g01190D
GO:0000781	chromosome, telomeric region	Cellular Component	37	2	0.53	0.09977	BnaCnng44660D,BnaC03g13320D
GO:0042646	plastid nucleoid	Cellular Component	37	2	0.53	0.09977	BnaA07g27750D,BnaC09g02460D
GO:0008023	transcription elongation factor complex	Cellular Component	38	2	0.55	0.10434	BnaCnng44660D,BnaC09g05170D
GO:0009706	chloroplast inner membrane	Cellular Component	38	2	0.55	0.10434	BnaC03g00170D,BnaC09g04070D
GO:0005770	late endosome	Cellular Component	79	3	1.14	0.10664	BnaA07g20140D,BnaA06g07930D,BnaC02g03830D
GO:0005794	Golgi apparatus	Cellular Component	1081	21	15.62	0.10714	BnaC06g24480D,BnaA02g07900D,BnaC04g08330D,BnaA07g09410D,BnaA10g27220D,BnaAnng28870D,BnaA07g08720D,BnaA04g11360D,BnaA07g29880D,BnaA06g07930D,BnaC09g02020D,BnaA03g40040D,BnaA09g25890D,BnaA01g02070D,BnaA01g00700D,BnaA05g03210D,BnaC03g00670D,BnaC03g01390D,BnaC03g05220D,BnaC04g10040D,BnaA03g09950D
GO:0000109	nucleotide-excision repair complex	Cellular Component	8	1	0.12	0.10994	BnaC05g39170D
GO:0000346	transcription export complex	Cellular Component	8	1	0.12	0.10994	BnaCnng44660D
GO:0000445	THO complex part of transcription export complex	Cellular Component	8	1	0.12	0.10994	BnaCnng44660D
GO:0000506	glycosylphosphatidylinositol-N-acetylglucosaminyltransferase (GPI-GnT) complex	Cellular Component	8	1	0.12	0.10994	BnaC01g05140D
GO:0031594	neuromuscular junction	Cellular Component	8	1	0.12	0.10994	BnaA03g40040D
GO:0034098	Cdc48p-Npl4p-Ufd1p AAA ATPase complex	Cellular Component	8	1	0.12	0.10994	BnaC05g18380D
GO:0035861	site of double-strand break	Cellular Component	8	1	0.12	0.10994	BnaC05g18380D
GO:0045211	postsynaptic membrane	Cellular Component	8	1	0.12	0.10994	BnaA03g40040D
GO:0061617	MICOS complex	Cellular Component	8	1	0.12	0.10994	BnaA07g23170D
GO:0097060	synaptic membrane	Cellular Component	8	1	0.12	0.10994	BnaA03g40040D
GO:0009528	plastid inner membrane	Cellular Component	40	2	0.58	0.11366	BnaC03g00170D,BnaC09g04070D
GO:0042788	polysomal ribosome	Cellular Component	41	2	0.59	0.11839	BnaC09g28670D,BnaA04g11190D
GO:0031082	BLOC complex	Cellular Component	9	1	0.13	0.12281	BnaCnng44780D
GO:0031083	BLOC-1 complex	Cellular Component	9	1	0.13	0.12281	BnaCnng44780D
GO:0016471	vacuolar proton-transporting V-type ATPase complex	Cellular Component	42	2	0.61	0.12318	BnaC05g48790D,BnaA03g27500D
GO:0009534	chloroplast thylakoid	Cellular Component	398	9	5.75	0.12563	BnaA09g36210D,BnaA06g31910D,BnaA08g04190D,BnaA01g00930D,BnaC03g00160D,BnaC03g01490D,BnaC03g02250D,BnaC09g04350D,BnaA07g35850D
GO:0071011	precatalytic spliceosome	Cellular Component	43	2	0.62	0.12801	BnaA03g56510D,BnaC05g39170D
GO:0031976	plastid thylakoid	Cellular Component	400	9	5.78	0.12838	BnaA09g36210D,BnaA06g31910D,BnaA08g04190D,BnaA01g00930D,BnaC03g00160D,BnaC03g01490D,BnaC03g02250D,BnaC09g04350D,BnaA07g35850D
GO:0005744	mitochondrial inner membrane presequence translocase complex	Cellular Component	44	2	0.64	0.13288	BnaC03g70910D,BnaC06g17250D
GO:0009295	nucleoid	Cellular Component	44	2	0.64	0.13288	BnaA07g27750D,BnaC09g02460D
GO:0016234	inclusion body	Cellular Component	10	1	0.14	0.13549	BnaA06g25920D
GO:0016442	RISC complex	Cellular Component	10	1	0.14	0.13549	BnaC03g03000D
GO:0031332	RNAi effector complex	Cellular Component	10	1	0.14	0.13549	BnaC03g03000D
GO:0071541	eukaryotic translation initiation factor 3 complex, eIF3m	Cellular Component	10	1	0.14	0.13549	BnaC05g48440D
GO:0000814	ESCRT II complex	Cellular Component	11	1	0.16	0.14798	BnaC01g19190D
GO:0030425	dendrite	Cellular Component	11	1	0.16	0.14798	BnaA03g40040D
GO:0033267	axon part	Cellular Component	11	1	0.16	0.14798	BnaA03g40040D
GO:0071561	nucleus-vacuole junction	Cellular Component	11	1	0.16	0.14798	BnaC02g03830D
GO:0097447	dendritic tree	Cellular Component	11	1	0.16	0.14798	BnaA03g40040D
GO:0009535	chloroplast thylakoid membrane	Cellular Component	362	8	5.23	0.15628	BnaA09g36210D,BnaA06g31910D,BnaA08g04190D,BnaA01g00930D,BnaC03g00160D,BnaC03g01490D,BnaC03g02250D,BnaA07g35850D
GO:0012505	endomembrane system	Cellular Component	2410	41	34.83	0.15893	BnaC04g00120D,BnaC06g24480D,BnaCnng33720D,BnaC01g19190D,BnaA02g07900D,BnaC04g08330D,BnaA07g09410D,BnaA10g27220D,BnaA02g27990D,BnaA08g13140D,BnaAnng28870D,BnaCnng62780D,BnaA10g03180D,BnaAnng09310D,BnaA07g08720D,BnaA04g11360D,BnaA07g20140D,BnaA07g27970D,BnaA07g29880D,BnaA06g07930D,BnaA06g18220D,BnaC09g02020D,BnaA03g40040D,BnaA09g25890D,BnaC05g18380D,BnaA01g02070D,BnaA01g00700D,BnaA10g04580D,BnaCnng…
GO:0055035	plastid thylakoid membrane	Cellular Component	364	8	5.26	0.15959	BnaA09g36210D,BnaA06g31910D,BnaA08g04190D,BnaA01g00930D,BnaC03g00160D,BnaC03g01490D,BnaC03g02250D,BnaA07g35850D
GO:0005968	Rab-protein geranylgeranyltransferase complex	Cellular Component	12	1	0.17	0.1603	BnaC03g05360D
GO:0009501	amyloplast	Cellular Component	12	1	0.17	0.1603	BnaC05g48670D
GO:0030315	T-tubule	Cellular Component	12	1	0.17	0.1603	BnaA03g40040D
GO:0043034	costamere	Cellular Component	12	1	0.17	0.1603	BnaA03g40040D
GO:0044456	synapse part	Cellular Component	12	1	0.17	0.1603	BnaA03g40040D
GO:0045252	oxoglutarate dehydrogenase complex	Cellular Component	12	1	0.17	0.1603	BnaC02g13370D
GO:0005856	cytoskeleton	Cellular Component	903	17	13.05	0.16414	BnaA02g35060D,BnaC04g13550D,BnaCnng51680D,BnaC03g13380D,BnaC03g34290D,BnaC09g41110D,BnaA06g18020D,BnaC09g03220D,BnaC09g02210D,BnaA03g40040D,BnaC02g13190D,BnaC03g03940D,BnaC04g10040D,BnaC09g04130D,BnaA07g32090D,BnaC06g08720D,BnaA03g09190D
GO:0014704	intercalated disc	Cellular Component	13	1	0.19	0.17244	BnaA03g40040D
GO:0031306	intrinsic component of mitochondrial outer membrane	Cellular Component	13	1	0.19	0.17244	BnaC09g03210D
GO:0031307	integral component of mitochondrial outer membrane	Cellular Component	13	1	0.19	0.17244	BnaC09g03210D
GO:0034271	phosphatidylinositol 3-kinase complex I	Cellular Component	13	1	0.19	0.17244	BnaC02g03830D
GO:0034272	phosphatidylinositol 3-kinase complex II	Cellular Component	13	1	0.19	0.17244	BnaC02g03830D
GO:0042383	sarcolemma	Cellular Component	13	1	0.19	0.17244	BnaA03g40040D
GO:0044232	organelle membrane contact site	Cellular Component	13	1	0.19	0.17244	BnaC02g03830D
GO:0044291	cell-cell contact zone	Cellular Component	13	1	0.19	0.17244	BnaA03g40040D
GO:0045202	synapse	Cellular Component	13	1	0.19	0.17244	BnaA03g40040D
GO:0009579	thylakoid	Cellular Component	609	12	8.8	0.17511	BnaA09g36210D,BnaAnng27100D,BnaA06g31910D,BnaA08g04190D,BnaA05g06870D,BnaA01g00930D,BnaCnng01930D,BnaC03g00160D,BnaC03g01490D,BnaC03g02250D,BnaC09g04350D,BnaA07g35850D
GO:0005844	polysome	Cellular Component	54	2	0.78	0.18354	BnaC09g28670D,BnaA04g11190D
GO:0005942	phosphatidylinositol 3-kinase complex	Cellular Component	14	1	0.2	0.1844	BnaC02g03830D
GO:0030424	axon	Cellular Component	14	1	0.2	0.1844	BnaA03g40040D
GO:0035032	phosphatidylinositol 3-kinase complex, class III	Cellular Component	14	1	0.2	0.1844	BnaC02g03830D
GO:0035658	Mon1-Ccz1 complex	Cellular Component	14	1	0.2	0.1844	BnaA07g20140D
GO:0045240	dihydrolipoyl dehydrogenase complex	Cellular Component	14	1	0.2	0.1844	BnaC02g13370D
GO:0000347	THO complex	Cellular Component	15	1	0.22	0.19619	BnaCnng44660D
GO:0042651	thylakoid membrane	Cellular Component	448	9	6.47	0.20307	BnaA09g36210D,BnaAnng27100D,BnaA06g31910D,BnaA08g04190D,BnaA01g00930D,BnaC03g00160D,BnaC03g01490D,BnaC03g02250D,BnaA07g35850D
GO:0005853	eukaryotic translation elongation factor 1 complex	Cellular Component	16	1	0.23	0.20782	BnaC03g09630D
GO:0032300	mismatch repair complex	Cellular Component	16	1	0.23	0.20782	BnaC02g27290D
GO:0005783	endoplasmic reticulum	Cellular Component	1006	18	14.54	0.20944	BnaC04g00120D,BnaA02g07900D,BnaA10g27220D,BnaA08g13140D,BnaCnng62780D,BnaA10g03180D,BnaAnng09310D,BnaA07g08720D,BnaA07g27970D,BnaA03g40040D,BnaC05g18380D,BnaCnng02060D,BnaC01g05140D,BnaC03g00670D,BnaC03g04350D,BnaC03g04530D,BnaA06g25920D,BnaA03g09950D
GO:0016591	DNA-directed RNA polymerase II, holoenzyme	Cellular Component	163	4	2.36	0.21081	BnaC08g45360D,BnaC09g04130D,BnaC09g05170D,BnaC04g46510D
GO:0005672	transcription factor TFIIA complex	Cellular Component	17	1	0.25	0.21927	BnaC08g45360D
GO:0005776	autophagic vacuole	Cellular Component	17	1	0.25	0.21927	BnaA06g25920D
GO:0016593	Cdc73/Paf1 complex	Cellular Component	17	1	0.25	0.21927	BnaC09g05170D
GO:0032592	integral component of mitochondrial membrane	Cellular Component	61	2	0.88	0.22042	BnaA07g23170D,BnaC09g03210D
GO:0098573	intrinsic component of mitochondrial membrane	Cellular Component	62	2	0.9	0.22574	BnaA07g23170D,BnaC09g03210D
GO:0005829	cytosol	Cellular Component	1987	33	28.72	0.22884	BnaC01g36060D,BnaC04g49470D,BnaC03g71230D,BnaCnng33720D,BnaC03g70960D,BnaC09g28670D,BnaCnng44780D,BnaC03g13300D,BnaA02g19770D,BnaA04g11190D,BnaA10g27260D,BnaA03g52690D,BnaA09g09970D,BnaA10g09380D,BnaA07g23080D,BnaC08g24220D,BnaA03g26930D,BnaA03g40040D,BnaA07g13270D,BnaC05g18380D,BnaC02g12680D,BnaC03g00220D,BnaC03g01140D,BnaC03g02360D,BnaC03g04330D,BnaC04g10040D,BnaC09g03690D,BnaC09g04730D,BnaC09g…
GO:0005847	mRNA cleavage and polyadenylation specificity factor complex	Cellular Component	18	1	0.26	0.23056	BnaA07g23410D
GO:0016323	basolateral plasma membrane	Cellular Component	18	1	0.26	0.23056	BnaA03g40040D
GO:0070652	HAUS complex	Cellular Component	18	1	0.26	0.23056	BnaC09g02210D
GO:0033179	proton-transporting V-type ATPase, V0 domain	Cellular Component	63	2	0.91	0.23108	BnaC09g01810D,BnaC02g13180D
GO:0098588	bounding membrane of organelle	Cellular Component	1666	28	24.08	0.23182	BnaC04g00120D,BnaC08g49740D,BnaC09g50920D,BnaC01g19190D,BnaC07g04030D,BnaA02g07900D,BnaCnng52100D,BnaA10g27260D,BnaA08g13140D,BnaAnng28870D,BnaCnng62780D,BnaAnng09310D,BnaC05g48790D,BnaA04g11360D,BnaA07g27970D,BnaC09g03210D,BnaA03g27500D,BnaA09g25890D,BnaA05g05060D,BnaC05g18380D,BnaA01g02070D,BnaA01g00700D,BnaCnng02060D,BnaC01g05140D,BnaA05g03210D,BnaC03g04350D,BnaC03g05220D,BnaC02g03830D
GO:0005730	nucleolus	Cellular Component	527	10	7.62	0.23478	BnaC01g36060D,BnaC02g11850D,BnaC08g26570D,BnaA03g52760D,BnaA09g09970D,BnaC08g24220D,BnaC03g02430D,BnaA10g26360D,BnaC04g10040D,BnaA07g34690D
GO:0000795	synaptonemal complex	Cellular Component	19	1	0.27	0.24168	BnaC09g41110D
GO:0009505	plant-type cell wall	Cellular Component	118	3	1.71	0.24349	BnaA07g08720D,BnaA07g23450D,BnaC03g02770D
GO:0080008	Cul4-RING E3 ubiquitin ligase complex	Cellular Component	119	3	1.72	0.24734	BnaC05g39170D,BnaA03g22850D,BnaC02g03830D
GO:0005635	nuclear envelope	Cellular Component	176	4	2.54	0.25083	BnaCnng33720D,BnaA10g04580D,BnaC04g10040D,BnaC02g03830D
GO:0000500	RNA polymerase I upstream activating factor complex	Cellular Component	20	1	0.29	0.25265	BnaA03g52760D
GO:0009898	cytoplasmic side of plasma membrane	Cellular Component	20	1	0.29	0.25265	BnaA02g07900D
GO:0030018	Z disc	Cellular Component	20	1	0.29	0.25265	BnaA03g40040D
GO:0031674	I band	Cellular Component	20	1	0.29	0.25265	BnaA03g40040D
GO:0098562	cytoplasmic side of membrane	Cellular Component	20	1	0.29	0.25265	BnaA02g07900D
GO:0005854	nascent polypeptide-associated complex	Cellular Component	21	1	0.3	0.26345	BnaA01g30630D
GO:0036477	somatodendritic compartment	Cellular Component	21	1	0.3	0.26345	BnaA03g40040D
GO:0072546	ER membrane protein complex	Cellular Component	21	1	0.3	0.26345	BnaCnng62780D
GO:0031984	organelle subcompartment	Cellular Component	607	11	8.77	0.26526	BnaA09g36210D,BnaA06g31910D,BnaA08g04190D,BnaC05g18380D,BnaA01g00930D,BnaC01g05140D,BnaC03g00160D,BnaC03g01490D,BnaC03g02250D,BnaC09g04350D,BnaA07g35850D
GO:0022625	cytosolic large ribosomal subunit	Cellular Component	125	3	1.81	0.27065	BnaC04g49470D,BnaC08g24220D,BnaA07g13270D
GO:0044440	endosomal part	Cellular Component	126	3	1.82	0.27456	BnaC01g19190D,BnaA07g20140D,BnaC02g03830D
GO:0042555	MCM complex	Cellular Component	23	1	0.33	0.2846	BnaCnng01120D
GO:0031969	chloroplast membrane	Cellular Component	130	3	1.88	0.29024	BnaC08g49740D,BnaC03g00170D,BnaC09g04070D
GO:0098552	side of membrane	Cellular Component	24	1	0.35	0.29494	BnaA02g07900D
GO:0098687	chromosomal region	Cellular Component	75	2	1.08	0.29531	BnaCnng44660D,BnaC03g13320D
GO:0044428	nuclear part	Cellular Component	2195	35	31.72	0.29795	BnaC01g36060D,BnaCnng33720D,BnaC08g45360D,BnaCnng44660D,BnaA06g14980D,BnaAnng20030D,BnaC02g11850D,BnaC08g26570D,BnaC04g00940D,BnaA03g52760D,BnaA03g56510D,BnaA09g09970D,BnaC09g41110D,BnaA07g22810D,BnaA07g23410D,BnaC05g39170D,BnaC08g24220D,BnaC09g03290D,BnaC09g02600D,BnaC05g18380D,BnaA10g04580D,BnaC03g02430D,BnaC03g03450D,BnaA10g26360D,BnaC04g10040D,BnaC09g03410D,BnaC09g04130D,BnaC09g05170D,BnaA07g…
GO:0000120	RNA polymerase I transcription factor complex	Cellular Component	25	1	0.36	0.30514	BnaA03g52760D
GO:0005689	U12-type spliceosomal complex	Cellular Component	25	1	0.36	0.30514	BnaC04g00940D
GO:0030016	myofibril	Cellular Component	25	1	0.36	0.30514	BnaA03g40040D
GO:0030017	sarcomere	Cellular Component	25	1	0.36	0.30514	BnaA03g40040D
GO:0030173	integral component of Golgi membrane	Cellular Component	25	1	0.36	0.30514	BnaA01g02070D
GO:0031228	intrinsic component of Golgi membrane	Cellular Component	25	1	0.36	0.30514	BnaA01g02070D
GO:0045239	tricarboxylic acid cycle enzyme complex	Cellular Component	26	1	0.38	0.31519	BnaC02g13370D
GO:0015629	actin cytoskeleton	Cellular Component	198	4	2.86	0.32145	BnaC04g13550D,BnaC03g34290D,BnaC09g04130D,BnaA03g09190D
GO:0043292	contractile fiber	Cellular Component	27	1	0.39	0.32509	BnaA03g40040D
GO:0044449	contractile fiber part	Cellular Component	27	1	0.39	0.32509	BnaA03g40040D
GO:0042170	plastid membrane	Cellular Component	139	3	2.01	0.32572	BnaC08g49740D,BnaC03g00170D,BnaC09g04070D
GO:0017119	Golgi transport complex	Cellular Component	28	1	0.4	0.33485	BnaC03g05220D
GO:0055029	nuclear DNA-directed RNA polymerase complex	Cellular Component	204	4	2.95	0.34104	BnaC08g45360D,BnaC09g04130D,BnaC09g05170D,BnaC04g46510D
GO:0070069	cytochrome complex	Cellular Component	29	1	0.42	0.34447	BnaC01g01190D
GO:0034357	photosynthetic membrane	Cellular Component	523	9	7.56	0.3452	BnaA09g36210D,BnaAnng27100D,BnaA06g31910D,BnaA08g04190D,BnaA01g00930D,BnaC03g00160D,BnaC03g01490D,BnaC03g02250D,BnaA07g35850D
GO:0000151	ubiquitin ligase complex	Cellular Component	459	8	6.63	0.34613	BnaCnng68080D,BnaA07g22810D,BnaC05g39170D,BnaA03g40040D,BnaA03g22850D,BnaC09g03350D,BnaC09g04050D,BnaC02g03830D
GO:0031461	cullin-RING ubiquitin ligase complex	Cellular Component	397	7	5.74	0.35107	BnaCnng68080D,BnaA07g22810D,BnaC05g39170D,BnaA03g22850D,BnaC09g03350D,BnaC09g04050D,BnaC02g03830D
GO:0031463	Cul3-RING ubiquitin ligase complex	Cellular Component	30	1	0.43	0.35395	BnaC09g03350D
GO:0031225	anchored component of membrane	Cellular Component	210	4	3.03	0.36065	BnaC04g00020D,BnaA07g08720D,BnaA07g27830D,BnaC09g05080D
GO:0005665	DNA-directed RNA polymerase II, core complex	Cellular Component	31	1	0.45	0.36329	BnaC04g46510D
GO:0036452	ESCRT complex	Cellular Component	31	1	0.45	0.36329	BnaC01g19190D
GO:0005886	plasma membrane	Cellular Component	2196	34	31.74	0.36399	BnaC04g00160D,BnaC04g49940D,BnaC06g24480D,BnaA06g25550D,BnaCnng45870D,BnaA02g07900D,BnaA01g08400D,BnaA10g27260D,BnaC02g11560D,BnaA07g08720D,BnaC05g48900D,BnaA07g18330D,BnaA07g27830D,BnaA07g26960D,BnaA07g29880D,BnaA06g18220D,BnaA03g40040D,BnaC02g12680D,BnaC03g39820D,BnaA06g16330D,BnaA05g03210D,BnaA05g00280D,BnaC03g00550D,BnaC03g00850D,BnaC03g01810D,BnaC03g02050D,BnaC03g03990D,BnaC03g04330D,BnaC04g…
GO:0044436	thylakoid part	Cellular Component	533	9	7.7	0.36546	BnaA09g36210D,BnaAnng27100D,BnaA06g31910D,BnaA08g04190D,BnaA01g00930D,BnaC03g00160D,BnaC03g01490D,BnaC03g02250D,BnaA07g35850D
GO:0005773	vacuole	Cellular Component	539	9	7.79	0.37768	BnaC06g24480D,BnaA02g07900D,BnaA10g27260D,BnaC05g48790D,BnaA07g29880D,BnaA03g27500D,BnaA05g03210D,BnaA07g33780D,BnaA06g25920D
GO:0000428	DNA-directed RNA polymerase complex	Cellular Component	216	4	3.12	0.38025	BnaC08g45360D,BnaC09g04130D,BnaC09g05170D,BnaC04g46510D
GO:0031977	thylakoid lumen	Cellular Component	33	1	0.48	0.38158	BnaA01g00930D
GO:0005911	cell-cell junction	Cellular Component	609	10	8.8	0.38601	BnaC06g10420D,BnaA02g07900D,BnaA07g23450D,BnaA07g27830D,BnaA07g29880D,BnaA03g29020D,BnaA03g40040D,BnaC03g02770D,BnaC04g10040D,BnaC09g03690D
GO:0033177	proton-transporting two-sector ATPase complex, proton-transporting domain	Cellular Component	93	2	1.34	0.3897	BnaC09g01810D,BnaC02g13180D
GO:0043234	protein complex	Cellular Component	4884	73	70.58	0.39756	BnaC04g49930D,BnaC08g45360D,BnaC03g70910D,BnaC01g19190D,BnaCnng44660D,BnaCnng44780D,BnaCnng51680D,BnaCnng54350D,BnaA10g27220D,BnaC03g34290D,BnaAnng27100D,BnaC05g48440D,BnaA06g31910D,BnaA03g52760D,BnaA02g17740D,BnaA02g17890D,BnaCnng62780D,BnaAnng30370D,BnaC05g48790D,BnaC09g41110D,BnaA08g04190D,BnaA01g30630D,BnaCnng68080D,BnaA07g20140D,BnaA07g22810D,BnaA07g23170D,BnaA07g23410D,BnaC06g17250D,BnaC05g…
GO:0005685	U1 snRNP	Cellular Component	35	1	0.51	0.39934	BnaC02g26510D
GO:0031965	nuclear membrane	Cellular Component	35	1	0.51	0.39934	BnaCnng33720D
GO:0090406	pollen tube	Cellular Component	35	1	0.51	0.39934	BnaA06g15510D
GO:0005768	endosome	Cellular Component	288	5	4.16	0.40314	BnaC01g19190D,BnaA07g20140D,BnaA06g07930D,BnaA07g33780D,BnaC02g03830D
GO:0030880	RNA polymerase complex	Cellular Component	226	4	3.27	0.41275	BnaC08g45360D,BnaC09g04130D,BnaC09g05170D,BnaC04g46510D
GO:0030687	preribosome, large subunit precursor	Cellular Component	37	1	0.53	0.41659	BnaC09g05400D
GO:0005741	mitochondrial outer membrane	Cellular Component	99	2	1.43	0.41998	BnaCnng52100D,BnaC09g03210D
GO:0030054	cell junction	Cellular Component	627	10	9.06	0.42078	BnaC06g10420D,BnaA02g07900D,BnaA07g23450D,BnaA07g27830D,BnaA07g29880D,BnaA03g29020D,BnaA03g40040D,BnaC03g02770D,BnaC04g10040D,BnaC09g03690D
GO:0031968	organelle outer membrane	Cellular Component	164	3	2.37	0.42336	BnaC08g49740D,BnaCnng52100D,BnaC09g03210D
GO:0042721	mitochondrial inner membrane protein insertion complex	Cellular Component	38	1	0.55	0.42503	BnaAnng30370D
GO:0005774	vacuolar membrane	Cellular Component	297	5	4.29	0.42867	BnaA02g07900D,BnaA10g27260D,BnaC05g48790D,BnaA03g27500D,BnaA05g03210D
GO:0005680	anaphase-promoting complex	Cellular Component	39	1	0.56	0.43334	BnaA07g22810D
GO:0090568	nuclear transcriptional repressor complex	Cellular Component	39	1	0.56	0.43334	BnaA08g16600D
GO:0010008	endosome membrane	Cellular Component	102	2	1.47	0.43483	BnaC01g19190D,BnaC02g03830D
GO:0044437	vacuolar part	Cellular Component	300	5	4.34	0.43713	BnaA02g07900D,BnaA10g27260D,BnaC05g48790D,BnaA03g27500D,BnaA05g03210D
GO:0005732	small nucleolar ribonucleoprotein complex	Cellular Component	40	1	0.58	0.44154	BnaAnng20030D
GO:0048500	signal recognition particle	Cellular Component	41	1	0.59	0.44962	BnaAnng34280D
GO:0009506	plasmodesma	Cellular Component	580	9	8.38	0.46138	BnaC06g10420D,BnaA02g07900D,BnaA07g23450D,BnaA07g27830D,BnaA07g29880D,BnaA03g29020D,BnaC03g02770D,BnaC04g10040D,BnaC09g03690D
GO:0055044	symplast	Cellular Component	580	9	8.38	0.46138	BnaC06g10420D,BnaA02g07900D,BnaA07g23450D,BnaA07g27830D,BnaA07g29880D,BnaA03g29020D,BnaC03g02770D,BnaC04g10040D,BnaC09g03690D
GO:0000323	lytic vacuole	Cellular Component	43	1	0.62	0.46543	BnaA07g33780D
GO:0000776	kinetochore	Cellular Component	43	1	0.62	0.46543	BnaC03g04500D
GO:0005849	mRNA cleavage factor complex	Cellular Component	43	1	0.62	0.46543	BnaA07g23410D
GO:0005694	chromosome	Cellular Component	787	12	11.37	0.46599	BnaC04g00010D,BnaCnng73280D,BnaCnng44660D,BnaC03g13320D,BnaC09g41110D,BnaC05g18380D,BnaC02g13170D,BnaC03g01840D,BnaC03g04250D,BnaA03g22040D,BnaC03g04500D,BnaC09g04130D
GO:1990234	transferase complex	Cellular Component	1061	16	15.33	0.46671	BnaC08g45360D,BnaCnng68080D,BnaA07g22810D,BnaC05g39170D,BnaA03g40040D,BnaC02g13370D,BnaC01g05140D,BnaA05g03160D,BnaA03g22850D,BnaC03g05360D,BnaC09g03350D,BnaC09g04050D,BnaC09g04130D,BnaC09g05170D,BnaC02g03830D,BnaC04g46510D
GO:0098589	membrane region	Cellular Component	651	10	9.41	0.46702	BnaC04g00120D,BnaA08g13140D,BnaCnng62780D,BnaAnng09310D,BnaA07g27970D,BnaA03g40040D,BnaC05g18380D,BnaCnng02060D,BnaC01g05140D,BnaC03g04350D
GO:0009523	photosystem II	Cellular Component	177	3	2.56	0.4723	BnaAnng27100D,BnaA06g31910D,BnaA08g04190D
GO:0030131	clathrin adaptor complex	Cellular Component	44	1	0.64	0.47316	BnaC03g04800D
GO:0031305	integral component of mitochondrial inner membrane	Cellular Component	44	1	0.64	0.47316	BnaA07g23170D
GO:0005819	spindle	Cellular Component	111	2	1.6	0.47809	BnaA02g35060D,BnaC04g10040D
GO:0009524	phragmoplast	Cellular Component	45	1	0.65	0.48079	BnaC04g10040D
GO:0031304	intrinsic component of mitochondrial inner membrane	Cellular Component	45	1	0.65	0.48079	BnaA07g23170D
GO:0005811	lipid particle	Cellular Component	112	2	1.62	0.48277	BnaC05g18380D,BnaA07g06500D
GO:0019867	outer membrane	Cellular Component	180	3	2.6	0.48333	BnaC08g49740D,BnaCnng52100D,BnaC09g03210D
GO:0005789	endoplasmic reticulum membrane	Cellular Component	591	9	8.54	0.48361	BnaC04g00120D,BnaA08g13140D,BnaCnng62780D,BnaAnng09310D,BnaA07g27970D,BnaC05g18380D,BnaCnng02060D,BnaC01g05140D,BnaC03g04350D
GO:0005643	nuclear pore	Cellular Component	113	2	1.63	0.48743	BnaA10g04580D,BnaC02g03830D
GO:0046930	pore complex	Cellular Component	113	2	1.63	0.48743	BnaA10g04580D,BnaC02g03830D
GO:0042175	nuclear outer membrane-endoplasmic reticulum membrane network	Cellular Component	595	9	8.6	0.49164	BnaC04g00120D,BnaA08g13140D,BnaCnng62780D,BnaAnng09310D,BnaA07g27970D,BnaC05g18380D,BnaCnng02060D,BnaC01g05140D,BnaC03g04350D
GO:0098590	plasma membrane region	Cellular Component	47	1	0.68	0.4957	BnaA03g40040D
GO:0005667	transcription factor complex	Cellular Component	253	4	3.66	0.49812	BnaC08g45360D,BnaA03g52760D,BnaC03g01210D,BnaC09g04130D
GO:0043005	neuron projection	Cellular Component	48	1	0.69	0.503	BnaA03g40040D
GO:0070461	SAGA-type complex	Cellular Component	49	1	0.71	0.51019	BnaC09g04130D
GO:0000152	nuclear ubiquitin ligase complex	Cellular Component	51	1	0.74	0.52426	BnaA07g22810D
GO:0046658	anchored component of plasma membrane	Cellular Component	122	2	1.76	0.52813	BnaA07g08720D,BnaA07g27830D
GO:0000794	condensed nuclear chromosome	Cellular Component	53	1	0.77	0.53793	BnaC09g41110D
GO:0005669	transcription factor TFIID complex	Cellular Component	54	1	0.78	0.54462	BnaC09g04130D
GO:0097458	neuron part	Cellular Component	54	1	0.78	0.54462	BnaA03g40040D
GO:0044432	endoplasmic reticulum part	Cellular Component	622	9	8.99	0.54486	BnaC04g00120D,BnaA08g13140D,BnaCnng62780D,BnaAnng09310D,BnaA07g27970D,BnaC05g18380D,BnaCnng02060D,BnaC01g05140D,BnaC03g04350D
GO:0044798	nuclear transcription factor complex	Cellular Component	201	3	2.9	0.55719	BnaC08g45360D,BnaA03g52760D,BnaC09g04130D
GO:0031981	nuclear lumen	Cellular Component	1544	22	22.31	0.55765	BnaC01g36060D,BnaCnng33720D,BnaC08g45360D,BnaCnng44660D,BnaC02g11850D,BnaC08g26570D,BnaA03g52760D,BnaA09g09970D,BnaC09g41110D,BnaA07g23410D,BnaC05g39170D,BnaC08g24220D,BnaC05g18380D,BnaC03g02430D,BnaA10g26360D,BnaC04g10040D,BnaC09g04130D,BnaC09g05170D,BnaA07g34690D,BnaA06g25920D,BnaA08g16600D,BnaC04g46510D
GO:0017053	transcriptional repressor complex	Cellular Component	56	1	0.81	0.5577	BnaA08g16600D
GO:0030119	AP-type membrane coat adaptor complex	Cellular Component	57	1	0.82	0.5641	BnaC03g04800D
GO:0048046	apoplast	Cellular Component	420	6	6.07	0.56758	BnaA10g27260D,BnaA07g29880D,BnaA06g07180D,BnaA03g29020D,BnaA05g06870D,BnaC04g10040D
[truncated: 695 more rows]
