# Supplementary material for: Comparative Transcriptome Analysis Reveals the Molecular Basis of Brassica napus in Response to Aphid Stress
Source: Plants (Basel). 2023 Aug 3;12(15):2855. doi: 10.3390/plants12152855 (PMC10421284; doi:10.3390/plants12152855)
Supplement: Supplementary file 1 [file plants-12-02855-s001.zip › plants-2467175-supplementary/Supplementary materials/Supplementary Tables/Table S18.xlsx]

## Sheet: Sheet1
Table S18 GO terms enriched by DEGs upregulated uniquely in the IH vs NIH group.
GO_id	Term	GO_class	Annotateda	Significantb	Expectedc	P_valued	Significant_genese
GO:0010150	leaf senescence	Biological Process	89	2	0.05	0.0011	BnaAnng38540D,BnaC04g30250D
GO:0010260	organ senescence	Biological Process	89	2	0.05	0.0011	BnaAnng38540D,BnaC04g30250D
GO:0071555	cell wall organization	Biological Process	980	4	0.53	0.0017	BnaC04g02760D,BnaCnng40260D,BnaA03g50050D,BnaA08g11860D
GO:0045229	external encapsulating structure organization	Biological Process	997	4	0.54	0.0018	BnaC04g02760D,BnaCnng40260D,BnaA03g50050D,BnaA08g11860D
GO:0007568	aging	Biological Process	130	2	0.07	0.0023	BnaAnng38540D,BnaC04g30250D
GO:0071554	cell wall organization or biogenesis	Biological Process	1223	4	0.67	0.0038	BnaC04g02760D,BnaCnng40260D,BnaA03g50050D,BnaA08g11860D
GO:0010231	maintenance of seed dormancy	Biological Process	9	1	0	0.0049	BnaA02g01510D
GO:0097437	maintenance of dormancy	Biological Process	9	1	0	0.0049	BnaA02g01510D
GO:0009664	plant-type cell wall organization	Biological Process	213	2	0.12	0.0059	BnaC04g02760D,BnaCnng40260D
GO:0048366	leaf development	Biological Process	241	2	0.13	0.0075	BnaAnng38540D,BnaC04g30250D
GO:0009631	cold acclimation	Biological Process	16	1	0.01	0.0087	BnaA01g18270D
GO:0015996	chlorophyll catabolic process	Biological Process	21	1	0.01	0.0114	BnaAnng38540D
GO:0046149	pigment catabolic process	Biological Process	21	1	0.01	0.0114	BnaAnng38540D
GO:0071669	plant-type cell wall organization or biogenesis	Biological Process	303	2	0.17	0.0117	BnaC04g02760D,BnaCnng40260D
GO:0009696	salicylic acid metabolic process	Biological Process	23	1	0.01	0.0125	BnaA04g13790D
GO:0006542	glutamine biosynthetic process	Biological Process	24	1	0.01	0.013	BnaC04g30250D
GO:0018958	phenol-containing compound metabolic process	Biological Process	28	1	0.02	0.0152	BnaA04g13790D
GO:0048827	phyllome development	Biological Process	369	2	0.2	0.017	BnaAnng38540D,BnaC04g30250D
GO:0006787	porphyrin-containing compound catabolic process	Biological Process	33	1	0.02	0.0179	BnaAnng38540D
GO:0007029	endoplasmic reticulum organization	Biological Process	33	1	0.02	0.0179	BnaC04g35320D
GO:0010162	seed dormancy process	Biological Process	33	1	0.02	0.0179	BnaA02g01510D
GO:0022611	dormancy process	Biological Process	33	1	0.02	0.0179	BnaA02g01510D
GO:0033015	tetrapyrrole catabolic process	Biological Process	33	1	0.02	0.0179	BnaAnng38540D
GO:0051187	cofactor catabolic process	Biological Process	39	1	0.02	0.0211	BnaAnng38540D
GO:0070988	demethylation	Biological Process	39	1	0.02	0.0211	BnaAnng38540D
GO:0009817	defense response to fungus, incompatible interaction	Biological Process	40	1	0.02	0.0216	BnaA04g13790D
GO:0016999	antibiotic metabolic process	Biological Process	45	1	0.02	0.0243	BnaA04g13790D
GO:0009737	response to abscisic acid	Biological Process	482	2	0.26	0.0279	BnaA01g18270D,BnaA02g01510D
GO:0080167	response to karrikin	Biological Process	54	1	0.03	0.0291	BnaA04g13980D
GO:0010431	seed maturation	Biological Process	57	1	0.03	0.0307	BnaA02g01510D
GO:0042537	benzene-containing compound metabolic process	Biological Process	69	1	0.04	0.037	BnaA04g13790D
GO:0006730	one-carbon metabolic process	Biological Process	77	1	0.04	0.0412	BnaA07g06210D
GO:0010029	regulation of seed germination	Biological Process	78	1	0.04	0.0417	BnaA02g01510D
GO:1900140	regulation of seedling development	Biological Process	80	1	0.04	0.0428	BnaA02g01510D
GO:0071695	anatomical structure maturation	Biological Process	81	1	0.04	0.0433	BnaA02g01510D
GO:0097305	response to alcohol	Biological Process	621	2	0.34	0.0444	BnaA01g18270D,BnaA02g01510D
GO:0015994	chlorophyll metabolic process	Biological Process	88	1	0.05	0.047	BnaAnng38540D
GO:0009084	glutamine family amino acid biosynthetic process	Biological Process	94	1	0.05	0.0501	BnaC04g30250D
GO:0009627	systemic acquired resistance	Biological Process	97	1	0.05	0.0516	BnaA04g13790D
GO:0006541	glutamine metabolic process	Biological Process	99	1	0.05	0.0527	BnaC04g30250D
GO:0008643	carbohydrate transport	Biological Process	99	1	0.05	0.0527	BnaA08g21340D
GO:0033993	response to lipid	Biological Process	705	2	0.38	0.0557	BnaA01g18270D,BnaA02g01510D
GO:0048367	shoot system development	Biological Process	714	2	0.39	0.0569	BnaAnng38540D,BnaC04g30250D
GO:0010411	xyloglucan metabolic process	Biological Process	109	1	0.06	0.0578	BnaA03g50050D
GO:0046777	protein autophosphorylation	Biological Process	112	1	0.06	0.0594	BnaA07g14500D
GO:1901700	response to oxygen-containing compound	Biological Process	1705	3	0.93	0.0629	BnaA01g18270D,BnaA03g54060D,BnaA02g01510D
GO:0021700	developmental maturation	Biological Process	122	1	0.07	0.0645	BnaA02g01510D
GO:0017144	drug metabolic process	Biological Process	132	1	0.07	0.0696	BnaA04g13790D
GO:0048731	system development	Biological Process	1802	3	0.98	0.0719	BnaAnng38540D,BnaC04g30250D,BnaA02g01510D
GO:0010256	endomembrane system organization	Biological Process	144	1	0.08	0.0757	BnaC04g35320D
GO:0042445	hormone metabolic process	Biological Process	148	1	0.08	0.0778	BnaA04g13790D
GO:0006778	porphyrin-containing compound metabolic process	Biological Process	157	1	0.09	0.0823	BnaAnng38540D
GO:0009845	seed germination	Biological Process	159	1	0.09	0.0833	BnaA02g01510D
GO:0005976	polysaccharide metabolic process	Biological Process	894	2	0.49	0.0843	BnaA03g50050D,BnaA08g11860D
GO:0090351	seedling development	Biological Process	163	1	0.09	0.0853	BnaA02g01510D
GO:0010410	hemicellulose metabolic process	Biological Process	164	1	0.09	0.0858	BnaA03g50050D
GO:0009814	defense response, incompatible interaction	Biological Process	174	1	0.09	0.0908	BnaA04g13790D
GO:0010035	response to inorganic substance	Biological Process	936	2	0.51	0.0912	BnaA01g18270D,BnaA03g54060D
GO:0010383	cell wall polysaccharide metabolic process	Biological Process	178	1	0.1	0.0928	BnaA03g50050D
GO:0033013	tetrapyrrole metabolic process	Biological Process	182	1	0.1	0.0948	BnaAnng38540D
GO:0001101	response to acid chemical	Biological Process	1059	2	0.58	0.1123	BnaA01g18270D,BnaA02g01510D
GO:0009064	glutamine family amino acid metabolic process	Biological Process	218	1	0.12	0.1125	BnaC04g30250D
GO:0048609	multicellular organismal reproductive process	Biological Process	218	1	0.12	0.1125	BnaA02g01510D
GO:0010817	regulation of hormone levels	Biological Process	228	1	0.12	0.1174	BnaA04g13790D
GO:0016043	cellular component organization	Biological Process	4926	5	2.69	0.1187	BnaC04g02760D,BnaCnng40260D,BnaA03g50050D,BnaA08g11860D,BnaC04g35320D
GO:0009409	response to cold	Biological Process	231	1	0.13	0.1188	BnaA01g18270D
GO:0042440	pigment metabolic process	Biological Process	231	1	0.13	0.1188	BnaAnng38540D
GO:0050832	defense response to fungus	Biological Process	231	1	0.13	0.1188	BnaA04g13790D
GO:0032504	multicellular organism reproduction	Biological Process	242	1	0.13	0.1242	BnaA02g01510D
GO:0044036	cell wall macromolecule metabolic process	Biological Process	242	1	0.13	0.1242	BnaA03g50050D
GO:0009414	response to water deprivation	Biological Process	246	1	0.13	0.1261	BnaA01g18270D
GO:0007275	multicellular organismal development	Biological Process	2322	3	1.27	0.129	BnaAnng38540D,BnaC04g30250D,BnaA02g01510D
GO:0042744	hydrogen peroxide catabolic process	Biological Process	258	1	0.14	0.1318	BnaA03g54060D
GO:0048513	organ development	Biological Process	1185	2	0.65	0.1352	BnaAnng38540D,BnaC04g30250D
GO:0042545	cell wall modification	Biological Process	265	1	0.14	0.1352	BnaA08g11860D
GO:0042743	hydrogen peroxide metabolic process	Biological Process	265	1	0.14	0.1352	BnaA03g54060D
GO:0070301	cellular response to hydrogen peroxide	Biological Process	265	1	0.14	0.1352	BnaA03g54060D
GO:0009415	response to water	Biological Process	266	1	0.15	0.1356	BnaA01g18270D
GO:0009793	embryo development ending in seed dormancy	Biological Process	266	1	0.15	0.1356	BnaA02g01510D
GO:0009620	response to fungus	Biological Process	293	1	0.16	0.1484	BnaA04g13790D
GO:0045490	pectin catabolic process	Biological Process	293	1	0.16	0.1484	BnaA08g11860D
GO:0048856	anatomical structure development	Biological Process	2489	3	1.36	0.1502	BnaAnng38540D,BnaC04g30250D,BnaA02g01510D
GO:0034614	cellular response to reactive oxygen species	Biological Process	304	1	0.17	0.1535	BnaA03g54060D
GO:0072593	reactive oxygen species metabolic process	Biological Process	311	1	0.17	0.1568	BnaA03g54060D
GO:0042546	cell wall biogenesis	Biological Process	313	1	0.17	0.1577	BnaA03g50050D
GO:0045087	innate immune response	Biological Process	319	1	0.17	0.1605	BnaA04g13790D
GO:0042542	response to hydrogen peroxide	Biological Process	325	1	0.18	0.1633	BnaA03g54060D
GO:0071840	cellular component organization or biogenesis	Biological Process	5450	5	2.97	0.1637	BnaC04g02760D,BnaCnng40260D,BnaA03g50050D,BnaA08g11860D,BnaC04g35320D
GO:0044712	single-organism catabolic process	Biological Process	1406	2	0.77	0.1775	BnaAnng38540D,BnaA03g54060D
GO:0009790	embryo development	Biological Process	360	1	0.2	0.1793	BnaA02g01510D
GO:0006955	immune response	Biological Process	362	1	0.2	0.1802	BnaA04g13790D
GO:0034599	cellular response to oxidative stress	Biological Process	364	1	0.2	0.1811	BnaA03g54060D
GO:0044767	single-organism developmental process	Biological Process	2736	3	1.49	0.1835	BnaAnng38540D,BnaC04g30250D,BnaA02g01510D
GO:0044707	single-multicellular organism process	Biological Process	2741	3	1.5	0.1842	BnaAnng38540D,BnaC04g30250D,BnaA02g01510D
GO:0048580	regulation of post-embryonic development	Biological Process	376	1	0.21	0.1865	BnaA02g01510D
GO:1901615	organic hydroxy compound metabolic process	Biological Process	381	1	0.21	0.1887	BnaA04g13790D
GO:0045488	pectin metabolic process	Biological Process	384	1	0.21	0.1901	BnaA08g11860D
GO:0010393	galacturonan metabolic process	Biological Process	391	1	0.21	0.1932	BnaA08g11860D
GO:0048316	seed development	Biological Process	401	1	0.22	0.1976	BnaA02g01510D
GO:0000302	response to reactive oxygen species	Biological Process	403	1	0.22	0.1985	BnaA03g54060D
GO:0032501	multicellular organismal process	Biological Process	2843	3	1.55	0.1986	BnaAnng38540D,BnaC04g30250D,BnaA02g01510D
GO:0006073	cellular glucan metabolic process	Biological Process	408	1	0.22	0.2007	BnaA03g50050D
GO:0010154	fruit development	Biological Process	409	1	0.22	0.2012	BnaA02g01510D
GO:0044042	glucan metabolic process	Biological Process	414	1	0.23	0.2034	BnaA03g50050D
GO:0032502	developmental process	Biological Process	2892	3	1.58	0.2056	BnaAnng38540D,BnaC04g30250D,BnaA02g01510D
GO:0002376	immune system process	Biological Process	422	1	0.23	0.2069	BnaA04g13790D
GO:0000272	polysaccharide catabolic process	Biological Process	434	1	0.24	0.2121	BnaA08g11860D
GO:0009266	response to temperature stimulus	Biological Process	451	1	0.25	0.2195	BnaA01g18270D
GO:0009628	response to abiotic stimulus	Biological Process	1629	2	0.89	0.2223	BnaA01g18270D,BnaA04g13980D
GO:0044264	cellular polysaccharide metabolic process	Biological Process	462	1	0.25	0.2242	BnaA03g50050D
GO:1901607	alpha-amino acid biosynthetic process	Biological Process	464	1	0.25	0.2251	BnaC04g30250D
GO:0044270	cellular nitrogen compound catabolic process	Biological Process	466	1	0.25	0.226	BnaAnng38540D
GO:0046700	heterocycle catabolic process	Biological Process	470	1	0.26	0.2277	BnaAnng38540D
GO:0042221	response to chemical	Biological Process	3054	3	1.67	0.2293	BnaA01g18270D,BnaA03g54060D,BnaA02g01510D
GO:0005975	carbohydrate metabolic process	Biological Process	3224	3	1.76	0.2548	BnaA03g50050D,BnaA08g11860D,BnaC07g27160D
GO:0019439	aromatic compound catabolic process	Biological Process	539	1	0.29	0.2567	BnaAnng38540D
GO:0009725	response to hormone	Biological Process	1818	2	0.99	0.2611	BnaA01g18270D,BnaA02g01510D
GO:1901361	organic cyclic compound catabolic process	Biological Process	553	1	0.3	0.2624	BnaAnng38540D
GO:0006468	protein phosphorylation	Biological Process	554	1	0.3	0.2628	BnaA07g14500D
GO:0008652	cellular amino acid biosynthetic process	Biological Process	580	1	0.32	0.2734	BnaC04g30250D
GO:2000026	regulation of multicellular organismal development	Biological Process	588	1	0.32	0.2766	BnaA02g01510D
GO:0009056	catabolic process	Biological Process	3379	3	1.84	0.2785	BnaAnng38540D,BnaA03g54060D,BnaA08g11860D
GO:0098542	defense response to other organism	Biological Process	598	1	0.33	0.2806	BnaA04g13790D
GO:0006950	response to stress	Biological Process	3442	3	1.88	0.2882	BnaA01g18270D,BnaA03g54060D,BnaA04g13790D
GO:0044710	single-organism metabolic process	Biological Process	8356	6	4.56	0.2939	BnaAnng38540D,BnaA03g54060D,BnaCnng47950D,BnaA04g13790D,BnaC04g30250D,BnaA07g06210D
GO:0009719	response to endogenous stimulus	Biological Process	1977	2	1.08	0.294	BnaA01g18270D,BnaA02g01510D
GO:0016052	carbohydrate catabolic process	Biological Process	661	1	0.36	0.3054	BnaA08g11860D
GO:0044281	small molecule metabolic process	Biological Process	3598	3	1.96	0.3124	BnaA04g13790D,BnaC04g30250D,BnaA07g06210D
GO:0051239	regulation of multicellular organismal process	Biological Process	681	1	0.37	0.3131	BnaA02g01510D
GO:0032787	monocarboxylic acid metabolic process	Biological Process	685	1	0.37	0.3146	BnaA04g13790D
GO:1901605	alpha-amino acid metabolic process	Biological Process	690	1	0.38	0.3165	BnaC04g30250D
GO:0006979	response to oxidative stress	Biological Process	691	1	0.38	0.3169	BnaA03g54060D
GO:0051707	response to other organism	Biological Process	727	1	0.4	0.3305	BnaA04g13790D
GO:0043207	response to external biotic stimulus	Biological Process	732	1	0.4	0.3324	BnaA04g13790D
GO:0019752	carboxylic acid metabolic process	Biological Process	2176	2	1.19	0.335	BnaA04g13790D,BnaC04g30250D
GO:0010033	response to organic substance	Biological Process	2178	2	1.19	0.3354	BnaA01g18270D,BnaA02g01510D
GO:0044262	cellular carbohydrate metabolic process	Biological Process	751	1	0.41	0.3394	BnaA03g50050D
GO:0050793	regulation of developmental process	Biological Process	762	1	0.42	0.3434	BnaA02g01510D
GO:0043436	oxoacid metabolic process	Biological Process	2227	2	1.22	0.3455	BnaA04g13790D,BnaC04g30250D
GO:0006082	organic acid metabolic process	Biological Process	2233	2	1.22	0.3467	BnaA04g13790D,BnaC04g30250D
GO:0009607	response to biotic stimulus	Biological Process	775	1	0.42	0.3482	BnaA04g13790D
GO:0051186	cofactor metabolic process	Biological Process	776	1	0.42	0.3486	BnaAnng38540D
GO:0016310	phosphorylation	Biological Process	787	1	0.43	0.3526	BnaA07g14500D
GO:0050896	response to stimulus	Biological Process	7198	5	3.93	0.3541	BnaA01g18270D,BnaA03g54060D,BnaA04g13790D,BnaA04g13980D,BnaA02g01510D
GO:0044248	cellular catabolic process	Biological Process	2451	2	1.34	0.3909	BnaAnng38540D,BnaA03g54060D
GO:1901565	organonitrogen compound catabolic process	Biological Process	950	1	0.52	0.4091	BnaAnng38540D
GO:0016053	organic acid biosynthetic process	Biological Process	981	1	0.54	0.4193	BnaC04g30250D
GO:0046394	carboxylic acid biosynthetic process	Biological Process	981	1	0.54	0.4193	BnaC04g30250D
GO:0048608	reproductive structure development	Biological Process	1006	1	0.55	0.4274	BnaA02g01510D
GO:0061458	reproductive system development	Biological Process	1006	1	0.55	0.4274	BnaA02g01510D
GO:1901701	cellular response to oxygen-containing compound	Biological Process	1006	1	0.55	0.4274	BnaA03g54060D
GO:0006952	defense response	Biological Process	1047	1	0.57	0.4405	BnaA04g13790D
GO:0044702	single organism reproductive process	Biological Process	1103	1	0.6	0.4579	BnaA02g01510D
GO:1901575	organic substance catabolic process	Biological Process	2862	2	1.56	0.4709	BnaAnng38540D,BnaA08g11860D
GO:0000003	reproduction	Biological Process	1159	1	0.63	0.4748	BnaA02g01510D
GO:0016192	vesicle-mediated transport	Biological Process	1205	1	0.66	0.4883	BnaC01g06320D
GO:0003006	developmental process involved in reproduction	Biological Process	1223	1	0.67	0.4935	BnaA02g01510D
GO:0044283	small molecule biosynthetic process	Biological Process	1257	1	0.69	0.5031	BnaC04g30250D
GO:0009791	post-embryonic development	Biological Process	1266	1	0.69	0.5057	BnaA02g01510D
GO:0009605	response to external stimulus	Biological Process	1344	1	0.73	0.5271	BnaA04g13790D
GO:0006520	cellular amino acid metabolic process	Biological Process	1388	1	0.76	0.5388	BnaC04g30250D
GO:0065008	regulation of biological quality	Biological Process	1429	1	0.78	0.5495	BnaA04g13790D
GO:0051704	multi-organism process	Biological Process	1499	1	0.82	0.5671	BnaA04g13790D
GO:1901566	organonitrogen compound biosynthetic process	Biological Process	1545	1	0.84	0.5784	BnaC04g30250D
GO:0033554	cellular response to stress	Biological Process	1657	1	0.9	0.6046	BnaA03g54060D
GO:0070887	cellular response to chemical stimulus	Biological Process	1699	1	0.93	0.614	BnaA03g54060D
GO:0022414	reproductive process	Biological Process	1721	1	0.94	0.6189	BnaA02g01510D
GO:0006629	lipid metabolic process	Biological Process	1765	1	0.96	0.6284	BnaCnng47950D
GO:0006810	transport	Biological Process	3927	2	2.14	0.6495	BnaA08g21340D,BnaC01g06320D
GO:0009057	macromolecule catabolic process	Biological Process	1913	1	1.04	0.6589	BnaA08g11860D
GO:0051234	establishment of localization	Biological Process	4019	2	2.19	0.6627	BnaA08g21340D,BnaC01g06320D
GO:0051179	localization	Biological Process	4272	2	2.33	0.6971	BnaA08g21340D,BnaC01g06320D
GO:1901564	organonitrogen compound metabolic process	Biological Process	4405	2	2.4	0.7141	BnaAnng38540D,BnaC04g30250D
GO:0071702	organic substance transport	Biological Process	2238	1	1.22	0.7177	BnaA08g21340D
GO:0044085	cellular component biogenesis	Biological Process	2283	1	1.25	0.7251	BnaA03g50050D
GO:0006796	phosphate-containing compound metabolic process	Biological Process	2311	1	1.26	0.7295	BnaA07g14500D
GO:0006793	phosphorus metabolic process	Biological Process	2352	1	1.28	0.736	BnaA07g14500D
GO:0006464	cellular protein modification process	Biological Process	2632	1	1.44	0.7762	BnaA07g14500D
GO:0036211	protein modification process	Biological Process	2632	1	1.44	0.7762	BnaA07g14500D
GO:0006996	organelle organization	Biological Process	2882	1	1.57	0.8072	BnaC04g35320D
GO:0044699	single-organism process	Biological Process	17140	8	9.35	0.8088	BnaAnng38540D,BnaA03g54060D,BnaCnng47950D,BnaA04g13790D,BnaA08g21340D,BnaC04g30250D,BnaA07g06210D,BnaA02g01510D
GO:0044765	single-organism transport	Biological Process	2958	1	1.61	0.8157	BnaA08g21340D
GO:0044711	single-organism biosynthetic process	Biological Process	3197	1	1.74	0.8404	BnaC04g30250D
GO:0008152	metabolic process	Biological Process	23043	11	12.57	0.8561	BnaAnng38540D,BnaA03g54060D,BnaCnng47950D,BnaA04g13790D,BnaA03g50050D,BnaA08g11860D,BnaA07g14500D,BnaC04g30250D,BnaA07g06210D,BnaC07g27160D,BnaC04g35320D
GO:0043412	macromolecule modification	Biological Process	3747	1	2.04	0.8859	BnaA07g14500D
GO:0006355	regulation of transcription, DNA-templated	Biological Process	3819	1	2.08	0.8909	BnaC04g35320D
GO:2001141	regulation of RNA biosynthetic process	Biological Process	3872	1	2.11	0.8944	BnaC04g35320D
GO:0051252	regulation of RNA metabolic process	Biological Process	3993	1	2.18	0.902	BnaC04g35320D
GO:2000112	regulation of cellular macromolecule biosynthetic process	Biological Process	4090	1	2.23	0.9077	BnaC04g35320D
GO:0044763	single-organism cellular process	Biological Process	13303	5	7.26	0.9104	BnaAnng38540D,BnaA03g54060D,BnaA04g13790D,BnaC04g30250D,BnaA07g06210D
GO:0010556	regulation of macromolecule biosynthetic process	Biological Process	4151	1	2.26	0.9112	BnaC04g35320D
GO:0031326	regulation of cellular biosynthetic process	Biological Process	4220	1	2.3	0.9149	BnaC04g35320D
GO:0009889	regulation of biosynthetic process	Biological Process	4247	1	2.32	0.9164	BnaC04g35320D
GO:0019219	regulation of nucleobase-containing compound metabolic process	Biological Process	4273	1	2.33	0.9177	BnaC04g35320D
GO:0044237	cellular metabolic process	Biological Process	19145	8	10.45	0.9194	BnaAnng38540D,BnaA03g54060D,BnaA04g13790D,BnaA03g50050D,BnaA07g14500D,BnaC04g30250D,BnaA07g06210D,BnaC04g35320D
GO:0051716	cellular response to stimulus	Biological Process	4406	1	2.4	0.9243	BnaA03g54060D
GO:0006351	transcription, DNA-templated	Biological Process	4436	1	2.42	0.9257	BnaC04g35320D
GO:0032774	RNA biosynthetic process	Biological Process	4488	1	2.45	0.9281	BnaC04g35320D
GO:0065007	biological regulation	Biological Process	9571	3	5.22	0.929	BnaA04g13790D,BnaA02g01510D,BnaC04g35320D
GO:0071704	organic substance metabolic process	Biological Process	21172	9	11.55	0.9308	BnaAnng38540D,BnaCnng47950D,BnaA04g13790D,BnaA03g50050D,BnaA08g11860D,BnaA07g14500D,BnaC04g30250D,BnaC07g27160D,BnaC04g35320D
GO:0010468	regulation of gene expression	Biological Process	4616	1	2.52	0.9337	BnaC04g35320D
GO:0051171	regulation of nitrogen compound metabolic process	Biological Process	4670	1	2.55	0.936	BnaC04g35320D
GO:0080090	regulation of primary metabolic process	Biological Process	4931	1	2.69	0.9458	BnaC04g35320D
GO:0006725	cellular aromatic compound metabolic process	Biological Process	10119	3	5.52	0.9468	BnaAnng38540D,BnaA04g13790D,BnaC04g35320D
GO:0031323	regulation of cellular metabolic process	Biological Process	4984	1	2.72	0.9476	BnaC04g35320D
GO:1901360	organic cyclic compound metabolic process	Biological Process	10232	3	5.58	0.9499	BnaAnng38540D,BnaA04g13790D,BnaC04g35320D
GO:0034654	nucleobase-containing compound biosynthetic process	Biological Process	5064	1	2.76	0.9502	BnaC04g35320D
GO:0060255	regulation of macromolecule metabolic process	Biological Process	5218	1	2.85	0.955	BnaC04g35320D
GO:0019438	aromatic compound biosynthetic process	Biological Process	5464	1	2.98	0.9616	BnaC04g35320D
GO:0018130	heterocycle biosynthetic process	Biological Process	5470	1	2.98	0.9618	BnaC04g35320D
GO:0009987	cellular process	Biological Process	25436	11	13.88	0.9647	BnaC04g02760D,BnaAnng38540D,BnaCnng40260D,BnaA03g54060D,BnaA04g13790D,BnaA03g50050D,BnaA08g11860D,BnaA07g14500D,BnaC04g30250D,BnaA07g06210D,BnaC04g35320D
GO:0044271	cellular nitrogen compound biosynthetic process	Biological Process	5590	1	3.05	0.9647	BnaC04g35320D
GO:1901362	organic cyclic compound biosynthetic process	Biological Process	5659	1	3.09	0.9662	BnaC04g35320D
GO:0019222	regulation of metabolic process	Biological Process	5673	1	3.1	0.9665	BnaC04g35320D
GO:0044267	cellular protein metabolic process	Biological Process	5760	1	3.14	0.9684	BnaA07g14500D
GO:0019538	protein metabolic process	Biological Process	6052	1	3.3	0.974	BnaA07g14500D
GO:0050789	regulation of biological process	Biological Process	8943	2	4.88	0.9741	BnaA02g01510D,BnaC04g35320D
GO:0044238	primary metabolic process	Biological Process	19977	7	10.9	0.982	BnaCnng47950D,BnaA03g50050D,BnaA08g11860D,BnaA07g14500D,BnaC04g30250D,BnaC07g27160D,BnaC04g35320D
GO:0046483	heterocycle metabolic process	Biological Process	9984	2	5.45	0.9866	BnaAnng38540D,BnaC04g35320D
GO:0044249	cellular biosynthetic process	Biological Process	10055	2	5.49	0.9872	BnaC04g30250D,BnaC04g35320D
GO:0006807	nitrogen compound metabolic process	Biological Process	12533	3	6.84	0.9873	BnaAnng38540D,BnaC04g30250D,BnaC04g35320D
GO:0016070	RNA metabolic process	Biological Process	7227	1	3.94	0.9883	BnaC04g35320D
GO:0043170	macromolecule metabolic process	Biological Process	14927	4	8.14	0.9887	BnaA03g50050D,BnaA08g11860D,BnaA07g14500D,BnaC04g35320D
GO:1901576	organic substance biosynthetic process	Biological Process	10296	2	5.62	0.9891	BnaC04g30250D,BnaC04g35320D
GO:0034641	cellular nitrogen compound metabolic process	Biological Process	10323	2	5.63	0.9893	BnaAnng38540D,BnaC04g35320D
GO:0034645	cellular macromolecule biosynthetic process	Biological Process	7530	1	4.11	0.9906	BnaC04g35320D
GO:0009059	macromolecule biosynthetic process	Biological Process	7677	1	4.19	0.9915	BnaC04g35320D
GO:0009058	biosynthetic process	Biological Process	10810	2	5.9	0.9923	BnaC04g30250D,BnaC04g35320D
GO:0050794	regulation of cellular process	Biological Process	7937	1	4.33	0.993	BnaC04g35320D
GO:0044260	cellular macromolecule metabolic process	Biological Process	13883	3	7.57	0.9949	BnaA03g50050D,BnaA07g14500D,BnaC04g35320D
GO:0090304	nucleic acid metabolic process	Biological Process	8426	1	4.6	0.9951	BnaC04g35320D
GO:0010467	gene expression	Biological Process	8506	1	4.64	0.9953	BnaC04g35320D
GO:0006139	nucleobase-containing compound metabolic process	Biological Process	9427	1	5.14	0.9977	BnaC04g35320D
GO:0008150	biological_process	Biological Process	32990	18	18	1	BnaC04g02760D,BnaAnng38540D,BnaA01g18270D,BnaCnng40260D,BnaA03g54060D,BnaCnng47950D,BnaA04g13790D,BnaA03g50050D,BnaA04g13980D,BnaA08g11860D,BnaA07g14500D,BnaA08g21340D,BnaC04g30250D,BnaA07g06210D,BnaC01g06320D,BnaC07g27160D,BnaA02g01510D,BnaC04g35320D
GO:0071944	cell periphery	Cellular Component	2920	7	1.29	0.00015	BnaCnng40260D,BnaA03g50050D,BnaCnng57120D,BnaA07g14500D,BnaA08g21340D,BnaC04g30250D,BnaC03g35240D
GO:0005618	cell wall	Cellular Component	579	3	0.26	0.00198	BnaCnng40260D,BnaA03g50050D,BnaC04g30250D
GO:0030312	external encapsulating structure	Cellular Component	580	3	0.26	0.00199	BnaCnng40260D,BnaA03g50050D,BnaC04g30250D
GO:0005886	plasma membrane	Cellular Component	2196	5	0.97	0.00213	BnaCnng57120D,BnaA07g14500D,BnaA08g21340D,BnaC04g30250D,BnaC03g35240D
GO:0005576	extracellular region	Cellular Component	2189	3	0.97	0.06879	BnaCnng40260D,BnaA03g54060D,BnaA03g50050D
GO:0022626	cytosolic ribosome	Cellular Component	257	1	0.11	0.10747	BnaC04g30250D
GO:0044445	cytosolic part	Cellular Component	343	1	0.15	0.14093	BnaC04g30250D
GO:0048046	apoplast	Cellular Component	420	1	0.19	0.16987	BnaA03g50050D
GO:0016020	membrane	Cellular Component	22084	12	9.74	0.20313	BnaA08g30260D,BnaCnng40260D,BnaCnng57120D,BnaCnng18810D,BnaA07g14500D,BnaA08g21340D,BnaC09g48680D,BnaC04g30250D,BnaC02g37230D,BnaC03g35240D,BnaC01g06320D,BnaC03g00120D
GO:0005829	cytosol	Cellular Component	1987	2	0.88	0.21753	BnaAnng38540D,BnaC04g30250D
GO:0009506	plasmodesma	Cellular Component	580	1	0.26	0.22711	BnaC04g30250D
GO:0055044	symplast	Cellular Component	580	1	0.26	0.22711	BnaC04g30250D
GO:0005911	cell-cell junction	Cellular Component	609	1	0.27	0.23707	BnaC04g30250D
GO:0030054	cell junction	Cellular Component	627	1	0.28	0.2432	BnaC04g30250D
GO:0005623	cell	Cellular Component	23394	11	10.31	0.46965	BnaAnng38540D,BnaA01g18270D,BnaCnng40260D,BnaA03g50050D,BnaCnng57120D,BnaA01g29880D,BnaA07g14500D,BnaA08g21340D,BnaC04g30250D,BnaC03g35240D,BnaA03g20950D
GO:0044464	cell part	Cellular Component	23394	11	10.31	0.46965	BnaAnng38540D,BnaA01g18270D,BnaCnng40260D,BnaA03g50050D,BnaCnng57120D,BnaA01g29880D,BnaA07g14500D,BnaA08g21340D,BnaC04g30250D,BnaC03g35240D,BnaA03g20950D
GO:0005739	mitochondrion	Cellular Component	1481	1	0.65	0.48586	BnaA01g18270D
GO:0005840	ribosome	Cellular Component	1549	1	0.68	0.50163	BnaC04g30250D
GO:0009507	chloroplast	Cellular Component	1824	1	0.8	0.56085	BnaA01g29880D
GO:0009536	plastid	Cellular Component	1884	1	0.83	0.57285	BnaA01g29880D
GO:0044444	cytoplasmic part	Cellular Component	9487	4	4.18	0.6309	BnaAnng38540D,BnaA01g18270D,BnaA01g29880D,BnaC04g30250D
GO:0030529	ribonucleoprotein complex	Cellular Component	2223	1	0.98	0.63507	BnaC04g30250D
GO:0016021	integral component of membrane	Cellular Component	18562	7	8.18	0.7861	BnaA08g30260D,BnaCnng57120D,BnaCnng18810D,BnaA08g21340D,BnaC02g37230D,BnaC01g06320D,BnaC03g00120D
GO:0031224	intrinsic component of membrane	Cellular Component	18739	7	8.26	0.79675	BnaA08g30260D,BnaCnng57120D,BnaCnng18810D,BnaA08g21340D,BnaC02g37230D,BnaC01g06320D,BnaC03g00120D
GO:0005737	cytoplasm	Cellular Component	11662	4	5.14	0.80102	BnaAnng38540D,BnaA01g18270D,BnaA01g29880D,BnaC04g30250D
GO:0043228	non-membrane-bounded organelle	Cellular Component	3817	1	1.68	0.8292	BnaC04g30250D
GO:0043232	intracellular non-membrane-bounded organelle	Cellular Component	3817	1	1.68	0.8292	BnaC04g30250D
GO:0044425	membrane part	Cellular Component	19681	7	8.68	0.84789	BnaA08g30260D,BnaCnng57120D,BnaCnng18810D,BnaA08g21340D,BnaC02g37230D,BnaC01g06320D,BnaC03g00120D
GO:0005634	nucleus	Cellular Component	10027	2	4.42	0.95707	BnaA01g29880D,BnaA03g20950D
GO:0032991	macromolecular complex	Cellular Component	7040	1	3.1	0.96689	BnaC04g30250D
GO:0043229	intracellular organelle	Cellular Component	18515	4	8.16	0.98891	BnaA01g18270D,BnaA01g29880D,BnaC04g30250D,BnaA03g20950D
GO:0043226	organelle	Cellular Component	18556	4	8.18	0.98915	BnaA01g18270D,BnaA01g29880D,BnaC04g30250D,BnaA03g20950D
GO:0043231	intracellular membrane-bounded organelle	Cellular Component	16198	3	7.14	0.99117	BnaA01g18270D,BnaA01g29880D,BnaA03g20950D
GO:0043227	membrane-bounded organelle	Cellular Component	16233	3	7.16	0.99134	BnaA01g18270D,BnaA01g29880D,BnaA03g20950D
GO:0044424	intracellular part	Cellular Component	21594	5	9.52	0.99188	BnaAnng38540D,BnaA01g18270D,BnaA01g29880D,BnaC04g30250D,BnaA03g20950D
GO:0005622	intracellular	Cellular Component	21620	5	9.53	0.992	BnaAnng38540D,BnaA01g18270D,BnaA01g29880D,BnaC04g30250D,BnaA03g20950D
GO:0005575	cellular_component	Cellular Component	40825	18	18	1	BnaAnng38540D,BnaA01g18270D,BnaA08g30260D,BnaCnng40260D,BnaA03g54060D,BnaA03g50050D,BnaCnng57120D,BnaA01g29880D,BnaCnng18810D,BnaA07g14500D,BnaA08g21340D,BnaC09g48680D,BnaC04g30250D,BnaC02g37230D,BnaC03g35240D,BnaC01g06320D,BnaC03g00120D,BnaA03g20950D
GO:0080032	methyl jasmonate esterase activity	Molecular Function	11	2	0.01	1.5e-05	BnaAnng38540D,BnaA04g13790D
GO:0080030	methyl indole-3-acetate esterase activity	Molecular Function	12	2	0.01	1.8e-05	BnaAnng38540D,BnaA04g13790D
GO:0051119	sugar transmembrane transporter activity	Molecular Function	57	2	0.03	0.00043	BnaCnng57120D,BnaA08g21340D
GO:0015144	carbohydrate transmembrane transporter activity	Molecular Function	59	2	0.03	0.00046	BnaCnng57120D,BnaA08g21340D
GO:1901476	carbohydrate transporter activity	Molecular Function	59	2	0.03	0.00046	BnaCnng57120D,BnaA08g21340D
GO:0010333	terpene synthase activity	Molecular Function	97	2	0.05	0.00123	BnaAnng04260D,BnaA03g22980D
GO:0016838	carbon-oxygen lyase activity, acting on phosphates	Molecular Function	107	2	0.06	0.00149	BnaAnng04260D,BnaA03g22980D
GO:0052689	carboxylic ester hydrolase activity	Molecular Function	439	3	0.23	0.00161	BnaAnng38540D,BnaA04g13790D,BnaA08g11860D
GO:0016620	oxidoreductase activity, acting on the aldehyde or oxo group of donors, NAD or NADP as acceptor	Molecular Function	152	2	0.08	0.00297	BnaC03g78230D,BnaCnng47950D
GO:0080031	methyl salicylate esterase activity	Molecular Function	7	1	0	0.00371	BnaA04g13790D
GO:0016903	oxidoreductase activity, acting on the aldehyde or oxo group of donors	Molecular Function	198	2	0.11	0.00497	BnaC03g78230D,BnaCnng47950D
GO:0004013	adenosylhomocysteinase activity	Molecular Function	10	1	0.01	0.00529	BnaA07g06210D
GO:0016801	hydrolase activity, acting on ether bonds	Molecular Function	10	1	0.01	0.00529	BnaA07g06210D
GO:0016802	trialkylsulfonium hydrolase activity	Molecular Function	10	1	0.01	0.00529	BnaA07g06210D
GO:0004356	glutamate-ammonia ligase activity	Molecular Function	25	1	0.01	0.01319	BnaC04g30250D
GO:0016211	ammonia ligase activity	Molecular Function	25	1	0.01	0.01319	BnaC04g30250D
GO:0016880	acid-ammonia (or amide) ligase activity	Molecular Function	25	1	0.01	0.01319	BnaC04g30250D
GO:0003824	catalytic activity	Molecular Function	27780	21	14.74	0.01322	BnaA09g07440D,BnaAnng38540D,BnaCnng30740D,BnaC03g78230D,BnaA03g54060D,BnaCnng47950D,BnaAnng04260D,BnaA04g13790D,BnaA03g50050D,BnaA08g11860D,BnaC08g46320D,BnaA07g14500D,BnaC09g01660D,BnaC04g30250D,BnaC08g20430D,BnaA07g06210D,BnaA03g22980D,BnaC03g50730D,BnaA03g16430D,BnaC07g27160D,BnaA05g21110D
GO:0080019	fatty-acyl-CoA reductase (alcohol-forming) activity	Molecular Function	33	1	0.02	0.01737	BnaCnng47950D
GO:0000287	magnesium ion binding	Molecular Function	399	2	0.21	0.01894	BnaAnng04260D,BnaA03g22980D
GO:0005199	structural constituent of cell wall	Molecular Function	38	1	0.02	0.01998	BnaC04g02760D
GO:0016835	carbon-oxygen lyase activity	Molecular Function	506	2	0.27	0.02944	BnaAnng04260D,BnaA03g22980D
GO:0016757	transferase activity, transferring glycosyl groups	Molecular Function	1544	3	0.82	0.04759	BnaA03g50050D,BnaC08g46320D,BnaC09g01660D
GO:0016762	xyloglucan:xyloglucosyl transferase activity	Molecular Function	96	1	0.05	0.04973	BnaA03g50050D
GO:0016491	oxidoreductase activity	Molecular Function	4511	5	2.39	0.08594	BnaC03g78230D,BnaA03g54060D,BnaCnng47950D,BnaC03g50730D,BnaA05g21110D
GO:0016829	lyase activity	Molecular Function	971	2	0.52	0.09343	BnaAnng04260D,BnaA03g22980D
GO:0045330	aspartyl esterase activity	Molecular Function	231	1	0.12	0.11564	BnaA08g11860D
GO:0030599	pectinesterase activity	Molecular Function	238	1	0.13	0.11893	BnaA08g11860D
GO:0042803	protein homodimerization activity	Molecular Function	246	1	0.13	0.12269	BnaAnng38540D
GO:0004553	hydrolase activity, hydrolyzing O-glycosyl compounds	Molecular Function	1341	2	0.71	0.15851	BnaA03g50050D,BnaC07g27160D
GO:0004252	serine-type endopeptidase activity	Molecular Function	332	1	0.18	0.16205	BnaA09g07440D
GO:0016798	hydrolase activity, acting on glycosyl bonds	Molecular Function	1404	2	0.75	0.17034	BnaA03g50050D,BnaC07g27160D
GO:0042802	identical protein binding	Molecular Function	366	1	0.19	0.17713	BnaAnng38540D
GO:0004601	peroxidase activity	Molecular Function	409	1	0.22	0.19584	BnaA03g54060D
GO:0016684	oxidoreductase activity, acting on peroxide as acceptor	Molecular Function	413	1	0.22	0.19756	BnaA03g54060D
GO:0046983	protein dimerization activity	Molecular Function	1682	2	0.89	0.22413	BnaAnng38540D,BnaC04g35320D
GO:0016209	antioxidant activity	Molecular Function	512	1	0.27	0.23899	BnaA03g54060D
GO:0022891	substrate-specific transmembrane transporter activity	Molecular Function	1783	2	0.95	0.24408	BnaCnng57120D,BnaA08g21340D
GO:0008236	serine-type peptidase activity	Molecular Function	555	1	0.29	0.25634	BnaA09g07440D
GO:0017171	serine hydrolase activity	Molecular Function	555	1	0.29	0.25634	BnaA09g07440D
GO:0016788	hydrolase activity, acting on ester bonds	Molecular Function	3321	3	1.76	0.25712	BnaAnng38540D,BnaA04g13790D,BnaA08g11860D
GO:0022892	substrate-specific transporter activity	Molecular Function	1908	2	1.01	0.26891	BnaCnng57120D,BnaA08g21340D
GO:0016787	hydrolase activity	Molecular Function	10019	7	5.32	0.27315	BnaA09g07440D,BnaAnng38540D,BnaA04g13790D,BnaA03g50050D,BnaA08g11860D,BnaA07g06210D,BnaC07g27160D
GO:0004857	enzyme inhibitor activity	Molecular Function	659	1	0.35	0.29673	BnaA08g11860D
GO:0008194	UDP-glycosyltransferase activity	Molecular Function	664	1	0.35	0.29862	BnaC08g46320D
GO:0016758	transferase activity, transferring hexosyl groups	Molecular Function	664	1	0.35	0.29862	BnaA03g50050D
GO:0016879	ligase activity, forming carbon-nitrogen bonds	Molecular Function	716	1	0.38	0.31797	BnaC04g30250D
GO:0016740	transferase activity	Molecular Function	10703	7	5.68	0.33559	BnaCnng30740D,BnaA03g50050D,BnaC08g46320D,BnaA07g14500D,BnaC09g01660D,BnaC08g20430D,BnaA03g16430D
GO:0016747	transferase activity, transferring acyl groups other than amino-acyl groups	Molecular Function	930	1	0.49	0.3923	BnaC08g20430D
GO:0004175	endopeptidase activity	Molecular Function	942	1	0.5	0.39623	BnaA09g07440D
GO:0001071	nucleic acid binding transcription factor activity	Molecular Function	2691	2	1.43	0.42169	BnaA03g20950D,BnaC04g35320D
GO:0003700	sequence-specific DNA binding transcription factor activity	Molecular Function	2691	2	1.43	0.42169	BnaA03g20950D,BnaC04g35320D
GO:0016874	ligase activity	Molecular Function	1047	1	0.56	0.42957	BnaC04g30250D
GO:0004842	ubiquitin-protein transferase activity	Molecular Function	1050	1	0.56	0.4305	BnaA03g16430D
GO:0016746	transferase activity, transferring acyl groups	Molecular Function	1093	1	0.58	0.44361	BnaC08g20430D
GO:0030234	enzyme regulator activity	Molecular Function	1218	1	0.65	0.48011	BnaA08g11860D
GO:0020037	heme binding	Molecular Function	1221	1	0.65	0.48095	BnaA03g54060D
GO:0046906	tetrapyrrole binding	Molecular Function	1315	1	0.7	0.50682	BnaA03g54060D
GO:0022857	transmembrane transporter activity	Molecular Function	3334	2	1.77	0.53561	BnaCnng57120D,BnaA08g21340D
GO:0005215	transporter activity	Molecular Function	3472	2	1.84	0.55815	BnaCnng57120D,BnaA08g21340D
GO:0004674	protein serine/threonine kinase activity	Molecular Function	1571	1	0.83	0.57113	BnaA07g14500D
GO:0046872	metal ion binding	Molecular Function	7460	4	3.96	0.57304	BnaA03g54060D,BnaAnng04260D,BnaA03g22980D,BnaA05g21110D
GO:0043169	cation binding	Molecular Function	7527	4	3.99	0.58059	BnaA03g54060D,BnaAnng04260D,BnaA03g22980D,BnaA05g21110D
GO:0005198	structural molecule activity	Molecular Function	1795	1	0.95	0.6207	BnaC04g02760D
GO:0070011	peptidase activity, acting on L-amino acid peptides	Molecular Function	1968	1	1.04	0.65516	BnaA09g07440D
GO:0008233	peptidase activity	Molecular Function	2049	1	1.09	0.67023	BnaA09g07440D
GO:0016773	phosphotransferase activity, alcohol group as acceptor	Molecular Function	4395	2	2.33	0.6897	BnaCnng30740D,BnaA07g14500D
GO:0016301	kinase activity	Molecular Function	4650	2	2.47	0.72017	BnaCnng30740D,BnaA07g14500D
GO:0016772	transferase activity, transferring phosphorus-containing groups	Molecular Function	5228	2	2.77	0.78043	BnaCnng30740D,BnaA07g14500D
GO:0005515	protein binding	Molecular Function	7757	3	4.12	0.8014	BnaAnng38540D,BnaC09g48680D,BnaC04g35320D
GO:0004672	protein kinase activity	Molecular Function	3944	1	2.09	0.88651	BnaA07g14500D
GO:0005524	ATP binding	Molecular Function	7146	2	3.79	0.90853	BnaC03g15360D,BnaC04g30250D
GO:0043167	ion binding	Molecular Function	16745	6	8.89	0.92003	BnaC03g15360D,BnaA03g54060D,BnaAnng04260D,BnaC04g30250D,BnaA03g22980D,BnaA05g21110D
GO:0032559	adenyl ribonucleotide binding	Molecular Function	7687	2	4.08	0.92979	BnaC03g15360D,BnaC04g30250D
GO:0030554	adenyl nucleotide binding	Molecular Function	7701	2	4.09	0.93027	BnaC03g15360D,BnaC04g30250D
GO:0035639	purine ribonucleoside triphosphate binding	Molecular Function	8026	2	4.26	0.94072	BnaC03g15360D,BnaC04g30250D
GO:0001883	purine nucleoside binding	Molecular Function	8563	2	4.54	0.95492	BnaC03g15360D,BnaC04g30250D
GO:0032550	purine ribonucleoside binding	Molecular Function	8563	2	4.54	0.95492	BnaC03g15360D,BnaC04g30250D
GO:0032555	purine ribonucleotide binding	Molecular Function	8566	2	4.55	0.95499	BnaC03g15360D,BnaC04g30250D
GO:0017076	purine nucleotide binding	Molecular Function	8584	2	4.56	0.95541	BnaC03g15360D,BnaC04g30250D
GO:0001882	nucleoside binding	Molecular Function	8596	2	4.56	0.95568	BnaC03g15360D,BnaC04g30250D
GO:0032549	ribonucleoside binding	Molecular Function	8596	2	4.56	0.95568	BnaC03g15360D,BnaC04g30250D
GO:0032553	ribonucleotide binding	Molecular Function	8668	2	4.6	0.9573	BnaC03g15360D,BnaC04g30250D
GO:0097367	carbohydrate derivative binding	Molecular Function	8793	2	4.67	0.95999	BnaC03g15360D,BnaC04g30250D
GO:0003677	DNA binding	Molecular Function	6235	1	3.31	0.97047	BnaA03g20950D
GO:0000166	nucleotide binding	Molecular Function	9466	2	5.02	0.97197	BnaC03g15360D,BnaC04g30250D
GO:1901265	nucleoside phosphate binding	Molecular Function	9466	2	5.02	0.97197	BnaC03g15360D,BnaC04g30250D
GO:0036094	small molecule binding	Molecular Function	9805	2	5.2	0.97666	BnaC03g15360D,BnaC04g30250D
GO:0043168	anion binding	Molecular Function	10033	2	5.32	0.97939	BnaC03g15360D,BnaC04g30250D
GO:0003676	nucleic acid binding	Molecular Function	11097	1	5.89	0.99866	BnaA03g20950D
GO:0005488	binding	Molecular Function	33538	10	17.8	0.99928	BnaC03g15360D,BnaAnng38540D,BnaA03g54060D,BnaAnng04260D,BnaC09g48680D,BnaC04g30250D,BnaA03g22980D,BnaA03g20950D,BnaC04g35320D,BnaA05g21110D
GO:1901363	heterocyclic compound binding	Molecular Function	21490	4	11.4	0.99945	BnaC03g15360D,BnaA03g54060D,BnaC04g30250D,BnaA03g20950D
GO:0097159	organic cyclic compound binding	Molecular Function	21505	4	11.41	0.99946	BnaC03g15360D,BnaA03g54060D,BnaC04g30250D,BnaA03g20950D
GO:0003674	molecular_function	Molecular Function	52761	28	28	1	BnaC04g02760D,BnaC03g15360D,BnaA09g07440D,BnaAnng38540D,BnaCnng30740D,BnaC03g78230D,BnaA03g54060D,BnaCnng47950D,BnaAnng04260D,BnaA04g13790D,BnaA03g50050D,BnaCnng57120D,BnaA08g11860D,BnaC08g46320D,BnaA07g14500D,BnaA08g21340D,BnaC09g48680D,BnaC09g01660D,BnaC04g30250D,BnaC08g20430D,BnaA07g06210D,BnaA03g22980D,BnaA03g20950D,BnaC03g50730D,BnaA03g16430D,BnaC07g27160D,BnaC04g35320D,BnaA05g21110D
The definitions of all marks in the first row of the table are the same as those in Supplementary Table 1.
