# Supplementary material for: Comparative Transcriptome Analysis Reveals the Molecular Basis of Brassica napus in Response to Aphid Stress
Source: Plants (Basel). 2023 Aug 3;12(15):2855. doi: 10.3390/plants12152855 (PMC10421284; doi:10.3390/plants12152855)
Supplement: Supplementary file 1 [file plants-12-02855-s001.zip › plants-2467175-supplementary/Supplementary materials/Supplementary Tables/Table S19.xlsx]

## Sheet: Sheet1
Table S19 List of gene specific primers used for RT-qPCR assays in this study.
Gene	Forward primer sequence	Reverse primer sequence	PCR product size
BnaC03g37570D	CCAGACTTCCCACGAAACCA	CATCATTGGTCCTCGTCCGT	136
BnaC03g37600D	CAGCAATGCGGTCGTCAAGC	GGGAGTAGGAGGAGTGGGAGTG	144
BnaA01g16310D	CTCAGCTGGTTCATCACGGT	CTTCCCCTGGTGGAATGCTT	123
BnaC04g47650D	GGATATCGGCGGAGGAGTTG	AAAACCGTCACCGTTCCCAT	113
BnaC09g25420D	ACTTCAGCGAGTCTGGTTCACC	CCATTGCGGGGACATTGCTTTC	82
BnaAnng32690D	TGGGGAGGAGAGACGGCTTAC	GGGCACCAGAAAGAGCGACTAG	144
BnaC02g13020D	CTGCACAGTGGCCAAAACTG	AGCCTTGAGTTTTGCTGGGT	85
BnaA03g11410D	TGTCTCTGCCCGTACCTCTCC	TTGCCCACGCCACAACTGG	80
BnaAnng36210D	TCCTCCGCTGCTGTGGTTACC	GCTAACTCTTCCTCCGTTGCTTGC	144
BnaC07g47470D	CAACCGTGCCACCTCCATTACC	GACTCGTCCATCGCCAAGATTCC	114
BnaA04g26990D	TCTCAACGTCGCAACTCCAAGAG	CCTCCCTCAGATGTCGCCTTAAC	135
BnaC04g51320D	GGTCTCAACGTCGCAATTCCAAG	CCTCCCTCAGATGTCGCCTTAAC	137
BnaA07g38700D	AACATTCTCCAGCCAGCTCTCAAC	TGCAACCACGAACAACAACAACTG	216
BnaC07g24660D	GTGTGGTTCAAGGCAGGTTCTCAG	TCGGCTAAGTTCAACGGGTCAAAC	218
ACTIN 7	GTTACGCTCTTCCTCACGCT	CAGGGGCTTCCATTCCG	315
