# Supplementary material for: Comparative Transcriptome Analysis Reveals the Molecular Basis of Brassica napus in Response to Aphid Stress
Source: Plants (Basel). 2023 Aug 3;12(15):2855. doi: 10.3390/plants12152855 (PMC10421284; doi:10.3390/plants12152855)
Supplement: Supplementary file 1 [file plants-12-02855-s001.zip › plants-2467175-supplementary/Supplementary materials/Supplementary Tables/Table S2.xlsx]

## Sheet: Sheet1
Table S2 GO terms enriched by commonly upregulated DEGs in the IA vs NIA and IH vs NIH groups.
GO_id	Term	GO_class	Annotateda	Significantb	Expectedc	P_valued	Significant_genese
GO:0000302	response to reactive oxygen species	Biological Process	403	4	0.24	9.1e-05	BnaA09g53760D,BnaC09g16820D,BnaC09g48850D,BnaC09g25420D
GO:0010035	response to inorganic substance	Biological Process	936	5	0.57	0.0002	BnaA09g53760D,BnaC09g16820D,BnaC09g48850D,BnaC09g25420D,BnaC08g27710D
GO:1901700	response to oxygen-containing compound	Biological Process	1705	6	1.03	0.00039	BnaA09g53760D,BnaC09g16820D,BnaC09g48850D,BnaC09g25420D,BnaA03g23810D,BnaC08g27710D
GO:0042744	hydrogen peroxide catabolic process	Biological Process	258	3	0.16	0.00049	BnaA09g53760D,BnaC09g48850D,BnaC09g25420D
GO:0042743	hydrogen peroxide metabolic process	Biological Process	265	3	0.16	0.00053	BnaA09g53760D,BnaC09g48850D,BnaC09g25420D
GO:0070301	cellular response to hydrogen peroxide	Biological Process	265	3	0.16	0.00053	BnaA09g53760D,BnaC09g48850D,BnaC09g25420D
GO:0006979	response to oxidative stress	Biological Process	691	4	0.42	0.00071	BnaA09g53760D,BnaC09g16820D,BnaC09g48850D,BnaC09g25420D
GO:0034614	cellular response to reactive oxygen species	Biological Process	304	3	0.18	0.00079	BnaA09g53760D,BnaC09g48850D,BnaC09g25420D
GO:0072593	reactive oxygen species metabolic process	Biological Process	311	3	0.19	0.00084	BnaA09g53760D,BnaC09g48850D,BnaC09g25420D
GO:0042542	response to hydrogen peroxide	Biological Process	325	3	0.2	0.00095	BnaA09g53760D,BnaC09g48850D,BnaC09g25420D
GO:0034599	cellular response to oxidative stress	Biological Process	364	3	0.22	0.00132	BnaA09g53760D,BnaC09g48850D,BnaC09g25420D
GO:0000160	phosphorelay signal transduction system	Biological Process	196	2	0.12	0.00622	BnaC08g14280D,BnaA08g25770D
GO:0042221	response to chemical	Biological Process	3054	6	1.85	0.00776	BnaA09g53760D,BnaC09g16820D,BnaC09g48850D,BnaC09g25420D,BnaA03g23810D,BnaC08g27710D
GO:0010193	response to ozone	Biological Process	24	1	0.01	0.01445	BnaC09g16820D
GO:0031035	myosin filament disassembly	Biological Process	27	1	0.02	0.01625	BnaC08g02910D
GO:0031037	myosin II filament disassembly	Biological Process	27	1	0.02	0.01625	BnaC08g02910D
GO:0031038	myosin II filament organization	Biological Process	27	1	0.02	0.01625	BnaC08g02910D
GO:0051560	mitochondrial calcium ion homeostasis	Biological Process	29	1	0.02	0.01744	BnaCnng26490D
GO:0031033	myosin filament organization	Biological Process	33	1	0.02	0.01982	BnaC08g02910D
GO:0018107	peptidyl-threonine phosphorylation	Biological Process	35	1	0.02	0.02101	BnaC08g02910D
GO:0018210	peptidyl-threonine modification	Biological Process	35	1	0.02	0.02101	BnaC08g02910D
GO:0070940	dephosphorylation of RNA polymerase II C-terminal domain	Biological Process	36	1	0.02	0.02161	BnaC05g33160D
GO:1901701	cellular response to oxygen-containing compound	Biological Process	1006	3	0.61	0.02189	BnaA09g53760D,BnaC09g48850D,BnaC09g25420D
GO:0006874	cellular calcium ion homeostasis	Biological Process	48	1	0.03	0.02871	BnaCnng26490D
GO:0055074	calcium ion homeostasis	Biological Process	48	1	0.03	0.02871	BnaCnng26490D
GO:0072503	cellular divalent inorganic cation homeostasis	Biological Process	55	1	0.03	0.03283	BnaCnng26490D
GO:0016998	cell wall macromolecule catabolic process	Biological Process	59	1	0.04	0.03518	BnaA03g20310D
GO:0006026	aminoglycan catabolic process	Biological Process	60	1	0.04	0.03576	BnaA03g20310D
GO:0006030	chitin metabolic process	Biological Process	60	1	0.04	0.03576	BnaA03g20310D
GO:0006032	chitin catabolic process	Biological Process	60	1	0.04	0.03576	BnaA03g20310D
GO:0046348	amino sugar catabolic process	Biological Process	60	1	0.04	0.03576	BnaA03g20310D
GO:1901072	glucosamine-containing compound catabolic process	Biological Process	60	1	0.04	0.03576	BnaA03g20310D
GO:1901071	glucosamine-containing compound metabolic process	Biological Process	61	1	0.04	0.03635	BnaA03g20310D
GO:0006022	aminoglycan metabolic process	Biological Process	63	1	0.04	0.03752	BnaA03g20310D
GO:0072507	divalent inorganic cation homeostasis	Biological Process	66	1	0.04	0.03927	BnaCnng26490D
GO:0006040	amino sugar metabolic process	Biological Process	74	1	0.04	0.04393	BnaA03g20310D
GO:0006950	response to stress	Biological Process	3442	5	2.09	0.05039	BnaA09g53760D,BnaC09g16820D,BnaC09g48850D,BnaC09g25420D,BnaC08g27710D
GO:0044712	single-organism catabolic process	Biological Process	1406	3	0.85	0.05127	BnaA09g53760D,BnaC09g48850D,BnaC09g25420D
GO:0050896	response to stimulus	Biological Process	7198	8	4.36	0.05132	BnaC08g14280D,BnaA09g53760D,BnaA08g25770D,BnaC09g16820D,BnaC09g48850D,BnaC09g25420D,BnaA03g23810D,BnaC08g27710D
GO:0044248	cellular catabolic process	Biological Process	2451	4	1.49	0.05651	BnaA09g53760D,BnaC09g48850D,BnaC09g25420D,BnaA03g20310D
GO:0009741	response to brassinosteroid	Biological Process	111	1	0.07	0.0652	BnaA03g23810D
GO:0046777	protein autophosphorylation	Biological Process	112	1	0.07	0.06577	BnaC08g02910D
GO:0006357	regulation of transcription from RNA polymerase II promoter	Biological Process	721	2	0.44	0.06993	BnaC05g33160D,BnaC08g18280D
GO:0006464	cellular protein modification process	Biological Process	2632	4	1.6	0.06999	BnaA06g17960D,BnaC05g33160D,BnaC08g02910D,BnaA06g31120D
GO:0036211	protein modification process	Biological Process	2632	4	1.6	0.06999	BnaA06g17960D,BnaC05g33160D,BnaC08g02910D,BnaA06g31120D
GO:0043624	cellular protein complex disassembly	Biological Process	122	1	0.07	0.07144	BnaC08g02910D
GO:0033554	cellular response to stress	Biological Process	1657	3	1	0.07624	BnaA09g53760D,BnaC09g48850D,BnaC09g25420D
GO:0043241	protein complex disassembly	Biological Process	135	1	0.08	0.07876	BnaC08g02910D
GO:0000281	mitotic cytokinesis	Biological Process	136	1	0.08	0.07932	BnaC08g02910D
GO:0070887	cellular response to chemical stimulus	Biological Process	1699	3	1.03	0.08088	BnaA09g53760D,BnaC09g48850D,BnaC09g25420D
GO:0035556	intracellular signal transduction	Biological Process	793	2	0.48	0.08246	BnaC08g14280D,BnaA08g25770D
GO:0032984	macromolecular complex disassembly	Biological Process	152	1	0.09	0.08825	BnaC08g02910D
GO:0006470	protein dephosphorylation	Biological Process	157	1	0.1	0.09102	BnaC05g33160D
GO:0006366	transcription from RNA polymerase II promoter	Biological Process	846	2	0.51	0.0921	BnaC05g33160D,BnaC08g18280D
GO:0006875	cellular metal ion homeostasis	Biological Process	179	1	0.11	0.10313	BnaCnng26490D
GO:0022411	cellular component disassembly	Biological Process	182	1	0.11	0.10477	BnaC08g02910D
GO:0030003	cellular cation homeostasis	Biological Process	188	1	0.11	0.10804	BnaCnng26490D
GO:0051716	cellular response to stimulus	Biological Process	4406	5	2.67	0.11817	BnaC08g14280D,BnaA09g53760D,BnaA08g25770D,BnaC09g48850D,BnaC09g25420D
GO:0006873	cellular ion homeostasis	Biological Process	215	1	0.13	0.12261	BnaCnng26490D
GO:0055065	metal ion homeostasis	Biological Process	218	1	0.13	0.12422	BnaCnng26490D
GO:0001101	response to acid chemical	Biological Process	1059	2	0.64	0.13384	BnaC09g16820D,BnaC08g27710D
GO:0044036	cell wall macromolecule metabolic process	Biological Process	242	1	0.15	0.13696	BnaA03g20310D
GO:0009414	response to water deprivation	Biological Process	246	1	0.15	0.13907	BnaC08g27710D
GO:0055080	cation homeostasis	Biological Process	251	1	0.15	0.14169	BnaCnng26490D
GO:0055082	cellular chemical homeostasis	Biological Process	251	1	0.15	0.14169	BnaCnng26490D
GO:0009056	catabolic process	Biological Process	3379	4	2.05	0.14173	BnaA09g53760D,BnaC09g48850D,BnaC09g25420D,BnaA03g20310D
GO:1901136	carbohydrate derivative catabolic process	Biological Process	252	1	0.15	0.14222	BnaA03g20310D
GO:0009415	response to water	Biological Process	266	1	0.16	0.14953	BnaC08g27710D
GO:0061640	cytoskeleton-dependent cytokinesis	Biological Process	270	1	0.16	0.1516	BnaC08g02910D
GO:0000910	cytokinesis	Biological Process	290	1	0.18	0.16192	BnaC08g02910D
GO:0050801	ion homeostasis	Biological Process	293	1	0.18	0.16345	BnaCnng26490D
GO:0030036	actin cytoskeleton organization	Biological Process	302	1	0.18	0.16805	BnaC08g02910D
GO:0016311	dephosphorylation	Biological Process	309	1	0.19	0.17161	BnaC05g33160D
GO:0009651	response to salt stress	Biological Process	310	1	0.19	0.17211	BnaC08g27710D
GO:0014070	response to organic cyclic compound	Biological Process	319	1	0.19	0.17666	BnaA03g23810D
GO:0030029	actin filament-based process	Biological Process	326	1	0.2	0.18018	BnaC08g02910D
GO:0018193	peptidyl-amino acid modification	Biological Process	329	1	0.2	0.18169	BnaC08g02910D
GO:0043412	macromolecule modification	Biological Process	3747	4	2.27	0.18544	BnaA06g17960D,BnaC05g33160D,BnaC08g02910D,BnaA06g31120D
GO:0006970	response to osmotic stress	Biological Process	380	1	0.23	0.20688	BnaC08g27710D
GO:0045944	positive regulation of transcription from RNA polymerase II promoter	Biological Process	388	1	0.24	0.21076	BnaC08g18280D
GO:1903047	mitotic cell cycle process	Biological Process	389	1	0.24	0.21124	BnaC08g02910D
GO:0048878	chemical homeostasis	Biological Process	406	1	0.25	0.21943	BnaCnng26490D
GO:0000278	mitotic cell cycle	Biological Process	477	1	0.29	0.25276	BnaC08g02910D
GO:0019725	cellular homeostasis	Biological Process	514	1	0.31	0.26959	BnaCnng26490D
GO:0006468	protein phosphorylation	Biological Process	554	1	0.34	0.28738	BnaC08g02910D
GO:0005975	carbohydrate metabolic process	Biological Process	3224	3	1.95	0.31011	BnaC04g24330D,BnaCnng07500D,BnaA03g20310D
GO:0097305	response to alcohol	Biological Process	621	1	0.38	0.31626	BnaA03g23810D
GO:0016567	protein ubiquitination	Biological Process	645	1	0.39	0.32633	BnaA06g17960D
GO:0007010	cytoskeleton organization	Biological Process	674	1	0.41	0.33831	BnaC08g02910D
GO:0032446	protein modification by small protein conjugation	Biological Process	699	1	0.42	0.34848	BnaA06g17960D
GO:0045893	positive regulation of transcription, DNA-templated	Biological Process	700	1	0.42	0.34888	BnaC08g18280D
GO:0033993	response to lipid	Biological Process	705	1	0.43	0.3509	BnaA03g23810D
GO:1902680	positive regulation of RNA biosynthetic process	Biological Process	735	1	0.45	0.36286	BnaC08g18280D
GO:0051301	cell division	Biological Process	756	1	0.46	0.3711	BnaC08g02910D
GO:0051254	positive regulation of RNA metabolic process	Biological Process	758	1	0.46	0.37188	BnaC08g18280D
GO:0010628	positive regulation of gene expression	Biological Process	764	1	0.46	0.37422	BnaC08g18280D
GO:0016310	phosphorylation	Biological Process	787	1	0.48	0.38309	BnaC08g02910D
GO:0045935	positive regulation of nucleobase-containing compound metabolic process	Biological Process	789	1	0.48	0.38386	BnaC08g18280D
GO:0010557	positive regulation of macromolecule biosynthetic process	Biological Process	818	1	0.5	0.39487	BnaC08g18280D
GO:0031328	positive regulation of cellular biosynthetic process	Biological Process	834	1	0.51	0.40086	BnaC08g18280D
GO:0042592	homeostatic process	Biological Process	838	1	0.51	0.40235	BnaCnng26490D
GO:0009891	positive regulation of biosynthetic process	Biological Process	839	1	0.51	0.40272	BnaC08g18280D
GO:0055114	oxidation-reduction process	Biological Process	842	1	0.51	0.40383	BnaA01g16310D
GO:0006355	regulation of transcription, DNA-templated	Biological Process	3819	3	2.32	0.41301	BnaC03g16290D,BnaC05g33160D,BnaC08g18280D
GO:0006796	phosphate-containing compound metabolic process	Biological Process	2311	2	1.4	0.41355	BnaC05g33160D,BnaC08g02910D
GO:0022402	cell cycle process	Biological Process	891	1	0.54	0.42175	BnaC08g02910D
GO:2001141	regulation of RNA biosynthetic process	Biological Process	3872	3	2.35	0.42209	BnaC03g16290D,BnaC05g33160D,BnaC08g18280D
GO:0006793	phosphorus metabolic process	Biological Process	2352	2	1.43	0.42248	BnaC05g33160D,BnaC08g02910D
GO:0070647	protein modification by small protein conjugation or removal	Biological Process	904	1	0.55	0.42642	BnaA06g17960D
GO:0051173	positive regulation of nitrogen compound metabolic process	Biological Process	918	1	0.56	0.43141	BnaC08g18280D
GO:1901565	organonitrogen compound catabolic process	Biological Process	950	1	0.58	0.44265	BnaA03g20310D
GO:0051252	regulation of RNA metabolic process	Biological Process	3993	3	2.42	0.4427	BnaC03g16290D,BnaC05g33160D,BnaC08g18280D
GO:2000112	regulation of cellular macromolecule biosynthetic process	Biological Process	4090	3	2.48	0.45906	BnaC03g16290D,BnaC05g33160D,BnaC08g18280D
GO:0010604	positive regulation of macromolecule metabolic process	Biological Process	1026	1	0.62	0.46851	BnaC08g18280D
GO:0010556	regulation of macromolecule biosynthetic process	Biological Process	4151	3	2.52	0.46928	BnaC03g16290D,BnaC05g33160D,BnaC08g18280D
GO:0031325	positive regulation of cellular metabolic process	Biological Process	1031	1	0.63	0.47017	BnaC08g18280D
GO:0044267	cellular protein metabolic process	Biological Process	5760	4	3.49	0.47173	BnaA06g17960D,BnaC05g33160D,BnaC08g02910D,BnaA06g31120D
GO:0071822	protein complex subunit organization	Biological Process	1056	1	0.64	0.4784	BnaC08g02910D
GO:0031326	regulation of cellular biosynthetic process	Biological Process	4220	3	2.56	0.48075	BnaC03g16290D,BnaC05g33160D,BnaC08g18280D
GO:0009889	regulation of biosynthetic process	Biological Process	4247	3	2.57	0.48521	BnaC03g16290D,BnaC05g33160D,BnaC08g18280D
GO:0007049	cell cycle	Biological Process	1082	1	0.66	0.48683	BnaC08g02910D
GO:0009893	positive regulation of metabolic process	Biological Process	1082	1	0.66	0.48683	BnaC08g18280D
GO:0019219	regulation of nucleobase-containing compound metabolic process	Biological Process	4273	3	2.59	0.4895	BnaC03g16290D,BnaC05g33160D,BnaC08g18280D
GO:0007165	signal transduction	Biological Process	2789	2	1.69	0.51347	BnaC08g14280D,BnaA08g25770D
GO:0019538	protein metabolic process	Biological Process	6052	4	3.67	0.51365	BnaA06g17960D,BnaC05g33160D,BnaC08g02910D,BnaA06g31120D
GO:0006351	transcription, DNA-templated	Biological Process	4436	3	2.69	0.51604	BnaC03g16290D,BnaC05g33160D,BnaC08g18280D
GO:0032774	RNA biosynthetic process	Biological Process	4488	3	2.72	0.52438	BnaC03g16290D,BnaC05g33160D,BnaC08g18280D
GO:0016192	vesicle-mediated transport	Biological Process	1205	1	0.73	0.52499	BnaCnng41520D
GO:0044700	single organism signaling	Biological Process	2848	2	1.73	0.52511	BnaC08g14280D,BnaA08g25770D
GO:0023052	signaling	Biological Process	2850	2	1.73	0.5255	BnaC08g14280D,BnaA08g25770D
GO:0071554	cell wall organization or biogenesis	Biological Process	1223	1	0.74	0.53034	BnaA03g20310D
GO:0010468	regulation of gene expression	Biological Process	4616	3	2.8	0.54463	BnaC03g16290D,BnaC05g33160D,BnaC08g18280D
GO:0065007	biological regulation	Biological Process	9571	6	5.8	0.54521	BnaC08g14280D,BnaCnng26490D,BnaA08g25770D,BnaC03g16290D,BnaC05g33160D,BnaC08g18280D
GO:0050794	regulation of cellular process	Biological Process	7937	5	4.81	0.54644	BnaC08g14280D,BnaA08g25770D,BnaC03g16290D,BnaC05g33160D,BnaC08g18280D
GO:0051171	regulation of nitrogen compound metabolic process	Biological Process	4670	3	2.83	0.55304	BnaC03g16290D,BnaC05g33160D,BnaC08g18280D
GO:0048522	positive regulation of cellular process	Biological Process	1402	1	0.85	0.58055	BnaC08g18280D
GO:0065008	regulation of biological quality	Biological Process	1429	1	0.87	0.58766	BnaCnng26490D
GO:0080090	regulation of primary metabolic process	Biological Process	4931	3	2.99	0.59258	BnaC03g16290D,BnaC05g33160D,BnaC08g18280D
GO:0031323	regulation of cellular metabolic process	Biological Process	4984	3	3.02	0.60037	BnaC03g16290D,BnaC05g33160D,BnaC08g18280D
GO:0043933	macromolecular complex subunit organization	Biological Process	1503	1	0.91	0.60658	BnaC08g02910D
GO:0034654	nucleobase-containing compound biosynthetic process	Biological Process	5064	3	3.07	0.61197	BnaC03g16290D,BnaC05g33160D,BnaC08g18280D
GO:1901135	carbohydrate derivative metabolic process	Biological Process	1582	1	0.96	0.62586	BnaA03g20310D
GO:0007154	cell communication	Biological Process	3405	2	2.06	0.62636	BnaC08g14280D,BnaA08g25770D
GO:1902589	single-organism organelle organization	Biological Process	1587	1	0.96	0.62705	BnaC08g02910D
GO:0060255	regulation of macromolecule metabolic process	Biological Process	5218	3	3.16	0.63374	BnaC03g16290D,BnaC05g33160D,BnaC08g18280D
GO:0009628	response to abiotic stimulus	Biological Process	1629	1	0.99	0.6369	BnaC08g27710D
GO:0048518	positive regulation of biological process	Biological Process	1669	1	1.01	0.64606	BnaC08g18280D
GO:0050789	regulation of biological process	Biological Process	8943	5	5.42	0.66651	BnaC08g14280D,BnaA08g25770D,BnaC03g16290D,BnaC05g33160D,BnaC08g18280D
GO:0019438	aromatic compound biosynthetic process	Biological Process	5464	3	3.31	0.66694	BnaC03g16290D,BnaC05g33160D,BnaC08g18280D
GO:0018130	heterocycle biosynthetic process	Biological Process	5470	3	3.32	0.66773	BnaC03g16290D,BnaC05g33160D,BnaC08g18280D
GO:0009725	response to hormone	Biological Process	1818	1	1.1	0.67826	BnaA03g23810D
GO:0044271	cellular nitrogen compound biosynthetic process	Biological Process	5590	3	3.39	0.68318	BnaC03g16290D,BnaC05g33160D,BnaC08g18280D
GO:1901362	organic cyclic compound biosynthetic process	Biological Process	5659	3	3.43	0.69184	BnaC03g16290D,BnaC05g33160D,BnaC08g18280D
GO:0019222	regulation of metabolic process	Biological Process	5673	3	3.44	0.69358	BnaC03g16290D,BnaC05g33160D,BnaC08g18280D
GO:0009057	macromolecule catabolic process	Biological Process	1913	1	1.16	0.69732	BnaA03g20310D
GO:0009719	response to endogenous stimulus	Biological Process	1977	1	1.2	0.70955	BnaA03g23810D
GO:0010033	response to organic substance	Biological Process	2178	1	1.32	0.74498	BnaA03g23810D
GO:0044763	single-organism cellular process	Biological Process	13303	7	8.06	0.75937	BnaC08g14280D,BnaCnng26490D,BnaA09g53760D,BnaA08g25770D,BnaC09g48850D,BnaC09g25420D,BnaC08g02910D
GO:0008152	metabolic process	Biological Process	23043	13	13.97	0.76769	BnaA09g53760D,BnaC04g24330D,BnaCnng07500D,BnaC03g16290D,BnaC09g48850D,BnaA06g17960D,BnaC05g33160D,BnaC09g25420D,BnaC08g02910D,BnaA03g20310D,BnaC08g18280D,BnaA06g31120D,BnaA01g16310D
GO:1901564	organonitrogen compound metabolic process	Biological Process	4405	2	2.67	0.76782	BnaC08g02910D,BnaA03g20310D
GO:0044710	single-organism metabolic process	Biological Process	8356	4	5.07	0.78475	BnaA09g53760D,BnaC09g48850D,BnaC09g25420D,BnaA01g16310D
GO:0044260	cellular macromolecule metabolic process	Biological Process	13883	7	8.42	0.80622	BnaC03g16290D,BnaA06g17960D,BnaC05g33160D,BnaC08g02910D,BnaA03g20310D,BnaC08g18280D,BnaA06g31120D
GO:0044237	cellular metabolic process	Biological Process	19145	10	11.61	0.83035	BnaA09g53760D,BnaC03g16290D,BnaC09g48850D,BnaA06g17960D,BnaC05g33160D,BnaC09g25420D,BnaC08g02910D,BnaA03g20310D,BnaC08g18280D,BnaA06g31120D
GO:1901575	organic substance catabolic process	Biological Process	2862	1	1.74	0.83725	BnaA03g20310D
GO:0006996	organelle organization	Biological Process	2882	1	1.75	0.8394	BnaC08g02910D
GO:0016070	RNA metabolic process	Biological Process	7227	3	4.38	0.84663	BnaC03g16290D,BnaC05g33160D,BnaC08g18280D
GO:0034645	cellular macromolecule biosynthetic process	Biological Process	7530	3	4.57	0.86788	BnaC03g16290D,BnaC05g33160D,BnaC08g18280D
GO:0043170	macromolecule metabolic process	Biological Process	14927	7	9.05	0.87477	BnaC03g16290D,BnaA06g17960D,BnaC05g33160D,BnaC08g02910D,BnaA03g20310D,BnaC08g18280D,BnaA06g31120D
GO:0009059	macromolecule biosynthetic process	Biological Process	7677	3	4.65	0.87729	BnaC03g16290D,BnaC05g33160D,BnaC08g18280D
GO:0044699	single-organism process	Biological Process	17140	8	10.39	0.90246	BnaC08g14280D,BnaCnng26490D,BnaA09g53760D,BnaA08g25770D,BnaC09g48850D,BnaC09g25420D,BnaC08g02910D,BnaA01g16310D
GO:0090304	nucleic acid metabolic process	Biological Process	8426	3	5.11	0.91716	BnaC03g16290D,BnaC05g33160D,BnaC08g18280D
GO:0010467	gene expression	Biological Process	8506	3	5.16	0.92069	BnaC03g16290D,BnaC05g33160D,BnaC08g18280D
GO:0006810	transport	Biological Process	3927	1	2.38	0.92078	BnaCnng41520D
GO:0051234	establishment of localization	Biological Process	4019	1	2.44	0.92565	BnaCnng41520D
GO:0006807	nitrogen compound metabolic process	Biological Process	12533	5	7.6	0.92733	BnaC03g16290D,BnaC05g33160D,BnaC08g02910D,BnaA03g20310D,BnaC08g18280D
GO:0009987	cellular process	Biological Process	25436	13	15.42	0.93411	BnaC08g14280D,BnaCnng26490D,BnaA09g53760D,BnaA08g25770D,BnaC03g16290D,BnaC09g48850D,BnaA06g17960D,BnaC05g33160D,BnaC09g25420D,BnaC08g02910D,BnaA03g20310D,BnaC08g18280D,BnaA06g31120D
GO:0051179	localization	Biological Process	4272	1	2.59	0.93762	BnaCnng41520D
GO:0044238	primary metabolic process	Biological Process	19977	9	12.11	0.9492	BnaC04g24330D,BnaCnng07500D,BnaC03g16290D,BnaA06g17960D,BnaC05g33160D,BnaC08g02910D,BnaA03g20310D,BnaC08g18280D,BnaA06g31120D
GO:0006139	nucleobase-containing compound metabolic process	Biological Process	9427	3	5.72	0.95299	BnaC03g16290D,BnaC05g33160D,BnaC08g18280D
GO:0016043	cellular component organization	Biological Process	4926	1	2.99	0.96065	BnaC08g02910D
GO:0046483	heterocycle metabolic process	Biological Process	9984	3	6.05	0.9664	BnaC03g16290D,BnaC05g33160D,BnaC08g18280D
GO:0044249	cellular biosynthetic process	Biological Process	10055	3	6.1	0.96784	BnaC03g16290D,BnaC05g33160D,BnaC08g18280D
GO:0006725	cellular aromatic compound metabolic process	Biological Process	10119	3	6.13	0.9691	BnaC03g16290D,BnaC05g33160D,BnaC08g18280D
GO:1901360	organic cyclic compound metabolic process	Biological Process	10232	3	6.2	0.9712	BnaC03g16290D,BnaC05g33160D,BnaC08g18280D
GO:1901576	organic substance biosynthetic process	Biological Process	10296	3	6.24	0.97234	BnaC03g16290D,BnaC05g33160D,BnaC08g18280D
GO:0034641	cellular nitrogen compound metabolic process	Biological Process	10323	3	6.26	0.97281	BnaC03g16290D,BnaC05g33160D,BnaC08g18280D
GO:0071840	cellular component organization or biogenesis	Biological Process	5450	1	3.3	0.97301	BnaC08g02910D
GO:0071704	organic substance metabolic process	Biological Process	21172	9	12.84	0.97632	BnaC04g24330D,BnaCnng07500D,BnaC03g16290D,BnaA06g17960D,BnaC05g33160D,BnaC08g02910D,BnaA03g20310D,BnaC08g18280D,BnaA06g31120D
GO:0009058	biosynthetic process	Biological Process	10810	3	6.55	0.98013	BnaC03g16290D,BnaC05g33160D,BnaC08g18280D
GO:0008150	biological_process	Biological Process	32990	20	20	1	BnaC08g14280D,BnaCnng26490D,BnaA09g53760D,BnaA08g25770D,BnaCnng41520D,BnaC04g24330D,BnaCnng07500D,BnaC03g16290D,BnaC09g16820D,BnaC09g48850D,BnaA06g17960D,BnaC05g33160D,BnaC09g25420D,BnaC08g02910D,BnaA03g20310D,BnaC08g18280D,BnaA06g31120D,BnaA01g16310D,BnaA03g23810D,BnaC08g27710D
GO:0030014	CCR4-NOT complex	Cellular Component	97	3	0.07	4.1e-05	BnaC03g54940D,BnaC05g37890D,BnaA10g14100D
GO:0005826	actomyosin contractile ring	Cellular Component	28	1	0.02	0.019	BnaC08g02910D
GO:0070938	contractile ring	Cellular Component	28	1	0.02	0.019	BnaC08g02910D
GO:0030864	cortical actin cytoskeleton	Cellular Component	33	1	0.02	0.022	BnaC08g02910D
GO:0032155	cell division site part	Cellular Component	39	1	0.03	0.026	BnaC08g02910D
GO:0032153	cell division site	Cellular Component	54	1	0.04	0.036	BnaC08g02910D
GO:0030863	cortical cytoskeleton	Cellular Component	73	1	0.05	0.049	BnaC08g02910D
GO:0009505	plant-type cell wall	Cellular Component	118	1	0.08	0.078	BnaA03g23810D
GO:0005802	trans-Golgi network	Cellular Component	125	1	0.09	0.082	BnaCnng41520D
GO:0015629	actin cytoskeleton	Cellular Component	198	1	0.14	0.127	BnaC08g02910D
GO:0031225	anchored component of membrane	Cellular Component	210	1	0.14	0.135	BnaC03g49860D
GO:0044448	cell cortex part	Cellular Component	216	1	0.15	0.138	BnaC08g02910D
GO:0005938	cell cortex	Cellular Component	253	1	0.17	0.16	BnaC08g02910D
GO:0005794	Golgi apparatus	Cellular Component	1081	2	0.74	0.169	BnaCnng41520D,BnaA03g23810D
GO:0005768	endosome	Cellular Component	288	1	0.2	0.18	BnaCnng41520D
GO:0005576	extracellular region	Cellular Component	2189	3	1.5	0.188	BnaA09g53760D,BnaC09g48850D,BnaC09g25420D
GO:0005739	mitochondrion	Cellular Component	1481	2	1.02	0.27	BnaCnng26490D,BnaA06g31120D
GO:0005743	mitochondrial inner membrane	Cellular Component	475	1	0.33	0.279	BnaCnng26490D
GO:0019866	organelle inner membrane	Cellular Component	515	1	0.35	0.299	BnaCnng26490D
GO:0005618	cell wall	Cellular Component	579	1	0.4	0.33	BnaA03g23810D
GO:0030312	external encapsulating structure	Cellular Component	580	1	0.4	0.33	BnaA03g23810D
GO:0031966	mitochondrial membrane	Cellular Component	588	1	0.4	0.334	BnaCnng26490D
GO:0005740	mitochondrial envelope	Cellular Component	620	1	0.43	0.349	BnaCnng26490D
GO:0044431	Golgi apparatus part	Cellular Component	630	1	0.43	0.353	BnaCnng41520D
GO:0031224	intrinsic component of membrane	Cellular Component	18739	14	12.85	0.401	BnaC08g14590D,BnaA06g12890D,BnaCnng41520D,BnaA01g13950D,BnaA04g15600D,BnaC03g25000D,BnaC04g38620D,BnaA03g03530D,BnaA01g09200D,BnaC08g18280D,BnaC03g05020D,BnaC03g49860D,BnaA06g31120D,BnaC08g05940D
GO:0044430	cytoskeletal part	Cellular Component	741	1	0.51	0.401	BnaC08g02910D
GO:0044429	mitochondrial part	Cellular Component	780	1	0.53	0.417	BnaCnng26490D
GO:0016020	membrane	Cellular Component	22084	16	15.15	0.449	BnaC08g14590D,BnaCnng26490D,BnaA06g12890D,BnaCnng41520D,BnaA01g13950D,BnaA04g15600D,BnaC03g25000D,BnaC04g38620D,BnaA03g03530D,BnaA01g09200D,BnaA10g24080D,BnaC08g18280D,BnaC03g05020D,BnaC03g49860D,BnaA06g31120D,BnaC08g05940D
GO:0005856	cytoskeleton	Cellular Component	903	1	0.62	0.466	BnaC08g02910D
GO:0012505	endomembrane system	Cellular Component	2410	2	1.65	0.498	BnaCnng41520D,BnaA03g23810D
GO:0044425	membrane part	Cellular Component	19681	14	13.5	0.499	BnaC08g14590D,BnaA06g12890D,BnaCnng41520D,BnaA01g13950D,BnaA04g15600D,BnaC03g25000D,BnaC04g38620D,BnaA03g03530D,BnaA01g09200D,BnaC08g18280D,BnaC03g05020D,BnaC03g49860D,BnaA06g31120D,BnaC08g05940D
GO:0005783	endoplasmic reticulum	Cellular Component	1006	1	0.69	0.503	BnaCnng41520D
GO:0016021	integral component of membrane	Cellular Component	18562	13	12.73	0.533	BnaC08g14590D,BnaA06g12890D,BnaCnng41520D,BnaA01g13950D,BnaA04g15600D,BnaC03g25000D,BnaC04g38620D,BnaA03g03530D,BnaA01g09200D,BnaC08g18280D,BnaC03g05020D,BnaA06g31120D,BnaC08g05940D
GO:0031967	organelle envelope	Cellular Component	1157	1	0.79	0.553	BnaCnng26490D
GO:0031975	envelope	Cellular Component	1157	1	0.79	0.553	BnaCnng26490D
GO:0071944	cell periphery	Cellular Component	2920	2	2	0.605	BnaC08g02910D,BnaA03g23810D
GO:0043234	protein complex	Cellular Component	4884	3	3.35	0.667	BnaC03g54940D,BnaC05g37890D,BnaA10g14100D
GO:0005737	cytoplasm	Cellular Component	11662	7	8	0.728	BnaCnng26490D,BnaCnng41520D,BnaC09g16820D,BnaA06g17960D,BnaC08g02910D,BnaA06g31120D,BnaA03g23810D
GO:0005829	cytosol	Cellular Component	1987	1	1.36	0.753	BnaCnng41520D
GO:0031090	organelle membrane	Cellular Component	2259	1	1.55	0.797	BnaCnng26490D
GO:0044424	intracellular part	Cellular Component	21594	13	14.81	0.809	BnaC03g54940D,BnaCnng26490D,BnaCnng41520D,BnaCnng67070D,BnaC09g16820D,BnaC05g37890D,BnaA06g17960D,BnaC01g26440D,BnaC08g02910D,BnaC08g18280D,BnaA06g31120D,BnaA03g23810D,BnaA10g14100D
GO:0005622	intracellular	Cellular Component	21620	13	14.83	0.811	BnaC03g54940D,BnaCnng26490D,BnaCnng41520D,BnaCnng67070D,BnaC09g16820D,BnaC05g37890D,BnaA06g17960D,BnaC01g26440D,BnaC08g02910D,BnaC08g18280D,BnaA06g31120D,BnaA03g23810D,BnaA10g14100D
GO:0044444	cytoplasmic part	Cellular Component	9487	5	6.51	0.813	BnaCnng26490D,BnaCnng41520D,BnaC08g02910D,BnaA06g31120D,BnaA03g23810D
GO:0044446	intracellular organelle part	Cellular Component	6806	3	4.67	0.868	BnaCnng26490D,BnaCnng41520D,BnaC08g02910D
GO:0044422	organelle part	Cellular Component	6844	3	4.69	0.871	BnaCnng26490D,BnaCnng41520D,BnaC08g02910D
GO:0032991	macromolecular complex	Cellular Component	7040	3	4.83	0.884	BnaC03g54940D,BnaC05g37890D,BnaA10g14100D
GO:0005623	cell	Cellular Component	23394	13	16.04	0.912	BnaC03g54940D,BnaCnng26490D,BnaCnng41520D,BnaCnng67070D,BnaC09g16820D,BnaC05g37890D,BnaA06g17960D,BnaC01g26440D,BnaC08g02910D,BnaC08g18280D,BnaA06g31120D,BnaA03g23810D,BnaA10g14100D
GO:0044464	cell part	Cellular Component	23394	13	16.04	0.912	BnaC03g54940D,BnaCnng26490D,BnaCnng41520D,BnaCnng67070D,BnaC09g16820D,BnaC05g37890D,BnaA06g17960D,BnaC01g26440D,BnaC08g02910D,BnaC08g18280D,BnaA06g31120D,BnaA03g23810D,BnaA10g14100D
GO:0043231	intracellular membrane-bounded organelle	Cellular Component	16198	8	11.11	0.921	BnaCnng26490D,BnaCnng41520D,BnaCnng67070D,BnaC09g16820D,BnaC01g26440D,BnaC08g18280D,BnaA06g31120D,BnaA03g23810D
GO:0043227	membrane-bounded organelle	Cellular Component	16233	8	11.13	0.922	BnaCnng26490D,BnaCnng41520D,BnaCnng67070D,BnaC09g16820D,BnaC01g26440D,BnaC08g18280D,BnaA06g31120D,BnaA03g23810D
GO:0043228	non-membrane-bounded organelle	Cellular Component	3817	1	2.62	0.936	BnaC08g02910D
GO:0043232	intracellular non-membrane-bounded organelle	Cellular Component	3817	1	2.62	0.936	BnaC08g02910D
GO:0005634	nucleus	Cellular Component	10027	4	6.88	0.939	BnaCnng67070D,BnaC09g16820D,BnaC01g26440D,BnaC08g18280D
GO:0043229	intracellular organelle	Cellular Component	18515	9	12.7	0.946	BnaCnng26490D,BnaCnng41520D,BnaCnng67070D,BnaC09g16820D,BnaC01g26440D,BnaC08g02910D,BnaC08g18280D,BnaA06g31120D,BnaA03g23810D
GO:0043226	organelle	Cellular Component	18556	9	12.73	0.948	BnaCnng26490D,BnaCnng41520D,BnaCnng67070D,BnaC09g16820D,BnaC01g26440D,BnaC08g02910D,BnaC08g18280D,BnaA06g31120D,BnaA03g23810D
GO:0005575	cellular_component	Cellular Component	40825	28	28	1	BnaC03g54940D,BnaC08g14590D,BnaCnng26490D,BnaA09g53760D,BnaA06g12890D,BnaCnng41520D,BnaA01g13950D,BnaA04g15600D,BnaCnng67070D,BnaC09g16820D,BnaC03g25000D,BnaC05g37890D,BnaC09g48850D,BnaA06g17960D,BnaC09g25420D,BnaC01g26440D,BnaC04g38620D,BnaC08g02910D,BnaA03g03530D,BnaA01g09200D,BnaA10g24080D,BnaC08g18280D,BnaC03g05020D,BnaC03g49860D,BnaA06g31120D,BnaA03g23810D,BnaC08g05940D,BnaA10g14100D
GO:0004535	poly(A)-specific ribonuclease activity	Molecular Function	33	3	0.02	1.7e-06	BnaC03g54940D,BnaC05g37890D,BnaA10g14100D
GO:0000175	3'-5'-exoribonuclease activity	Molecular Function	49	3	0.03	5.7e-06	BnaC03g54940D,BnaC05g37890D,BnaA10g14100D
GO:0016896	exoribonuclease activity, producing 5'-phosphomonoesters	Molecular Function	57	3	0.04	9e-06	BnaC03g54940D,BnaC05g37890D,BnaA10g14100D
GO:0004532	exoribonuclease activity	Molecular Function	61	3	0.04	1.1e-05	BnaC03g54940D,BnaC05g37890D,BnaA10g14100D
GO:0016796	exonuclease activity, active with either ribo- or deoxyribonucleic acids and producing 5'-phosphomonoesters	Molecular Function	68	3	0.05	1.5e-05	BnaC03g54940D,BnaC05g37890D,BnaA10g14100D
GO:0008408	3'-5' exonuclease activity	Molecular Function	97	3	0.07	4.5e-05	BnaC03g54940D,BnaC05g37890D,BnaA10g14100D
GO:0004527	exonuclease activity	Molecular Function	129	3	0.09	0.0001	BnaC03g54940D,BnaC05g37890D,BnaA10g14100D
GO:0005509	calcium ion binding	Molecular Function	819	5	0.57	0.00026	BnaC09g16820D,BnaA07g25810D,BnaA09g19500D,BnaA06g31120D,BnaA01g16310D
GO:0061630	ubiquitin protein ligase activity	Molecular Function	360	3	0.25	0.00206	BnaCnng37520D,BnaA06g17960D,BnaC09g34840D
GO:0004601	peroxidase activity	Molecular Function	409	3	0.29	0.00295	BnaA09g53760D,BnaC09g48850D,BnaC09g25420D
GO:0016684	oxidoreductase activity, acting on peroxide as acceptor	Molecular Function	413	3	0.29	0.00304	BnaA09g53760D,BnaC09g48850D,BnaC09g25420D
GO:0004540	ribonuclease activity	Molecular Function	444	3	0.31	0.00372	BnaC03g54940D,BnaC05g37890D,BnaA10g14100D
GO:0016209	antioxidant activity	Molecular Function	512	3	0.36	0.00553	BnaA09g53760D,BnaC09g48850D,BnaC09g25420D
GO:0003955	NAD(P)H dehydrogenase (quinone) activity	Molecular Function	17	1	0.01	0.01186	BnaA01g16310D
GO:0016905	myosin heavy chain kinase activity	Molecular Function	27	1	0.02	0.01877	BnaC08g02910D
GO:0015292	uniporter activity	Molecular Function	29	1	0.02	0.02014	BnaCnng26490D
GO:0005262	calcium channel activity	Molecular Function	35	1	0.02	0.02426	BnaCnng26490D
GO:0004683	calmodulin-dependent protein kinase activity	Molecular Function	37	1	0.03	0.02563	BnaC08g02910D
GO:0008420	CTD phosphatase activity	Molecular Function	37	1	0.03	0.02563	BnaC05g33160D
GO:0045159	myosin II binding	Molecular Function	49	1	0.03	0.03381	BnaC08g02910D
GO:0016787	hydrolase activity	Molecular Function	10019	12	7.03	0.0363	BnaC03g54940D,BnaA02g16460D,BnaC04g24330D,BnaCnng07500D,BnaA09g17290D,BnaA07g30920D,BnaC05g37890D,BnaC05g33160D,BnaA10g21540D,BnaC02g22250D,BnaA03g20310D,BnaA10g14100D
GO:0004842	ubiquitin-protein transferase activity	Molecular Function	1050	3	0.74	0.037	BnaCnng37520D,BnaA06g17960D,BnaC09g34840D
GO:0008061	chitin binding	Molecular Function	58	1	0.04	0.03989	BnaA03g20310D
GO:0004568	chitinase activity	Molecular Function	61	1	0.04	0.04191	BnaA03g20310D
GO:0020037	heme binding	Molecular Function	1221	3	0.86	0.05369	BnaA09g53760D,BnaC09g48850D,BnaC09g25420D
GO:0017022	myosin binding	Molecular Function	80	1	0.06	0.05462	BnaC08g02910D
GO:0016655	oxidoreductase activity, acting on NAD(P)H, quinone or similar compound as acceptor	Molecular Function	89	1	0.06	0.06058	BnaA01g16310D
GO:0046906	tetrapyrrole binding	Molecular Function	1315	3	0.92	0.06417	BnaA09g53760D,BnaC09g48850D,BnaC09g25420D
GO:0004553	hydrolase activity, hydrolyzing O-glycosyl compounds	Molecular Function	1341	3	0.94	0.06723	BnaC04g24330D,BnaCnng07500D,BnaA03g20310D
GO:0010181	FMN binding	Molecular Function	101	1	0.07	0.06846	BnaA01g16310D
GO:0015085	calcium ion transmembrane transporter activity	Molecular Function	105	1	0.07	0.07108	BnaCnng26490D
GO:0004518	nuclease activity	Molecular Function	1401	3	0.98	0.07454	BnaC03g54940D,BnaC05g37890D,BnaA10g14100D
GO:0016798	hydrolase activity, acting on glycosyl bonds	Molecular Function	1404	3	0.98	0.07492	BnaC04g24330D,BnaCnng07500D,BnaA03g20310D
GO:0005261	cation channel activity	Molecular Function	114	1	0.08	0.07694	BnaCnng26490D
GO:0000987	core promoter proximal region sequence-specific DNA binding	Molecular Function	121	1	0.08	0.08147	BnaC08g18280D
GO:0001159	core promoter proximal region DNA binding	Molecular Function	121	1	0.08	0.08147	BnaC08g18280D
GO:0000295	adenine nucleotide transmembrane transporter activity	Molecular Function	142	1	0.1	0.09494	BnaA01g13950D
GO:0005346	purine ribonucleotide transmembrane transporter activity	Molecular Function	142	1	0.1	0.09494	BnaA01g13950D
GO:0005347	ATP transmembrane transporter activity	Molecular Function	142	1	0.1	0.09494	BnaA01g13950D
GO:0015216	purine nucleotide transmembrane transporter activity	Molecular Function	142	1	0.1	0.09494	BnaA01g13950D
GO:0000981	sequence-specific DNA binding RNA polymerase II transcription factor activity	Molecular Function	163	1	0.11	0.10821	BnaC08g18280D
GO:0015215	nucleotide transmembrane transporter activity	Molecular Function	189	1	0.13	0.12438	BnaA01g13950D
GO:0015605	organophosphate ester transmembrane transporter activity	Molecular Function	191	1	0.13	0.12561	BnaA01g13950D
GO:0072509	divalent inorganic cation transmembrane transporter activity	Molecular Function	192	1	0.13	0.12623	BnaCnng26490D
GO:0008144	drug binding	Molecular Function	197	1	0.14	0.1293	BnaC08g02910D
GO:0005516	calmodulin binding	Molecular Function	202	1	0.14	0.13236	BnaC08g27710D
GO:0015211	purine nucleoside transmembrane transporter activity	Molecular Function	208	1	0.15	0.13602	BnaA01g13950D
GO:0046872	metal ion binding	Molecular Function	7460	8	5.23	0.14266	BnaA09g53760D,BnaC09g16820D,BnaA07g25810D,BnaC09g48850D,BnaA09g19500D,BnaC09g25420D,BnaA06g31120D,BnaA01g16310D
GO:0008514	organic anion transmembrane transporter activity	Molecular Function	225	1	0.16	0.1463	BnaA01g13950D
GO:1901677	phosphate transmembrane transporter activity	Molecular Function	225	1	0.16	0.1463	BnaA01g13950D
GO:0043169	cation binding	Molecular Function	7527	8	5.28	0.14804	BnaA09g53760D,BnaC09g16820D,BnaA07g25810D,BnaC09g48850D,BnaA09g19500D,BnaC09g25420D,BnaA06g31120D,BnaA01g16310D
GO:0005337	nucleoside transmembrane transporter activity	Molecular Function	231	1	0.16	0.1499	BnaA01g13950D
GO:0016651	oxidoreductase activity, acting on NAD(P)H	Molecular Function	258	1	0.18	0.16593	BnaA01g16310D
GO:1901505	carbohydrate derivative transporter activity	Molecular Function	281	1	0.2	0.17935	BnaA01g13950D
GO:0015932	nucleobase-containing compound transmembrane transporter activity	Molecular Function	283	1	0.2	0.1805	BnaA01g13950D
GO:0004190	aspartic-type endopeptidase activity	Molecular Function	290	1	0.2	0.18454	BnaA10g21540D
GO:0070001	aspartic-type peptidase activity	Molecular Function	290	1	0.2	0.18454	BnaA10g21540D
GO:0005216	ion channel activity	Molecular Function	318	1	0.22	0.20049	BnaCnng26490D
GO:0016788	hydrolase activity, acting on ester bonds	Molecular Function	3321	4	2.33	0.20188	BnaC03g54940D,BnaC05g37890D,BnaC05g33160D,BnaA10g14100D
GO:0004722	protein serine/threonine phosphatase activity	Molecular Function	326	1	0.23	0.20499	BnaC05g33160D
GO:0022838	substrate-specific channel activity	Molecular Function	328	1	0.23	0.20611	BnaCnng26490D
GO:0003824	catalytic activity	Molecular Function	27780	22	19.48	0.25388	BnaC03g54940D,BnaA09g02250D,BnaC08g14590D,BnaA09g53760D,BnaA02g16460D,BnaCnng37520D,BnaC04g24330D,BnaCnng07500D,BnaA09g17290D,BnaA07g30920D,BnaC05g37890D,BnaC09g48850D,BnaA06g17960D,BnaC05g33160D,BnaC09g25420D,BnaC08g02910D,BnaC09g34840D,BnaA10g21540D,BnaC02g22250D,BnaA03g20310D,BnaA01g16310D,BnaA10g14100D
GO:0046873	metal ion transmembrane transporter activity	Molecular Function	448	1	0.31	0.27066	BnaCnng26490D
GO:0015267	channel activity	Molecular Function	457	1	0.32	0.27529	BnaCnng26490D
GO:0022803	passive transmembrane transporter activity	Molecular Function	457	1	0.32	0.27529	BnaCnng26490D
GO:0008509	anion transmembrane transporter activity	Molecular Function	479	1	0.34	0.28649	BnaA01g13950D
GO:0000976	transcription regulatory region sequence-specific DNA binding	Molecular Function	482	1	0.34	0.28801	BnaC08g18280D
GO:0005515	protein binding	Molecular Function	7757	7	5.44	0.29689	BnaC03g30070D,BnaAnng40670D,BnaC03g16290D,BnaC08g02910D,BnaA10g24080D,BnaC08g18280D,BnaC08g27710D
GO:0015075	ion transmembrane transporter activity	Molecular Function	1562	2	1.1	0.2998	BnaCnng26490D,BnaA01g13950D
GO:0004721	phosphoprotein phosphatase activity	Molecular Function	537	1	0.38	0.31521	BnaC05g33160D
GO:0009055	electron carrier activity	Molecular Function	549	1	0.39	0.32101	BnaC03g25000D
GO:0046983	protein dimerization activity	Molecular Function	1682	2	1.18	0.33102	BnaC03g16290D,BnaC08g18280D
GO:0000975	regulatory region DNA binding	Molecular Function	592	1	0.42	0.3414	BnaC08g18280D
GO:0001067	regulatory region nucleic acid binding	Molecular Function	592	1	0.42	0.3414	BnaC08g18280D
GO:0044212	transcription regulatory region DNA binding	Molecular Function	592	1	0.42	0.3414	BnaC08g18280D
GO:0015291	secondary active transmembrane transporter activity	Molecular Function	620	1	0.43	0.35436	BnaCnng26490D
GO:0022891	substrate-specific transmembrane transporter activity	Molecular Function	1783	2	1.25	0.35705	BnaCnng26490D,BnaA01g13950D
GO:0022892	substrate-specific transporter activity	Molecular Function	1908	2	1.34	0.3888	BnaCnng26490D,BnaA01g13950D
GO:0016491	oxidoreductase activity	Molecular Function	4511	4	3.16	0.39087	BnaA09g53760D,BnaC09g48850D,BnaC09g25420D,BnaA01g16310D
GO:0050662	coenzyme binding	Molecular Function	810	1	0.57	0.43596	BnaA01g16310D
GO:0008092	cytoskeletal protein binding	Molecular Function	824	1	0.58	0.44156	BnaC08g02910D
GO:0016791	phosphatase activity	Molecular Function	844	1	0.59	0.44947	BnaC05g33160D
GO:0022890	inorganic cation transmembrane transporter activity	Molecular Function	894	1	0.63	0.46875	BnaCnng26490D
GO:0004175	endopeptidase activity	Molecular Function	942	1	0.66	0.48665	BnaA10g21540D
GO:0008324	cation transmembrane transporter activity	Molecular Function	1024	1	0.72	0.51588	BnaCnng26490D
GO:0042578	phosphoric ester hydrolase activity	Molecular Function	1046	1	0.73	0.52344	BnaC05g33160D
GO:0022804	active transmembrane transporter activity	Molecular Function	1147	1	0.8	0.5567	BnaCnng26490D
GO:0001071	nucleic acid binding transcription factor activity	Molecular Function	2691	2	1.89	0.56931	BnaCnng67070D,BnaC08g18280D
GO:0003700	sequence-specific DNA binding transcription factor activity	Molecular Function	2691	2	1.89	0.56931	BnaCnng67070D,BnaC08g18280D
GO:0048037	cofactor binding	Molecular Function	1256	1	0.88	0.59007	BnaA01g16310D
GO:0016757	transferase activity, transferring glycosyl groups	Molecular Function	1544	1	1.08	0.6669	BnaA09g02250D
GO:0004674	protein serine/threonine kinase activity	Molecular Function	1571	1	1.1	0.67334	BnaC08g02910D
GO:0022857	transmembrane transporter activity	Molecular Function	3334	2	2.34	0.68776	BnaCnng26490D,BnaA01g13950D
GO:0043565	sequence-specific DNA binding	Molecular Function	1724	1	1.21	0.7076	BnaC08g18280D
GO:0005215	transporter activity	Molecular Function	3472	2	2.43	0.70955	BnaCnng26490D,BnaA01g13950D
GO:0070011	peptidase activity, acting on L-amino acid peptides	Molecular Function	1968	1	1.38	0.75512	BnaA10g21540D
GO:0005488	binding	Molecular Function	33538	22	23.52	0.75726	BnaC03g54940D,BnaC08g14590D,BnaA09g53760D,BnaC03g30070D,BnaAnng40670D,BnaC03g16290D,BnaCnng67070D,BnaC09g16820D,BnaA07g25810D,BnaC05g37890D,BnaC09g48850D,BnaA09g19500D,BnaC09g25420D,BnaC01g26440D,BnaC08g02910D,BnaA10g24080D,BnaA03g20310D,BnaC08g18280D,BnaA06g31120D,BnaA01g16310D,BnaA10g14100D,BnaC08g27710D
GO:0008233	peptidase activity	Molecular Function	2049	1	1.44	0.76917	BnaA10g21540D
GO:0004672	protein kinase activity	Molecular Function	3944	2	2.77	0.77497	BnaC08g14590D,BnaC08g02910D
GO:0043167	ion binding	Molecular Function	16745	10	11.74	0.78337	BnaC08g14590D,BnaA09g53760D,BnaC09g16820D,BnaA07g25810D,BnaC09g48850D,BnaA09g19500D,BnaC09g25420D,BnaC08g02910D,BnaA06g31120D,BnaA01g16310D
GO:0016740	transferase activity	Molecular Function	10703	6	7.51	0.79	BnaA09g02250D,BnaC08g14590D,BnaCnng37520D,BnaA06g17960D,BnaC08g02910D,BnaC09g34840D
GO:0003676	nucleic acid binding	Molecular Function	11097	6	7.78	0.82004	BnaC03g54940D,BnaCnng67070D,BnaC05g37890D,BnaC01g26440D,BnaC08g18280D,BnaA10g14100D
GO:0016773	phosphotransferase activity, alcohol group as acceptor	Molecular Function	4395	2	3.08	0.82547	BnaC08g14590D,BnaC08g02910D
GO:0003677	DNA binding	Molecular Function	6235	3	4.37	0.8293	BnaCnng67070D,BnaC01g26440D,BnaC08g18280D
GO:0016301	kinase activity	Molecular Function	4650	2	3.26	0.84945	BnaC08g14590D,BnaC08g02910D
GO:1901363	heterocyclic compound binding	Molecular Function	21490	12	15.07	0.88512	BnaC03g54940D,BnaC08g14590D,BnaA09g53760D,BnaCnng67070D,BnaC05g37890D,BnaC09g48850D,BnaC09g25420D,BnaC01g26440D,BnaC08g02910D,BnaC08g18280D,BnaA01g16310D,BnaA10g14100D
GO:0097367	carbohydrate derivative binding	Molecular Function	8793	4	6.17	0.88578	BnaC08g14590D,BnaC08g02910D,BnaA03g20310D,BnaA01g16310D
GO:0097159	organic cyclic compound binding	Molecular Function	21505	12	15.08	0.88579	BnaC03g54940D,BnaC08g14590D,BnaA09g53760D,BnaCnng67070D,BnaC05g37890D,BnaC09g48850D,BnaC09g25420D,BnaC01g26440D,BnaC08g02910D,BnaC08g18280D,BnaA01g16310D,BnaA10g14100D
GO:0016772	transferase activity, transferring phosphorus-containing groups	Molecular Function	5228	2	3.67	0.89337	BnaC08g14590D,BnaC08g02910D
GO:0032553	ribonucleotide binding	Molecular Function	8668	3	6.08	0.95562	BnaC08g14590D,BnaC08g02910D,BnaA01g16310D
GO:0005524	ATP binding	Molecular Function	7146	2	5.01	0.96887	BnaC08g14590D,BnaC08g02910D
GO:0000166	nucleotide binding	Molecular Function	9466	3	6.64	0.97283	BnaC08g14590D,BnaC08g02910D,BnaA01g16310D
GO:1901265	nucleoside phosphate binding	Molecular Function	9466	3	6.64	0.97283	BnaC08g14590D,BnaC08g02910D,BnaA01g16310D
GO:0036094	small molecule binding	Molecular Function	9805	3	6.88	0.9781	BnaC08g14590D,BnaC08g02910D,BnaA01g16310D
GO:0032559	adenyl ribonucleotide binding	Molecular Function	7687	2	5.39	0.97847	BnaC08g14590D,BnaC08g02910D
GO:0030554	adenyl nucleotide binding	Molecular Function	7701	2	5.4	0.97868	BnaC08g14590D,BnaC08g02910D
GO:0043168	anion binding	Molecular Function	10033	3	7.04	0.98109	BnaC08g14590D,BnaC08g02910D,BnaA01g16310D
GO:0035639	purine ribonucleoside triphosphate binding	Molecular Function	8026	2	5.63	0.98299	BnaC08g14590D,BnaC08g02910D
GO:0001883	purine nucleoside binding	Molecular Function	8563	2	6.01	0.98837	BnaC08g14590D,BnaC08g02910D
GO:0032550	purine ribonucleoside binding	Molecular Function	8563	2	6.01	0.98837	BnaC08g14590D,BnaC08g02910D
GO:0032555	purine ribonucleotide binding	Molecular Function	8566	2	6.01	0.98839	BnaC08g14590D,BnaC08g02910D
GO:0017076	purine nucleotide binding	Molecular Function	8584	2	6.02	0.98854	BnaC08g14590D,BnaC08g02910D
GO:0001882	nucleoside binding	Molecular Function	8596	2	6.03	0.98864	BnaC08g14590D,BnaC08g02910D
GO:0032549	ribonucleoside binding	Molecular Function	8596	2	6.03	0.98864	BnaC08g14590D,BnaC08g02910D
GO:0003674	molecular_function	Molecular Function	52761	37	37	1	BnaC03g54940D,BnaA09g02250D,BnaC08g14590D,BnaCnng26490D,BnaA09g53760D,BnaC03g30070D,BnaA02g16460D,BnaAnng40670D,BnaCnng37520D,BnaC04g24330D,BnaCnng07500D,BnaA01g13950D,BnaA09g17290D,BnaC03g16290D,BnaCnng67070D,BnaC09g16820D,BnaC03g25000D,BnaA07g25810D,BnaA07g30920D,BnaC05g37890D,BnaC09g48850D,BnaA06g17960D,BnaC05g33160D,BnaA09g19500D,BnaC09g25420D,BnaC01g26440D,BnaC08g02910D,BnaC09g34840D,BnaA10g…
aNumber of genes annotated into a specific GO term. bNumber of DEGs annotated into a specific GO term. cThe expected number of DEGs annotated into a specific GO term. dThe significance statistics of the enrichment of DEGs in a specific GO term, P<0.05 indicates that the enrichment reaches a significant level. eList of DEGs annotated into a specific GO term.
