# Supplementary material for: Comparative Transcriptome Analysis Reveals the Molecular Basis of Brassica napus in Response to Aphid Stress
Source: Plants (Basel). 2023 Aug 3;12(15):2855. doi: 10.3390/plants12152855 (PMC10421284; doi:10.3390/plants12152855)
Supplement: Supplementary file 1 [file plants-12-02855-s001.zip › plants-2467175-supplementary/Supplementary materials/Supplementary Tables/Table S3.xlsx]

## Sheet: Sheet1
Table S3 Pathways enriched by commonly upregulated DEGs in the IA vs NIA and IH vs NIH groups.
Pathway_id	Pathway_name	Genes	S gene numbera	TS gene numberb	B gene numberc	TB gene numberd	P_value
3018	RNA degradation	BnaA10g14100D;BnaC03g54940D;BnaC05g37890D	3	12	359	14737	0.00267789
940	Phenylpropanoid biosynthesis	BnaC09g48850D;BnaC09g25420D	2	12	471	14737	0.0544337
130	Ubiquinone and other terpenoid-quinone biosynthesis	BnaA01g16310D	1	12	123	14737	0.0957181
4626	Plant-pathogen interaction	BnaA09g19500D;BnaC09g16820D	2	12	819	14737	0.140879
4075	Plant hormone signal transduction	BnaA08g25770D;BnaC08g14280D	2	12	909	14737	0.166706
520	Amino sugar and nucleotide sugar metabolism	BnaA03g20310D	1	12	443	14737	0.306772
3010	Ribosome	BnaC03g29580D	1	12	910	14737	0.534737
aNumber of DEGs annotated into a specific KEGG pathway. bTotal number of DEGs annotated into all KEGG pathways. cNumber of genes annotated into a specific KEGG pathway. dTotal number of genes annotated into all KEGG pathways.
