# Supplementary material for: Comparative Transcriptome Analysis Reveals the Molecular Basis of Brassica napus in Response to Aphid Stress
Source: Plants (Basel). 2023 Aug 3;12(15):2855. doi: 10.3390/plants12152855 (PMC10421284; doi:10.3390/plants12152855)
Supplement: Supplementary file 1 [file plants-12-02855-s001.zip › plants-2467175-supplementary/Supplementary materials/Supplementary Tables/Table S4.xlsx]

## Sheet: Sheet1
Table S4 GO terms enriched by DEGs upregulated uniquely in the IA vs NIA group.
GO_id	Term	GO_class	Annotateda	Significantb	Expectedc	P_valued	Significant_genese
GO:0009627	systemic acquired resistance	Biological Process	97	21	1.15	9.6e-21	BnaC09g31850D,BnaC03g71460D,BnaA02g09020D,BnaA02g09030D,BnaC09g43860D,BnaC07g48010D,BnaA09g51300D,BnaC03g14230D,BnaA03g11410D,BnaUnng02650D,BnaA02g27670D,BnaA07g01850D,BnaA06g33280D,BnaC09g31950D,BnaC05g01240D,BnaA10g09640D,BnaC02g13020D,BnaA10g20060D,BnaA02g01560D,BnaA10g01150D,BnaC02g04650D
GO:0009814	defense response, incompatible interaction	Biological Process	174	24	2.07	1.1e-18	BnaC09g31850D,BnaC03g71460D,BnaA02g09020D,BnaA02g09030D,BnaC09g43860D,BnaC07g48010D,BnaA03g46050D,BnaA09g51300D,BnaC03g14230D,BnaA03g11410D,BnaUnng02650D,BnaA02g27670D,BnaA07g01850D,BnaA06g33280D,BnaC09g31950D,BnaC05g01240D,BnaA10g09640D,BnaC04g30460D,BnaC02g13020D,BnaA10g20060D,BnaA02g01560D,BnaA10g01150D,BnaC02g04650D,BnaC07g38370D
GO:0006952	defense response	Biological Process	1047	52	12.44	3.1e-18	BnaC04g02990D,BnaC09g31850D,BnaC03g71460D,BnaC02g45660D,BnaA02g09020D,BnaA02g09030D,BnaC03g73200D,BnaC08g48340D,BnaC04g52990D,BnaA02g21660D,BnaC09g43860D,BnaA09g35410D,BnaC07g48010D,BnaA04g25170D,BnaA03g46050D,BnaA09g51300D,BnaC02g43390D,BnaC03g59280D,BnaC03g58590D,BnaC03g14230D,BnaA03g11410D,BnaUnng02650D,BnaC03g33890D,BnaC03g33900D,BnaA02g27670D,BnaA07g01850D,BnaA06g33280D,BnaA08g13710D,BnaC06g…
GO:0045087	innate immune response	Biological Process	319	28	3.79	2.6e-16	BnaC09g31850D,BnaC03g71460D,BnaA02g09020D,BnaA02g09030D,BnaC09g43860D,BnaC07g48010D,BnaA03g46050D,BnaA09g51300D,BnaC02g43390D,BnaC03g59280D,BnaC03g58590D,BnaC03g14230D,BnaA03g11410D,BnaUnng02650D,BnaA02g27670D,BnaA07g01850D,BnaA06g33280D,BnaC09g31950D,BnaC05g01240D,BnaA10g09640D,BnaC04g30460D,BnaC02g13020D,BnaC08g05690D,BnaA10g20060D,BnaA02g01560D,BnaA10g01150D,BnaC02g04650D,BnaC07g38370D
GO:0006955	immune response	Biological Process	362	28	4.3	6.4e-15	BnaC09g31850D,BnaC03g71460D,BnaA02g09020D,BnaA02g09030D,BnaC09g43860D,BnaC07g48010D,BnaA03g46050D,BnaA09g51300D,BnaC02g43390D,BnaC03g59280D,BnaC03g58590D,BnaC03g14230D,BnaA03g11410D,BnaUnng02650D,BnaA02g27670D,BnaA07g01850D,BnaA06g33280D,BnaC09g31950D,BnaC05g01240D,BnaA10g09640D,BnaC04g30460D,BnaC02g13020D,BnaC08g05690D,BnaA10g20060D,BnaA02g01560D,BnaA10g01150D,BnaC02g04650D,BnaC07g38370D
GO:0016998	cell wall macromolecule catabolic process	Biological Process	59	13	0.7	1.9e-13	BnaC04g53030D,BnaC09g51720D,BnaA04g25220D,BnaA09g15440D,BnaC05g40680D,BnaC03g24290D,BnaC03g24360D,BnaC03g37570D,BnaC03g37600D,BnaA03g32280D,BnaCnng01370D,BnaA03g20340D,BnaA03g20290D
GO:0006026	aminoglycan catabolic process	Biological Process	60	13	0.71	2.4e-13	BnaC04g53030D,BnaC09g51720D,BnaA04g25220D,BnaA09g15440D,BnaC05g40680D,BnaC03g24290D,BnaC03g24360D,BnaC03g37570D,BnaC03g37600D,BnaA03g32280D,BnaCnng01370D,BnaA03g20340D,BnaA03g20290D
GO:0006030	chitin metabolic process	Biological Process	60	13	0.71	2.4e-13	BnaC04g53030D,BnaC09g51720D,BnaA04g25220D,BnaA09g15440D,BnaC05g40680D,BnaC03g24290D,BnaC03g24360D,BnaC03g37570D,BnaC03g37600D,BnaA03g32280D,BnaCnng01370D,BnaA03g20340D,BnaA03g20290D
GO:0006032	chitin catabolic process	Biological Process	60	13	0.71	2.4e-13	BnaC04g53030D,BnaC09g51720D,BnaA04g25220D,BnaA09g15440D,BnaC05g40680D,BnaC03g24290D,BnaC03g24360D,BnaC03g37570D,BnaC03g37600D,BnaA03g32280D,BnaCnng01370D,BnaA03g20340D,BnaA03g20290D
GO:0046348	amino sugar catabolic process	Biological Process	60	13	0.71	2.4e-13	BnaC04g53030D,BnaC09g51720D,BnaA04g25220D,BnaA09g15440D,BnaC05g40680D,BnaC03g24290D,BnaC03g24360D,BnaC03g37570D,BnaC03g37600D,BnaA03g32280D,BnaCnng01370D,BnaA03g20340D,BnaA03g20290D
GO:1901072	glucosamine-containing compound catabolic process	Biological Process	60	13	0.71	2.4e-13	BnaC04g53030D,BnaC09g51720D,BnaA04g25220D,BnaA09g15440D,BnaC05g40680D,BnaC03g24290D,BnaC03g24360D,BnaC03g37570D,BnaC03g37600D,BnaA03g32280D,BnaCnng01370D,BnaA03g20340D,BnaA03g20290D
GO:0002376	immune system process	Biological Process	422	28	5.01	2.9e-13	BnaC09g31850D,BnaC03g71460D,BnaA02g09020D,BnaA02g09030D,BnaC09g43860D,BnaC07g48010D,BnaA03g46050D,BnaA09g51300D,BnaC02g43390D,BnaC03g59280D,BnaC03g58590D,BnaC03g14230D,BnaA03g11410D,BnaUnng02650D,BnaA02g27670D,BnaA07g01850D,BnaA06g33280D,BnaC09g31950D,BnaC05g01240D,BnaA10g09640D,BnaC04g30460D,BnaC02g13020D,BnaC08g05690D,BnaA10g20060D,BnaA02g01560D,BnaA10g01150D,BnaC02g04650D,BnaC07g38370D
GO:1901071	glucosamine-containing compound metabolic process	Biological Process	61	13	0.72	3e-13	BnaC04g53030D,BnaC09g51720D,BnaA04g25220D,BnaA09g15440D,BnaC05g40680D,BnaC03g24290D,BnaC03g24360D,BnaC03g37570D,BnaC03g37600D,BnaA03g32280D,BnaCnng01370D,BnaA03g20340D,BnaA03g20290D
GO:0006022	aminoglycan metabolic process	Biological Process	63	13	0.75	4.7e-13	BnaC04g53030D,BnaC09g51720D,BnaA04g25220D,BnaA09g15440D,BnaC05g40680D,BnaC03g24290D,BnaC03g24360D,BnaC03g37570D,BnaC03g37600D,BnaA03g32280D,BnaCnng01370D,BnaA03g20340D,BnaA03g20290D
GO:0006950	response to stress	Biological Process	3442	89	40.9	1.2e-12	BnaC04g02990D,BnaA06g01540D,BnaC09g31850D,BnaA09g02240D,BnaC03g71460D,BnaC02g45660D,BnaA02g09020D,BnaA02g09030D,BnaC03g30020D,BnaC08g43490D,BnaC03g73200D,BnaC08g48340D,BnaC04g52990D,BnaA02g21660D,BnaC09g43860D,BnaA06g13200D,BnaA02g18870D,BnaA09g36180D,BnaA09g35410D,BnaA09g27780D,BnaC07g48010D,BnaC05g31560D,BnaA04g25170D,BnaA02g34070D,BnaA03g46050D,BnaC03g58080D,BnaCnng48990D,BnaA09g51300D,BnaA09g…
GO:0044036	cell wall macromolecule metabolic process	Biological Process	242	21	2.88	1.8e-12	BnaC04g53030D,BnaC09g51720D,BnaC09g32750D,BnaA04g25220D,BnaA02g35250D,BnaA03g50060D,BnaA03g50070D,BnaA09g15440D,BnaC05g40680D,BnaC03g24290D,BnaC03g24360D,BnaCnng62600D,BnaC07g42520D,BnaC07g42530D,BnaC03g37570D,BnaC03g37600D,BnaA03g32280D,BnaA03g39860D,BnaCnng01370D,BnaA03g20340D,BnaA03g20290D
GO:0098542	defense response to other organism	Biological Process	598	32	7.11	1.9e-12	BnaC09g31850D,BnaC03g71460D,BnaA02g09020D,BnaA02g09030D,BnaC03g73200D,BnaC09g43860D,BnaC07g48010D,BnaA03g46050D,BnaA09g51300D,BnaC03g14230D,BnaA03g11410D,BnaUnng02650D,BnaC03g33890D,BnaC03g33900D,BnaA02g27670D,BnaA07g01850D,BnaA06g33280D,BnaC09g31950D,BnaC05g01240D,BnaA10g09640D,BnaA08g22180D,BnaA03g32280D,BnaA03g28770D,BnaC04g30460D,BnaC02g13020D,BnaA08g10520D,BnaC08g05690D,BnaA10g20060D,BnaA02g…
GO:0010112	regulation of systemic acquired resistance	Biological Process	33	10	0.39	3.6e-12	BnaC03g71460D,BnaC09g43860D,BnaA09g51300D,BnaA02g27670D,BnaA06g33280D,BnaC05g01240D,BnaA10g20060D,BnaA02g01560D,BnaA10g01150D,BnaC02g04650D
GO:0006040	amino sugar metabolic process	Biological Process	74	13	0.88	4.2e-12	BnaC04g53030D,BnaC09g51720D,BnaA04g25220D,BnaA09g15440D,BnaC05g40680D,BnaC03g24290D,BnaC03g24360D,BnaC03g37570D,BnaC03g37600D,BnaA03g32280D,BnaCnng01370D,BnaA03g20340D,BnaA03g20290D
GO:0051707	response to other organism	Biological Process	727	34	8.64	1.5e-11	BnaC09g31850D,BnaC03g71460D,BnaA02g09020D,BnaA02g09030D,BnaC03g73200D,BnaC09g43860D,BnaC07g48010D,BnaA03g46050D,BnaA09g51300D,BnaC03g14230D,BnaA03g11410D,BnaUnng02650D,BnaC03g33890D,BnaC03g33900D,BnaA02g27670D,BnaAnng06850D,BnaA07g01850D,BnaA06g33280D,BnaC09g31950D,BnaC05g01240D,BnaA10g09640D,BnaA08g22180D,BnaA03g32280D,BnaA03g28770D,BnaC04g30460D,BnaC02g13020D,BnaCnng01370D,BnaA08g10520D,BnaC08g…
GO:0043207	response to external biotic stimulus	Biological Process	732	34	8.7	1.8e-11	BnaC09g31850D,BnaC03g71460D,BnaA02g09020D,BnaA02g09030D,BnaC03g73200D,BnaC09g43860D,BnaC07g48010D,BnaA03g46050D,BnaA09g51300D,BnaC03g14230D,BnaA03g11410D,BnaUnng02650D,BnaC03g33890D,BnaC03g33900D,BnaA02g27670D,BnaAnng06850D,BnaA07g01850D,BnaA06g33280D,BnaC09g31950D,BnaC05g01240D,BnaA10g09640D,BnaA08g22180D,BnaA03g32280D,BnaA03g28770D,BnaC04g30460D,BnaC02g13020D,BnaCnng01370D,BnaA08g10520D,BnaC08g…
GO:0009607	response to biotic stimulus	Biological Process	775	34	9.21	8.4e-11	BnaC09g31850D,BnaC03g71460D,BnaA02g09020D,BnaA02g09030D,BnaC03g73200D,BnaC09g43860D,BnaC07g48010D,BnaA03g46050D,BnaA09g51300D,BnaC03g14230D,BnaA03g11410D,BnaUnng02650D,BnaC03g33890D,BnaC03g33900D,BnaA02g27670D,BnaAnng06850D,BnaA07g01850D,BnaA06g33280D,BnaC09g31950D,BnaC05g01240D,BnaA10g09640D,BnaA08g22180D,BnaA03g32280D,BnaA03g28770D,BnaC04g30460D,BnaC02g13020D,BnaCnng01370D,BnaA08g10520D,BnaC08g…
GO:0042537	benzene-containing compound metabolic process	Biological Process	69	11	0.82	5.7e-10	BnaA06g11500D,BnaA09g35410D,BnaC03g59280D,BnaC03g58590D,BnaA03g50940D,BnaC07g44780D,BnaC08g37940D,BnaC08g37930D,BnaA02g01560D,BnaC02g04650D,BnaC08g26770D
GO:0031347	regulation of defense response	Biological Process	305	20	3.62	9.4e-10	BnaC03g71460D,BnaC02g45660D,BnaC03g73200D,BnaC08g48340D,BnaC09g43860D,BnaA03g46050D,BnaA09g51300D,BnaA02g27670D,BnaA06g33280D,BnaC05g01240D,BnaA08g22180D,BnaA08g23150D,BnaC06g33640D,BnaC04g30460D,BnaA02g15990D,BnaA10g20060D,BnaA02g01560D,BnaA10g01150D,BnaC02g04650D,BnaC07g38370D
GO:0002831	regulation of response to biotic stimulus	Biological Process	139	14	1.65	1.4e-09	BnaC03g71460D,BnaC03g73200D,BnaC09g43860D,BnaA03g46050D,BnaA09g51300D,BnaA02g27670D,BnaA06g33280D,BnaC05g01240D,BnaC04g30460D,BnaA10g20060D,BnaA02g01560D,BnaA10g01150D,BnaC02g04650D,BnaC07g38370D
GO:0032101	regulation of response to external stimulus	Biological Process	156	14	1.85	6.1e-09	BnaC03g71460D,BnaC03g73200D,BnaC09g43860D,BnaA03g46050D,BnaA09g51300D,BnaA02g27670D,BnaA06g33280D,BnaC05g01240D,BnaC04g30460D,BnaA10g20060D,BnaA02g01560D,BnaA10g01150D,BnaC02g04650D,BnaC07g38370D
GO:1901136	carbohydrate derivative catabolic process	Biological Process	252	17	2.99	1.1e-08	BnaA06g01540D,BnaC04g53030D,BnaC09g51720D,BnaA04g25220D,BnaA09g15440D,BnaC05g40680D,BnaC03g24290D,BnaC03g24360D,BnaC09g52190D,BnaC03g37570D,BnaC03g37600D,BnaA03g32280D,BnaC04g30460D,BnaA05g04020D,BnaCnng01370D,BnaA03g20340D,BnaA03g20290D
GO:0051704	multi-organism process	Biological Process	1499	45	17.81	1.4e-08	BnaC04g02990D,BnaC09g31850D,BnaC03g71460D,BnaA02g09020D,BnaA02g09030D,BnaC03g73200D,BnaC04g49050D,BnaC04g52990D,BnaC05g23360D,BnaC09g43860D,BnaCnng78620D,BnaC01g41150D,BnaC07g48010D,BnaA04g25170D,BnaA03g46050D,BnaA09g51300D,BnaC03g72660D,BnaC03g14230D,BnaA03g11410D,BnaC06g27230D,BnaUnng02650D,BnaC03g33890D,BnaC03g33900D,BnaA02g27670D,BnaAnng06850D,BnaA07g01850D,BnaA06g33280D,BnaC09g31950D,BnaC05g…
GO:0045088	regulation of innate immune response	Biological Process	146	13	1.73	2.4e-08	BnaC03g71460D,BnaC09g43860D,BnaA03g46050D,BnaA09g51300D,BnaA02g27670D,BnaA06g33280D,BnaC05g01240D,BnaC04g30460D,BnaA10g20060D,BnaA02g01560D,BnaA10g01150D,BnaC02g04650D,BnaC07g38370D
GO:0050896	response to stimulus	Biological Process	7198	132	85.53	3.7e-08	BnaC09g12650D,BnaA02g05220D,BnaC04g02990D,BnaCnng20380D,BnaA04g28590D,BnaA06g01540D,BnaA09g04280D,BnaC09g31850D,BnaA09g02240D,BnaC03g71460D,BnaC02g45660D,BnaA02g09020D,BnaA02g09030D,BnaC01g42890D,BnaC03g30020D,BnaC01g39170D,BnaC08g43490D,BnaC03g73200D,BnaC08g48340D,BnaC06g25020D,BnaC04g52990D,BnaA02g21660D,BnaC09g43860D,BnaA06g11500D,BnaA06g13200D,BnaA02g18870D,BnaA09g36180D,BnaA09g35410D,BnaA09g…
GO:0009611	response to wounding	Biological Process	181	14	2.15	4.1e-08	BnaC03g71460D,BnaC02g45660D,BnaC03g73200D,BnaC08g48340D,BnaC09g43860D,BnaA09g27780D,BnaC03g58080D,BnaA08g22180D,BnaA08g23150D,BnaC06g33640D,BnaC04g30460D,BnaA02g15990D,BnaC07g11700D,BnaA10g20060D
GO:0043900	regulation of multi-organism process	Biological Process	188	14	2.23	6.6e-08	BnaC03g71460D,BnaC03g73200D,BnaC09g43860D,BnaA03g46050D,BnaA09g51300D,BnaA02g27670D,BnaA06g33280D,BnaC05g01240D,BnaC04g30460D,BnaA10g20060D,BnaA02g01560D,BnaA10g01150D,BnaC02g04650D,BnaC07g38370D
GO:2000022	regulation of jasmonic acid mediated signaling pathway	Biological Process	69	9	0.82	1.3e-07	BnaC03g71460D,BnaC02g45660D,BnaC08g48340D,BnaC09g43860D,BnaA08g22180D,BnaA08g23150D,BnaC06g33640D,BnaA02g15990D,BnaA10g20060D
GO:0050776	regulation of immune response	Biological Process	180	13	2.14	2.8e-07	BnaC03g71460D,BnaC09g43860D,BnaA03g46050D,BnaA09g51300D,BnaA02g27670D,BnaA06g33280D,BnaC05g01240D,BnaC04g30460D,BnaA10g20060D,BnaA02g01560D,BnaA10g01150D,BnaC02g04650D,BnaC07g38370D
GO:0080134	regulation of response to stress	Biological Process	473	21	5.62	3.1e-07	BnaC03g71460D,BnaC02g45660D,BnaC03g73200D,BnaC08g48340D,BnaC09g43860D,BnaA03g46050D,BnaA09g51300D,BnaA02g27670D,BnaA06g33280D,BnaC05g01240D,BnaC04g28590D,BnaA08g22180D,BnaA08g23150D,BnaC06g33640D,BnaC04g30460D,BnaA02g15990D,BnaA10g20060D,BnaA02g01560D,BnaA10g01150D,BnaC02g04650D,BnaC07g38370D
GO:1901700	response to oxygen-containing compound	Biological Process	1705	45	20.26	5.3e-07	BnaA09g04280D,BnaA09g02240D,BnaC03g71460D,BnaC02g45660D,BnaC03g73200D,BnaC08g48340D,BnaC09g43860D,BnaA09g36180D,BnaA09g27780D,BnaCnng06000D,BnaC05g31560D,BnaA02g34070D,BnaA03g46050D,BnaC03g58080D,BnaCnng48990D,BnaAnng06850D,BnaC04g24800D,BnaC06g00050D,BnaAnng32690D,BnaC09g52190D,BnaC01g33270D,BnaA08g22180D,BnaA08g23150D,BnaC06g33640D,BnaC04g41320D,BnaC09g50000D,BnaA03g28150D,BnaC04g30460D,BnaA02g…
GO:0071554	cell wall organization or biogenesis	Biological Process	1223	36	14.53	6.7e-07	BnaC04g53030D,BnaC09g51720D,BnaC09g32750D,BnaA02g23870D,BnaUnng00730D,BnaA04g25220D,BnaAnng20820D,BnaA07g37340D,BnaA01g27540D,BnaA02g35250D,BnaA03g50060D,BnaA03g50070D,BnaA09g15440D,BnaC05g40680D,BnaC03g24290D,BnaC03g24360D,BnaCnng62600D,BnaCnng64440D,BnaA10g11500D,BnaC07g42520D,BnaC07g42530D,BnaA07g31240D,BnaC06g34980D,BnaC03g37570D,BnaC03g37600D,BnaA03g32280D,BnaA03g27800D,BnaA03g39860D,BnaCnng…
GO:0002682	regulation of immune system process	Biological Process	208	13	2.47	1.4e-06	BnaC03g71460D,BnaC09g43860D,BnaA03g46050D,BnaA09g51300D,BnaA02g27670D,BnaA06g33280D,BnaC05g01240D,BnaC04g30460D,BnaA10g20060D,BnaA02g01560D,BnaA10g01150D,BnaC02g04650D,BnaC07g38370D
GO:0009605	response to external stimulus	Biological Process	1344	37	15.97	2.2e-06	BnaC09g31850D,BnaC03g71460D,BnaA02g09020D,BnaA02g09030D,BnaC03g73200D,BnaC09g43860D,BnaC07g48010D,BnaA03g46050D,BnaA09g51300D,BnaC03g14230D,BnaA03g11410D,BnaUnng02650D,BnaC03g33890D,BnaC03g33900D,BnaA02g27670D,BnaAnng06850D,BnaA07g01850D,BnaA06g33280D,BnaC09g31950D,BnaC05g01240D,BnaA10g09640D,BnaA08g22180D,BnaC03g36340D,BnaC03g36350D,BnaA03g32280D,BnaA03g28770D,BnaC04g30460D,BnaC02g13020D,BnaCnng…
GO:0010200	response to chitin	Biological Process	103	9	1.22	4e-06	BnaA09g27780D,BnaCnng06000D,BnaC03g58080D,BnaC01g33270D,BnaA03g28150D,BnaC07g11700D,BnaC09g34770D,BnaA08g18790D,BnaC04g07880D
GO:0001101	response to acid chemical	Biological Process	1059	31	12.58	4.6e-06	BnaA09g04280D,BnaC03g71460D,BnaC02g45660D,BnaC03g73200D,BnaC08g48340D,BnaC09g43860D,BnaA09g36180D,BnaA09g27780D,BnaC05g31560D,BnaA03g46050D,BnaC03g58080D,BnaAnng06850D,BnaC04g24800D,BnaC06g00050D,BnaC09g52190D,BnaC01g33270D,BnaA08g22180D,BnaA08g23150D,BnaC06g33640D,BnaC04g41320D,BnaC04g30460D,BnaA02g15990D,BnaC07g11700D,BnaA10g05120D,BnaA04g02800D,BnaC04g38300D,BnaA10g20060D,BnaA02g01560D,BnaC02g…
GO:0009753	response to jasmonic acid	Biological Process	273	14	3.24	5.8e-06	BnaA09g04280D,BnaC03g71460D,BnaC02g45660D,BnaC08g48340D,BnaC09g43860D,BnaA03g46050D,BnaC06g00050D,BnaA08g22180D,BnaA08g23150D,BnaC06g33640D,BnaA02g15990D,BnaA10g05120D,BnaA10g20060D,BnaC07g38370D
GO:0009867	jasmonic acid mediated signaling pathway	Biological Process	214	12	2.54	1.1e-05	BnaA09g04280D,BnaC03g71460D,BnaC02g45660D,BnaC08g48340D,BnaC09g43860D,BnaA03g46050D,BnaA08g22180D,BnaA08g23150D,BnaC06g33640D,BnaA02g15990D,BnaA10g20060D,BnaC07g38370D
GO:0042221	response to chemical	Biological Process	3054	63	36.29	1.1e-05	BnaA02g05220D,BnaA04g28590D,BnaA09g04280D,BnaA09g02240D,BnaC03g71460D,BnaC02g45660D,BnaC01g39170D,BnaC03g73200D,BnaC08g48340D,BnaC06g25020D,BnaC09g43860D,BnaA06g11500D,BnaA09g36180D,BnaA09g27780D,BnaCnng06000D,BnaC01g19450D,BnaC05g31560D,BnaA02g34070D,BnaA03g46050D,BnaC03g58080D,BnaCnng48990D,BnaC04g13950D,BnaAnng06850D,BnaA10g06890D,BnaC05g19610D,BnaC04g47640D,BnaC04g24800D,BnaC06g00050D,BnaAnng…
GO:0071395	cellular response to jasmonic acid stimulus	Biological Process	216	12	2.57	1.2e-05	BnaA09g04280D,BnaC03g71460D,BnaC02g45660D,BnaC08g48340D,BnaC09g43860D,BnaA03g46050D,BnaA08g22180D,BnaA08g23150D,BnaC06g33640D,BnaA02g15990D,BnaA10g20060D,BnaC07g38370D
GO:0009405	pathogenesis	Biological Process	29	5	0.34	2.2e-05	BnaC04g02990D,BnaC04g49050D,BnaC04g52990D,BnaA04g25170D,BnaA05g03390D
GO:0009651	response to salt stress	Biological Process	310	14	3.68	2.4e-05	BnaA06g01540D,BnaA09g36180D,BnaA09g27780D,BnaC03g58080D,BnaC03g58590D,BnaC04g24800D,BnaC06g00050D,BnaC01g33270D,BnaC04g30460D,BnaA05g04020D,BnaC07g11700D,BnaA10g05120D,BnaA04g02800D,BnaC04g38300D
GO:0019441	tryptophan catabolic process to kynurenine	Biological Process	15	4	0.18	2.4e-05	BnaA09g35410D,BnaA03g50940D,BnaC07g44780D,BnaC08g26770D
GO:0070189	kynurenine metabolic process	Biological Process	15	4	0.18	2.4e-05	BnaA09g35410D,BnaA03g50940D,BnaC07g44780D,BnaC08g26770D
GO:0006569	tryptophan catabolic process	Biological Process	16	4	0.19	3.2e-05	BnaA09g35410D,BnaA03g50940D,BnaC07g44780D,BnaC08g26770D
GO:0042436	indole-containing compound catabolic process	Biological Process	16	4	0.19	3.2e-05	BnaA09g35410D,BnaA03g50940D,BnaC07g44780D,BnaC08g26770D
GO:0046218	indolalkylamine catabolic process	Biological Process	16	4	0.19	3.2e-05	BnaA09g35410D,BnaA03g50940D,BnaC07g44780D,BnaC08g26770D
GO:0031860	telomeric 3' overhang formation	Biological Process	6	3	0.07	3.2e-05	BnaA06g13200D,BnaC05g14690D,BnaC08g36910D
GO:0006979	response to oxidative stress	Biological Process	691	22	8.21	3.3e-05	BnaA09g02240D,BnaC03g30020D,BnaC08g43490D,BnaC03g73200D,BnaA02g18870D,BnaA09g27780D,BnaA02g34070D,BnaC03g58080D,BnaCnng48990D,BnaA09g45380D,BnaC04g13950D,BnaAnng32690D,BnaCnng67520D,BnaC04g28590D,BnaC09g50000D,BnaC07g11700D,BnaC03g28220D,BnaA03g03740D,BnaC09g08690D,BnaC08g39210D,BnaA01g20660D,BnaA03g25580D
GO:0006564	L-serine biosynthetic process	Biological Process	18	4	0.21	5.3e-05	BnaC07g44840D,BnaA08g22970D,BnaA01g02930D,BnaC08g17520D
GO:0035264	multicellular organism growth	Biological Process	7	3	0.08	5.6e-05	BnaA09g27780D,BnaC03g58080D,BnaC07g11700D
GO:0006970	response to osmotic stress	Biological Process	380	15	4.52	5.8e-05	BnaA06g01540D,BnaA09g36180D,BnaA09g27780D,BnaC03g58080D,BnaC03g58590D,BnaC04g24800D,BnaC06g00050D,BnaC01g33270D,BnaC04g30460D,BnaA05g04020D,BnaC07g11700D,BnaA10g05120D,BnaA04g02800D,BnaC04g38300D,BnaA03g03740D
GO:0009310	amine catabolic process	Biological Process	20	4	0.24	8.2e-05	BnaA09g35410D,BnaA03g50940D,BnaC07g44780D,BnaC08g26770D
GO:0042402	cellular biogenic amine catabolic process	Biological Process	20	4	0.24	8.2e-05	BnaA09g35410D,BnaA03g50940D,BnaC07g44780D,BnaC08g26770D
GO:0005975	carbohydrate metabolic process	Biological Process	3224	62	38.31	0.00011	BnaC01g41020D,BnaA06g01540D,BnaA08g24480D,BnaA08g05660D,BnaC04g49660D,BnaC04g53030D,BnaA01g34980D,BnaC09g51720D,BnaC09g32750D,BnaC06g26260D,BnaA04g25220D,BnaA04g25720D,BnaAnng20820D,BnaC03g47100D,BnaA02g34000D,BnaA06g39290D,BnaC03g56970D,BnaA02g35250D,BnaA03g50060D,BnaA03g50070D,BnaC06g05340D,BnaA10g27470D,BnaAnng06130D,BnaA09g15440D,BnaC05g40680D,BnaAnng27860D,BnaC03g24290D,BnaC03g24360D,BnaC02g…
GO:0006568	tryptophan metabolic process	Biological Process	41	5	0.49	0.00012	BnaA09g35410D,BnaA03g50940D,BnaC07g44780D,BnaC08g05690D,BnaC08g26770D
GO:0006586	indolalkylamine metabolic process	Biological Process	41	5	0.49	0.00012	BnaA09g35410D,BnaA03g50940D,BnaC07g44780D,BnaC08g05690D,BnaC08g26770D
GO:0010117	photoprotection	Biological Process	9	3	0.11	0.00013	BnaA09g27780D,BnaC03g58080D,BnaC07g11700D
GO:0031627	telomeric loop formation	Biological Process	9	3	0.11	0.00013	BnaA06g13200D,BnaC05g14690D,BnaC08g36910D
GO:0031848	protection from non-homologous end joining at telomere	Biological Process	9	3	0.11	0.00013	BnaA06g13200D,BnaC05g14690D,BnaC08g36910D
GO:0043247	telomere maintenance in response to DNA damage	Biological Process	9	3	0.11	0.00013	BnaA06g13200D,BnaC05g14690D,BnaC08g36910D
GO:0009407	toxin catabolic process	Biological Process	97	7	1.15	0.00016	BnaA04g28590D,BnaC06g25020D,BnaA06g11500D,BnaC04g13950D,BnaC05g19610D,BnaC08g37940D,BnaC08g37930D
GO:0090487	secondary metabolite catabolic process	Biological Process	97	7	1.15	0.00016	BnaA04g28590D,BnaC06g25020D,BnaA06g11500D,BnaC04g13950D,BnaC05g19610D,BnaC08g37940D,BnaC08g37930D
GO:0016233	telomere capping	Biological Process	10	3	0.12	0.00019	BnaA06g13200D,BnaC05g14690D,BnaC08g36910D
GO:0018973	trinitrotoluene metabolic process	Biological Process	10	3	0.12	0.00019	BnaA06g11500D,BnaC08g37940D,BnaC08g37930D
GO:0018974	2,4,6-trinitrotoluene metabolic process	Biological Process	10	3	0.12	0.00019	BnaA06g11500D,BnaC08g37940D,BnaC08g37930D
GO:0019326	nitrotoluene metabolic process	Biological Process	10	3	0.12	0.00019	BnaA06g11500D,BnaC08g37940D,BnaC08g37930D
GO:0046256	2,4,6-trinitrotoluene catabolic process	Biological Process	10	3	0.12	0.00019	BnaA06g11500D,BnaC08g37940D,BnaC08g37930D
GO:0046260	trinitrotoluene catabolic process	Biological Process	10	3	0.12	0.00019	BnaA06g11500D,BnaC08g37940D,BnaC08g37930D
GO:0046263	nitrotoluene catabolic process	Biological Process	10	3	0.12	0.00019	BnaA06g11500D,BnaC08g37940D,BnaC08g37930D
GO:0072490	toluene-containing compound metabolic process	Biological Process	10	3	0.12	0.00019	BnaA06g11500D,BnaC08g37940D,BnaC08g37930D
GO:0072491	toluene-containing compound catabolic process	Biological Process	10	3	0.12	0.00019	BnaA06g11500D,BnaC08g37940D,BnaC08g37930D
GO:0006790	sulfur compound metabolic process	Biological Process	574	18	6.82	0.00021	BnaA04g28590D,BnaA06g01540D,BnaC06g25020D,BnaA06g11500D,BnaA02g34000D,BnaA07g28470D,BnaC04g13950D,BnaC05g19610D,BnaA07g24020D,BnaC01g22950D,BnaA05g04020D,BnaA01g11840D,BnaC08g05690D,BnaC08g37940D,BnaC08g37930D,BnaC01g13420D,BnaC07g26800D,BnaA04g00700D
GO:0031408	oxylipin biosynthetic process	Biological Process	26	4	0.31	0.00024	BnaA07g38540D,BnaA02g16020D,BnaC06g26190D,BnaA07g24860D
GO:0006575	cellular modified amino acid metabolic process	Biological Process	344	13	4.09	0.00027	BnaA04g28590D,BnaC06g25020D,BnaA06g11500D,BnaA09g35410D,BnaA07g28470D,BnaC04g13950D,BnaC05g19610D,BnaA07g24020D,BnaA03g50940D,BnaC07g44780D,BnaC08g37940D,BnaC08g37930D,BnaC08g26770D
GO:0009404	toxin metabolic process	Biological Process	106	7	1.26	0.00028	BnaA04g28590D,BnaC06g25020D,BnaA06g11500D,BnaC04g13950D,BnaC05g19610D,BnaC08g37940D,BnaC08g37930D
GO:0042493	response to drug	Biological Process	304	12	3.61	0.00031	BnaC03g73200D,BnaA09g27780D,BnaCnng06000D,BnaC05g31560D,BnaC03g58080D,BnaC01g33270D,BnaA03g28150D,BnaC07g11700D,BnaA03g03740D,BnaA02g01560D,BnaC02g04650D,BnaC04g07880D
GO:0010411	xyloglucan metabolic process	Biological Process	109	7	1.3	0.00033	BnaC09g32750D,BnaA02g35250D,BnaA03g50060D,BnaA03g50070D,BnaCnng62600D,BnaC07g42520D,BnaC07g42530D
GO:0031407	oxylipin metabolic process	Biological Process	29	4	0.34	0.00037	BnaA07g38540D,BnaA02g16020D,BnaC06g26190D,BnaA07g24860D
GO:0010035	response to inorganic substance	Biological Process	936	24	11.12	0.0004	BnaA09g02240D,BnaC01g39170D,BnaC03g73200D,BnaA09g36180D,BnaA09g27780D,BnaC05g31560D,BnaA02g34070D,BnaC03g58080D,BnaCnng48990D,BnaC05g19610D,BnaC04g47640D,BnaC04g24800D,BnaAnng32690D,BnaC04g28590D,BnaC01g33270D,BnaC04g41320D,BnaC09g50000D,BnaC07g11700D,BnaC03g28220D,BnaA04g02800D,BnaA03g03740D,BnaC09g08690D,BnaA01g20660D,BnaC04g07880D
GO:0042430	indole-containing compound metabolic process	Biological Process	53	5	0.63	0.00041	BnaA09g35410D,BnaA03g50940D,BnaC07g44780D,BnaC08g05690D,BnaC08g26770D
GO:0009636	response to toxic substance	Biological Process	315	12	3.74	0.00043	BnaA04g28590D,BnaC03g73200D,BnaC06g25020D,BnaA06g11500D,BnaC05g31560D,BnaC04g13950D,BnaC05g19610D,BnaA03g03740D,BnaC08g37940D,BnaC08g37930D,BnaA02g01560D,BnaC02g04650D
GO:0006749	glutathione metabolic process	Biological Process	188	9	2.23	0.00044	BnaA04g28590D,BnaC06g25020D,BnaA06g11500D,BnaA07g28470D,BnaC04g13950D,BnaC05g19610D,BnaA07g24020D,BnaC08g37940D,BnaC08g37930D
GO:1901701	cellular response to oxygen-containing compound	Biological Process	1006	25	11.95	0.00048	BnaA09g04280D,BnaA09g02240D,BnaC03g71460D,BnaC02g45660D,BnaC03g73200D,BnaC08g48340D,BnaC09g43860D,BnaA02g34070D,BnaA03g46050D,BnaCnng48990D,BnaAnng32690D,BnaC09g52190D,BnaA08g22180D,BnaA08g23150D,BnaC06g33640D,BnaC09g50000D,BnaC04g30460D,BnaA02g15990D,BnaC03g28220D,BnaC09g08690D,BnaA10g20060D,BnaA01g20660D,BnaA02g01560D,BnaC02g04650D,BnaC07g38370D
GO:1901565	organonitrogen compound catabolic process	Biological Process	950	24	11.29	0.00049	BnaC04g53030D,BnaC09g51720D,BnaA09g35410D,BnaA04g25220D,BnaA03g46050D,BnaA09g15440D,BnaC05g40680D,BnaC03g24290D,BnaC03g24360D,BnaA08g02360D,BnaA03g50940D,BnaC03g65810D,BnaC09g52190D,BnaC07g44780D,BnaC03g37570D,BnaC03g37600D,BnaA03g32280D,BnaC04g30460D,BnaCnng01370D,BnaA08g10990D,BnaA03g20340D,BnaA03g20290D,BnaC08g26770D,BnaC07g38370D
GO:0071229	cellular response to acid chemical	Biological Process	568	17	6.75	0.00052	BnaA09g04280D,BnaC03g71460D,BnaC02g45660D,BnaC03g73200D,BnaC08g48340D,BnaC09g43860D,BnaA03g46050D,BnaC09g52190D,BnaA08g22180D,BnaA08g23150D,BnaC06g33640D,BnaC04g30460D,BnaA02g15990D,BnaA10g20060D,BnaA02g01560D,BnaC02g04650D,BnaC07g38370D
GO:0006520	cellular amino acid metabolic process	Biological Process	1388	31	16.49	0.00064	BnaA04g28590D,BnaC03g77460D,BnaA08g13020D,BnaC06g25020D,BnaA02g26140D,BnaA06g11500D,BnaC09g36370D,BnaA09g35410D,BnaC01g15060D,BnaA09g41170D,BnaA07g28470D,BnaC04g13950D,BnaCnng59540D,BnaA01g13280D,BnaC05g19610D,BnaA07g24020D,BnaA03g50940D,BnaC03g65810D,BnaC07g44780D,BnaC07g44840D,BnaA08g22970D,BnaA01g02930D,BnaA08g10990D,BnaC08g33730D,BnaC08g05690D,BnaC08g37940D,BnaC08g37930D,BnaA03g22790D,BnaC08g…
GO:0009719	response to endogenous stimulus	Biological Process	1977	40	23.49	0.00076	BnaA02g05220D,BnaA09g04280D,BnaC03g71460D,BnaC02g45660D,BnaC03g73200D,BnaC08g48340D,BnaC09g43860D,BnaA09g27780D,BnaCnng06000D,BnaC01g19450D,BnaC05g31560D,BnaA03g46050D,BnaC03g58080D,BnaAnng06850D,BnaA10g06890D,BnaC06g00050D,BnaC09g52190D,BnaC01g33270D,BnaA08g22180D,BnaA08g23150D,BnaC06g33640D,BnaA03g45460D,BnaA03g28150D,BnaC04g30460D,BnaA02g15990D,BnaC07g11700D,BnaA01g00580D,BnaA10g05120D,BnaC03g…
GO:0044712	single-organism catabolic process	Biological Process	1406	31	16.71	0.00078	BnaA04g28590D,BnaA05g32880D,BnaA06g01540D,BnaA09g02240D,BnaC06g25020D,BnaA06g11500D,BnaA09g35410D,BnaA02g34070D,BnaA02g34000D,BnaCnng48990D,BnaA06g39290D,BnaC04g13950D,BnaAnng27860D,BnaC05g19610D,BnaA03g50940D,BnaC03g65810D,BnaAnng32690D,BnaC09g52190D,BnaC07g44780D,BnaC04g28590D,BnaC09g50000D,BnaC04g30460D,BnaA05g04020D,BnaC03g28220D,BnaA10g05120D,BnaA08g10990D,BnaC09g08690D,BnaC08g37940D,BnaC08g…
GO:0009074	aromatic amino acid family catabolic process	Biological Process	36	4	0.43	0.00086	BnaA09g35410D,BnaA03g50940D,BnaC07g44780D,BnaC08g26770D
GO:0000726	non-recombinational repair	Biological Process	17	3	0.2	0.001	BnaA06g13200D,BnaC05g14690D,BnaC08g36910D
GO:0006303	double-strand break repair via nonhomologous end joining	Biological Process	17	3	0.2	0.001	BnaA06g13200D,BnaC05g14690D,BnaC08g36910D
GO:0010243	response to organonitrogen compound	Biological Process	212	9	2.52	0.00105	BnaA09g27780D,BnaCnng06000D,BnaC03g58080D,BnaC01g33270D,BnaA03g28150D,BnaC07g11700D,BnaC09g34770D,BnaA08g18790D,BnaC04g07880D
GO:0048583	regulation of response to stimulus	Biological Process	1009	24	11.99	0.00112	BnaC03g71460D,BnaC02g45660D,BnaC03g73200D,BnaC08g48340D,BnaC09g43860D,BnaA03g46050D,BnaA09g51300D,BnaA02g27670D,BnaA06g33280D,BnaC02g03290D,BnaC05g01240D,BnaA08g02360D,BnaC09g52190D,BnaC04g28590D,BnaA08g22180D,BnaA08g23150D,BnaC06g33640D,BnaC04g30460D,BnaA02g15990D,BnaA10g20060D,BnaA02g01560D,BnaA10g01150D,BnaC02g04650D,BnaC07g38370D
GO:0042180	cellular ketone metabolic process	Biological Process	134	7	1.59	0.00114	BnaA09g35410D,BnaC03g59280D,BnaC03g58590D,BnaA03g50940D,BnaC07g44780D,BnaC04g28590D,BnaC08g26770D
GO:0009072	aromatic amino acid family metabolic process	Biological Process	136	7	1.62	0.00125	BnaC09g36370D,BnaA09g35410D,BnaCnng59540D,BnaA03g50940D,BnaC07g44780D,BnaC08g05690D,BnaC08g26770D
GO:0009626	plant-type hypersensitive response	Biological Process	40	4	0.48	0.00128	BnaC03g59280D,BnaC03g58590D,BnaA02g01560D,BnaC02g04650D
GO:0034050	host programmed cell death induced by symbiont	Biological Process	40	4	0.48	0.00128	BnaC03g59280D,BnaC03g58590D,BnaA02g01560D,BnaC02g04650D
GO:0045934	negative regulation of nucleobase-containing compound metabolic process	Biological Process	458	14	5.44	0.0013	BnaC03g71460D,BnaC02g45660D,BnaC08g48340D,BnaC09g43860D,BnaA09g27780D,BnaC03g58080D,BnaC01g33270D,BnaA08g22180D,BnaA08g23150D,BnaC06g33640D,BnaA02g15990D,BnaC07g11700D,BnaA10g20060D,BnaC08g36910D
GO:0010383	cell wall polysaccharide metabolic process	Biological Process	178	8	2.12	0.00137	BnaC09g32750D,BnaA02g35250D,BnaA03g50060D,BnaA03g50070D,BnaCnng62600D,BnaC07g42520D,BnaC07g42530D,BnaA03g39860D
GO:0019752	carboxylic acid metabolic process	Biological Process	2176	42	25.86	0.0014	BnaA04g28590D,BnaC03g77460D,BnaA08g13020D,BnaC06g25020D,BnaC09g52550D,BnaA07g38540D,BnaA02g26140D,BnaA06g11500D,BnaC09g36370D,BnaA09g35410D,BnaC01g15060D,BnaA09g41170D,BnaC03g59280D,BnaC03g58590D,BnaA07g28470D,BnaC04g13950D,BnaCnng59540D,BnaA01g13280D,BnaC05g19610D,BnaA07g24020D,BnaA03g50940D,BnaA02g16020D,BnaC03g65810D,BnaC07g44780D,BnaC07g44840D,BnaC04g28590D,BnaA08g22970D,BnaA09g19570D,BnaC06g…
GO:0009415	response to water	Biological Process	266	10	3.16	0.00141	BnaC03g73200D,BnaA09g36180D,BnaA09g27780D,BnaC05g31560D,BnaC03g58080D,BnaC04g24800D,BnaC01g33270D,BnaC04g41320D,BnaC07g11700D,BnaA04g02800D
GO:0042546	cell wall biogenesis	Biological Process	313	11	3.72	0.00142	BnaC09g32750D,BnaA01g27540D,BnaA02g35250D,BnaA03g50060D,BnaA03g50070D,BnaCnng62600D,BnaC07g42520D,BnaC07g42530D,BnaA03g39860D,BnaC09g05090D,BnaC03g32850D
GO:0036297	interstrand cross-link repair	Biological Process	20	3	0.24	0.00163	BnaA06g13200D,BnaC05g14690D,BnaC08g36910D
GO:0010558	negative regulation of macromolecule biosynthetic process	Biological Process	470	14	5.58	0.00165	BnaC03g71460D,BnaC02g45660D,BnaC08g48340D,BnaC09g43860D,BnaA09g27780D,BnaC03g58080D,BnaA06g19200D,BnaC01g33270D,BnaA08g22180D,BnaA08g23150D,BnaC06g33640D,BnaA02g15990D,BnaC07g11700D,BnaA10g20060D
GO:1902679	negative regulation of RNA biosynthetic process	Biological Process	419	13	4.98	0.00167	BnaC03g71460D,BnaC02g45660D,BnaC08g48340D,BnaC09g43860D,BnaA09g27780D,BnaC03g58080D,BnaC01g33270D,BnaA08g22180D,BnaA08g23150D,BnaC06g33640D,BnaA02g15990D,BnaC07g11700D,BnaA10g20060D
GO:0019748	secondary metabolic process	Biological Process	320	11	3.8	0.00169	BnaA04g28590D,BnaA06g01540D,BnaC06g25020D,BnaA06g11500D,BnaC04g13950D,BnaC05g19610D,BnaA05g04020D,BnaC08g05690D,BnaC08g37940D,BnaC08g37930D,BnaC07g26800D
GO:0051253	negative regulation of RNA metabolic process	Biological Process	428	13	5.09	0.00201	BnaC03g71460D,BnaC02g45660D,BnaC08g48340D,BnaC09g43860D,BnaA09g27780D,BnaC03g58080D,BnaC01g33270D,BnaA08g22180D,BnaA08g23150D,BnaC06g33640D,BnaA02g15990D,BnaC07g11700D,BnaA10g20060D
GO:0016046	detection of fungus	Biological Process	6	2	0.07	0.00205	BnaA02g01560D,BnaC02g04650D
GO:0018874	benzoate metabolic process	Biological Process	6	2	0.07	0.00205	BnaA02g01560D,BnaC02g04650D
GO:0043436	oxoacid metabolic process	Biological Process	2227	42	26.46	0.00214	BnaA04g28590D,BnaC03g77460D,BnaA08g13020D,BnaC06g25020D,BnaC09g52550D,BnaA07g38540D,BnaA02g26140D,BnaA06g11500D,BnaC09g36370D,BnaA09g35410D,BnaC01g15060D,BnaA09g41170D,BnaC03g59280D,BnaC03g58590D,BnaA07g28470D,BnaC04g13950D,BnaCnng59540D,BnaA01g13280D,BnaC05g19610D,BnaA07g24020D,BnaA03g50940D,BnaA02g16020D,BnaC03g65810D,BnaC07g44780D,BnaC07g44840D,BnaC04g28590D,BnaA08g22970D,BnaA09g19570D,BnaC06g…
GO:1901606	alpha-amino acid catabolic process	Biological Process	111	6	1.32	0.00215	BnaA09g35410D,BnaA03g50940D,BnaC03g65810D,BnaC07g44780D,BnaA08g10990D,BnaC08g26770D
GO:0022616	DNA strand elongation	Biological Process	22	3	0.26	0.00217	BnaA06g13200D,BnaC05g14690D,BnaC08g36910D
GO:0006082	organic acid metabolic process	Biological Process	2233	42	26.53	0.00225	BnaA04g28590D,BnaC03g77460D,BnaA08g13020D,BnaC06g25020D,BnaC09g52550D,BnaA07g38540D,BnaA02g26140D,BnaA06g11500D,BnaC09g36370D,BnaA09g35410D,BnaC01g15060D,BnaA09g41170D,BnaC03g59280D,BnaC03g58590D,BnaA07g28470D,BnaC04g13950D,BnaCnng59540D,BnaA01g13280D,BnaC05g19610D,BnaA07g24020D,BnaA03g50940D,BnaA02g16020D,BnaC03g65810D,BnaC07g44780D,BnaC07g44840D,BnaC04g28590D,BnaA08g22970D,BnaA09g19570D,BnaC06g…
GO:0031327	negative regulation of cellular biosynthetic process	Biological Process	487	14	5.79	0.00228	BnaC03g71460D,BnaC02g45660D,BnaC08g48340D,BnaC09g43860D,BnaA09g27780D,BnaC03g58080D,BnaA06g19200D,BnaC01g33270D,BnaA08g22180D,BnaA08g23150D,BnaC06g33640D,BnaA02g15990D,BnaC07g11700D,BnaA10g20060D
GO:0009890	negative regulation of biosynthetic process	Biological Process	499	14	5.93	0.00284	BnaC03g71460D,BnaC02g45660D,BnaC08g48340D,BnaC09g43860D,BnaA09g27780D,BnaC03g58080D,BnaA06g19200D,BnaC01g33270D,BnaA08g22180D,BnaA08g23150D,BnaC06g33640D,BnaA02g15990D,BnaC07g11700D,BnaA10g20060D
GO:0009414	response to water deprivation	Biological Process	246	9	2.92	0.00288	BnaC03g73200D,BnaA09g36180D,BnaA09g27780D,BnaC03g58080D,BnaC04g24800D,BnaC01g33270D,BnaC04g41320D,BnaC07g11700D,BnaA04g02800D
GO:0010410	hemicellulose metabolic process	Biological Process	164	7	1.95	0.00359	BnaC09g32750D,BnaA02g35250D,BnaA03g50060D,BnaA03g50070D,BnaCnng62600D,BnaC07g42520D,BnaC07g42530D
GO:0071669	plant-type cell wall organization or biogenesis	Biological Process	303	10	3.6	0.00361	BnaUnng00730D,BnaA07g37340D,BnaA01g27540D,BnaCnng64440D,BnaA07g31240D,BnaC06g34980D,BnaA03g27800D,BnaA03g39860D,BnaC09g05090D,BnaC03g32850D
GO:0009725	response to hormone	Biological Process	1818	35	21.6	0.00361	BnaA02g05220D,BnaA09g04280D,BnaC03g71460D,BnaC02g45660D,BnaC03g73200D,BnaC08g48340D,BnaC09g43860D,BnaA09g27780D,BnaC01g19450D,BnaC05g31560D,BnaA03g46050D,BnaC03g58080D,BnaAnng06850D,BnaA10g06890D,BnaC06g00050D,BnaC09g52190D,BnaC01g33270D,BnaA08g22180D,BnaA08g23150D,BnaC06g33640D,BnaA03g45460D,BnaC04g30460D,BnaA02g15990D,BnaC07g11700D,BnaA01g00580D,BnaA10g05120D,BnaC03g39170D,BnaC04g38300D,BnaA01g…
GO:0052542	defense response by callose deposition	Biological Process	8	2	0.1	0.00376	BnaC03g58590D,BnaC08g05690D
GO:0009642	response to light intensity	Biological Process	125	6	1.49	0.00388	BnaC03g73200D,BnaA09g27780D,BnaC03g58080D,BnaA05g10180D,BnaC07g11700D,BnaA03g03740D
GO:0016143	S-glycoside metabolic process	Biological Process	54	4	0.64	0.00389	BnaA06g01540D,BnaA05g04020D,BnaC08g05690D,BnaC07g26800D
GO:0019757	glycosinolate metabolic process	Biological Process	54	4	0.64	0.00389	BnaA06g01540D,BnaA05g04020D,BnaC08g05690D,BnaC07g26800D
GO:0019760	glucosinolate metabolic process	Biological Process	54	4	0.64	0.00389	BnaA06g01540D,BnaA05g04020D,BnaC08g05690D,BnaC07g26800D
GO:0009664	plant-type cell wall organization	Biological Process	213	8	2.53	0.00414	BnaUnng00730D,BnaA07g37340D,BnaA01g27540D,BnaCnng64440D,BnaA07g31240D,BnaC06g34980D,BnaA03g39860D,BnaC09g05090D
GO:0044248	cellular catabolic process	Biological Process	2451	44	29.12	0.00419	BnaA04g28590D,BnaA05g32880D,BnaA06g01540D,BnaA09g02240D,BnaC06g25020D,BnaC04g53030D,BnaC09g51720D,BnaA06g11500D,BnaA09g35410D,BnaA04g25220D,BnaA02g34070D,BnaA03g46050D,BnaCnng48990D,BnaC04g13950D,BnaA09g15440D,BnaC05g40680D,BnaC03g24290D,BnaC03g24360D,BnaC04g22530D,BnaC05g19610D,BnaA08g02360D,BnaA03g50940D,BnaC03g65810D,BnaAnng32690D,BnaC09g52190D,BnaC07g44780D,BnaC04g28590D,BnaC09g50000D,BnaC03g…
GO:0010033	response to organic substance	Biological Process	2178	40	25.88	0.00429	BnaA02g05220D,BnaA09g04280D,BnaC03g71460D,BnaC02g45660D,BnaC03g73200D,BnaC08g48340D,BnaC09g43860D,BnaA09g27780D,BnaCnng06000D,BnaC01g19450D,BnaC05g31560D,BnaA03g46050D,BnaC03g58080D,BnaAnng06850D,BnaA10g06890D,BnaC06g00050D,BnaC09g52190D,BnaC01g33270D,BnaA08g22180D,BnaA08g23150D,BnaC06g33640D,BnaA03g45460D,BnaA03g28150D,BnaC04g30460D,BnaA02g15990D,BnaC07g11700D,BnaA01g00580D,BnaA10g05120D,BnaC03g…
GO:0042742	defense response to bacterium	Biological Process	312	10	3.71	0.00442	BnaC03g73200D,BnaC03g33890D,BnaC03g33900D,BnaA08g22180D,BnaA03g28770D,BnaC04g30460D,BnaA08g10520D,BnaC08g05690D,BnaA02g01560D,BnaC02g04650D
GO:0006527	arginine catabolic process	Biological Process	9	2	0.11	0.0048	BnaC03g65810D,BnaA08g10990D
GO:0019419	sulfate reduction	Biological Process	9	2	0.11	0.0048	BnaA01g11840D,BnaC01g13420D
GO:0098543	detection of other organism	Biological Process	9	2	0.11	0.0048	BnaA02g01560D,BnaC02g04650D
GO:0006563	L-serine metabolic process	Biological Process	94	5	1.12	0.00534	BnaC07g44840D,BnaA08g22970D,BnaA01g02930D,BnaC08g17520D,BnaA04g00700D
GO:0006576	cellular biogenic amine metabolic process	Biological Process	177	7	2.1	0.00543	BnaA09g35410D,BnaA03g50940D,BnaC03g65810D,BnaC07g44780D,BnaA08g10990D,BnaC08g05690D,BnaC08g26770D
GO:0009737	response to abscisic acid	Biological Process	482	13	5.73	0.00547	BnaC03g73200D,BnaA09g27780D,BnaC05g31560D,BnaC03g58080D,BnaAnng06850D,BnaC06g00050D,BnaC09g52190D,BnaC01g33270D,BnaC04g30460D,BnaC07g11700D,BnaA10g05120D,BnaC04g38300D,BnaC02g04560D
GO:0042542	response to hydrogen peroxide	Biological Process	325	10	3.86	0.00585	BnaA09g02240D,BnaC03g73200D,BnaA02g34070D,BnaCnng48990D,BnaAnng32690D,BnaC09g50000D,BnaC03g28220D,BnaA03g03740D,BnaC09g08690D,BnaA01g20660D
GO:0009595	detection of biotic stimulus	Biological Process	10	2	0.12	0.00595	BnaA02g01560D,BnaC02g04650D
GO:0098581	detection of external biotic stimulus	Biological Process	10	2	0.12	0.00595	BnaA02g01560D,BnaC02g04650D
GO:0009070	serine family amino acid biosynthetic process	Biological Process	98	5	1.16	0.00636	BnaC07g44840D,BnaA08g22970D,BnaA01g02930D,BnaC08g17520D,BnaA04g00700D
GO:0044106	cellular amine metabolic process	Biological Process	184	7	2.19	0.00667	BnaA09g35410D,BnaA03g50940D,BnaC03g65810D,BnaC07g44780D,BnaA08g10990D,BnaC08g05690D,BnaC08g26770D
GO:0034052	positive regulation of plant-type hypersensitive response	Biological Process	11	2	0.13	0.00722	BnaA02g01560D,BnaC02g04650D
GO:0044282	small molecule catabolic process	Biological Process	284	9	3.37	0.00726	BnaA09g35410D,BnaA02g34000D,BnaA03g50940D,BnaC03g65810D,BnaC07g44780D,BnaC04g28590D,BnaA10g05120D,BnaA08g10990D,BnaC08g26770D
GO:0071555	cell wall organization	Biological Process	980	21	11.64	0.00728	BnaC09g32750D,BnaA02g23870D,BnaUnng00730D,BnaAnng20820D,BnaA07g37340D,BnaA01g27540D,BnaA02g35250D,BnaA03g50060D,BnaA03g50070D,BnaCnng62600D,BnaCnng64440D,BnaA10g11500D,BnaC07g42520D,BnaC07g42530D,BnaA07g31240D,BnaC06g34980D,BnaA03g39860D,BnaA05g13560D,BnaC08g05690D,BnaA02g00180D,BnaC09g05090D
GO:0045229	external encapsulating structure organization	Biological Process	997	21	11.85	0.00874	BnaC09g32750D,BnaA02g23870D,BnaUnng00730D,BnaAnng20820D,BnaA07g37340D,BnaA01g27540D,BnaA02g35250D,BnaA03g50060D,BnaA03g50070D,BnaCnng62600D,BnaCnng64440D,BnaA10g11500D,BnaC07g42520D,BnaC07g42530D,BnaA07g31240D,BnaC06g34980D,BnaA03g39860D,BnaA05g13560D,BnaC08g05690D,BnaA02g00180D,BnaC09g05090D
GO:0009620	response to fungus	Biological Process	293	9	3.48	0.00881	BnaC03g73200D,BnaA03g46050D,BnaC03g33890D,BnaC03g33900D,BnaA03g32280D,BnaA03g28770D,BnaA02g01560D,BnaC02g04650D,BnaC07g38370D
GO:1901605	alpha-amino acid metabolic process	Biological Process	690	16	8.2	0.00903	BnaC03g77460D,BnaA08g13020D,BnaA02g26140D,BnaC09g36370D,BnaA09g35410D,BnaA03g50940D,BnaC03g65810D,BnaC07g44780D,BnaC07g44840D,BnaA08g22970D,BnaA01g02930D,BnaA08g10990D,BnaC08g05690D,BnaC08g17520D,BnaA04g00700D,BnaC08g26770D
GO:0019932	second-messenger-mediated signaling	Biological Process	109	5	1.3	0.00986	BnaCnng20380D,BnaA05g31730D,BnaC02g03290D,BnaC05g46300D,BnaA04g02760D
GO:0006833	water transport	Biological Process	13	2	0.15	0.01007	BnaA07g38400D,BnaC06g39280D
GO:0010337	regulation of salicylic acid metabolic process	Biological Process	13	2	0.15	0.01007	BnaC03g59280D,BnaC03g58590D
GO:0042044	fluid transport	Biological Process	13	2	0.15	0.01007	BnaA07g38400D,BnaC06g39280D
GO:0045930	negative regulation of mitotic cell cycle	Biological Process	38	3	0.45	0.01032	BnaA06g13200D,BnaC05g14690D,BnaC08g36910D
GO:1901698	response to nitrogen compound	Biological Process	305	9	3.62	0.01125	BnaA09g27780D,BnaCnng06000D,BnaC03g58080D,BnaC01g33270D,BnaA03g28150D,BnaC07g11700D,BnaC09g34770D,BnaA08g18790D,BnaC04g07880D
GO:0044042	glucan metabolic process	Biological Process	414	11	4.92	0.01127	BnaC09g32750D,BnaA02g35250D,BnaA03g50060D,BnaA03g50070D,BnaCnng62600D,BnaA10g11500D,BnaC07g42520D,BnaC07g42530D,BnaA06g17630D,BnaA03g39860D,BnaA05g13560D
GO:0031324	negative regulation of cellular metabolic process	Biological Process	649	15	7.71	0.01157	BnaC03g71460D,BnaC02g45660D,BnaC08g48340D,BnaC09g43860D,BnaA09g27780D,BnaC03g58080D,BnaA06g19200D,BnaC01g33270D,BnaA08g22180D,BnaA08g23150D,BnaC06g33640D,BnaA02g15990D,BnaC07g11700D,BnaA10g20060D,BnaC08g36910D
GO:0009644	response to high light intensity	Biological Process	74	4	0.88	0.01176	BnaA09g27780D,BnaC03g58080D,BnaC07g11700D,BnaA03g03740D
GO:0051172	negative regulation of nitrogen compound metabolic process	Biological Process	594	14	7.06	0.01236	BnaC03g71460D,BnaC02g45660D,BnaC08g48340D,BnaC09g43860D,BnaA09g27780D,BnaC03g58080D,BnaC01g33270D,BnaA08g22180D,BnaA08g23150D,BnaC06g33640D,BnaA02g15990D,BnaC07g11700D,BnaA10g20060D,BnaC08g36910D
GO:0009063	cellular amino acid catabolic process	Biological Process	160	6	1.9	0.01246	BnaA09g35410D,BnaA03g50940D,BnaC03g65810D,BnaC07g44780D,BnaA08g10990D,BnaC08g26770D
GO:0042744	hydrogen peroxide catabolic process	Biological Process	258	8	3.07	0.01249	BnaA09g02240D,BnaA02g34070D,BnaCnng48990D,BnaAnng32690D,BnaC09g50000D,BnaC03g28220D,BnaC09g08690D,BnaA01g20660D
GO:0009617	response to bacterium	Biological Process	371	10	4.41	0.01396	BnaC03g73200D,BnaC03g33890D,BnaC03g33900D,BnaA08g22180D,BnaA03g28770D,BnaC04g30460D,BnaA08g10520D,BnaC08g05690D,BnaA02g01560D,BnaC02g04650D
GO:0030001	metal ion transport	Biological Process	371	10	4.41	0.01396	BnaA01g28840D,BnaA03g12520D,BnaA06g39500D,BnaCnng78440D,BnaC09g36040D,BnaA02g10720D,BnaCnng18280D,BnaAnng01020D,BnaC07g28710D,BnaA06g26400D
GO:0042743	hydrogen peroxide metabolic process	Biological Process	265	8	3.15	0.01446	BnaA09g02240D,BnaA02g34070D,BnaCnng48990D,BnaAnng32690D,BnaC09g50000D,BnaC03g28220D,BnaC09g08690D,BnaA01g20660D
GO:0070301	cellular response to hydrogen peroxide	Biological Process	265	8	3.15	0.01446	BnaA09g02240D,BnaA02g34070D,BnaCnng48990D,BnaAnng32690D,BnaC09g50000D,BnaC03g28220D,BnaC09g08690D,BnaA01g20660D
GO:0033037	polysaccharide localization	Biological Process	16	2	0.19	0.01514	BnaC03g58590D,BnaC08g05690D
GO:0052545	callose localization	Biological Process	16	2	0.19	0.01514	BnaC03g58590D,BnaC08g05690D
GO:0009056	catabolic process	Biological Process	3379	54	40.15	0.0153	BnaA04g28590D,BnaA05g32880D,BnaA06g01540D,BnaA09g02240D,BnaA08g05660D,BnaC06g25020D,BnaC04g53030D,BnaC09g51720D,BnaA06g11500D,BnaA09g35410D,BnaA04g25220D,BnaAnng20820D,BnaA02g34070D,BnaA02g34000D,BnaA03g46050D,BnaCnng48990D,BnaA06g39290D,BnaC04g13950D,BnaA09g15440D,BnaC05g40680D,BnaAnng27860D,BnaC03g24290D,BnaC03g24360D,BnaC04g22530D,BnaC05g19610D,BnaA08g02360D,BnaA03g50940D,BnaC03g65810D,BnaAnng…
GO:0006518	peptide metabolic process	Biological Process	381	10	4.53	0.0165	BnaA04g28590D,BnaC06g25020D,BnaA06g11500D,BnaA07g28470D,BnaC04g13950D,BnaC05g19610D,BnaA07g24020D,BnaAnng32770D,BnaC08g37940D,BnaC08g37930D
GO:2000072	regulation of defense response to fungus, incompatible interaction	Biological Process	17	2	0.2	0.01702	BnaA03g46050D,BnaC07g38370D
GO:0009816	defense response to bacterium, incompatible interaction	Biological Process	46	3	0.55	0.01733	BnaC04g30460D,BnaA02g01560D,BnaC02g04650D
GO:0010833	telomere maintenance via telomere lengthening	Biological Process	46	3	0.55	0.01733	BnaA06g13200D,BnaC05g14690D,BnaC08g36910D
GO:0016145	S-glycoside catabolic process	Biological Process	18	2	0.21	0.019	BnaA06g01540D,BnaA05g04020D
GO:0019759	glycosinolate catabolic process	Biological Process	18	2	0.21	0.019	BnaA06g01540D,BnaA05g04020D
GO:0019762	glucosinolate catabolic process	Biological Process	18	2	0.21	0.019	BnaA06g01540D,BnaA05g04020D
GO:0009308	amine metabolic process	Biological Process	279	8	3.32	0.01908	BnaA02g08420D,BnaA09g35410D,BnaA03g50940D,BnaC03g65810D,BnaC07g44780D,BnaA08g10990D,BnaC08g05690D,BnaC08g26770D
GO:0050832	defense response to fungus	Biological Process	231	7	2.74	0.02107	BnaC03g73200D,BnaA03g46050D,BnaC03g33890D,BnaC03g33900D,BnaA03g32280D,BnaA03g28770D,BnaC07g38370D
GO:0009695	jasmonic acid biosynthetic process	Biological Process	19	2	0.23	0.02107	BnaC09g52550D,BnaA09g19570D
GO:0010363	regulation of plant-type hypersensitive response	Biological Process	19	2	0.23	0.02107	BnaA02g01560D,BnaC02g04650D
GO:0010605	negative regulation of macromolecule metabolic process	Biological Process	828	17	9.84	0.0215	BnaC03g71460D,BnaC02g45660D,BnaC08g48340D,BnaC09g43860D,BnaA09g27780D,BnaC03g58080D,BnaA06g19200D,BnaC01g33270D,BnaA08g22180D,BnaA08g23150D,BnaC06g33640D,BnaA02g15990D,BnaC07g11700D,BnaA07g13430D,BnaA10g20060D,BnaC08g36910D,BnaC04g16450D
GO:0016144	S-glycoside biosynthetic process	Biological Process	20	2	0.24	0.02323	BnaC08g05690D,BnaC07g26800D
GO:0019758	glycosinolate biosynthetic process	Biological Process	20	2	0.24	0.02323	BnaC08g05690D,BnaC07g26800D
GO:0019761	glucosinolate biosynthetic process	Biological Process	20	2	0.24	0.02323	BnaC08g05690D,BnaC07g26800D
GO:0000302	response to reactive oxygen species	Biological Process	403	10	4.79	0.02327	BnaA09g02240D,BnaC03g73200D,BnaA02g34070D,BnaCnng48990D,BnaAnng32690D,BnaC09g50000D,BnaC03g28220D,BnaA03g03740D,BnaC09g08690D,BnaA01g20660D
GO:0000387	spliceosomal snRNP assembly	Biological Process	52	3	0.62	0.02396	BnaC03g74600D,BnaC07g03070D,BnaA07g01560D
GO:1901135	carbohydrate derivative metabolic process	Biological Process	1582	28	18.8	0.0241	BnaA06g01540D,BnaA08g24480D,BnaC04g53030D,BnaCnng33750D,BnaC09g51720D,BnaC06g26260D,BnaA04g25220D,BnaC03g56970D,BnaA01g07970D,BnaC05g13120D,BnaA09g15440D,BnaC05g40680D,BnaC03g24290D,BnaC03g24360D,BnaA10g03200D,BnaC09g52190D,BnaA06g22090D,BnaC03g37570D,BnaC03g37600D,BnaA03g32280D,BnaC04g30460D,BnaA05g04020D,BnaCnng01370D,BnaC08g05690D,BnaA03g20340D,BnaA03g20290D,BnaC07g26800D,BnaC03g32850D
GO:0009966	regulation of signal transduction	Biological Process	587	13	6.97	0.02444	BnaC03g71460D,BnaC02g45660D,BnaC08g48340D,BnaC09g43860D,BnaC02g03290D,BnaA08g02360D,BnaC09g52190D,BnaA08g22180D,BnaA08g23150D,BnaC06g33640D,BnaC04g30460D,BnaA02g15990D,BnaA10g20060D
GO:0006073	cellular glucan metabolic process	Biological Process	408	10	4.85	0.02505	BnaC09g32750D,BnaA02g35250D,BnaA03g50060D,BnaA03g50070D,BnaCnng62600D,BnaA10g11500D,BnaC07g42520D,BnaC07g42530D,BnaA03g39860D,BnaA05g13560D
GO:0019722	calcium-mediated signaling	Biological Process	93	4	1.11	0.02508	BnaCnng20380D,BnaA05g31730D,BnaC05g46300D,BnaA04g02760D
GO:0030091	protein repair	Biological Process	21	2	0.25	0.02548	BnaC03g30020D,BnaA03g25580D
GO:0023051	regulation of signaling	Biological Process	597	13	7.09	0.02751	BnaC03g71460D,BnaC02g45660D,BnaC08g48340D,BnaC09g43860D,BnaC02g03290D,BnaA08g02360D,BnaC09g52190D,BnaA08g22180D,BnaA08g23150D,BnaC06g33640D,BnaC04g30460D,BnaA02g15990D,BnaA10g20060D
GO:1900150	regulation of defense response to fungus	Biological Process	55	3	0.65	0.02772	BnaC03g73200D,BnaA03g46050D,BnaC07g38370D
GO:0032350	regulation of hormone metabolic process	Biological Process	22	2	0.26	0.02781	BnaC03g59280D,BnaC03g58590D
GO:0071456	cellular response to hypoxia	Biological Process	22	2	0.26	0.02781	BnaA02g01560D,BnaC02g04650D
GO:0034614	cellular response to reactive oxygen species	Biological Process	304	8	3.61	0.02979	BnaA09g02240D,BnaA02g34070D,BnaCnng48990D,BnaAnng32690D,BnaC09g50000D,BnaC03g28220D,BnaC09g08690D,BnaA01g20660D
GO:0009696	salicylic acid metabolic process	Biological Process	23	2	0.27	0.03023	BnaC03g59280D,BnaC03g58590D
GO:0034599	cellular response to oxidative stress	Biological Process	364	9	4.33	0.03102	BnaA09g02240D,BnaA02g34070D,BnaCnng48990D,BnaAnng32690D,BnaC04g28590D,BnaC09g50000D,BnaC03g28220D,BnaC09g08690D,BnaA01g20660D
GO:0007093	mitotic cell cycle checkpoint	Biological Process	58	3	0.69	0.03177	BnaA06g13200D,BnaC05g14690D,BnaC08g36910D
GO:0010646	regulation of cell communication	Biological Process	611	13	7.26	0.03226	BnaC03g71460D,BnaC02g45660D,BnaC08g48340D,BnaC09g43860D,BnaC02g03290D,BnaA08g02360D,BnaC09g52190D,BnaA08g22180D,BnaA08g23150D,BnaC06g33640D,BnaC04g30460D,BnaA02g15990D,BnaA10g20060D
GO:0009065	glutamine family amino acid catabolic process	Biological Process	24	2	0.29	0.03272	BnaC03g65810D,BnaA08g10990D
GO:0009694	jasmonic acid metabolic process	Biological Process	24	2	0.29	0.03272	BnaC09g52550D,BnaA09g19570D
GO:0070887	cellular response to chemical stimulus	Biological Process	1699	29	20.19	0.03309	BnaA02g05220D,BnaA09g04280D,BnaA09g02240D,BnaC03g71460D,BnaC02g45660D,BnaC03g73200D,BnaC08g48340D,BnaC09g43860D,BnaA02g34070D,BnaA03g46050D,BnaCnng48990D,BnaAnng32690D,BnaC09g52190D,BnaC04g28590D,BnaA08g22180D,BnaA08g23150D,BnaC06g33640D,BnaC09g50000D,BnaC04g30460D,BnaA02g15990D,BnaC03g28220D,BnaC03g39170D,BnaC09g08690D,BnaA10g20060D,BnaA01g20660D,BnaA02g01560D,BnaC02g04650D,BnaC04g07880D,BnaC07g…
GO:1901991	negative regulation of mitotic cell cycle phase transition	Biological Process	59	3	0.7	0.03318	BnaA06g13200D,BnaC05g14690D,BnaC08g36910D
GO:0009628	response to abiotic stimulus	Biological Process	1629	28	19.36	0.03327	BnaA06g01540D,BnaC03g73200D,BnaA09g36180D,BnaA09g27780D,BnaC01g19450D,BnaC05g31560D,BnaA03g46050D,BnaC03g58080D,BnaC03g58590D,BnaAnng06850D,BnaC04g24800D,BnaC06g00050D,BnaA05g10180D,BnaC01g33270D,BnaA08g22180D,BnaC04g41320D,BnaC04g30460D,BnaA05g04020D,BnaC07g11700D,BnaA10g05120D,BnaA04g02800D,BnaC04g38300D,BnaA03g03740D,BnaC08g05690D,BnaC07g26560D,BnaA02g01560D,BnaC02g04650D,BnaC07g38370D
GO:0072593	reactive oxygen species metabolic process	Biological Process	311	8	3.7	0.0334	BnaA09g02240D,BnaA02g34070D,BnaCnng48990D,BnaAnng32690D,BnaC09g50000D,BnaC03g28220D,BnaC09g08690D,BnaA01g20660D
GO:0009069	serine family amino acid metabolic process	Biological Process	150	5	1.78	0.03386	BnaC07g44840D,BnaA08g22970D,BnaA01g02930D,BnaC08g17520D,BnaA04g00700D
GO:0036294	cellular response to decreased oxygen levels	Biological Process	25	2	0.3	0.03529	BnaA02g01560D,BnaC02g04650D
GO:0071453	cellular response to oxygen levels	Biological Process	25	2	0.3	0.03529	BnaA02g01560D,BnaC02g04650D
GO:0046677	response to antibiotic	Biological Process	152	5	1.81	0.03553	BnaC03g73200D,BnaC05g31560D,BnaA03g03740D,BnaA02g01560D,BnaC02g04650D
GO:0097305	response to alcohol	Biological Process	621	13	7.38	0.036	BnaC03g73200D,BnaA09g27780D,BnaC05g31560D,BnaC03g58080D,BnaAnng06850D,BnaC06g00050D,BnaC09g52190D,BnaC01g33270D,BnaC04g30460D,BnaC07g11700D,BnaA10g05120D,BnaC04g38300D,BnaC02g04560D
GO:0009892	negative regulation of metabolic process	Biological Process	882	17	10.48	0.03603	BnaC03g71460D,BnaC02g45660D,BnaC08g48340D,BnaC09g43860D,BnaA09g27780D,BnaC03g58080D,BnaA06g19200D,BnaC01g33270D,BnaA08g22180D,BnaA08g23150D,BnaC06g33640D,BnaA02g15990D,BnaC07g11700D,BnaA07g13430D,BnaA10g20060D,BnaC08g36910D,BnaC04g16450D
GO:0044262	cellular carbohydrate metabolic process	Biological Process	751	15	8.92	0.03634	BnaC09g32750D,BnaA02g34000D,BnaA02g35250D,BnaA03g50060D,BnaA03g50070D,BnaAnng27860D,BnaCnng62600D,BnaA10g11500D,BnaC07g42520D,BnaC07g42530D,BnaA03g39860D,BnaA10g05120D,BnaA05g13560D,BnaC07g26800D,BnaC06g08810D
GO:0048523	negative regulation of cellular process	Biological Process	1155	21	13.72	0.03678	BnaC03g71460D,BnaC02g45660D,BnaC08g48340D,BnaC09g43860D,BnaA06g13200D,BnaA09g27780D,BnaC03g58080D,BnaA09g45380D,BnaA06g19200D,BnaC05g14690D,BnaC02g03290D,BnaA08g02360D,BnaC01g33270D,BnaA08g22180D,BnaA08g23150D,BnaC06g33640D,BnaA02g15990D,BnaC07g11700D,BnaA10g20060D,BnaC08g39210D,BnaC08g36910D
GO:0016054	organic acid catabolic process	Biological Process	206	6	2.45	0.03716	BnaA09g35410D,BnaA03g50940D,BnaC03g65810D,BnaC07g44780D,BnaA08g10990D,BnaC08g26770D
GO:0046395	carboxylic acid catabolic process	Biological Process	206	6	2.45	0.03716	BnaA09g35410D,BnaA03g50940D,BnaC03g65810D,BnaC07g44780D,BnaA08g10990D,BnaC08g26770D
GO:0010215	cellulose microfibril organization	Biological Process	62	3	0.74	0.03762	BnaA01g27540D,BnaA03g39860D,BnaC09g05090D
GO:0043647	inositol phosphate metabolic process	Biological Process	63	3	0.75	0.03917	BnaA02g34000D,BnaA10g05120D,BnaA10g23820D
GO:0071668	plant-type cell wall assembly	Biological Process	63	3	0.75	0.03917	BnaA01g27540D,BnaA03g39860D,BnaC09g05090D
GO:1901988	negative regulation of cell cycle phase transition	Biological Process	63	3	0.75	0.03917	BnaA06g13200D,BnaC05g14690D,BnaC08g36910D
GO:0009625	response to insect	Biological Process	27	2	0.32	0.04066	BnaC03g73200D,BnaC08g05690D
GO:0006487	protein N-linked glycosylation	Biological Process	64	3	0.76	0.04074	BnaA08g24480D,BnaC06g26260D,BnaC03g56970D
GO:0070726	cell wall assembly	Biological Process	64	3	0.76	0.04074	BnaA01g27540D,BnaA03g39860D,BnaC09g05090D
GO:0018958	phenol-containing compound metabolic process	Biological Process	28	2	0.33	0.04345	BnaC03g59280D,BnaC03g58590D
GO:0010187	negative regulation of seed germination	Biological Process	29	2	0.34	0.04631	BnaA03g46050D,BnaC07g38370D
GO:0043562	cellular response to nitrogen levels	Biological Process	29	2	0.34	0.04631	BnaC03g36340D,BnaC03g36350D
GO:0051091	positive regulation of sequence-specific DNA binding transcription factor activity	Biological Process	29	2	0.34	0.04631	BnaA04g02730D,BnaC08g27590D
GO:0051560	mitochondrial calcium ion homeostasis	Biological Process	29	2	0.34	0.04631	BnaA07g12410D,BnaA06g05490D
GO:0043068	positive regulation of programmed cell death	Biological Process	30	2	0.36	0.04923	BnaA02g01560D,BnaC02g04650D
GO:0046855	inositol phosphate dephosphorylation	Biological Process	30	2	0.36	0.04923	BnaA02g34000D,BnaA10g05120D
GO:0071545	inositol phosphate catabolic process	Biological Process	30	2	0.36	0.04923	BnaA02g34000D,BnaA10g05120D
GO:0044264	cellular polysaccharide metabolic process	Biological Process	462	10	5.49	0.0509	BnaC09g32750D,BnaA02g35250D,BnaA03g50060D,BnaA03g50070D,BnaCnng62600D,BnaA10g11500D,BnaC07g42520D,BnaC07g42530D,BnaA03g39860D,BnaA05g13560D
GO:0046838	phosphorylated carbohydrate dephosphorylation	Biological Process	31	2	0.37	0.05223	BnaA02g34000D,BnaA10g05120D
GO:0071236	cellular response to antibiotic	Biological Process	32	2	0.38	0.05528	BnaA02g01560D,BnaC02g04650D
GO:0006457	protein folding	Biological Process	470	10	5.58	0.05585	BnaC08g43170D,BnaC09g15060D,BnaA08g26940D,BnaA09g39960D,BnaA09g14490D,BnaC08g13550D,BnaC01g16050D,BnaA09g48890D,BnaA03g03740D,BnaA06g04420D
GO:0032875	regulation of DNA endoreduplication	Biological Process	74	3	0.88	0.05821	BnaCnng03610D,BnaC01g32380D,BnaA01g25510D
GO:0044281	small molecule metabolic process	Biological Process	3598	53	42.75	0.05927	BnaA04g28590D,BnaC03g74050D,BnaC03g77460D,BnaA08g13020D,BnaC06g25020D,BnaCnng33750D,BnaC09g52550D,BnaA07g38540D,BnaA02g26140D,BnaA06g11500D,BnaC09g36370D,BnaA09g35410D,BnaA02g34000D,BnaC01g15060D,BnaA06g39290D,BnaA09g41170D,BnaA01g07970D,BnaC03g59280D,BnaC03g58590D,BnaA07g28470D,BnaC05g13120D,BnaC04g13950D,BnaCnng59540D,BnaA01g13280D,BnaC05g19610D,BnaA07g24020D,BnaA03g50940D,BnaA02g16020D,BnaC03g…
GO:0010942	positive regulation of cell death	Biological Process	35	2	0.42	0.06481	BnaA02g01560D,BnaC02g04650D
GO:0010029	regulation of seed germination	Biological Process	78	3	0.93	0.06603	BnaA03g46050D,BnaC02g04560D,BnaC07g38370D
GO:1901564	organonitrogen compound metabolic process	Biological Process	4405	63	52.34	0.06724	BnaA05g28120D,BnaA04g28590D,BnaA09g04280D,BnaA02g08420D,BnaC03g77460D,BnaA08g13020D,BnaC06g25020D,BnaC04g53030D,BnaCnng33750D,BnaC09g51720D,BnaA02g26140D,BnaA06g11500D,BnaC04g56370D,BnaC09g36370D,BnaA09g35410D,BnaA04g25220D,BnaC01g15060D,BnaA03g46050D,BnaA06g39290D,BnaA09g41170D,BnaA01g07970D,BnaA07g28470D,BnaC04g13950D,BnaAnng26330D,BnaA09g15440D,BnaC05g40680D,BnaCnng59540D,BnaA01g13280D,BnaC03g…
GO:0008216	spermidine metabolic process	Biological Process	36	2	0.43	0.0681	BnaC03g65810D,BnaA08g10990D
GO:0008295	spermidine biosynthetic process	Biological Process	36	2	0.43	0.0681	BnaC03g65810D,BnaA08g10990D
GO:0006791	sulfur utilization	Biological Process	6	1	0.07	0.06921	BnaC07g26800D
GO:0006792	regulation of sulfur utilization	Biological Process	6	1	0.07	0.06921	BnaC07g26800D
GO:0006825	copper ion transport	Biological Process	6	1	0.07	0.06921	BnaA01g28840D
GO:0009683	indoleacetic acid metabolic process	Biological Process	6	1	0.07	0.06921	BnaC08g05690D
GO:0005976	polysaccharide metabolic process	Biological Process	894	16	10.62	0.0699	BnaA08g05660D,BnaC09g32750D,BnaAnng20820D,BnaA02g35250D,BnaA03g50060D,BnaA03g50070D,BnaCnng62600D,BnaA10g11500D,BnaC07g42520D,BnaC07g42530D,BnaA06g17630D,BnaC09g01450D,BnaA03g39860D,BnaA05g13560D,BnaA09g33470D,BnaA02g00180D
GO:0010564	regulation of cell cycle process	Biological Process	242	6	2.88	0.07	BnaCnng03610D,BnaA06g13200D,BnaC01g32380D,BnaA01g25510D,BnaC05g14690D,BnaC08g36910D
GO:1900140	regulation of seedling development	Biological Process	80	3	0.95	0.07012	BnaA03g46050D,BnaC02g04560D,BnaC07g38370D
GO:0006972	hyperosmotic response	Biological Process	37	2	0.44	0.07144	BnaC01g33270D,BnaA03g03740D
GO:0009751	response to salicylic acid	Biological Process	81	3	0.96	0.0722	BnaC05g31560D,BnaA02g01560D,BnaC02g04650D
GO:0032870	cellular response to hormone stimulus	Biological Process	1040	18	12.36	0.07323	BnaA02g05220D,BnaA09g04280D,BnaC03g71460D,BnaC02g45660D,BnaC08g48340D,BnaC09g43860D,BnaA03g46050D,BnaC09g52190D,BnaA08g22180D,BnaA08g23150D,BnaC06g33640D,BnaC04g30460D,BnaA02g15990D,BnaC03g39170D,BnaA10g20060D,BnaA02g01560D,BnaC02g04650D,BnaC07g38370D
GO:1900424	regulation of defense response to bacterium	Biological Process	38	2	0.45	0.07483	BnaC03g73200D,BnaC04g30460D
GO:0048519	negative regulation of biological process	Biological Process	1549	25	18.41	0.07628	BnaC03g71460D,BnaC02g45660D,BnaC08g48340D,BnaC09g43860D,BnaA06g13200D,BnaA09g27780D,BnaA03g46050D,BnaC03g58080D,BnaA09g45380D,BnaA06g19200D,BnaC05g14690D,BnaC02g03290D,BnaA08g02360D,BnaC01g33270D,BnaA08g22180D,BnaA08g23150D,BnaC06g33640D,BnaA02g15990D,BnaC07g11700D,BnaA07g13430D,BnaA10g20060D,BnaC08g39210D,BnaC08g36910D,BnaC04g16450D,BnaC07g38370D
GO:0009073	aromatic amino acid family biosynthetic process	Biological Process	83	3	0.99	0.07645	BnaC09g36370D,BnaCnng59540D,BnaC08g05690D
GO:0030198	extracellular matrix organization	Biological Process	83	3	0.99	0.07645	BnaA01g27540D,BnaA03g39860D,BnaC09g05090D
GO:0009863	salicylic acid mediated signaling pathway	Biological Process	39	2	0.46	0.07828	BnaA02g01560D,BnaC02g04650D
GO:0043062	extracellular structure organization	Biological Process	84	3	1	0.07862	BnaA01g27540D,BnaA03g39860D,BnaC09g05090D
GO:0033993	response to lipid	Biological Process	705	13	8.38	0.0802	BnaC03g73200D,BnaA09g27780D,BnaC05g31560D,BnaC03g58080D,BnaAnng06850D,BnaC06g00050D,BnaC09g52190D,BnaC01g33270D,BnaC04g30460D,BnaC07g11700D,BnaA10g05120D,BnaC04g38300D,BnaC02g04560D
GO:0010045	response to nickel cation	Biological Process	7	1	0.08	0.08028	BnaC04g07880D
GO:0052324	plant-type cell wall cellulose biosynthetic process	Biological Process	7	1	0.08	0.08028	BnaA03g39860D
GO:0060026	convergent extension	Biological Process	7	1	0.08	0.08028	BnaC04g56370D
GO:0060027	convergent extension involved in gastrulation	Biological Process	7	1	0.08	0.08028	BnaC04g56370D
GO:0071289	cellular response to nickel ion	Biological Process	7	1	0.08	0.08028	BnaC04g07880D
GO:0009817	defense response to fungus, incompatible interaction	Biological Process	40	2	0.48	0.08177	BnaA03g46050D,BnaC07g38370D
GO:0071495	cellular response to endogenous stimulus	Biological Process	1058	18	12.57	0.08285	BnaA02g05220D,BnaA09g04280D,BnaC03g71460D,BnaC02g45660D,BnaC08g48340D,BnaC09g43860D,BnaA03g46050D,BnaC09g52190D,BnaA08g22180D,BnaA08g23150D,BnaC06g33640D,BnaC04g30460D,BnaA02g15990D,BnaC03g39170D,BnaA10g20060D,BnaA02g01560D,BnaC02g04650D,BnaC07g38370D
GO:0006289	nucleotide-excision repair	Biological Process	86	3	1.02	0.08302	BnaA06g13200D,BnaC05g14690D,BnaC08g36910D
GO:0030026	cellular manganese ion homeostasis	Biological Process	41	2	0.49	0.08532	BnaC01g20480D,BnaA01g16700D
GO:0051090	regulation of sequence-specific DNA binding transcription factor activity	Biological Process	41	2	0.49	0.08532	BnaA04g02730D,BnaC08g27590D
GO:0055071	manganese ion homeostasis	Biological Process	41	2	0.49	0.08532	BnaC01g20480D,BnaA01g16700D
GO:0045089	positive regulation of innate immune response	Biological Process	88	3	1.05	0.08754	BnaC04g30460D,BnaA02g01560D,BnaC02g04650D
GO:0071446	cellular response to salicylic acid stimulus	Biological Process	42	2	0.5	0.0889	BnaA02g01560D,BnaC02g04650D
GO:0046434	organophosphate catabolic process	Biological Process	199	5	2.36	0.08967	BnaA05g32880D,BnaA02g34000D,BnaC09g52190D,BnaC04g30460D,BnaA10g05120D
GO:1901575	organic substance catabolic process	Biological Process	2862	42	34.01	0.0909	BnaA05g32880D,BnaA06g01540D,BnaA08g05660D,BnaC04g53030D,BnaC09g51720D,BnaA06g11500D,BnaA09g35410D,BnaA04g25220D,BnaAnng20820D,BnaA02g34000D,BnaA03g46050D,BnaA06g39290D,BnaA09g15440D,BnaC05g40680D,BnaAnng27860D,BnaC03g24290D,BnaC03g24360D,BnaC04g22530D,BnaA08g02360D,BnaA03g50940D,BnaC03g65810D,BnaC09g52190D,BnaC07g44780D,BnaC04g28590D,BnaA06g17630D,BnaC09g01450D,BnaC03g37570D,BnaC03g37600D,BnaA03g…
GO:0052541	plant-type cell wall cellulose metabolic process	Biological Process	8	1	0.1	0.09121	BnaA03g39860D
GO:1902884	positive regulation of response to oxidative stress	Biological Process	8	1	0.1	0.09121	BnaC04g28590D
GO:2000051	negative regulation of non-canonical Wnt signaling pathway	Biological Process	8	1	0.1	0.09121	BnaA08g02360D
GO:0043603	cellular amide metabolic process	Biological Process	517	10	6.14	0.09121	BnaA04g28590D,BnaC06g25020D,BnaA06g11500D,BnaA07g28470D,BnaC04g13950D,BnaC05g19610D,BnaA07g24020D,BnaAnng32770D,BnaC08g37940D,BnaC08g37930D
GO:0090329	regulation of DNA-dependent DNA replication	Biological Process	90	3	1.07	0.09215	BnaCnng03610D,BnaC01g32380D,BnaA01g25510D
GO:0046174	polyol catabolic process	Biological Process	43	2	0.51	0.09254	BnaA02g34000D,BnaA10g05120D
GO:0042023	DNA endoreduplication	Biological Process	91	3	1.08	0.0945	BnaCnng03610D,BnaC01g32380D,BnaA01g25510D
GO:0000075	cell cycle checkpoint	Biological Process	92	3	1.09	0.09687	BnaA06g13200D,BnaC05g14690D,BnaC08g36910D
GO:0010948	negative regulation of cell cycle process	Biological Process	92	3	1.09	0.09687	BnaA06g13200D,BnaC05g14690D,BnaC08g36910D
GO:0016999	antibiotic metabolic process	Biological Process	45	2	0.53	0.09992	BnaA02g01560D,BnaC02g04650D
GO:0046164	alcohol catabolic process	Biological Process	45	2	0.53	0.09992	BnaA02g34000D,BnaA10g05120D
GO:2000280	regulation of root development	Biological Process	45	2	0.53	0.09992	BnaC08g13660D,BnaC04g07880D
GO:0042445	hormone metabolic process	Biological Process	148	4	1.76	0.10055	BnaA02g08420D,BnaC03g59280D,BnaC03g58590D,BnaC08g05690D
GO:0009851	auxin biosynthetic process	Biological Process	9	1	0.11	0.10201	BnaC08g05690D
GO:0010231	maintenance of seed dormancy	Biological Process	9	1	0.11	0.10201	BnaC02g04560D
GO:0015074	DNA integration	Biological Process	9	1	0.11	0.10201	BnaC05g23360D
GO:0019249	lactate biosynthetic process	Biological Process	9	1	0.11	0.10201	BnaC04g28590D
GO:0038018	Wnt receptor catabolic process	Biological Process	9	1	0.11	0.10201	BnaA08g02360D
GO:0043949	regulation of cAMP-mediated signaling	Biological Process	9	1	0.11	0.10201	BnaC02g03290D
GO:0043951	negative regulation of cAMP-mediated signaling	Biological Process	9	1	0.11	0.10201	BnaC02g03290D
GO:0045744	negative regulation of G-protein coupled receptor protein signaling pathway	Biological Process	9	1	0.11	0.10201	BnaC02g03290D
GO:0097437	maintenance of dormancy	Biological Process	9	1	0.11	0.10201	BnaC02g04560D
GO:0072330	monocarboxylic acid biosynthetic process	Biological Process	398	8	4.73	0.10411	BnaC09g52550D,BnaA07g38540D,BnaA02g16020D,BnaC04g28590D,BnaA09g19570D,BnaC06g26190D,BnaA07g24860D,BnaC08g05690D
GO:1901990	regulation of mitotic cell cycle phase transition	Biological Process	95	3	1.13	0.10412	BnaA06g13200D,BnaC05g14690D,BnaC08g36910D
GO:0009832	plant-type cell wall biogenesis	Biological Process	151	4	1.79	0.10618	BnaA01g27540D,BnaA03g39860D,BnaC09g05090D,BnaC03g32850D
GO:0006525	arginine metabolic process	Biological Process	47	2	0.56	0.10747	BnaC03g65810D,BnaA08g10990D
GO:0006874	cellular calcium ion homeostasis	Biological Process	48	2	0.57	0.1113	BnaA07g12410D,BnaA06g05490D
GO:0055074	calcium ion homeostasis	Biological Process	48	2	0.57	0.1113	BnaA07g12410D,BnaA06g05490D
GO:0009309	amine biosynthetic process	Biological Process	98	3	1.16	0.11157	BnaC03g65810D,BnaA08g10990D,BnaC08g05690D
GO:0042401	cellular biogenic amine biosynthetic process	Biological Process	98	3	1.16	0.11157	BnaC03g65810D,BnaA08g10990D,BnaC08g05690D
GO:0009445	putrescine metabolic process	Biological Process	10	1	0.12	0.11268	BnaA08g10990D
GO:0009446	putrescine biosynthetic process	Biological Process	10	1	0.12	0.11268	BnaA08g10990D
GO:0032801	receptor catabolic process	Biological Process	10	1	0.12	0.11268	BnaA08g02360D
GO:0046209	nitric oxide metabolic process	Biological Process	10	1	0.12	0.11268	BnaC06g43540D
GO:1901987	regulation of cell cycle phase transition	Biological Process	99	3	1.18	0.1141	BnaA06g13200D,BnaC05g14690D,BnaC08g36910D
GO:1901616	organic hydroxy compound catabolic process	Biological Process	49	2	0.58	0.11516	BnaA02g34000D,BnaA10g05120D
GO:0050778	positive regulation of immune response	Biological Process	100	3	1.19	0.11665	BnaC04g30460D,BnaA02g01560D,BnaC02g04650D
GO:0032787	monocarboxylic acid metabolic process	Biological Process	685	12	8.14	0.11866	BnaC09g52550D,BnaA07g38540D,BnaC03g59280D,BnaC03g58590D,BnaA02g16020D,BnaC04g28590D,BnaA09g19570D,BnaC06g26190D,BnaA07g24860D,BnaC08g05690D,BnaA02g01560D,BnaC02g04650D
GO:0009064	glutamine family amino acid metabolic process	Biological Process	218	5	2.59	0.11936	BnaC03g77460D,BnaA08g13020D,BnaA02g26140D,BnaC03g65810D,BnaA08g10990D
GO:0019751	polyol metabolic process	Biological Process	102	3	1.21	0.12182	BnaA02g34000D,BnaA10g05120D,BnaA10g23820D
GO:0009755	hormone-mediated signaling pathway	Biological Process	975	16	11.59	0.12251	BnaA02g05220D,BnaA09g04280D,BnaC03g71460D,BnaC02g45660D,BnaC08g48340D,BnaC09g43860D,BnaA03g46050D,BnaC09g52190D,BnaA08g22180D,BnaA08g23150D,BnaC06g33640D,BnaC04g30460D,BnaA02g15990D,BnaC03g39170D,BnaA10g20060D,BnaC07g38370D
GO:0007224	smoothened signaling pathway	Biological Process	11	1	0.13	0.12323	BnaC02g03290D
GO:0007369	gastrulation	Biological Process	11	1	0.13	0.12323	BnaC04g56370D
GO:0008589	regulation of smoothened signaling pathway	Biological Process	11	1	0.13	0.12323	BnaC02g03290D
GO:0010438	cellular response to sulfur starvation	Biological Process	11	1	0.13	0.12323	BnaC07g26800D
GO:0010446	response to alkaline pH	Biological Process	11	1	0.13	0.12323	BnaA08g22180D
GO:0042182	ketone catabolic process	Biological Process	11	1	0.13	0.12323	BnaC04g28590D
GO:0045879	negative regulation of smoothened signaling pathway	Biological Process	11	1	0.13	0.12323	BnaC02g03290D
GO:0071469	cellular response to alkaline pH	Biological Process	11	1	0.13	0.12323	BnaA08g22180D
GO:1900067	regulation of cellular response to alkaline pH	Biological Process	11	1	0.13	0.12323	BnaA08g22180D
GO:0002684	positive regulation of immune system process	Biological Process	105	3	1.25	0.12972	BnaC04g30460D,BnaA02g01560D,BnaC02g04650D
GO:1901658	glycosyl compound catabolic process	Biological Process	163	4	1.94	0.13008	BnaA06g01540D,BnaC09g52190D,BnaC04g30460D,BnaA05g04020D
GO:0008277	regulation of G-protein coupled receptor protein signaling pathway	Biological Process	12	1	0.14	0.13365	BnaC02g03290D
GO:0010439	regulation of glucosinolate biosynthetic process	Biological Process	12	1	0.14	0.13365	BnaC07g26800D
GO:0052543	callose deposition in cell wall	Biological Process	12	1	0.14	0.13365	BnaC08g05690D
GO:0008283	cell proliferation	Biological Process	165	4	1.96	0.13427	BnaA06g24820D,BnaA09g45380D,BnaA08g02360D,BnaC08g39210D
GO:0080167	response to karrikin	Biological Process	54	2	0.64	0.13496	BnaC01g19450D,BnaC07g26560D
GO:0002009	morphogenesis of an epithelium	Biological Process	55	2	0.65	0.13901	BnaC04g56370D,BnaA08g02360D
GO:0051606	detection of stimulus	Biological Process	55	2	0.65	0.13901	BnaA02g01560D,BnaC02g04650D
GO:0072503	cellular divalent inorganic cation homeostasis	Biological Process	55	2	0.65	0.13901	BnaA07g12410D,BnaA06g05490D
GO:0006812	cation transport	Biological Process	568	10	6.75	0.14189	BnaA01g28840D,BnaA03g12520D,BnaA06g39500D,BnaCnng78440D,BnaC09g36040D,BnaA02g10720D,BnaCnng18280D,BnaAnng01020D,BnaC07g28710D,BnaA06g26400D
GO:0006302	double-strand break repair	Biological Process	110	3	1.31	0.14328	BnaA06g13200D,BnaC05g14690D,BnaC08g36910D
GO:0009395	phospholipid catabolic process	Biological Process	13	1	0.15	0.14395	BnaA05g32880D
GO:0019933	cAMP-mediated signaling	Biological Process	13	1	0.15	0.14395	BnaC02g03290D
GO:0019935	cyclic-nucleotide-mediated signaling	Biological Process	13	1	0.15	0.14395	BnaC02g03290D
GO:0033356	UDP-L-arabinose metabolic process	Biological Process	13	1	0.15	0.14395	BnaC03g32850D
GO:0052386	cell wall thickening	Biological Process	13	1	0.15	0.14395	BnaC08g05690D
GO:0016567	protein ubiquitination	Biological Process	645	11	7.66	0.14886	BnaA05g28120D,BnaAnng26330D,BnaC02g03290D,BnaA08g02360D,BnaC06g12460D,BnaA07g14550D,BnaC04g41320D,BnaC03g68550D,BnaA10g21890D,BnaA03g34270D,BnaA03g09400D
GO:0031349	positive regulation of defense response	Biological Process	113	3	1.34	0.15163	BnaC04g30460D,BnaA02g01560D,BnaC02g04650D
GO:0010497	plasmodesmata-mediated intercellular transport	Biological Process	14	1	0.17	0.15412	BnaC08g13660D
GO:0072089	stem cell proliferation	Biological Process	14	1	0.17	0.15412	BnaA08g02360D
GO:0044786	cell cycle DNA replication	Biological Process	114	3	1.35	0.15445	BnaCnng03610D,BnaC01g32380D,BnaA01g25510D
GO:0008285	negative regulation of cell proliferation	Biological Process	59	2	0.7	0.15545	BnaA09g45380D,BnaC08g39210D
GO:0046686	response to cadmium ion	Biological Process	175	4	2.08	0.15598	BnaC01g39170D,BnaC05g19610D,BnaC04g47640D,BnaC04g28590D
GO:0010565	regulation of cellular ketone metabolic process	Biological Process	60	2	0.71	0.15961	BnaC03g59280D,BnaC03g58590D
GO:0048729	tissue morphogenesis	Biological Process	60	2	0.71	0.15961	BnaC04g56370D,BnaA08g02360D
GO:0048639	positive regulation of developmental growth	Biological Process	15	1	0.18	0.16418	BnaC05g31560D
GO:0071467	cellular response to pH	Biological Process	15	1	0.18	0.16418	BnaA08g22180D
GO:2000050	regulation of non-canonical Wnt signaling pathway	Biological Process	15	1	0.18	0.16418	BnaA08g02360D
GO:0006875	cellular metal ion homeostasis	Biological Process	179	4	2.13	0.16501	BnaC01g20480D,BnaA07g12410D,BnaA01g16700D,BnaA06g05490D
GO:0046856	phosphatidylinositol dephosphorylation	Biological Process	62	2	0.74	0.16801	BnaC06g00050D,BnaA10g05120D
GO:0044772	mitotic cell cycle phase transition	Biological Process	120	3	1.43	0.17169	BnaA06g13200D,BnaC05g14690D,BnaC08g36910D
GO:0015914	phospholipid transport	Biological Process	63	2	0.75	0.17223	BnaA09g46440D,BnaC02g35530D
GO:0035690	cellular response to drug	Biological Process	63	2	0.75	0.17223	BnaA02g01560D,BnaC02g04650D
GO:0035567	non-canonical Wnt signaling pathway	Biological Process	16	1	0.19	0.17412	BnaA08g02360D
GO:0046622	positive regulation of organ growth	Biological Process	16	1	0.19	0.17412	BnaC05g31560D
GO:0060071	Wnt signaling pathway, planar cell polarity pathway	Biological Process	16	1	0.19	0.17412	BnaA08g02360D
GO:0090175	regulation of establishment of planar polarity	Biological Process	16	1	0.19	0.17412	BnaA08g02360D
GO:1900407	regulation of cellular response to oxidative stress	Biological Process	16	1	0.19	0.17412	BnaC04g28590D
GO:1902477	regulation of defense response to bacterium, incompatible interaction	Biological Process	16	1	0.19	0.17412	BnaC04g30460D
GO:1902479	positive regulation of defense response to bacterium, incompatible interaction	Biological Process	16	1	0.19	0.17412	BnaC04g30460D
GO:0080135	regulation of cellular response to stress	Biological Process	121	3	1.44	0.17461	BnaC04g28590D,BnaA02g01560D,BnaC02g04650D
GO:0006596	polyamine biosynthetic process	Biological Process	64	2	0.76	0.17647	BnaC03g65810D,BnaA08g10990D
GO:0044419	interspecies interaction between organisms	Biological Process	64	2	0.76	0.17647	BnaA02g01560D,BnaC02g04650D
GO:0046839	phospholipid dephosphorylation	Biological Process	64	2	0.76	0.17647	BnaC06g00050D,BnaA10g05120D
GO:0061025	membrane fusion	Biological Process	124	3	1.47	0.18347	BnaAnng06850D,BnaC04g28220D,BnaA03g06240D
GO:0000162	tryptophan biosynthetic process	Biological Process	17	1	0.2	0.18393	BnaC08g05690D
GO:0006168	adenine salvage	Biological Process	17	1	0.2	0.18393	BnaCnng33750D
GO:0043096	purine nucleobase salvage	Biological Process	17	1	0.2	0.18393	BnaCnng33750D
GO:0046083	adenine metabolic process	Biological Process	17	1	0.2	0.18393	BnaCnng33750D
GO:0046084	adenine biosynthetic process	Biological Process	17	1	0.2	0.18393	BnaCnng33750D
GO:0046219	indolalkylamine biosynthetic process	Biological Process	17	1	0.2	0.18393	BnaC08g05690D
GO:0044273	sulfur compound catabolic process	Biological Process	66	2	0.78	0.185	BnaA06g01540D,BnaA05g04020D
GO:0072507	divalent inorganic cation homeostasis	Biological Process	66	2	0.78	0.185	BnaA07g12410D,BnaA06g05490D
GO:0030003	cellular cation homeostasis	Biological Process	188	4	2.23	0.18599	BnaC01g20480D,BnaA07g12410D,BnaA01g16700D,BnaA06g05490D
GO:0006595	polyamine metabolic process	Biological Process	67	2	0.8	0.18929	BnaC03g65810D,BnaA08g10990D
GO:0006275	regulation of DNA replication	Biological Process	127	3	1.51	0.19244	BnaCnng03610D,BnaC01g32380D,BnaA01g25510D
GO:0016053	organic acid biosynthetic process	Biological Process	981	15	11.66	0.19359	BnaC09g52550D,BnaA07g38540D,BnaC09g36370D,BnaCnng59540D,BnaA02g16020D,BnaC07g44840D,BnaC04g28590D,BnaA08g22970D,BnaA09g19570D,BnaC06g26190D,BnaA01g02930D,BnaA07g24860D,BnaC08g05690D,BnaC08g17520D,BnaA04g00700D
GO:0046394	carboxylic acid biosynthetic process	Biological Process	981	15	11.66	0.19359	BnaC09g52550D,BnaA07g38540D,BnaC09g36370D,BnaCnng59540D,BnaA02g16020D,BnaC07g44840D,BnaC04g28590D,BnaA08g22970D,BnaA09g19570D,BnaC06g26190D,BnaA01g02930D,BnaA07g24860D,BnaC08g05690D,BnaC08g17520D,BnaA04g00700D
GO:0001736	establishment of planar polarity	Biological Process	18	1	0.21	0.19364	BnaA08g02360D
GO:0008333	endosome to lysosome transport	Biological Process	18	1	0.21	0.19364	BnaC02g03290D
GO:0032958	inositol phosphate biosynthetic process	Biological Process	18	1	0.21	0.19364	BnaA10g23820D
GO:0070536	protein K63-linked deubiquitination	Biological Process	18	1	0.21	0.19364	BnaC04g56370D
GO:0019439	aromatic compound catabolic process	Biological Process	539	9	6.4	0.19456	BnaA06g11500D,BnaA09g35410D,BnaA03g50940D,BnaC09g52190D,BnaC07g44780D,BnaC04g30460D,BnaC08g37940D,BnaC08g37930D,BnaC08g26770D
GO:0044770	cell cycle phase transition	Biological Process	130	3	1.54	0.20152	BnaA06g13200D,BnaC05g14690D,BnaC08g36910D
GO:0001666	response to hypoxia	Biological Process	70	2	0.83	0.20223	BnaA02g01560D,BnaC02g04650D
GO:0001738	morphogenesis of a polarized epithelium	Biological Process	19	1	0.23	0.20322	BnaA08g02360D
GO:0009641	shade avoidance	Biological Process	19	1	0.23	0.20322	BnaC08g05690D
GO:0010496	intercellular transport	Biological Process	19	1	0.23	0.20322	BnaC08g13660D
GO:0032446	protein modification by small protein conjugation	Biological Process	699	11	8.31	0.21254	BnaA05g28120D,BnaAnng26330D,BnaC02g03290D,BnaA08g02360D,BnaC06g12460D,BnaA07g14550D,BnaC04g41320D,BnaC03g68550D,BnaA10g21890D,BnaA03g34270D,BnaA03g09400D
GO:0005986	sucrose biosynthetic process	Biological Process	20	1	0.24	0.2127	BnaC06g08810D
GO:0007164	establishment of tissue polarity	Biological Process	20	1	0.24	0.2127	BnaA08g02360D
GO:0009646	response to absence of light	Biological Process	20	1	0.24	0.2127	BnaC03g73200D
GO:0030307	positive regulation of cell growth	Biological Process	20	1	0.24	0.2127	BnaC05g31560D
GO:0043112	receptor metabolic process	Biological Process	20	1	0.24	0.2127	BnaA08g02360D
GO:1901361	organic cyclic compound catabolic process	Biological Process	553	9	6.57	0.21441	BnaA06g11500D,BnaA09g35410D,BnaA03g50940D,BnaC09g52190D,BnaC07g44780D,BnaC04g30460D,BnaC08g37940D,BnaC08g37930D,BnaC08g26770D
GO:0005985	sucrose metabolic process	Biological Process	73	2	0.87	0.21526	BnaAnng27860D,BnaC06g08810D
GO:0012501	programmed cell death	Biological Process	201	4	2.39	0.21768	BnaC03g59280D,BnaC03g58590D,BnaA02g01560D,BnaC02g04650D
GO:0061640	cytoskeleton-dependent cytokinesis	Biological Process	270	5	3.21	0.21941	BnaA01g27540D,BnaAnng06850D,BnaA03g39860D,BnaC09g05090D,BnaC03g32850D
GO:0070084	protein initiator methionine removal	Biological Process	21	1	0.25	0.22206	BnaC03g24720D
GO:0071108	protein K48-linked deubiquitination	Biological Process	21	1	0.25	0.22206	BnaC04g56370D
GO:0090376	seed trichome differentiation	Biological Process	21	1	0.25	0.22206	BnaA05g28120D
GO:0090378	seed trichome elongation	Biological Process	21	1	0.25	0.22206	BnaA05g28120D
GO:0071310	cellular response to organic substance	Biological Process	1238	18	14.71	0.22236	BnaA02g05220D,BnaA09g04280D,BnaC03g71460D,BnaC02g45660D,BnaC08g48340D,BnaC09g43860D,BnaA03g46050D,BnaC09g52190D,BnaA08g22180D,BnaA08g23150D,BnaC06g33640D,BnaC04g30460D,BnaA02g15990D,BnaC03g39170D,BnaA10g20060D,BnaA02g01560D,BnaC02g04650D,BnaC07g38370D
GO:0051052	regulation of DNA metabolic process	Biological Process	203	4	2.41	0.22268	BnaCnng03610D,BnaC01g32380D,BnaA01g25510D,BnaC08g36910D
GO:0036293	response to decreased oxygen levels	Biological Process	75	2	0.89	0.224	BnaA02g01560D,BnaC02g04650D
GO:0045786	negative regulation of cell cycle	Biological Process	139	3	1.65	0.22932	BnaA06g13200D,BnaC05g14690D,BnaC08g36910D
GO:0009094	L-phenylalanine biosynthetic process	Biological Process	22	1	0.26	0.23131	BnaC09g36370D
GO:0009612	response to mechanical stimulus	Biological Process	22	1	0.26	0.23131	BnaAnng06850D
GO:1902223	erythrose 4-phosphate/phosphoenolpyruvate family amino acid biosynthetic process	Biological Process	22	1	0.26	0.23131	BnaC09g36370D
GO:1902882	regulation of response to oxidative stress	Biological Process	22	1	0.26	0.23131	BnaC04g28590D
GO:0015748	organophosphate ester transport	Biological Process	77	2	0.91	0.23276	BnaA09g46440D,BnaC02g35530D
GO:0048278	vesicle docking	Biological Process	78	2	0.93	0.23714	BnaC04g28220D,BnaA03g06240D
GO:0007041	lysosomal transport	Biological Process	23	1	0.27	0.24045	BnaC02g03290D
GO:0009423	chorismate biosynthetic process	Biological Process	23	1	0.27	0.24045	BnaCnng59540D
GO:0034754	cellular hormone metabolic process	Biological Process	79	2	0.94	0.24154	BnaA02g08420D,BnaC08g05690D
GO:0000266	mitochondrial fission	Biological Process	24	1	0.29	0.24948	BnaA04g01330D
GO:1901002	positive regulation of response to salt stress	Biological Process	24	1	0.29	0.24948	BnaC04g30460D
GO:0006887	exocytosis	Biological Process	214	4	2.54	0.25069	BnaC05g04830D,BnaC04g28220D,BnaC02g10670D,BnaC02g10660D
GO:0006873	cellular ion homeostasis	Biological Process	215	4	2.55	0.25328	BnaC01g20480D,BnaA07g12410D,BnaA01g16700D,BnaA06g05490D
GO:0070482	response to oxygen levels	Biological Process	82	2	0.97	0.25473	BnaA02g01560D,BnaC02g04650D
GO:0005987	sucrose catabolic process	Biological Process	25	1	0.3	0.2584	BnaAnng27860D
GO:0006448	regulation of translational elongation	Biological Process	25	1	0.3	0.2584	BnaA06g19200D
GO:0032204	regulation of telomere maintenance	Biological Process	25	1	0.3	0.2584	BnaC08g36910D
GO:1902074	response to salt	Biological Process	25	1	0.3	0.2584	BnaC03g73200D
GO:0009789	positive regulation of abscisic acid-activated signaling pathway	Biological Process	83	2	0.99	0.25913	BnaC09g52190D,BnaC04g30460D
GO:0097237	cellular response to toxic substance	Biological Process	83	2	0.99	0.25913	BnaA02g01560D,BnaC02g04650D
GO:0055065	metal ion homeostasis	Biological Process	218	4	2.59	0.26106	BnaC01g20480D,BnaA07g12410D,BnaA01g16700D,BnaA06g05490D
GO:0006811	ion transport	Biological Process	890	13	10.58	0.26289	BnaA01g28840D,BnaC04g37620D,BnaA03g12520D,BnaA06g39500D,BnaCnng78440D,BnaA09g46440D,BnaC09g36040D,BnaA02g10720D,BnaCnng18280D,BnaC02g35530D,BnaAnng01020D,BnaC07g28710D,BnaA06g26400D
GO:0000910	cytokinesis	Biological Process	290	5	3.45	0.26328	BnaA01g27540D,BnaAnng06850D,BnaA03g39860D,BnaC09g05090D,BnaC03g32850D
GO:2000026	regulation of multicellular organismal development	Biological Process	588	9	6.99	0.26719	BnaC08g13660D,BnaC06g43540D,BnaC03g73200D,BnaC03g74600D,BnaA03g46050D,BnaA08g02360D,BnaC02g04560D,BnaC04g07880D,BnaC07g38370D
GO:0009095	aromatic amino acid family biosynthetic process, prephenate pathway	Biological Process	26	1	0.31	0.26722	BnaC09g36370D
GO:0009438	methylglyoxal metabolic process	Biological Process	26	1	0.31	0.26722	BnaC04g28590D
GO:0009682	induced systemic resistance	Biological Process	26	1	0.31	0.26722	BnaC08g05690D
GO:0051596	methylglyoxal catabolic process	Biological Process	26	1	0.31	0.26722	BnaC04g28590D
GO:0019725	cellular homeostasis	Biological Process	514	8	6.11	0.2692	BnaC01g20480D,BnaA08g04320D,BnaA07g12410D,BnaA07g33590D,BnaC06g38200D,BnaA01g16700D,BnaA06g05490D,BnaA06g04420D
GO:0044710	single-organism metabolic process	Biological Process	8356	105	99.29	0.2694	BnaA04g28590D,BnaA05g32880D,BnaA06g01540D,BnaC09g31570D,BnaA09g02240D,BnaC03g74050D,BnaA08g24480D,BnaC03g77460D,BnaA08g13020D,BnaC06g25020D,BnaC07g48780D,BnaAnng39300D,BnaCnng33750D,BnaC09g52550D,BnaA07g38540D,BnaA02g26140D,BnaC05g23260D,BnaCnng03610D,BnaC03g71620D,BnaA06g11500D,BnaA06g13200D,BnaC09g36370D,BnaA09g35410D,BnaC01g32380D,BnaC07g48010D,BnaC06g26260D,BnaA02g34070D,BnaA02g34000D,BnaC01g…
GO:0009225	nucleotide-sugar metabolic process	Biological Process	86	2	1.02	0.27234	BnaC05g13120D,BnaC03g32850D
GO:0006089	lactate metabolic process	Biological Process	27	1	0.32	0.27593	BnaC04g28590D
GO:1900426	positive regulation of defense response to bacterium	Biological Process	27	1	0.32	0.27593	BnaC04g30460D
GO:0006629	lipid metabolic process	Biological Process	1765	24	20.97	0.27666	BnaA05g32880D,BnaC09g31570D,BnaC07g48780D,BnaAnng39300D,BnaA07g38540D,BnaC05g23260D,BnaC03g71620D,BnaAnng26220D,BnaC09g24190D,BnaA09g18500D,BnaCnng12090D,BnaA02g16020D,BnaC06g00050D,BnaC08g23660D,BnaC06g26190D,BnaA10g05120D,BnaA07g24860D,BnaA09g32860D,BnaA03g05120D,BnaA03g05130D,BnaC02g21040D,BnaC03g06660D,BnaC09g04510D,BnaA10g13850D
GO:0009733	response to auxin	Biological Process	747	11	8.88	0.2771	BnaC01g19450D,BnaA03g46050D,BnaA10g06890D,BnaC06g00050D,BnaA03g45460D,BnaA01g00580D,BnaA10g05120D,BnaC03g39170D,BnaA01g12340D,BnaC07g37400D,BnaC07g38370D
GO:1901421	positive regulation of response to alcohol	Biological Process	88	2	1.05	0.28114	BnaC09g52190D,BnaC04g30460D
GO:0000103	sulfate assimilation	Biological Process	28	1	0.33	0.28455	BnaC01g22950D
GO:0006513	protein monoubiquitination	Biological Process	28	1	0.33	0.28455	BnaC02g03290D
GO:0009268	response to pH	Biological Process	28	1	0.33	0.28455	BnaA08g22180D
GO:0009313	oligosaccharide catabolic process	Biological Process	28	1	0.33	0.28455	BnaAnng27860D
GO:0042762	regulation of sulfur metabolic process	Biological Process	28	1	0.33	0.28455	BnaC07g26800D
GO:0046352	disaccharide catabolic process	Biological Process	28	1	0.33	0.28455	BnaAnng27860D
GO:1900376	regulation of secondary metabolite biosynthetic process	Biological Process	28	1	0.33	0.28455	BnaC07g26800D
GO:2001251	negative regulation of chromosome organization	Biological Process	28	1	0.33	0.28455	BnaC08g36910D
GO:0010817	regulation of hormone levels	Biological Process	228	4	2.71	0.28731	BnaA02g08420D,BnaC03g59280D,BnaC03g58590D,BnaC08g05690D
GO:0009266	response to temperature stimulus	Biological Process	451	7	5.36	0.29066	BnaC03g73200D,BnaA09g27780D,BnaA03g46050D,BnaC03g58080D,BnaC07g11700D,BnaA03g03740D,BnaC07g38370D
GO:0051239	regulation of multicellular organismal process	Biological Process	681	10	8.09	0.29294	BnaC08g13660D,BnaC06g43540D,BnaC03g73200D,BnaC03g74600D,BnaC05g31560D,BnaA03g46050D,BnaA08g02360D,BnaC02g04560D,BnaC04g07880D,BnaC07g38370D
GO:0015976	carbon utilization	Biological Process	29	1	0.34	0.29305	BnaCnng45230D
GO:0042435	indole-containing compound biosynthetic process	Biological Process	29	1	0.34	0.29305	BnaC08g05690D
GO:0072583	clathrin-mediated endocytosis	Biological Process	29	1	0.34	0.29305	BnaA09g43610D
GO:0009845	seed germination	Biological Process	159	3	1.89	0.29313	BnaA03g46050D,BnaC02g04560D,BnaC07g38370D
GO:0006906	vesicle fusion	Biological Process	91	2	1.08	0.29433	BnaC04g28220D,BnaA03g06240D
GO:0009409	response to cold	Biological Process	231	4	2.74	0.29526	BnaC03g73200D,BnaA09g27780D,BnaC03g58080D,BnaC07g11700D
GO:0042592	homeostatic process	Biological Process	838	12	9.96	0.29613	BnaC01g20480D,BnaA06g13200D,BnaA08g04320D,BnaC05g14690D,BnaA07g12410D,BnaA01g00580D,BnaC08g36910D,BnaA07g33590D,BnaC06g38200D,BnaA01g16700D,BnaA06g05490D,BnaA06g04420D
GO:1901615	organic hydroxy compound metabolic process	Biological Process	381	6	4.53	0.30075	BnaA02g34000D,BnaC03g59280D,BnaC03g58590D,BnaC04g28590D,BnaA10g05120D,BnaA10g23820D
GO:0010038	response to metal ion	Biological Process	307	5	3.65	0.302	BnaC01g39170D,BnaC05g19610D,BnaC04g47640D,BnaC04g28590D,BnaC04g07880D
GO:0008219	cell death	Biological Process	235	4	2.79	0.30591	BnaC03g59280D,BnaC03g58590D,BnaA02g01560D,BnaC02g04650D
GO:0016265	death	Biological Process	235	4	2.79	0.30591	BnaC03g59280D,BnaC03g58590D,BnaA02g01560D,BnaC02g04650D
GO:0090351	seedling development	Biological Process	163	3	1.94	0.30607	BnaA03g46050D,BnaC02g04560D,BnaC07g38370D
GO:0044550	secondary metabolite biosynthetic process	Biological Process	94	2	1.12	0.30748	BnaC08g05690D,BnaC07g26800D
GO:0032940	secretion by cell	Biological Process	236	4	2.8	0.30857	BnaC05g04830D,BnaC04g28220D,BnaC02g10670D,BnaC02g10660D
GO:0009850	auxin metabolic process	Biological Process	31	1	0.37	0.30977	BnaC08g05690D
GO:0090090	negative regulation of canonical Wnt signaling pathway	Biological Process	31	1	0.37	0.30977	BnaA08g02360D
GO:1900055	regulation of leaf senescence	Biological Process	31	1	0.37	0.30977	BnaC03g73200D
GO:0048544	recognition of pollen	Biological Process	311	5	3.7	0.31125	BnaC05g23360D,BnaC01g41150D,BnaC03g72660D,BnaC06g27230D,BnaA06g07000D
GO:0007034	vacuolar transport	Biological Process	165	3	1.96	0.31256	BnaC02g03290D,BnaA09g48570D,BnaC02g21740D
GO:1901607	alpha-amino acid biosynthetic process	Biological Process	464	7	5.51	0.31505	BnaC09g36370D,BnaC07g44840D,BnaA08g22970D,BnaA01g02930D,BnaC08g05690D,BnaC08g17520D,BnaA04g00700D
GO:0000723	telomere maintenance	Biological Process	166	3	1.97	0.3158	BnaA06g13200D,BnaC05g14690D,BnaC08g36910D
GO:0009113	purine nucleobase biosynthetic process	Biological Process	32	1	0.38	0.31798	BnaCnng33750D
GO:0042538	hyperosmotic salinity response	Biological Process	32	1	0.38	0.31798	BnaC01g33270D
GO:0042127	regulation of cell proliferation	Biological Process	97	2	1.15	0.32058	BnaA09g45380D,BnaC08g39210D
GO:0032200	telomere organization	Biological Process	168	3	2	0.32229	BnaA06g13200D,BnaC05g14690D,BnaC08g36910D
GO:0008037	cell recognition	Biological Process	316	5	3.75	0.32286	BnaC05g23360D,BnaC01g41150D,BnaC03g72660D,BnaC06g27230D,BnaA06g07000D
GO:0009875	pollen-pistil interaction	Biological Process	317	5	3.77	0.32519	BnaC05g23360D,BnaC01g41150D,BnaC03g72660D,BnaC06g27230D,BnaA06g07000D
GO:0010162	seed dormancy process	Biological Process	33	1	0.39	0.32609	BnaC02g04560D
GO:0022611	dormancy process	Biological Process	33	1	0.39	0.32609	BnaC02g04560D
GO:0030178	negative regulation of Wnt signaling pathway	Biological Process	33	1	0.39	0.32609	BnaA08g02360D
GO:0060070	canonical Wnt signaling pathway	Biological Process	33	1	0.39	0.32609	BnaA08g02360D
GO:0060828	regulation of canonical Wnt signaling pathway	Biological Process	33	1	0.39	0.32609	BnaA08g02360D
GO:0006541	glutamine metabolic process	Biological Process	99	2	1.18	0.32928	BnaC03g77460D,BnaA08g13020D
GO:0043101	purine-containing compound salvage	Biological Process	34	1	0.4	0.33411	BnaCnng33750D
GO:0044801	single-organism membrane fusion	Biological Process	101	2	1.2	0.33795	BnaC04g28220D,BnaA03g06240D
GO:0060249	anatomical structure homeostasis	Biological Process	173	3	2.06	0.3385	BnaA06g13200D,BnaC05g14690D,BnaC08g36910D
GO:0006898	receptor-mediated endocytosis	Biological Process	35	1	0.42	0.34203	BnaA09g43610D
GO:0030111	regulation of Wnt signaling pathway	Biological Process	35	1	0.42	0.34203	BnaA08g02360D
GO:0046185	aldehyde catabolic process	Biological Process	35	1	0.42	0.34203	BnaC04g28590D
GO:0055080	cation homeostasis	Biological Process	251	4	2.98	0.34879	BnaC01g20480D,BnaA07g12410D,BnaA01g16700D,BnaA06g05490D
GO:0055082	cellular chemical homeostasis	Biological Process	251	4	2.98	0.34879	BnaC01g20480D,BnaA07g12410D,BnaA01g16700D,BnaA06g05490D
GO:0016055	Wnt signaling pathway	Biological Process	36	1	0.43	0.34985	BnaA08g02360D
GO:0070940	dephosphorylation of RNA polymerase II C-terminal domain	Biological Process	36	1	0.43	0.34985	BnaA05g20480D
GO:0046903	secretion	Biological Process	252	4	2.99	0.35148	BnaC05g04830D,BnaC04g28220D,BnaC02g10670D,BnaC02g10660D
GO:0045454	cell redox homeostasis	Biological Process	253	4	3.01	0.35417	BnaA08g04320D,BnaA07g33590D,BnaC06g38200D,BnaA06g04420D
GO:0030244	cellulose biosynthetic process	Biological Process	105	2	1.25	0.35519	BnaA03g39860D,BnaA05g13560D
GO:0048584	positive regulation of response to stimulus	Biological Process	330	5	3.92	0.35558	BnaC09g52190D,BnaC04g28590D,BnaC04g30460D,BnaA02g01560D,BnaC02g04650D
GO:0017148	negative regulation of translation	Biological Process	37	1	0.44	0.35759	BnaA06g19200D
GO:0048581	negative regulation of post-embryonic development	Biological Process	107	2	1.27	0.36374	BnaA03g46050D,BnaC07g38370D
GO:0010252	auxin homeostasis	Biological Process	38	1	0.45	0.36523	BnaA01g00580D
GO:0046173	polyol biosynthetic process	Biological Process	38	1	0.45	0.36523	BnaA10g23820D
GO:0046417	chorismate metabolic process	Biological Process	38	1	0.45	0.36523	BnaCnng59540D
GO:0043547	positive regulation of GTPase activity	Biological Process	110	2	1.31	0.3765	BnaC09g52190D,BnaC04g30460D
GO:0016050	vesicle organization	Biological Process	186	3	2.21	0.38048	BnaA09g43610D,BnaC04g28220D,BnaA03g06240D
GO:0008652	cellular amino acid biosynthetic process	Biological Process	580	8	6.89	0.3849	BnaC09g36370D,BnaCnng59540D,BnaC07g44840D,BnaA08g22970D,BnaA01g02930D,BnaC08g05690D,BnaC08g17520D,BnaA04g00700D
GO:0046777	protein autophosphorylation	Biological Process	112	2	1.33	0.38494	BnaA04g08970D,BnaA03g14760D
GO:0002239	response to oomycetes	Biological Process	41	1	0.49	0.38762	BnaCnng01370D
GO:0043650	dicarboxylic acid biosynthetic process	Biological Process	41	1	0.49	0.38762	BnaCnng59540D
GO:0070647	protein modification by small protein conjugation or removal	Biological Process	904	12	10.74	0.38928	BnaA05g28120D,BnaC04g56370D,BnaAnng26330D,BnaC02g03290D,BnaA08g02360D,BnaC06g12460D,BnaA07g14550D,BnaC04g41320D,BnaC03g68550D,BnaA10g21890D,BnaA03g34270D,BnaA03g09400D
GO:0046916	cellular transition metal ion homeostasis	Biological Process	114	2	1.35	0.39334	BnaC01g20480D,BnaA01g16700D
GO:0002833	positive regulation of response to biotic stimulus	Biological Process	42	1	0.5	0.3949	BnaC04g30460D
GO:0006536	glutamate metabolic process	Biological Process	42	1	0.5	0.3949	BnaA02g26140D
GO:0006558	L-phenylalanine metabolic process	Biological Process	42	1	0.5	0.3949	BnaC09g36370D
GO:0042631	cellular response to water deprivation	Biological Process	42	1	0.5	0.3949	BnaC03g73200D
GO:0051053	negative regulation of DNA metabolic process	Biological Process	42	1	0.5	0.3949	BnaC08g36910D
GO:0071462	cellular response to water stimulus	Biological Process	42	1	0.5	0.3949	BnaC03g73200D
GO:1902221	erythrose 4-phosphate/phosphoenolpyruvate family amino acid metabolic process	Biological Process	42	1	0.5	0.3949	BnaC09g36370D
GO:1902532	negative regulation of intracellular signal transduction	Biological Process	42	1	0.5	0.3949	BnaC02g03290D
GO:0022406	membrane docking	Biological Process	116	2	1.38	0.40168	BnaC04g28220D,BnaA03g06240D
GO:0033124	regulation of GTP catabolic process	Biological Process	116	2	1.38	0.40168	BnaC09g52190D,BnaC04g30460D
GO:0043087	regulation of GTPase activity	Biological Process	116	2	1.38	0.40168	BnaC09g52190D,BnaC04g30460D
GO:0048284	organelle fusion	Biological Process	116	2	1.38	0.40168	BnaC04g28220D,BnaA03g06240D
GO:0010114	response to red light	Biological Process	43	1	0.51	0.4021	BnaC08g05690D
GO:0071248	cellular response to metal ion	Biological Process	43	1	0.51	0.4021	BnaC04g07880D
GO:0048589	developmental growth	Biological Process	350	5	4.16	0.4025	BnaA05g28120D,BnaA09g27780D,BnaC05g31560D,BnaC03g58080D,BnaC07g11700D
GO:0006184	GTP catabolic process	Biological Process	117	2	1.39	0.40583	BnaC09g52190D,BnaC04g30460D
GO:1901069	guanosine-containing compound catabolic process	Biological Process	117	2	1.39	0.40583	BnaC09g52190D,BnaC04g30460D
GO:0006144	purine nucleobase metabolic process	Biological Process	44	1	0.52	0.40921	BnaCnng33750D
GO:0032103	positive regulation of response to external stimulus	Biological Process	44	1	0.52	0.40921	BnaC04g30460D
GO:0051726	regulation of cell cycle	Biological Process	433	6	5.15	0.40978	BnaCnng03610D,BnaA06g13200D,BnaC01g32380D,BnaA01g25510D,BnaC05g14690D,BnaC08g36910D
GO:0000272	polysaccharide catabolic process	Biological Process	434	6	5.16	0.41189	BnaA08g05660D,BnaAnng20820D,BnaA06g17630D,BnaC09g01450D,BnaA09g33470D,BnaA02g00180D
GO:2000027	regulation of organ morphogenesis	Biological Process	45	1	0.53	0.41624	BnaA08g02360D
GO:0050793	regulation of developmental process	Biological Process	762	10	9.05	0.41986	BnaC08g13660D,BnaC06g43540D,BnaC03g73200D,BnaC03g74600D,BnaC05g31560D,BnaA03g46050D,BnaA08g02360D,BnaC02g04560D,BnaC04g07880D,BnaC07g38370D
GO:0007346	regulation of mitotic cell cycle	Biological Process	199	3	2.36	0.42187	BnaA06g13200D,BnaC05g14690D,BnaC08g36910D
GO:0034762	regulation of transmembrane transport	Biological Process	46	1	0.55	0.42319	BnaC04g37620D
GO:0034765	regulation of ion transmembrane transport	Biological Process	46	1	0.55	0.42319	BnaC04g37620D
GO:0043902	positive regulation of multi-organism process	Biological Process	46	1	0.55	0.42319	BnaC04g30460D
GO:1901000	regulation of response to salt stress	Biological Process	46	1	0.55	0.42319	BnaC04g30460D
GO:0044283	small molecule biosynthetic process	Biological Process	1257	16	14.94	0.42517	BnaC09g52550D,BnaA07g38540D,BnaC09g36370D,BnaCnng59540D,BnaA02g16020D,BnaC07g44840D,BnaC04g28590D,BnaA08g22970D,BnaA09g19570D,BnaC06g26190D,BnaA01g02930D,BnaA07g24860D,BnaC08g05690D,BnaA10g23820D,BnaC08g17520D,BnaA04g00700D
GO:0010675	regulation of cellular carbohydrate metabolic process	Biological Process	48	1	0.57	0.43683	BnaC07g26800D
GO:0006465	signal peptide processing	Biological Process	49	1	0.58	0.44354	BnaAnng32770D
GO:0006535	cysteine biosynthetic process from serine	Biological Process	49	1	0.58	0.44354	BnaA04g00700D
GO:0032844	regulation of homeostatic process	Biological Process	49	1	0.58	0.44354	BnaC08g36910D
GO:0043255	regulation of carbohydrate biosynthetic process	Biological Process	49	1	0.58	0.44354	BnaC07g26800D
GO:0048598	embryonic morphogenesis	Biological Process	49	1	0.58	0.44354	BnaC04g56370D
GO:0010119	regulation of stomatal movement	Biological Process	50	1	0.59	0.45016	BnaC01g05180D
GO:0030811	regulation of nucleotide catabolic process	Biological Process	128	2	1.52	0.45053	BnaC09g52190D,BnaC04g30460D
GO:0033121	regulation of purine nucleotide catabolic process	Biological Process	128	2	1.52	0.45053	BnaC09g52190D,BnaC04g30460D
GO:0006633	fatty acid biosynthetic process	Biological Process	290	4	3.45	0.45265	BnaA07g38540D,BnaA02g16020D,BnaC06g26190D,BnaA07g24860D
GO:0009146	purine nucleoside triphosphate catabolic process	Biological Process	129	2	1.53	0.45449	BnaC09g52190D,BnaC04g30460D
GO:0009203	ribonucleoside triphosphate catabolic process	Biological Process	129	2	1.53	0.45449	BnaC09g52190D,BnaC04g30460D
GO:0009207	purine ribonucleoside triphosphate catabolic process	Biological Process	129	2	1.53	0.45449	BnaC09g52190D,BnaC04g30460D
GO:0019344	cysteine biosynthetic process	Biological Process	51	1	0.61	0.4567	BnaA04g00700D
GO:0006195	purine nucleotide catabolic process	Biological Process	130	2	1.54	0.45845	BnaC09g52190D,BnaC04g30460D
GO:0009154	purine ribonucleotide catabolic process	Biological Process	130	2	1.54	0.45845	BnaC09g52190D,BnaC04g30460D
GO:0009261	ribonucleotide catabolic process	Biological Process	130	2	1.54	0.45845	BnaC09g52190D,BnaC04g30460D
GO:0045490	pectin catabolic process	Biological Process	293	4	3.48	0.46046	BnaAnng20820D,BnaC09g01450D,BnaA09g33470D,BnaA02g00180D
GO:0050801	ion homeostasis	Biological Process	293	4	3.48	0.46046	BnaC01g20480D,BnaA07g12410D,BnaA01g16700D,BnaA06g05490D
GO:0009118	regulation of nucleoside metabolic process	Biological Process	131	2	1.56	0.46238	BnaC09g52190D,BnaC04g30460D
GO:0006486	protein glycosylation	Biological Process	376	5	4.47	0.4628	BnaA08g24480D,BnaC06g26260D,BnaC03g56970D,BnaA10g03200D,BnaA06g22090D
GO:0043413	macromolecule glycosylation	Biological Process	376	5	4.47	0.4628	BnaA08g24480D,BnaC06g26260D,BnaC03g56970D,BnaA10g03200D,BnaA06g22090D
GO:0048580	regulation of post-embryonic development	Biological Process	376	5	4.47	0.4628	BnaC06g43540D,BnaC03g73200D,BnaA03g46050D,BnaC02g04560D,BnaC07g38370D
GO:0030042	actin filament depolymerization	Biological Process	52	1	0.62	0.46317	BnaA02g10950D
GO:0009101	glycoprotein biosynthetic process	Biological Process	377	5	4.48	0.46509	BnaA08g24480D,BnaC06g26260D,BnaC03g56970D,BnaA10g03200D,BnaA06g22090D
GO:0017144	drug metabolic process	Biological Process	132	2	1.57	0.4663	BnaA02g01560D,BnaC02g04650D
GO:0046130	purine ribonucleoside catabolic process	Biological Process	132	2	1.57	0.4663	BnaC09g52190D,BnaC04g30460D
GO:0006140	regulation of nucleotide metabolic process	Biological Process	133	2	1.58	0.47021	BnaC09g52190D,BnaC04g30460D
GO:1900542	regulation of purine nucleotide metabolic process	Biological Process	133	2	1.58	0.47021	BnaC09g52190D,BnaC04g30460D
GO:0009100	glycoprotein metabolic process	Biological Process	380	5	4.52	0.47194	BnaA08g24480D,BnaC06g26260D,BnaC03g56970D,BnaA10g03200D,BnaA06g22090D
GO:0009813	flavonoid biosynthetic process	Biological Process	54	1	0.64	0.47587	BnaC08g43240D
GO:0048268	clathrin coat assembly	Biological Process	54	1	0.64	0.47587	BnaA09g43610D
GO:0006261	DNA-dependent DNA replication	Biological Process	217	3	2.58	0.4775	BnaCnng03610D,BnaC01g32380D,BnaA01g25510D
GO:0009143	nucleoside triphosphate catabolic process	Biological Process	135	2	1.6	0.47796	BnaC09g52190D,BnaC04g30460D
GO:0051345	positive regulation of hydrolase activity	Biological Process	135	2	1.6	0.47796	BnaC09g52190D,BnaC04g30460D
GO:0044093	positive regulation of molecular function	Biological Process	300	4	3.56	0.47853	BnaC09g52190D,BnaC04g30460D,BnaA04g02730D,BnaC08g27590D
GO:0044270	cellular nitrogen compound catabolic process	Biological Process	466	6	5.54	0.47864	BnaA09g35410D,BnaA03g50940D,BnaC09g52190D,BnaC07g44780D,BnaC04g30460D,BnaC08g26770D
GO:0046039	GTP metabolic process	Biological Process	136	2	1.62	0.48181	BnaC09g52190D,BnaC04g30460D
GO:0055076	transition metal ion homeostasis	Biological Process	136	2	1.62	0.48181	BnaC01g20480D,BnaA01g16700D
GO:0046620	regulation of organ growth	Biological Process	55	1	0.65	0.48211	BnaC05g31560D
GO:0070085	glycosylation	Biological Process	385	5	4.57	0.48329	BnaA08g24480D,BnaC06g26260D,BnaC03g56970D,BnaA10g03200D,BnaA06g22090D
GO:0046700	heterocycle catabolic process	Biological Process	470	6	5.58	0.48684	BnaA09g35410D,BnaA03g50940D,BnaC09g52190D,BnaC07g44780D,BnaC04g30460D,BnaC08g26770D
GO:0031668	cellular response to extracellular stimulus	Biological Process	304	4	3.61	0.48875	BnaC03g73200D,BnaC03g36340D,BnaC03g36350D,BnaC07g26800D
GO:0022402	cell cycle process	Biological Process	891	11	10.59	0.49142	BnaCnng03610D,BnaA06g13200D,BnaC01g32380D,BnaA01g27540D,BnaA01g25510D,BnaC05g14690D,BnaAnng06850D,BnaA03g39860D,BnaC08g36910D,BnaC09g05090D,BnaC03g32850D
GO:0006152	purine nucleoside catabolic process	Biological Process	139	2	1.65	0.49326	BnaC09g52190D,BnaC04g30460D
GO:0010431	seed maturation	Biological Process	57	1	0.68	0.49436	BnaC02g04560D
GO:2000024	regulation of leaf development	Biological Process	57	1	0.68	0.49436	BnaC03g73200D
GO:0042454	ribonucleoside catabolic process	Biological Process	140	2	1.66	0.49703	BnaC09g52190D,BnaC04g30460D
GO:0000041	transition metal ion transport	Biological Process	58	1	0.69	0.50038	BnaA01g28840D
GO:0047484	regulation of response to osmotic stress	Biological Process	58	1	0.69	0.50038	BnaC04g30460D
GO:0009164	nucleoside catabolic process	Biological Process	141	2	1.68	0.5008	BnaC09g52190D,BnaC04g30460D
GO:0051274	beta-glucan biosynthetic process	Biological Process	141	2	1.68	0.5008	BnaA03g39860D,BnaA05g13560D
GO:0016311	dephosphorylation	Biological Process	309	4	3.67	0.50141	BnaA02g34000D,BnaA05g20480D,BnaC06g00050D,BnaA10g05120D
GO:0033554	cellular response to stress	Biological Process	1657	20	19.69	0.50388	BnaA09g02240D,BnaC03g73200D,BnaA06g13200D,BnaA02g34070D,BnaCnng48990D,BnaC03g59280D,BnaC03g58590D,BnaC05g14690D,BnaAnng32690D,BnaC04g28590D,BnaC09g50000D,BnaC03g28220D,BnaC08g05690D,BnaC09g08690D,BnaC08g36910D,BnaA01g20660D,BnaC07g26800D,BnaA02g01560D,BnaC02g04650D,BnaA06g04420D
GO:0009166	nucleotide catabolic process	Biological Process	142	2	1.69	0.50454	BnaC09g52190D,BnaC04g30460D
GO:0006614	SRP-dependent cotranslational protein targeting to membrane	Biological Process	59	1	0.7	0.50633	BnaA06g19200D
GO:0043484	regulation of RNA splicing	Biological Process	59	1	0.7	0.50633	BnaC03g74600D
GO:0009057	macromolecule catabolic process	Biological Process	1913	23	22.73	0.5075	BnaA08g05660D,BnaC04g53030D,BnaC09g51720D,BnaA04g25220D,BnaAnng20820D,BnaA03g46050D,BnaA09g15440D,BnaC05g40680D,BnaC03g24290D,BnaC03g24360D,BnaC04g22530D,BnaA08g02360D,BnaA06g17630D,BnaC09g01450D,BnaC03g37570D,BnaC03g37600D,BnaA03g32280D,BnaCnng01370D,BnaA09g33470D,BnaA03g20340D,BnaA03g20290D,BnaA02g00180D,BnaC07g38370D
GO:1901292	nucleoside phosphate catabolic process	Biological Process	144	2	1.71	0.51197	BnaC09g52190D,BnaC04g30460D
GO:0006414	translational elongation	Biological Process	60	1	0.71	0.5122	BnaA06g19200D
GO:0009812	flavonoid metabolic process	Biological Process	61	1	0.72	0.51801	BnaC08g43240D
GO:0043455	regulation of secondary metabolic process	Biological Process	61	1	0.72	0.51801	BnaC07g26800D
GO:0072523	purine-containing compound catabolic process	Biological Process	146	2	1.73	0.51933	BnaC09g52190D,BnaC04g30460D
GO:0006613	cotranslational protein targeting to membrane	Biological Process	62	1	0.74	0.52375	BnaA06g19200D
GO:0035265	organ growth	Biological Process	62	1	0.74	0.52375	BnaC05g31560D
GO:0051261	protein depolymerization	Biological Process	62	1	0.74	0.52375	BnaA02g10950D
GO:0070592	cell wall polysaccharide biosynthetic process	Biological Process	62	1	0.74	0.52375	BnaA03g39860D
GO:0009408	response to heat	Biological Process	233	3	2.77	0.52478	BnaA03g46050D,BnaA03g03740D,BnaC07g38370D
GO:0016052	carbohydrate catabolic process	Biological Process	661	8	7.85	0.52846	BnaA08g05660D,BnaAnng20820D,BnaA06g39290D,BnaAnng27860D,BnaA06g17630D,BnaC09g01450D,BnaA09g33470D,BnaA02g00180D
GO:0044038	cell wall macromolecule biosynthetic process	Biological Process	63	1	0.75	0.52942	BnaA03g39860D
GO:0070589	cellular component macromolecule biosynthetic process	Biological Process	63	1	0.75	0.52942	BnaA03g39860D
GO:0071241	cellular response to inorganic substance	Biological Process	63	1	0.75	0.52942	BnaC04g07880D
GO:0048878	chemical homeostasis	Biological Process	406	5	4.82	0.52996	BnaC01g20480D,BnaA07g12410D,BnaA01g00580D,BnaA01g16700D,BnaA06g05490D
GO:0005984	disaccharide metabolic process	Biological Process	149	2	1.77	0.53023	BnaAnng27860D,BnaC06g08810D
GO:0044272	sulfur compound biosynthetic process	Biological Process	238	3	2.83	0.53907	BnaC08g05690D,BnaC07g26800D,BnaA04g00700D
GO:0006623	protein targeting to vacuole	Biological Process	65	1	0.77	0.54056	BnaA09g48570D
GO:0072665	protein localization to vacuole	Biological Process	65	1	0.77	0.54056	BnaA09g48570D
GO:0072666	establishment of protein localization to vacuole	Biological Process	65	1	0.77	0.54056	BnaA09g48570D
GO:0071496	cellular response to external stimulus	Biological Process	326	4	3.87	0.54338	BnaC03g73200D,BnaC03g36340D,BnaC03g36350D,BnaC07g26800D
GO:0051716	cellular response to stimulus	Biological Process	4406	52	52.35	0.54375	BnaC09g12650D,BnaA02g05220D,BnaCnng20380D,BnaA09g04280D,BnaA09g02240D,BnaC03g71460D,BnaC02g45660D,BnaC01g42890D,BnaC03g73200D,BnaC08g48340D,BnaC09g43860D,BnaA06g13200D,BnaA05g31730D,BnaA02g34070D,BnaA03g46050D,BnaCnng48990D,BnaA09g11190D,BnaC03g59280D,BnaC03g58590D,BnaA09g13280D,BnaC05g14690D,BnaC02g03290D,BnaA08g02360D,BnaAnng32690D,BnaC09g52190D,BnaC04g28590D,BnaA08g22180D,BnaA08g23150D,BnaC06g…
GO:0031047	gene silencing by RNA	Biological Process	154	2	1.83	0.54802	BnaA07g13430D,BnaC04g16450D
GO:1901068	guanosine-containing compound metabolic process	Biological Process	154	2	1.83	0.54802	BnaC09g52190D,BnaC04g30460D
GO:2000113	negative regulation of cellular macromolecule biosynthetic process	Biological Process	415	5	4.93	0.54938	BnaA09g27780D,BnaC03g58080D,BnaA06g19200D,BnaC01g33270D,BnaC07g11700D
GO:0043067	regulation of programmed cell death	Biological Process	155	2	1.84	0.55152	BnaA02g01560D,BnaC02g04650D
GO:0007154	cell communication	Biological Process	3405	40	40.46	0.5553	BnaC09g12650D,BnaA02g05220D,BnaCnng20380D,BnaA09g04280D,BnaC03g71460D,BnaC02g45660D,BnaC01g42890D,BnaC03g73200D,BnaC08g48340D,BnaC05g23360D,BnaC09g43860D,BnaC01g41150D,BnaA05g31730D,BnaA03g46050D,BnaA09g11190D,BnaC03g72660D,BnaC06g27230D,BnaA09g13280D,BnaC02g03290D,BnaA08g02360D,BnaC09g52190D,BnaA08g22180D,BnaA08g23150D,BnaC06g33640D,BnaA06g07000D,BnaA06g18440D,BnaC03g36340D,BnaC03g36350D,BnaC04g…
GO:0009787	regulation of abscisic acid-activated signaling pathway	Biological Process	158	2	1.88	0.56191	BnaC09g52190D,BnaC04g30460D
GO:0006901	vesicle coating	Biological Process	69	1	0.82	0.56205	BnaA09g43610D
GO:0051865	protein autoubiquitination	Biological Process	69	1	0.82	0.56205	BnaC04g41320D
GO:0030258	lipid modification	Biological Process	160	2	1.9	0.56873	BnaC06g00050D,BnaA10g05120D
GO:0071214	cellular response to abiotic stimulus	Biological Process	161	2	1.91	0.57212	BnaC03g73200D,BnaA08g22180D
GO:0006644	phospholipid metabolic process	Biological Process	426	5	5.06	0.57259	BnaA05g32880D,BnaC07g48780D,BnaA09g18500D,BnaC06g00050D,BnaA10g05120D
GO:0006109	regulation of carbohydrate metabolic process	Biological Process	72	1	0.86	0.57751	BnaC07g26800D
GO:0006098	pentose-phosphate shunt	Biological Process	73	1	0.87	0.58254	BnaA06g39290D
GO:0009690	cytokinin metabolic process	Biological Process	73	1	0.87	0.58254	BnaA02g08420D
GO:0006740	NADPH regeneration	Biological Process	74	1	0.88	0.58751	BnaA06g39290D
GO:2000028	regulation of photoperiodism, flowering	Biological Process	74	1	0.88	0.58751	BnaC03g73200D
GO:0001522	pseudouridine synthesis	Biological Process	75	1	0.89	0.59242	BnaA07g00340D
GO:0031669	cellular response to nutrient levels	Biological Process	258	3	3.07	0.59367	BnaC03g36340D,BnaC03g36350D,BnaC07g26800D
GO:0044242	cellular lipid catabolic process	Biological Process	76	1	0.9	0.59728	BnaA05g32880D
GO:0045047	protein targeting to ER	Biological Process	76	1	0.9	0.59728	BnaA06g19200D
GO:0045927	positive regulation of growth	Biological Process	76	1	0.9	0.59728	BnaC05g31560D
GO:0046112	nucleobase biosynthetic process	Biological Process	76	1	0.9	0.59728	BnaCnng33750D
GO:0072599	establishment of protein localization to endoplasmic reticulum	Biological Process	76	1	0.9	0.59728	BnaA06g19200D
GO:1901419	regulation of response to alcohol	Biological Process	169	2	2.01	0.59851	BnaC09g52190D,BnaC04g30460D
GO:0051241	negative regulation of multicellular organismal process	Biological Process	170	2	2.02	0.60172	BnaA03g46050D,BnaC07g38370D
GO:0006730	one-carbon metabolic process	Biological Process	77	1	0.91	0.60207	BnaC03g74050D
GO:0006534	cysteine metabolic process	Biological Process	78	1	0.93	0.60681	BnaA04g00700D
GO:0009968	negative regulation of signal transduction	Biological Process	172	2	2.04	0.60808	BnaC02g03290D,BnaA08g02360D
GO:0009856	pollination	Biological Process	444	5	5.28	0.60918	BnaC05g23360D,BnaC01g41150D,BnaC03g72660D,BnaC06g27230D,BnaA06g07000D
GO:0006007	glucose catabolic process	Biological Process	79	1	0.94	0.6115	BnaA06g39290D
GO:0042545	cell wall modification	Biological Process	265	3	3.15	0.61176	BnaAnng20820D,BnaC08g05690D,BnaA02g00180D
GO:0006631	fatty acid metabolic process	Biological Process	357	4	4.24	0.61492	BnaA07g38540D,BnaA02g16020D,BnaC06g26190D,BnaA07g24860D
GO:0000911	cytokinesis by cell plate formation	Biological Process	80	1	0.95	0.61612	BnaAnng06850D
GO:0010118	stomatal movement	Biological Process	80	1	0.95	0.61612	BnaC01g05180D
GO:0009060	aerobic respiration	Biological Process	176	2	2.09	0.62058	BnaC07g48010D,BnaA07g01850D
GO:0071695	anatomical structure maturation	Biological Process	81	1	0.96	0.6207	BnaC02g04560D
GO:0007186	G-protein coupled receptor signaling pathway	Biological Process	82	1	0.97	0.62522	BnaC02g03290D
GO:1902410	mitotic cytokinetic process	Biological Process	82	1	0.97	0.62522	BnaAnng06850D
GO:0010648	negative regulation of cell communication	Biological Process	178	2	2.12	0.62671	BnaC02g03290D,BnaA08g02360D
GO:0023057	negative regulation of signaling	Biological Process	178	2	2.12	0.62671	BnaC02g03290D,BnaA08g02360D
GO:0019219	regulation of nucleobase-containing compound metabolic process	Biological Process	4273	49	50.77	0.62844	BnaCnng70120D,BnaC03g71460D,BnaC02g45660D,BnaC03g53950D,BnaCnng28590D,BnaC08g43240D,BnaC08g48340D,BnaA08g30240D,BnaC03g74600D,BnaC09g43860D,BnaC09g43200D,BnaCnng03610D,BnaC01g32380D,BnaA09g27780D,BnaA05g18430D,BnaA06g19740D,BnaC03g58080D,BnaCnng53150D,BnaA06g10440D,BnaA06g39210D,BnaA01g25510D,BnaC03g60970D,BnaC05g14870D,BnaA01g31650D,BnaA05g20480D,BnaA06g39010D,BnaA09g08950D,BnaCnng18770D,BnaC09g…
GO:1901657	glycosyl compound metabolic process	Biological Process	723	8	8.59	0.62953	BnaA06g01540D,BnaCnng33750D,BnaA01g07970D,BnaC09g52190D,BnaC04g30460D,BnaA05g04020D,BnaC08g05690D,BnaC07g26800D
GO:0019320	hexose catabolic process	Biological Process	83	1	0.99	0.62968	BnaA06g39290D
GO:0034976	response to endoplasmic reticulum stress	Biological Process	83	1	0.99	0.62968	BnaA06g04420D
GO:0009967	positive regulation of signal transduction	Biological Process	179	2	2.13	0.62975	BnaC09g52190D,BnaC04g30460D
GO:0045892	negative regulation of transcription, DNA-templated	Biological Process	364	4	4.33	0.63008	BnaA09g27780D,BnaC03g58080D,BnaC01g33270D,BnaC07g11700D
GO:0065008	regulation of biological quality	Biological Process	1429	16	16.98	0.6318	BnaC01g20480D,BnaA02g08420D,BnaA06g13200D,BnaC03g59280D,BnaC03g58590D,BnaA08g04320D,BnaC05g14690D,BnaA07g12410D,BnaA01g00580D,BnaC08g05690D,BnaC08g36910D,BnaA07g33590D,BnaC06g38200D,BnaA01g16700D,BnaA06g05490D,BnaA06g04420D
GO:0010941	regulation of cell death	Biological Process	180	2	2.14	0.63276	BnaA02g01560D,BnaC02g04650D
GO:0043648	dicarboxylic acid metabolic process	Biological Process	180	2	2.14	0.63276	BnaA02g26140D,BnaCnng59540D
GO:0006081	cellular aldehyde metabolic process	Biological Process	84	1	1	0.63409	BnaC04g28590D
GO:0023056	positive regulation of signaling	Biological Process	181	2	2.15	0.63576	BnaC09g52190D,BnaC04g30460D
GO:0046365	monosaccharide catabolic process	Biological Process	85	1	1.01	0.63845	BnaA06g39290D
GO:0061024	membrane organization	Biological Process	460	5	5.47	0.64014	BnaA06g19200D,BnaAnng06850D,BnaA09g43610D,BnaC04g28220D,BnaA03g06240D
GO:0006869	lipid transport	Biological Process	277	3	3.29	0.6415	BnaA09g46440D,BnaC02g35530D,BnaC03g40460D
GO:0046351	disaccharide biosynthetic process	Biological Process	86	1	1.02	0.64276	BnaC06g08810D
GO:0030243	cellulose metabolic process	Biological Process	184	2	2.19	0.64464	BnaA03g39860D,BnaA05g13560D
GO:0042446	hormone biosynthetic process	Biological Process	87	1	1.03	0.64701	BnaC08g05690D
GO:0009311	oligosaccharide metabolic process	Biological Process	185	2	2.2	0.64757	BnaAnng27860D,BnaC06g08810D
GO:0006900	membrane budding	Biological Process	88	1	1.05	0.65122	BnaA09g43610D
GO:0044706	multi-multicellular organism process	Biological Process	468	5	5.56	0.65504	BnaC05g23360D,BnaC01g41150D,BnaC03g72660D,BnaC06g27230D,BnaA06g07000D
GO:0006739	NADP metabolic process	Biological Process	89	1	1.06	0.65537	BnaA06g39290D
GO:0010150	leaf senescence	Biological Process	89	1	1.06	0.65537	BnaC03g73200D
GO:0010260	organ senescence	Biological Process	89	1	1.06	0.65537	BnaC03g73200D
GO:0043269	regulation of ion transport	Biological Process	89	1	1.06	0.65537	BnaC04g37620D
GO:0010647	positive regulation of cell communication	Biological Process	189	2	2.25	0.65906	BnaC09g52190D,BnaC04g30460D
GO:0009991	response to extracellular stimulus	Biological Process	378	4	4.49	0.65923	BnaC03g73200D,BnaC03g36340D,BnaC03g36350D,BnaC07g26800D
GO:0006066	alcohol metabolic process	Biological Process	286	3	3.4	0.66273	BnaA02g34000D,BnaA10g05120D,BnaA10g23820D
GO:0045488	pectin metabolic process	Biological Process	384	4	4.56	0.67124	BnaAnng20820D,BnaC09g01450D,BnaA09g33470D,BnaA02g00180D
GO:0006612	protein targeting to membrane	Biological Process	94	1	1.12	0.67542	BnaA06g19200D
GO:0009250	glucan biosynthetic process	Biological Process	195	2	2.32	0.67575	BnaA03g39860D,BnaA05g13560D
GO:0015711	organic anion transport	Biological Process	195	2	2.32	0.67575	BnaA09g46440D,BnaC02g35530D
GO:0007165	signal transduction	Biological Process	2789	31	33.14	0.67828	BnaC09g12650D,BnaA02g05220D,BnaCnng20380D,BnaA09g04280D,BnaC03g71460D,BnaC02g45660D,BnaC01g42890D,BnaC08g48340D,BnaC09g43860D,BnaA05g31730D,BnaA03g46050D,BnaA09g11190D,BnaA09g13280D,BnaC02g03290D,BnaA08g02360D,BnaC09g52190D,BnaA08g22180D,BnaA08g23150D,BnaC06g33640D,BnaA06g18440D,BnaC04g30460D,BnaA02g15990D,BnaC05g46300D,BnaC03g39170D,BnaA04g02760D,BnaA10g20060D,BnaA10g23540D,BnaA02g01560D,BnaC02g…
GO:0001558	regulation of cell growth	Biological Process	95	1	1.13	0.67929	BnaC05g31560D
GO:0006897	endocytosis	Biological Process	95	1	1.13	0.67929	BnaA09g43610D
GO:1903047	mitotic cell cycle process	Biological Process	389	4	4.62	0.68103	BnaA06g13200D,BnaC05g14690D,BnaAnng06850D,BnaC08g36910D
GO:0010393	galacturonan metabolic process	Biological Process	391	4	4.65	0.68489	BnaAnng20820D,BnaC09g01450D,BnaA09g33470D,BnaA02g00180D
GO:0060429	epithelium development	Biological Process	298	3	3.54	0.6896	BnaA05g28120D,BnaC04g56370D,BnaA08g02360D
GO:0048509	regulation of meristem development	Biological Process	98	1	1.16	0.69062	BnaC03g74600D
GO:0009312	oligosaccharide biosynthetic process	Biological Process	100	1	1.19	0.69795	BnaC06g08810D
GO:0010026	trichome differentiation	Biological Process	100	1	1.19	0.69795	BnaA05g28120D
GO:0032506	cytokinetic process	Biological Process	100	1	1.19	0.69795	BnaAnng06850D
GO:0044699	single-organism process	Biological Process	17140	199	203.66	0.70041	BnaC09g12650D,BnaA05g28120D,BnaA06g24820D,BnaA02g05220D,BnaCnng20380D,BnaA04g28590D,BnaA05g32880D,BnaC01g20480D,BnaA06g01540D,BnaA09g04280D,BnaC09g31570D,BnaA09g02240D,BnaA01g28840D,BnaC03g74050D,BnaC03g71460D,BnaC02g45660D,BnaC08g13660D,BnaC01g42890D,BnaA08g24480D,BnaA09g44500D,BnaC03g77460D,BnaC06g43540D,BnaC04g37620D,BnaA03g12520D,BnaC03g73200D,BnaC08g48340D,BnaA08g13020D,BnaC06g25020D,BnaC07g…
GO:0009112	nucleobase metabolic process	Biological Process	101	1	1.2	0.70155	BnaCnng33750D
GO:0051093	negative regulation of developmental process	Biological Process	205	2	2.44	0.70207	BnaA03g46050D,BnaC07g38370D
GO:0010876	lipid localization	Biological Process	305	3	3.62	0.70452	BnaA09g46440D,BnaC02g35530D,BnaC03g40460D
GO:0046488	phosphatidylinositol metabolic process	Biological Process	206	2	2.45	0.7046	BnaC06g00050D,BnaA10g05120D
GO:0000097	sulfur amino acid biosynthetic process	Biological Process	102	1	1.21	0.70511	BnaA04g00700D
GO:0051186	cofactor metabolic process	Biological Process	776	8	9.22	0.70573	BnaA04g28590D,BnaC06g25020D,BnaA06g11500D,BnaA06g39290D,BnaC04g13950D,BnaC05g19610D,BnaC08g37940D,BnaC08g37930D
GO:0031326	regulation of cellular biosynthetic process	Biological Process	4220	47	50.14	0.70587	BnaCnng70120D,BnaC03g71460D,BnaC02g45660D,BnaC03g53950D,BnaCnng28590D,BnaC08g43240D,BnaC08g48340D,BnaA08g30240D,BnaC09g43860D,BnaC09g43200D,BnaCnng03610D,BnaC01g32380D,BnaA09g27780D,BnaA05g18430D,BnaA06g19740D,BnaC03g58080D,BnaCnng53150D,BnaA06g10440D,BnaA06g39210D,BnaA01g25510D,BnaA06g19200D,BnaC03g60970D,BnaC05g14870D,BnaA01g31650D,BnaA05g20480D,BnaA06g39010D,BnaA09g08950D,BnaCnng18770D,BnaC07g…
GO:0040007	growth	Biological Process	499	5	5.93	0.70896	BnaA05g28120D,BnaA09g27780D,BnaC05g31560D,BnaC03g58080D,BnaC07g11700D
GO:0009416	response to light stimulus	Biological Process	688	7	8.18	0.71173	BnaC03g73200D,BnaA09g27780D,BnaC03g58080D,BnaA05g10180D,BnaC07g11700D,BnaA03g03740D,BnaC08g05690D
GO:0009251	glucan catabolic process	Biological Process	104	1	1.24	0.7121	BnaA06g17630D
GO:0071407	cellular response to organic cyclic compound	Biological Process	210	2	2.5	0.71455	BnaA02g01560D,BnaC02g04650D
GO:0010556	regulation of macromolecule biosynthetic process	Biological Process	4151	46	49.32	0.71681	BnaCnng70120D,BnaC03g71460D,BnaC02g45660D,BnaC03g53950D,BnaCnng28590D,BnaC08g43240D,BnaC08g48340D,BnaA08g30240D,BnaC09g43860D,BnaC09g43200D,BnaCnng03610D,BnaC01g32380D,BnaA09g27780D,BnaA05g18430D,BnaA06g19740D,BnaC03g58080D,BnaCnng53150D,BnaA06g10440D,BnaA06g39210D,BnaA01g25510D,BnaA06g19200D,BnaC03g60970D,BnaC05g14870D,BnaA01g31650D,BnaA05g20480D,BnaA06g39010D,BnaA09g08950D,BnaCnng18770D,BnaC07g…
GO:0048831	regulation of shoot system development	Biological Process	212	2	2.52	0.71942	BnaC06g43540D,BnaC03g73200D
GO:0044700	single organism signaling	Biological Process	2848	31	33.84	0.72199	BnaC09g12650D,BnaA02g05220D,BnaCnng20380D,BnaA09g04280D,BnaC03g71460D,BnaC02g45660D,BnaC01g42890D,BnaC08g48340D,BnaC09g43860D,BnaA05g31730D,BnaA03g46050D,BnaA09g11190D,BnaA09g13280D,BnaC02g03290D,BnaA08g02360D,BnaC09g52190D,BnaA08g22180D,BnaA08g23150D,BnaC06g33640D,BnaA06g18440D,BnaC04g30460D,BnaA02g15990D,BnaC05g46300D,BnaC03g39170D,BnaA04g02760D,BnaA10g20060D,BnaA10g23540D,BnaA02g01560D,BnaC02g…
GO:0009889	regulation of biosynthetic process	Biological Process	4247	47	50.46	0.72228	BnaCnng70120D,BnaC03g71460D,BnaC02g45660D,BnaC03g53950D,BnaCnng28590D,BnaC08g43240D,BnaC08g48340D,BnaA08g30240D,BnaC09g43860D,BnaC09g43200D,BnaCnng03610D,BnaC01g32380D,BnaA09g27780D,BnaA05g18430D,BnaA06g19740D,BnaC03g58080D,BnaCnng53150D,BnaA06g10440D,BnaA06g39210D,BnaA01g25510D,BnaA06g19200D,BnaC03g60970D,BnaC05g14870D,BnaA01g31650D,BnaA05g20480D,BnaA06g39010D,BnaA09g08950D,BnaCnng18770D,BnaC07g…
GO:0023052	signaling	Biological Process	2850	31	33.86	0.72341	BnaC09g12650D,BnaA02g05220D,BnaCnng20380D,BnaA09g04280D,BnaC03g71460D,BnaC02g45660D,BnaC01g42890D,BnaC08g48340D,BnaC09g43860D,BnaA05g31730D,BnaA03g46050D,BnaA09g11190D,BnaA09g13280D,BnaC02g03290D,BnaA08g02360D,BnaC09g52190D,BnaA08g22180D,BnaA08g23150D,BnaC06g33640D,BnaA06g18440D,BnaC04g30460D,BnaA02g15990D,BnaC05g46300D,BnaC03g39170D,BnaA04g02760D,BnaA10g20060D,BnaA10g23540D,BnaA02g01560D,BnaC02g…
GO:0014070	response to organic cyclic compound	Biological Process	319	3	3.79	0.7327	BnaC05g31560D,BnaA02g01560D,BnaC02g04650D
GO:1901617	organic hydroxy compound biosynthetic process	Biological Process	218	2	2.59	0.73361	BnaC04g28590D,BnaA10g23820D
GO:0009314	response to radiation	Biological Process	707	7	8.4	0.73752	BnaC03g73200D,BnaA09g27780D,BnaC03g58080D,BnaA05g10180D,BnaC07g11700D,BnaA03g03740D,BnaC08g05690D
GO:0051273	beta-glucan metabolic process	Biological Process	220	2	2.61	0.73821	BnaA03g39860D,BnaA05g13560D
GO:0007049	cell cycle	Biological Process	1082	11	12.86	0.74155	BnaCnng03610D,BnaA06g13200D,BnaC01g32380D,BnaA01g27540D,BnaA01g25510D,BnaC05g14690D,BnaAnng06850D,BnaA03g39860D,BnaC08g36910D,BnaC09g05090D,BnaC03g32850D
GO:0010639	negative regulation of organelle organization	Biological Process	116	1	1.38	0.75069	BnaC08g36910D
GO:0010629	negative regulation of gene expression	Biological Process	623	6	7.4	0.75195	BnaA09g27780D,BnaC03g58080D,BnaC01g33270D,BnaC07g11700D,BnaA07g13430D,BnaC04g16450D
GO:0009734	auxin-activated signaling pathway	Biological Process	331	3	3.93	0.75514	BnaA03g46050D,BnaC03g39170D,BnaC07g38370D
GO:0009738	abscisic acid-activated signaling pathway	Biological Process	228	2	2.71	0.75591	BnaC09g52190D,BnaC04g30460D
GO:0031667	response to nutrient levels	Biological Process	332	3	3.94	0.75694	BnaC03g36340D,BnaC03g36350D,BnaC07g26800D
GO:2001141	regulation of RNA biosynthetic process	Biological Process	3872	42	46.01	0.75866	BnaCnng70120D,BnaC03g71460D,BnaC02g45660D,BnaC03g53950D,BnaCnng28590D,BnaC08g43240D,BnaC08g48340D,BnaA08g30240D,BnaC09g43860D,BnaC09g43200D,BnaA09g27780D,BnaA05g18430D,BnaA06g19740D,BnaC03g58080D,BnaCnng53150D,BnaA06g10440D,BnaA06g39210D,BnaC03g60970D,BnaC05g14870D,BnaA01g31650D,BnaA05g20480D,BnaA06g39010D,BnaA09g08950D,BnaCnng18770D,BnaC07g46630D,BnaC01g33270D,BnaA08g22180D,BnaA08g23150D,BnaC06g…
GO:0048573	photoperiodism, flowering	Biological Process	119	1	1.41	0.7595	BnaC03g73200D
GO:0008154	actin polymerization or depolymerization	Biological Process	120	1	1.43	0.76237	BnaA02g10950D
GO:0051171	regulation of nitrogen compound metabolic process	Biological Process	4670	51	55.49	0.76405	BnaCnng70120D,BnaC03g71460D,BnaC02g45660D,BnaC03g53950D,BnaCnng28590D,BnaC06g43540D,BnaC08g43240D,BnaC08g48340D,BnaA08g30240D,BnaC03g74600D,BnaC09g43860D,BnaC09g43200D,BnaCnng03610D,BnaC01g32380D,BnaA09g27780D,BnaA05g18430D,BnaA06g19740D,BnaC03g58080D,BnaCnng53150D,BnaA06g10440D,BnaA06g39210D,BnaA01g25510D,BnaC03g60970D,BnaC05g14870D,BnaA01g31650D,BnaA05g20480D,BnaA06g39010D,BnaA09g08950D,BnaCnng…
GO:0007267	cell-cell signaling	Biological Process	122	1	1.45	0.768	BnaA08g02360D
GO:0021700	developmental maturation	Biological Process	122	1	1.45	0.768	BnaC02g04560D
GO:0043624	cellular protein complex disassembly	Biological Process	122	1	1.45	0.768	BnaA02g10950D
GO:0016192	vesicle-mediated transport	Biological Process	1205	12	14.32	0.7723	BnaA05g27280D,BnaC03g73490D,BnaA04g05470D,BnaC08g49290D,BnaC05g04830D,BnaAnng06850D,BnaA09g43610D,BnaC02g03290D,BnaC04g28220D,BnaC02g10670D,BnaC02g10660D,BnaA03g06240D
GO:0044724	single-organism carbohydrate catabolic process	Biological Process	236	2	2.8	0.77257	BnaA06g39290D,BnaAnng27860D
GO:0009648	photoperiodism	Biological Process	124	1	1.47	0.7735	BnaC03g73200D
GO:0043094	cellular metabolic compound salvage	Biological Process	124	1	1.47	0.7735	BnaCnng33750D
GO:0022412	cellular process involved in reproduction in multicellular organism	Biological Process	125	1	1.49	0.77621	BnaA05g28120D
GO:0046496	nicotinamide nucleotide metabolic process	Biological Process	125	1	1.49	0.77621	BnaA06g39290D
GO:0051252	regulation of RNA metabolic process	Biological Process	3993	43	47.45	0.7772	BnaCnng70120D,BnaC03g71460D,BnaC02g45660D,BnaC03g53950D,BnaCnng28590D,BnaC08g43240D,BnaC08g48340D,BnaA08g30240D,BnaC03g74600D,BnaC09g43860D,BnaC09g43200D,BnaA09g27780D,BnaA05g18430D,BnaA06g19740D,BnaC03g58080D,BnaCnng53150D,BnaA06g10440D,BnaA06g39210D,BnaC03g60970D,BnaC05g14870D,BnaA01g31650D,BnaA05g20480D,BnaA06g39010D,BnaA09g08950D,BnaCnng18770D,BnaC07g46630D,BnaC01g33270D,BnaA08g22180D,BnaA08g…
GO:0006004	fucose metabolic process	Biological Process	126	1	1.5	0.77887	BnaA10g27470D
GO:0019362	pyridine nucleotide metabolic process	Biological Process	126	1	1.5	0.77887	BnaA06g39290D
GO:0032504	multicellular organism reproduction	Biological Process	242	2	2.88	0.7844	BnaA05g28120D,BnaC02g04560D
GO:0071365	cellular response to auxin stimulus	Biological Process	349	3	4.15	0.78594	BnaA03g46050D,BnaC03g39170D,BnaC07g38370D
GO:0034637	cellular carbohydrate biosynthetic process	Biological Process	350	3	4.16	0.78755	BnaA03g39860D,BnaA05g13560D,BnaC06g08810D
GO:0016458	gene silencing	Biological Process	244	2	2.9	0.78823	BnaA07g13430D,BnaC04g16450D
GO:0007568	aging	Biological Process	130	1	1.54	0.78924	BnaC03g73200D
GO:0009723	response to ethylene	Biological Process	130	1	1.54	0.78924	BnaC03g73200D
GO:0006468	protein phosphorylation	Biological Process	554	5	6.58	0.78947	BnaA04g08970D,BnaA08g10520D,BnaA03g14760D,BnaA07g35440D,BnaA08g18360D
GO:0071215	cellular response to abscisic acid stimulus	Biological Process	245	2	2.91	0.79012	BnaC09g52190D,BnaC04g30460D
GO:0032259	methylation	Biological Process	555	5	6.59	0.79076	BnaC08g19680D,BnaA02g12540D,BnaA08g21470D,BnaC05g16350D,BnaC06g37610D
GO:0033044	regulation of chromosome organization	Biological Process	132	1	1.57	0.79424	BnaC08g36910D
GO:0007166	cell surface receptor signaling pathway	Biological Process	248	2	2.95	0.7957	BnaC02g03290D,BnaA08g02360D
GO:0031329	regulation of cellular catabolic process	Biological Process	249	2	2.96	0.79753	BnaC09g52190D,BnaC04g30460D
GO:0022618	ribonucleoprotein complex assembly	Biological Process	357	3	4.24	0.79856	BnaC03g74600D,BnaC07g03070D,BnaA07g01560D
GO:0016197	endosomal transport	Biological Process	134	1	1.59	0.79912	BnaC02g03290D
GO:0051094	positive regulation of developmental process	Biological Process	134	1	1.59	0.79912	BnaC05g31560D
GO:0033692	cellular polysaccharide biosynthetic process	Biological Process	250	2	2.97	0.79934	BnaA03g39860D,BnaA05g13560D
GO:0009555	pollen development	Biological Process	251	2	2.98	0.80114	BnaC09g52190D,BnaA08g22180D
GO:0043241	protein complex disassembly	Biological Process	135	1	1.6	0.80151	BnaA02g10950D
GO:0051240	positive regulation of multicellular organismal process	Biological Process	135	1	1.6	0.80151	BnaC05g31560D
GO:0009790	embryo development	Biological Process	360	3	4.28	0.80313	BnaC04g56370D,BnaC01g33270D,BnaC02g04560D
GO:0000281	mitotic cytokinesis	Biological Process	136	1	1.62	0.80388	BnaAnng06850D
GO:0071826	ribonucleoprotein complex subunit organization	Biological Process	361	3	4.29	0.80463	BnaC03g74600D,BnaC07g03070D,BnaA07g01560D
GO:0044275	cellular carbohydrate catabolic process	Biological Process	137	1	1.63	0.80622	BnaAnng27860D
GO:1902578	single-organism localization	Biological Process	255	2	3.03	0.80821	BnaA06g19200D,BnaC08g05690D
GO:1902580	single-organism cellular localization	Biological Process	255	2	3.03	0.80821	BnaA06g19200D,BnaC08g05690D
GO:0000096	sulfur amino acid metabolic process	Biological Process	138	1	1.64	0.80853	BnaA04g00700D
GO:0006006	glucose metabolic process	Biological Process	138	1	1.64	0.80853	BnaA06g39290D
GO:0046486	glycerolipid metabolic process	Biological Process	364	3	4.33	0.80909	BnaC06g00050D,BnaA10g05120D,BnaC02g21040D
GO:0045333	cellular respiration	Biological Process	256	2	3.04	0.80994	BnaC07g48010D,BnaA07g01850D
GO:0043085	positive regulation of catalytic activity	Biological Process	257	2	3.05	0.81166	BnaC09g52190D,BnaC04g30460D
GO:0044703	multi-organism reproductive process	Biological Process	672	6	7.98	0.81184	BnaC05g23360D,BnaCnng78620D,BnaC01g41150D,BnaC03g72660D,BnaC06g27230D,BnaA06g07000D
GO:0044802	single-organism membrane organization	Biological Process	369	3	4.38	0.81632	BnaA06g19200D,BnaC04g28220D,BnaA03g06240D
GO:0051129	negative regulation of cellular component organization	Biological Process	143	1	1.7	0.81969	BnaC08g36910D
GO:0000278	mitotic cell cycle	Biological Process	477	4	5.67	0.82031	BnaA06g13200D,BnaC05g14690D,BnaAnng06850D,BnaC08g36910D
GO:0008152	metabolic process	Biological Process	23043	266	273.81	0.82141	BnaA05g28120D,BnaA04g28590D,BnaA05g32880D,BnaC01g41020D,BnaC01g31990D,BnaCnng70120D,BnaA06g01540D,BnaA09g04280D,BnaC09g31570D,BnaA09g02240D,BnaC03g74050D,BnaC03g71460D,BnaC02g45660D,BnaA02g08420D,BnaA08g24480D,BnaC03g53950D,BnaC03g30020D,BnaCnng28590D,BnaC03g77460D,BnaC06g43540D,BnaC08g42470D,BnaC08g43170D,BnaC08g43240D,BnaC08g48340D,BnaA08g05660D,BnaA08g13020D,BnaC04g49660D,BnaC06g25020D,BnaC07g…
GO:0048638	regulation of developmental growth	Biological Process	145	1	1.72	0.82397	BnaC05g31560D
GO:0070972	protein localization to endoplasmic reticulum	Biological Process	145	1	1.72	0.82397	BnaA06g19200D
GO:0072524	pyridine-containing compound metabolic process	Biological Process	145	1	1.72	0.82397	BnaA06g39290D
GO:0048364	root development	Biological Process	375	3	4.46	0.8247	BnaC08g13660D,BnaC03g73200D,BnaC04g07880D
GO:0009909	regulation of flower development	Biological Process	146	1	1.73	0.82607	BnaC06g43540D
GO:1902531	regulation of intracellular signal transduction	Biological Process	146	1	1.73	0.82607	BnaC02g03290D
GO:0009793	embryo development ending in seed dormancy	Biological Process	266	2	3.16	0.8265	BnaC01g33270D,BnaC02g04560D
GO:0022622	root system development	Biological Process	377	3	4.48	0.82742	BnaC08g13660D,BnaC03g73200D,BnaC04g07880D
GO:0031323	regulation of cellular metabolic process	Biological Process	4984	53	59.22	0.82958	BnaCnng70120D,BnaC03g71460D,BnaC02g45660D,BnaC03g53950D,BnaCnng28590D,BnaC08g43240D,BnaC08g48340D,BnaA08g30240D,BnaC03g74600D,BnaC09g43860D,BnaC09g43200D,BnaCnng03610D,BnaC01g32380D,BnaA09g27780D,BnaA05g18430D,BnaA06g19740D,BnaC03g58080D,BnaC03g59280D,BnaCnng53150D,BnaC03g58590D,BnaA06g10440D,BnaA06g39210D,BnaA01g25510D,BnaA06g19200D,BnaC03g60970D,BnaC05g14870D,BnaA01g31650D,BnaA05g20480D,BnaA06g…
GO:0043086	negative regulation of catalytic activity	Biological Process	148	1	1.76	0.83019	BnaA03g55610D
GO:0035556	intracellular signal transduction	Biological Process	793	7	9.42	0.83392	BnaCnng20380D,BnaC01g42890D,BnaA05g31730D,BnaC02g03290D,BnaA06g18440D,BnaC05g46300D,BnaA04g02760D
GO:0006417	regulation of translation	Biological Process	151	1	1.79	0.8362	BnaA06g19200D
GO:0032984	macromolecular complex disassembly	Biological Process	152	1	1.81	0.83816	BnaA02g10950D
GO:0044763	single-organism cellular process	Biological Process	13303	149	158.07	0.83924	BnaC09g12650D,BnaA05g28120D,BnaA02g05220D,BnaCnng20380D,BnaA04g28590D,BnaA05g32880D,BnaC01g20480D,BnaA06g01540D,BnaA09g04280D,BnaA09g02240D,BnaC03g74050D,BnaC03g71460D,BnaC02g45660D,BnaC01g42890D,BnaA08g24480D,BnaA09g44500D,BnaC03g77460D,BnaC04g37620D,BnaC03g73200D,BnaC08g48340D,BnaA08g13020D,BnaC06g25020D,BnaC07g48780D,BnaCnng33750D,BnaC09g52550D,BnaA07g38540D,BnaA02g26140D,BnaC05g23360D,BnaC09g…
GO:0044723	single-organism carbohydrate metabolic process	Biological Process	1478	14	17.56	0.84123	BnaA08g24480D,BnaC06g26260D,BnaA02g34000D,BnaA06g39290D,BnaC03g56970D,BnaA10g27470D,BnaAnng27860D,BnaA10g03200D,BnaA06g22090D,BnaA03g39860D,BnaA10g05120D,BnaA05g13560D,BnaC07g26800D,BnaC06g08810D
GO:0051336	regulation of hydrolase activity	Biological Process	277	2	3.29	0.8432	BnaC09g52190D,BnaC04g30460D
GO:0032269	negative regulation of cellular protein metabolic process	Biological Process	155	1	1.84	0.84389	BnaA06g19200D
GO:0006733	oxidoreduction coenzyme metabolic process	Biological Process	156	1	1.85	0.84575	BnaA06g39290D
GO:0006820	anion transport	Biological Process	280	2	3.33	0.8475	BnaA09g46440D,BnaC02g35530D
GO:0006470	protein dephosphorylation	Biological Process	157	1	1.87	0.84759	BnaA05g20480D
GO:0051248	negative regulation of protein metabolic process	Biological Process	157	1	1.87	0.84759	BnaA06g19200D
GO:0009894	regulation of catabolic process	Biological Process	283	2	3.36	0.85169	BnaC09g52190D,BnaC04g30460D
GO:0016051	carbohydrate biosynthetic process	Biological Process	507	4	6.02	0.8546	BnaA03g39860D,BnaA05g13560D,BnaC07g26800D,BnaC06g08810D
GO:0090150	establishment of protein localization to membrane	Biological Process	161	1	1.91	0.85474	BnaA06g19200D
GO:1901659	glycosyl compound biosynthetic process	Biological Process	287	2	3.41	0.85711	BnaC08g05690D,BnaC07g26800D
GO:0048316	seed development	Biological Process	401	3	4.76	0.85731	BnaA05g28120D,BnaC01g33270D,BnaC02g04560D
GO:2000241	regulation of reproductive process	Biological Process	288	2	3.42	0.85844	BnaC06g43540D,BnaC03g73200D
GO:0044255	cellular lipid metabolic process	Biological Process	1121	10	13.32	0.86027	BnaA05g32880D,BnaC07g48780D,BnaA07g38540D,BnaA09g18500D,BnaA02g16020D,BnaC06g00050D,BnaC06g26190D,BnaA10g05120D,BnaA07g24860D,BnaC02g21040D
GO:0015980	energy derivation by oxidation of organic compounds	Biological Process	293	2	3.48	0.86491	BnaC07g48010D,BnaA07g01850D
GO:0010154	fruit development	Biological Process	409	3	4.86	0.86622	BnaA05g28120D,BnaC01g33270D,BnaC02g04560D
GO:0046165	alcohol biosynthetic process	Biological Process	168	1	2	0.86646	BnaA10g23820D
GO:0050789	regulation of biological process	Biological Process	8943	97	106.26	0.8683	BnaC09g12650D,BnaA02g05220D,BnaCnng20380D,BnaC01g31990D,BnaCnng70120D,BnaA09g04280D,BnaC03g71460D,BnaC02g45660D,BnaC08g13660D,BnaC01g42890D,BnaC03g53950D,BnaCnng28590D,BnaC06g43540D,BnaC04g37620D,BnaC08g43240D,BnaC03g73200D,BnaC08g48340D,BnaA08g30240D,BnaA03g55610D,BnaC03g74600D,BnaC09g43860D,BnaC09g43200D,BnaCnng03610D,BnaA06g13200D,BnaC01g32380D,BnaA09g27780D,BnaA05g31730D,BnaA05g18430D,BnaC05g…
GO:0016049	cell growth	Biological Process	297	2	3.53	0.86989	BnaA05g28120D,BnaC05g31560D
GO:0065007	biological regulation	Biological Process	9571	104	113.73	0.87443	BnaC09g12650D,BnaA02g05220D,BnaCnng20380D,BnaC01g20480D,BnaC01g31990D,BnaCnng70120D,BnaA09g04280D,BnaC03g71460D,BnaC02g45660D,BnaC08g13660D,BnaA02g08420D,BnaC01g42890D,BnaC03g53950D,BnaCnng28590D,BnaC06g43540D,BnaC04g37620D,BnaC08g43240D,BnaC03g73200D,BnaC08g48340D,BnaA08g30240D,BnaA03g55610D,BnaC03g74600D,BnaC09g43860D,BnaC09g43200D,BnaCnng03610D,BnaA06g13200D,BnaC01g32380D,BnaA09g27780D,BnaA05g…
GO:0006650	glycerophospholipid metabolic process	Biological Process	301	2	3.58	0.8747	BnaC06g00050D,BnaA10g05120D
GO:0055114	oxidation-reduction process	Biological Process	842	7	10	0.8749	BnaC07g48010D,BnaA06g39290D,BnaA07g01850D,BnaC04g29740D,BnaA04g07520D,BnaA01g11840D,BnaC01g13420D
GO:0080090	regulation of primary metabolic process	Biological Process	4931	51	58.59	0.87684	BnaCnng70120D,BnaC03g71460D,BnaC02g45660D,BnaC03g53950D,BnaCnng28590D,BnaC08g43240D,BnaC08g48340D,BnaA08g30240D,BnaC03g74600D,BnaC09g43860D,BnaC09g43200D,BnaCnng03610D,BnaC01g32380D,BnaA09g27780D,BnaA05g18430D,BnaA06g19740D,BnaC03g58080D,BnaCnng53150D,BnaA06g10440D,BnaA06g39210D,BnaA01g25510D,BnaA06g19200D,BnaC03g60970D,BnaC05g14870D,BnaA01g31650D,BnaA05g20480D,BnaA06g39010D,BnaA09g08950D,BnaCnng…
GO:0000398	mRNA splicing, via spliceosome	Biological Process	421	3	5	0.87867	BnaC03g74600D,BnaC07g03070D,BnaA07g01560D
GO:0010228	vegetative to reproductive phase transition of meristem	Biological Process	177	1	2.1	0.88015	BnaC03g73200D
GO:0048585	negative regulation of response to stimulus	Biological Process	308	2	3.66	0.88272	BnaC02g03290D,BnaA08g02360D
GO:0019222	regulation of metabolic process	Biological Process	5673	59	67.41	0.88622	BnaC01g31990D,BnaCnng70120D,BnaC03g71460D,BnaC02g45660D,BnaC03g53950D,BnaCnng28590D,BnaC06g43540D,BnaC08g43240D,BnaC08g48340D,BnaA08g30240D,BnaA03g55610D,BnaC03g74600D,BnaC09g43860D,BnaC09g43200D,BnaCnng03610D,BnaC01g32380D,BnaA09g27780D,BnaA05g18430D,BnaA06g19740D,BnaC03g58080D,BnaC03g59280D,BnaCnng53150D,BnaC03g58590D,BnaA06g10440D,BnaA06g39210D,BnaA01g25510D,BnaA06g19200D,BnaC03g60970D,BnaC05g…
GO:0009913	epidermal cell differentiation	Biological Process	182	1	2.16	0.88714	BnaA05g28120D
GO:0022411	cellular component disassembly	Biological Process	182	1	2.16	0.88714	BnaA02g10950D
GO:0048229	gametophyte development	Biological Process	314	2	3.73	0.88922	BnaC09g52190D,BnaA08g22180D
GO:0006888	ER to Golgi vesicle-mediated transport	Biological Process	184	1	2.19	0.88982	BnaC08g49290D
GO:0000375	RNA splicing, via transesterification reactions	Biological Process	434	3	5.16	0.89099	BnaC03g74600D,BnaC07g03070D,BnaA07g01560D
GO:0000377	RNA splicing, via transesterification reactions with bulged adenosine as nucleophile	Biological Process	434	3	5.16	0.89099	BnaC03g74600D,BnaC07g03070D,BnaA07g01560D
GO:0044092	negative regulation of molecular function	Biological Process	185	1	2.2	0.89113	BnaA03g55610D
GO:0065009	regulation of molecular function	Biological Process	657	5	7.81	0.89257	BnaA03g55610D,BnaC09g52190D,BnaC04g30460D,BnaA04g02730D,BnaC08g27590D
GO:0016485	protein processing	Biological Process	189	1	2.25	0.89624	BnaAnng32770D
GO:0072657	protein localization to membrane	Biological Process	189	1	2.25	0.89624	BnaA06g19200D
GO:0090558	plant epidermis development	Biological Process	189	1	2.25	0.89624	BnaA05g28120D
GO:0006260	DNA replication	Biological Process	442	3	5.25	0.898	BnaCnng03610D,BnaC01g32380D,BnaA01g25510D
GO:0016579	protein deubiquitination	Biological Process	191	1	2.27	0.89871	BnaC04g56370D
GO:0016042	lipid catabolic process	Biological Process	192	1	2.28	0.89992	BnaA05g32880D
GO:0046148	pigment biosynthetic process	Biological Process	192	1	2.28	0.89992	BnaCnng33750D
GO:0022603	regulation of anatomical structure morphogenesis	Biological Process	193	1	2.29	0.90112	BnaA08g02360D
GO:0006464	cellular protein modification process	Biological Process	2632	25	31.27	0.90132	BnaA05g28120D,BnaA08g24480D,BnaC04g56370D,BnaC06g26260D,BnaC03g56970D,BnaAnng26330D,BnaC02g03290D,BnaA05g20480D,BnaA10g03200D,BnaA08g02360D,BnaC06g12460D,BnaA07g14550D,BnaC03g24720D,BnaC04g41320D,BnaA06g22090D,BnaA04g08970D,BnaC03g68550D,BnaA08g10520D,BnaA10g21890D,BnaA03g34270D,BnaA03g14760D,BnaA07g35440D,BnaA03g09400D,BnaA01g14950D,BnaA08g18360D
GO:0036211	protein modification process	Biological Process	2632	25	31.27	0.90132	BnaA05g28120D,BnaA08g24480D,BnaC04g56370D,BnaC06g26260D,BnaC03g56970D,BnaAnng26330D,BnaC02g03290D,BnaA05g20480D,BnaA10g03200D,BnaA08g02360D,BnaC06g12460D,BnaA07g14550D,BnaC03g24720D,BnaC04g41320D,BnaA06g22090D,BnaA04g08970D,BnaC03g68550D,BnaA08g10520D,BnaA10g21890D,BnaA03g34270D,BnaA03g14760D,BnaA07g35440D,BnaA03g09400D,BnaA01g14950D,BnaA08g18360D
GO:0050794	regulation of cellular process	Biological Process	7937	84	94.31	0.90186	BnaC09g12650D,BnaA02g05220D,BnaCnng20380D,BnaCnng70120D,BnaA09g04280D,BnaC03g71460D,BnaC02g45660D,BnaC01g42890D,BnaC03g53950D,BnaCnng28590D,BnaC04g37620D,BnaC08g43240D,BnaC08g48340D,BnaA08g30240D,BnaC03g74600D,BnaC09g43860D,BnaC09g43200D,BnaCnng03610D,BnaA06g13200D,BnaC01g32380D,BnaA09g27780D,BnaA05g31730D,BnaA05g18430D,BnaC05g31560D,BnaA06g19740D,BnaA03g46050D,BnaC03g58080D,BnaA09g45380D,BnaA09g…
GO:0006886	intracellular protein transport	Biological Process	1190	10	14.14	0.90263	BnaA05g27280D,BnaC03g73490D,BnaA04g05470D,BnaC08g49290D,BnaA06g19200D,BnaA09g43610D,BnaC09g52190D,BnaC04g28220D,BnaA09g48570D,BnaA03g06240D
GO:0000160	phosphorelay signal transduction system	Biological Process	196	1	2.33	0.90462	BnaC01g42890D
GO:0015979	photosynthesis	Biological Process	454	3	5.39	0.90776	BnaA09g27780D,BnaC03g58080D,BnaC07g11700D
GO:0000271	polysaccharide biosynthetic process	Biological Process	334	2	3.97	0.90855	BnaA03g39860D,BnaA05g13560D
GO:0009639	response to red or far red light	Biological Process	201	1	2.39	0.91019	BnaC08g05690D
GO:0048507	meristem development	Biological Process	202	1	2.4	0.91126	BnaC03g74600D
GO:0009826	unidimensional cell growth	Biological Process	203	1	2.41	0.91232	BnaA05g28120D
GO:0097306	cellular response to alcohol	Biological Process	340	2	4.04	0.9137	BnaC09g52190D,BnaC04g30460D
GO:0070646	protein modification by small protein removal	Biological Process	209	1	2.48	0.91843	BnaC04g56370D
GO:0000904	cell morphogenesis involved in differentiation	Biological Process	215	1	2.55	0.92411	BnaA05g28120D
GO:0030855	epithelial cell differentiation	Biological Process	216	1	2.57	0.92502	BnaA05g28120D
GO:0048609	multicellular organismal reproductive process	Biological Process	218	1	2.59	0.9268	BnaC02g04560D
GO:0009205	purine ribonucleoside triphosphate metabolic process	Biological Process	358	2	4.25	0.92758	BnaC09g52190D,BnaC04g30460D
GO:0009144	purine nucleoside triphosphate metabolic process	Biological Process	359	2	4.27	0.92828	BnaC09g52190D,BnaC04g30460D
GO:0019318	hexose metabolic process	Biological Process	359	2	4.27	0.92828	BnaA06g39290D,BnaA10g27470D
GO:0007015	actin filament organization	Biological Process	221	1	2.63	0.92939	BnaA02g10950D
GO:0032774	RNA biosynthetic process	Biological Process	4488	44	53.33	0.93041	BnaCnng70120D,BnaC03g71460D,BnaC02g45660D,BnaC03g53950D,BnaCnng28590D,BnaC08g42470D,BnaC08g43240D,BnaC08g48340D,BnaA08g30240D,BnaC09g43860D,BnaC09g43200D,BnaA09g27780D,BnaA05g18430D,BnaA06g19740D,BnaC03g58080D,BnaCnng53150D,BnaA06g10440D,BnaA06g39210D,BnaC08g20170D,BnaC03g60970D,BnaC05g14870D,BnaA01g31650D,BnaA05g20480D,BnaA06g39010D,BnaA09g08950D,BnaCnng18770D,BnaC07g46630D,BnaC01g33270D,BnaA08g…
GO:0060255	regulation of macromolecule metabolic process	Biological Process	5218	52	62	0.93084	BnaC01g31990D,BnaCnng70120D,BnaC03g71460D,BnaC02g45660D,BnaC03g53950D,BnaCnng28590D,BnaC08g43240D,BnaC08g48340D,BnaA08g30240D,BnaC03g74600D,BnaC09g43860D,BnaC09g43200D,BnaCnng03610D,BnaC01g32380D,BnaA09g27780D,BnaA05g18430D,BnaA06g19740D,BnaC03g58080D,BnaCnng53150D,BnaA06g10440D,BnaA06g39210D,BnaA01g25510D,BnaA06g19200D,BnaC03g60970D,BnaC05g14870D,BnaA01g31650D,BnaA05g20480D,BnaA06g39010D,BnaA09g…
GO:0008544	epidermis development	Biological Process	224	1	2.66	0.9319	BnaA05g28120D
GO:0043588	skin development	Biological Process	224	1	2.66	0.9319	BnaA05g28120D
GO:0060560	developmental growth involved in morphogenesis	Biological Process	225	1	2.67	0.93271	BnaA05g28120D
GO:0019953	sexual reproduction	Biological Process	226	1	2.69	0.93352	BnaCnng78620D
GO:0019637	organophosphate metabolic process	Biological Process	1464	12	17.4	0.93398	BnaA05g32880D,BnaC07g48780D,BnaA02g34000D,BnaA06g39290D,BnaC05g13120D,BnaA09g18500D,BnaC06g00050D,BnaC09g52190D,BnaC04g30460D,BnaA10g05120D,BnaA10g23820D,BnaC03g32850D
GO:0009267	cellular response to starvation	Biological Process	228	1	2.71	0.9351	BnaC07g26800D
GO:0051604	protein maturation	Biological Process	229	1	2.72	0.93588	BnaAnng32770D
GO:0042440	pigment metabolic process	Biological Process	231	1	2.74	0.9374	BnaCnng33750D
GO:0045017	glycerolipid biosynthetic process	Biological Process	231	1	2.74	0.9374	BnaC02g21040D
GO:1901137	carbohydrate derivative biosynthetic process	Biological Process	955	7	11.35	0.93839	BnaA08g24480D,BnaC06g26260D,BnaC03g56970D,BnaA10g03200D,BnaA06g22090D,BnaC08g05690D,BnaC07g26800D
GO:0009887	organ morphogenesis	Biological Process	241	1	2.86	0.9445	BnaA08g02360D
GO:0048366	leaf development	Biological Process	241	1	2.86	0.9445	BnaC03g73200D
GO:0070727	cellular macromolecule localization	Biological Process	1397	11	16.6	0.94569	BnaA05g27280D,BnaC03g73490D,BnaA04g05470D,BnaC08g49290D,BnaA06g19200D,BnaA09g43610D,BnaC09g52190D,BnaC04g28220D,BnaA09g48570D,BnaA03g06240D,BnaC08g05690D
GO:0051301	cell division	Biological Process	756	5	8.98	0.9474	BnaA01g27540D,BnaAnng06850D,BnaA03g39860D,BnaC09g05090D,BnaC03g32850D
GO:0009888	tissue development	Biological Process	643	4	7.64	0.94867	BnaA05g28120D,BnaC03g74600D,BnaC04g56370D,BnaA08g02360D
GO:0009199	ribonucleoside triphosphate metabolic process	Biological Process	393	2	4.67	0.94875	BnaC09g52190D,BnaC04g30460D
GO:0050790	regulation of catalytic activity	Biological Process	523	3	6.21	0.94919	BnaA03g55610D,BnaC09g52190D,BnaC04g30460D
GO:0008380	RNA splicing	Biological Process	526	3	6.25	0.95052	BnaC03g74600D,BnaC07g03070D,BnaA07g01560D
GO:0034655	nucleobase-containing compound catabolic process	Biological Process	400	2	4.75	0.95221	BnaC09g52190D,BnaC04g30460D
GO:0005996	monosaccharide metabolic process	Biological Process	402	2	4.78	0.95316	BnaA06g39290D,BnaA10g27470D
GO:0009141	nucleoside triphosphate metabolic process	Biological Process	402	2	4.78	0.95316	BnaC09g52190D,BnaC04g30460D
GO:0071396	cellular response to lipid	Biological Process	407	2	4.84	0.95545	BnaC09g52190D,BnaC04g30460D
GO:0040008	regulation of growth	Biological Process	260	1	3.09	0.95585	BnaC05g31560D
GO:0015031	protein transport	Biological Process	1640	13	19.49	0.95589	BnaA05g27280D,BnaC03g73490D,BnaA04g05470D,BnaC08g49290D,BnaC05g04830D,BnaA06g19200D,BnaA09g43610D,BnaC09g52190D,BnaC04g28220D,BnaC02g10670D,BnaC02g10660D,BnaA09g48570D,BnaA03g06240D
GO:0009116	nucleoside metabolic process	Biological Process	663	4	7.88	0.95638	BnaCnng33750D,BnaA01g07970D,BnaC09g52190D,BnaC04g30460D
GO:0051049	regulation of transport	Biological Process	264	1	3.14	0.95793	BnaC04g37620D
GO:0016310	phosphorylation	Biological Process	787	5	9.35	0.95842	BnaA04g08970D,BnaA08g10520D,BnaA03g14760D,BnaA07g35440D,BnaA08g18360D
GO:0045184	establishment of protein localization	Biological Process	1663	13	19.76	0.96118	BnaA05g27280D,BnaC03g73490D,BnaA04g05470D,BnaC08g49290D,BnaC05g04830D,BnaA06g19200D,BnaA09g43610D,BnaC09g52190D,BnaC04g28220D,BnaC02g10670D,BnaC02g10660D,BnaA09g48570D,BnaA03g06240D
GO:0044765	single-organism transport	Biological Process	2958	26	35.15	0.96165	BnaA01g28840D,BnaC04g37620D,BnaA03g12520D,BnaA07g38400D,BnaC08g49290D,BnaA06g39500D,BnaC05g04830D,BnaCnng78440D,BnaA09g46440D,BnaC09g36040D,BnaA02g10720D,BnaA06g19200D,BnaC02g03290D,BnaCnng18280D,BnaC09g52190D,BnaC04g28220D,BnaC02g35530D,BnaC02g10670D,BnaC02g10660D,BnaAnng01020D,BnaA09g48570D,BnaC03g40460D,BnaC07g28710D,BnaC02g21740D,BnaA06g26400D,BnaC06g39280D
GO:0015833	peptide transport	Biological Process	428	2	5.09	0.96395	BnaC09g52190D,BnaA09g48570D
GO:0042886	amide transport	Biological Process	428	2	5.09	0.96395	BnaC09g52190D,BnaA09g48570D
GO:0055086	nucleobase-containing small molecule metabolic process	Biological Process	1037	7	12.32	0.96468	BnaCnng33750D,BnaA06g39290D,BnaA01g07970D,BnaC05g13120D,BnaC09g52190D,BnaC04g30460D,BnaC03g32850D
GO:0033036	macromolecule localization	Biological Process	2209	18	26.25	0.96811	BnaA05g27280D,BnaC03g73490D,BnaA04g05470D,BnaC08g49290D,BnaC05g04830D,BnaA09g46440D,BnaC03g58590D,BnaA06g19200D,BnaA09g43610D,BnaC09g52190D,BnaC04g28220D,BnaC02g35530D,BnaC02g10670D,BnaC02g10660D,BnaA09g48570D,BnaC03g40460D,BnaA03g06240D,BnaC08g05690D
GO:0034613	cellular protein localization	Biological Process	1383	10	16.43	0.96856	BnaA05g27280D,BnaC03g73490D,BnaA04g05470D,BnaC08g49290D,BnaA06g19200D,BnaA09g43610D,BnaC09g52190D,BnaC04g28220D,BnaA09g48570D,BnaA03g06240D
GO:0034220	ion transmembrane transport	Biological Process	289	1	3.43	0.96888	BnaC04g37620D
GO:0042594	response to starvation	Biological Process	291	1	3.46	0.96962	BnaC07g26800D
GO:0010608	posttranscriptional regulation of gene expression	Biological Process	293	1	3.48	0.97034	BnaA06g19200D
GO:0072594	establishment of protein localization to organelle	Biological Process	448	2	5.32	0.97058	BnaA06g19200D,BnaA09g48570D
GO:2000112	regulation of cellular macromolecule biosynthetic process	Biological Process	4090	37	48.6	0.97253	BnaCnng70120D,BnaC03g53950D,BnaCnng28590D,BnaC08g43240D,BnaA08g30240D,BnaC09g43200D,BnaCnng03610D,BnaC01g32380D,BnaA09g27780D,BnaA05g18430D,BnaA06g19740D,BnaC03g58080D,BnaCnng53150D,BnaA06g10440D,BnaA06g39210D,BnaA01g25510D,BnaA06g19200D,BnaC03g60970D,BnaC05g14870D,BnaA01g31650D,BnaA05g20480D,BnaA06g39010D,BnaA09g08950D,BnaCnng18770D,BnaC07g46630D,BnaC01g33270D,BnaC02g27990D,BnaA03g39450D,BnaC07g…
GO:0019220	regulation of phosphate metabolic process	Biological Process	456	2	5.42	0.97289	BnaC09g52190D,BnaC04g30460D
GO:0051174	regulation of phosphorus metabolic process	Biological Process	456	2	5.42	0.97289	BnaC09g52190D,BnaC04g30460D
GO:0044707	single-multicellular organism process	Biological Process	2741	23	32.57	0.97297	BnaA05g28120D,BnaC08g13660D,BnaC06g43540D,BnaC03g73200D,BnaC03g74600D,BnaC05g23360D,BnaC04g56370D,BnaC01g41150D,BnaA09g27780D,BnaC05g31560D,BnaA03g46050D,BnaC03g58080D,BnaC03g72660D,BnaC06g27230D,BnaA08g02360D,BnaC09g52190D,BnaC01g33270D,BnaA08g22180D,BnaA06g07000D,BnaC07g11700D,BnaC02g04560D,BnaC04g07880D,BnaC07g38370D
GO:0051649	establishment of localization in cell	Biological Process	1937	15	23.02	0.97337	BnaA05g27280D,BnaC03g73490D,BnaA04g05470D,BnaC08g49290D,BnaC05g04830D,BnaA06g19200D,BnaA09g43610D,BnaC02g03290D,BnaC09g52190D,BnaC04g28220D,BnaC02g10670D,BnaC02g10660D,BnaA09g48570D,BnaA03g06240D,BnaC02g21740D
GO:0030036	actin cytoskeleton organization	Biological Process	302	1	3.59	0.97339	BnaA02g10950D
GO:0009908	flower development	Biological Process	460	2	5.47	0.97398	BnaC06g43540D,BnaA08g22180D
GO:0030154	cell differentiation	Biological Process	730	4	8.67	0.97509	BnaA05g28120D,BnaA09g44500D,BnaA07g06740D,BnaA09g34590D
GO:0072522	purine-containing compound biosynthetic process	Biological Process	310	1	3.68	0.97584	BnaCnng33750D
GO:0090567	reproductive shoot system development	Biological Process	471	2	5.6	0.97676	BnaC06g43540D,BnaA08g22180D
GO:1901566	organonitrogen compound biosynthetic process	Biological Process	1545	11	18.36	0.97765	BnaCnng33750D,BnaC09g36370D,BnaCnng59540D,BnaC03g65810D,BnaC07g44840D,BnaA08g22970D,BnaA01g02930D,BnaA08g10990D,BnaC08g05690D,BnaC08g17520D,BnaA04g00700D
GO:0006605	protein targeting	Biological Process	479	2	5.69	0.9786	BnaA06g19200D,BnaA09g48570D
GO:0046907	intracellular transport	Biological Process	1663	12	19.76	0.97907	BnaA05g27280D,BnaC03g73490D,BnaA04g05470D,BnaC08g49290D,BnaA06g19200D,BnaA09g43610D,BnaC02g03290D,BnaC09g52190D,BnaC04g28220D,BnaA09g48570D,BnaA03g06240D,BnaC02g21740D
GO:0032879	regulation of localization	Biological Process	324	1	3.85	0.9796	BnaC04g37620D
GO:0030029	actin filament-based process	Biological Process	326	1	3.87	0.98009	BnaA02g10950D
GO:0018193	peptidyl-amino acid modification	Biological Process	329	1	3.91	0.98079	BnaA01g14950D
GO:0048608	reproductive structure development	Biological Process	1006	6	11.95	0.98095	BnaA05g28120D,BnaC06g43540D,BnaC03g73200D,BnaC01g33270D,BnaA08g22180D,BnaC02g04560D
GO:0061458	reproductive system development	Biological Process	1006	6	11.95	0.98095	BnaA05g28120D,BnaC06g43540D,BnaC03g73200D,BnaC01g33270D,BnaA08g22180D,BnaC02g04560D
GO:0009117	nucleotide metabolic process	Biological Process	888	5	10.55	0.9813	BnaA06g39290D,BnaC05g13120D,BnaC09g52190D,BnaC04g30460D,BnaC03g32850D
GO:0006796	phosphate-containing compound metabolic process	Biological Process	2311	18	27.46	0.98139	BnaA05g32880D,BnaC07g48780D,BnaA02g34000D,BnaA06g39290D,BnaC05g13120D,BnaA09g18500D,BnaA05g20480D,BnaC06g00050D,BnaC09g52190D,BnaC04g30460D,BnaA04g08970D,BnaA10g05120D,BnaA08g10520D,BnaA10g23820D,BnaA03g14760D,BnaA07g35440D,BnaA08g18360D,BnaC03g32850D
GO:0006753	nucleoside phosphate metabolic process	Biological Process	890	5	10.58	0.9816	BnaA06g39290D,BnaC05g13120D,BnaC09g52190D,BnaC04g30460D,BnaC03g32850D
GO:0048193	Golgi vesicle transport	Biological Process	334	1	3.97	0.98192	BnaC08g49290D
GO:0071704	organic substance metabolic process	Biological Process	21172	232	251.57	0.98266	BnaA05g28120D,BnaA04g28590D,BnaA05g32880D,BnaC01g41020D,BnaC01g31990D,BnaCnng70120D,BnaA06g01540D,BnaA09g04280D,BnaC09g31570D,BnaC03g71460D,BnaC02g45660D,BnaA02g08420D,BnaA08g24480D,BnaC03g53950D,BnaC03g30020D,BnaCnng28590D,BnaC03g77460D,BnaC08g42470D,BnaC08g43170D,BnaC08g43240D,BnaC08g48340D,BnaA08g05660D,BnaA08g13020D,BnaC04g49660D,BnaC06g25020D,BnaC07g48780D,BnaAnng39300D,BnaA08g30240D,BnaC04g…
GO:0006355	regulation of transcription, DNA-templated	Biological Process	3819	33	45.38	0.98297	BnaCnng70120D,BnaC03g53950D,BnaCnng28590D,BnaC08g43240D,BnaA08g30240D,BnaC09g43200D,BnaA09g27780D,BnaA05g18430D,BnaA06g19740D,BnaC03g58080D,BnaCnng53150D,BnaA06g10440D,BnaA06g39210D,BnaC03g60970D,BnaC05g14870D,BnaA01g31650D,BnaA05g20480D,BnaA06g39010D,BnaA09g08950D,BnaCnng18770D,BnaC07g46630D,BnaC01g33270D,BnaC02g27990D,BnaA03g39450D,BnaC07g11700D,BnaC08g21160D,BnaC03g39170D,BnaA04g02730D,BnaA09g…
GO:0032501	multicellular organismal process	Biological Process	2843	23	33.78	0.98366	BnaA05g28120D,BnaC08g13660D,BnaC06g43540D,BnaC03g73200D,BnaC03g74600D,BnaC05g23360D,BnaC04g56370D,BnaC01g41150D,BnaA09g27780D,BnaC05g31560D,BnaA03g46050D,BnaC03g58080D,BnaC03g72660D,BnaC06g27230D,BnaA08g02360D,BnaC09g52190D,BnaC01g33270D,BnaA08g22180D,BnaA06g07000D,BnaC07g11700D,BnaC02g04560D,BnaC04g07880D,BnaC07g38370D
GO:0072521	purine-containing compound metabolic process	Biological Process	650	3	7.72	0.98412	BnaCnng33750D,BnaC09g52190D,BnaC04g30460D
GO:0009791	post-embryonic development	Biological Process	1266	8	15.04	0.98443	BnaA05g28120D,BnaC06g43540D,BnaC03g73200D,BnaA03g46050D,BnaC01g33270D,BnaA08g22180D,BnaC02g04560D,BnaC07g38370D
GO:0044238	primary metabolic process	Biological Process	19977	217	237.37	0.98457	BnaA05g28120D,BnaA04g28590D,BnaA05g32880D,BnaC01g41020D,BnaCnng70120D,BnaA06g01540D,BnaA09g04280D,BnaC09g31570D,BnaC03g71460D,BnaC02g45660D,BnaA08g24480D,BnaC03g53950D,BnaC03g30020D,BnaCnng28590D,BnaC03g77460D,BnaC08g42470D,BnaC08g43170D,BnaC08g43240D,BnaC08g48340D,BnaA08g05660D,BnaA08g13020D,BnaC04g49660D,BnaC06g25020D,BnaC07g48780D,BnaAnng39300D,BnaA08g30240D,BnaC04g53030D,BnaCnng33750D,BnaA01g…
GO:0006793	phosphorus metabolic process	Biological Process	2352	18	27.95	0.98514	BnaA05g32880D,BnaC07g48780D,BnaA02g34000D,BnaA06g39290D,BnaC05g13120D,BnaA09g18500D,BnaA05g20480D,BnaC06g00050D,BnaC09g52190D,BnaC04g30460D,BnaA04g08970D,BnaA10g05120D,BnaA08g10520D,BnaA10g23820D,BnaA03g14760D,BnaA07g35440D,BnaA08g18360D,BnaC03g32850D
GO:0046128	purine ribonucleoside metabolic process	Biological Process	515	2	6.12	0.98527	BnaC09g52190D,BnaC04g30460D
GO:0022414	reproductive process	Biological Process	1721	12	20.45	0.98543	BnaA05g28120D,BnaC06g43540D,BnaC03g73200D,BnaC05g23360D,BnaCnng78620D,BnaC01g41150D,BnaC03g72660D,BnaC06g27230D,BnaC01g33270D,BnaA08g22180D,BnaA06g07000D,BnaC02g04560D
GO:0016482	cytoplasmic transport	Biological Process	793	4	9.42	0.98557	BnaC08g49290D,BnaA06g19200D,BnaC02g03290D,BnaA09g48570D
GO:0051641	cellular localization	Biological Process	2153	16	25.58	0.9859	BnaA05g27280D,BnaC03g73490D,BnaA04g05470D,BnaC08g49290D,BnaC05g04830D,BnaA06g19200D,BnaA09g43610D,BnaC02g03290D,BnaC09g52190D,BnaC04g28220D,BnaC02g10670D,BnaC02g10660D,BnaA09g48570D,BnaA03g06240D,BnaC08g05690D,BnaC02g21740D
GO:0042278	purine nucleoside metabolic process	Biological Process	523	2	6.21	0.98645	BnaC09g52190D,BnaC04g30460D
GO:0009150	purine ribonucleotide metabolic process	Biological Process	525	2	6.24	0.98673	BnaC09g52190D,BnaC04g30460D
GO:0008104	protein localization	Biological Process	1848	13	21.96	0.98705	BnaA05g27280D,BnaC03g73490D,BnaA04g05470D,BnaC08g49290D,BnaC05g04830D,BnaA06g19200D,BnaA09g43610D,BnaC09g52190D,BnaC04g28220D,BnaC02g10670D,BnaC02g10660D,BnaA09g48570D,BnaA03g06240D
GO:0044711	single-organism biosynthetic process	Biological Process	3197	26	37.99	0.98753	BnaCnng33750D,BnaC09g52550D,BnaA07g38540D,BnaCnng03610D,BnaC09g36370D,BnaC01g32380D,BnaA01g25510D,BnaCnng59540D,BnaA02g16020D,BnaC07g44840D,BnaC04g28590D,BnaA08g22970D,BnaA03g39860D,BnaA09g19570D,BnaC06g26190D,BnaA01g02930D,BnaA07g24860D,BnaA05g13560D,BnaA08g10990D,BnaC08g05690D,BnaA10g23820D,BnaC02g21040D,BnaC08g17520D,BnaC07g26800D,BnaC06g08810D,BnaA04g00700D
GO:0006281	DNA repair	Biological Process	680	3	8.08	0.98806	BnaA06g13200D,BnaC05g14690D,BnaC08g36910D
GO:0022613	ribonucleoprotein complex biogenesis	Biological Process	815	4	9.68	0.98812	BnaC03g74600D,BnaA07g00340D,BnaC07g03070D,BnaA07g01560D
GO:0048827	phyllome development	Biological Process	369	1	4.38	0.98815	BnaC03g73200D
GO:0006397	mRNA processing	Biological Process	683	3	8.12	0.9884	BnaC03g74600D,BnaC07g03070D,BnaA07g01560D
GO:0034654	nucleobase-containing compound biosynthetic process	Biological Process	5064	45	60.17	0.9887	BnaCnng70120D,BnaC03g71460D,BnaC02g45660D,BnaC03g53950D,BnaCnng28590D,BnaC08g42470D,BnaC08g43240D,BnaC08g48340D,BnaA08g30240D,BnaCnng33750D,BnaC09g43860D,BnaC09g43200D,BnaA09g27780D,BnaA05g18430D,BnaA06g19740D,BnaC03g58080D,BnaCnng53150D,BnaA06g10440D,BnaA06g39210D,BnaC08g20170D,BnaC03g60970D,BnaC05g14870D,BnaA01g31650D,BnaA05g20480D,BnaA06g39010D,BnaA09g08950D,BnaCnng18770D,BnaC07g46630D,BnaC01g…
GO:0007005	mitochondrion organization	Biological Process	373	1	4.43	0.98871	BnaA04g01330D
GO:0006810	transport	Biological Process	3927	33	46.66	0.98963	BnaA05g27280D,BnaC03g73490D,BnaA01g28840D,BnaC08g13660D,BnaC04g37620D,BnaA03g12520D,BnaA04g05470D,BnaA07g38400D,BnaC08g49290D,BnaA06g39500D,BnaC05g04830D,BnaCnng78440D,BnaA09g46440D,BnaC09g36040D,BnaA02g10720D,BnaA06g19200D,BnaAnng06850D,BnaA09g43610D,BnaC02g03290D,BnaCnng18280D,BnaC09g52190D,BnaC04g28220D,BnaC02g35530D,BnaC02g10670D,BnaC02g10660D,BnaAnng01020D,BnaA09g48570D,BnaC03g40460D,BnaA03g…
GO:0019438	aromatic compound biosynthetic process	Biological Process	5464	49	64.93	0.98967	BnaCnng70120D,BnaC03g71460D,BnaC02g45660D,BnaC03g53950D,BnaCnng28590D,BnaC08g42470D,BnaC08g43240D,BnaC08g48340D,BnaA08g30240D,BnaCnng33750D,BnaC09g43860D,BnaC09g43200D,BnaC09g36370D,BnaA09g27780D,BnaA05g18430D,BnaA06g19740D,BnaC03g58080D,BnaCnng53150D,BnaA06g10440D,BnaA06g39210D,BnaC08g20170D,BnaC03g60970D,BnaC05g14870D,BnaA01g31650D,BnaCnng59540D,BnaA05g20480D,BnaA06g39010D,BnaA09g08950D,BnaCnng…
GO:0044767	single-organism developmental process	Biological Process	2736	21	32.51	0.99016	BnaA05g28120D,BnaC08g13660D,BnaA09g44500D,BnaC06g43540D,BnaC03g73200D,BnaC03g74600D,BnaC04g56370D,BnaA09g27780D,BnaC05g31560D,BnaA03g46050D,BnaC03g58080D,BnaA08g02360D,BnaC09g52190D,BnaC01g33270D,BnaA08g22180D,BnaC07g11700D,BnaA07g06740D,BnaA09g34590D,BnaC02g04560D,BnaC04g07880D,BnaC07g38370D
GO:0006163	purine nucleotide metabolic process	Biological Process	554	2	6.58	0.99022	BnaC09g52190D,BnaC04g30460D
GO:0008610	lipid biosynthetic process	Biological Process	974	5	11.57	0.99085	BnaA07g38540D,BnaA02g16020D,BnaC06g26190D,BnaA07g24860D,BnaC02g21040D
GO:0048367	shoot system development	Biological Process	714	3	8.48	0.99139	BnaC06g43540D,BnaC03g73200D,BnaA08g22180D
GO:0033365	protein localization to organelle	Biological Process	567	2	6.74	0.99148	BnaA06g19200D,BnaA09g48570D
GO:0071702	organic substance transport	Biological Process	2238	16	26.59	0.99148	BnaA05g27280D,BnaC03g73490D,BnaA04g05470D,BnaC08g49290D,BnaC05g04830D,BnaA09g46440D,BnaA06g19200D,BnaA09g43610D,BnaC09g52190D,BnaC04g28220D,BnaC02g35530D,BnaC02g10670D,BnaC02g10660D,BnaA09g48570D,BnaC03g40460D,BnaA03g06240D
GO:0048285	organelle fission	Biological Process	400	1	4.75	0.99186	BnaA04g01330D
GO:0048468	cell development	Biological Process	404	1	4.8	0.99224	BnaA05g28120D
GO:0071705	nitrogen compound transport	Biological Process	581	2	6.9	0.99265	BnaC09g52190D,BnaA09g48570D
GO:0009259	ribonucleotide metabolic process	Biological Process	584	2	6.94	0.99289	BnaC09g52190D,BnaC04g30460D
GO:0009119	ribonucleoside metabolic process	Biological Process	588	2	6.99	0.99318	BnaC09g52190D,BnaC04g30460D
GO:0019693	ribose phosphate metabolic process	Biological Process	590	2	7.01	0.99333	BnaC09g52190D,BnaC04g30460D
GO:0051234	establishment of localization	Biological Process	4019	33	47.76	0.99334	BnaA05g27280D,BnaC03g73490D,BnaA01g28840D,BnaC08g13660D,BnaC04g37620D,BnaA03g12520D,BnaA04g05470D,BnaA07g38400D,BnaC08g49290D,BnaA06g39500D,BnaC05g04830D,BnaCnng78440D,BnaA09g46440D,BnaC09g36040D,BnaA02g10720D,BnaA06g19200D,BnaAnng06850D,BnaA09g43610D,BnaC02g03290D,BnaCnng18280D,BnaC09g52190D,BnaC04g28220D,BnaC02g35530D,BnaC02g10670D,BnaC02g10660D,BnaAnng01020D,BnaA09g48570D,BnaC03g40460D,BnaA03g…
GO:0044085	cellular component biogenesis	Biological Process	2283	16	27.13	0.99353	BnaC03g74600D,BnaC09g32750D,BnaA07g00340D,BnaA01g27540D,BnaA02g35250D,BnaA03g50060D,BnaA03g50070D,BnaC07g03070D,BnaA09g43610D,BnaCnng62600D,BnaA07g01560D,BnaC07g42520D,BnaC07g42530D,BnaA03g39860D,BnaC09g05090D,BnaC03g32850D
GO:0010468	regulation of gene expression	Biological Process	4616	39	54.85	0.99362	BnaC01g31990D,BnaCnng70120D,BnaC03g53950D,BnaCnng28590D,BnaC08g43240D,BnaA08g30240D,BnaC03g74600D,BnaC09g43200D,BnaA09g27780D,BnaA05g18430D,BnaA06g19740D,BnaC03g58080D,BnaCnng53150D,BnaA06g10440D,BnaA06g39210D,BnaA06g19200D,BnaC03g60970D,BnaC05g14870D,BnaA01g31650D,BnaA05g20480D,BnaA06g39010D,BnaA09g08950D,BnaCnng18770D,BnaC07g46630D,BnaC01g33270D,BnaA06g18440D,BnaC02g27990D,BnaA03g39450D,BnaC07g…
GO:0000902	cell morphogenesis	Biological Process	427	1	5.07	0.99413	BnaA05g28120D
GO:0048522	positive regulation of cellular process	Biological Process	1402	8	16.66	0.99433	BnaC05g31560D,BnaCnng53150D,BnaC09g52190D,BnaC04g28590D,BnaC04g30460D,BnaA09g34590D,BnaA02g01560D,BnaC02g04650D
GO:0006974	cellular response to DNA damage stimulus	Biological Process	762	3	9.05	0.99461	BnaA06g13200D,BnaC05g14690D,BnaC08g36910D
GO:0051179	localization	Biological Process	4272	35	50.76	0.99493	BnaA05g27280D,BnaC03g73490D,BnaA01g28840D,BnaC08g13660D,BnaC04g37620D,BnaA03g12520D,BnaA04g05470D,BnaA07g38400D,BnaC08g49290D,BnaA06g39500D,BnaC05g04830D,BnaCnng78440D,BnaA09g46440D,BnaC09g36040D,BnaA02g10720D,BnaC03g58590D,BnaA06g19200D,BnaAnng06850D,BnaA09g43610D,BnaC02g03290D,BnaCnng18280D,BnaC09g52190D,BnaC04g28220D,BnaC02g35530D,BnaC02g10670D,BnaC02g10660D,BnaAnng01020D,BnaA09g48570D,BnaC03g…
GO:0048513	organ development	Biological Process	1185	6	14.08	0.9955	BnaA05g28120D,BnaC08g13660D,BnaC03g73200D,BnaC03g74600D,BnaA08g02360D,BnaC04g07880D
GO:0006091	generation of precursor metabolites and energy	Biological Process	630	2	7.49	0.99565	BnaC07g48010D,BnaA07g01850D
GO:0033043	regulation of organelle organization	Biological Process	452	1	5.37	0.99566	BnaC08g36910D
GO:0043623	cellular protein complex assembly	Biological Process	455	1	5.41	0.99582	BnaA09g43610D
GO:0032502	developmental process	Biological Process	2892	21	34.36	0.99595	BnaA05g28120D,BnaC08g13660D,BnaA09g44500D,BnaC06g43540D,BnaC03g73200D,BnaC03g74600D,BnaC04g56370D,BnaA09g27780D,BnaC05g31560D,BnaA03g46050D,BnaC03g58080D,BnaA08g02360D,BnaC09g52190D,BnaC01g33270D,BnaA08g22180D,BnaC07g11700D,BnaA07g06740D,BnaA09g34590D,BnaC02g04560D,BnaC04g07880D,BnaC07g38370D
GO:0044271	cellular nitrogen compound biosynthetic process	Biological Process	5590	48	66.42	0.99607	BnaCnng70120D,BnaC03g71460D,BnaC02g45660D,BnaC03g53950D,BnaCnng28590D,BnaC08g42470D,BnaC08g43240D,BnaC08g48340D,BnaA08g30240D,BnaCnng33750D,BnaC09g43860D,BnaC09g43200D,BnaA09g27780D,BnaA05g18430D,BnaA06g19740D,BnaC03g58080D,BnaCnng53150D,BnaA06g10440D,BnaA06g39210D,BnaC08g20170D,BnaC03g60970D,BnaC05g14870D,BnaA01g31650D,BnaA05g20480D,BnaA06g39010D,BnaA09g08950D,BnaC03g65810D,BnaCnng18770D,BnaC07g…
GO:0006511	ubiquitin-dependent protein catabolic process	Biological Process	941	4	11.18	0.99623	BnaA03g46050D,BnaC04g22530D,BnaA08g02360D,BnaC07g38370D
GO:1902582	single-organism intracellular transport	Biological Process	1077	5	12.8	0.99626	BnaC08g49290D,BnaA06g19200D,BnaC02g03290D,BnaA09g48570D,BnaC02g21740D
GO:0006732	coenzyme metabolic process	Biological Process	465	1	5.53	0.9963	BnaA06g39290D
GO:0032989	cellular component morphogenesis	Biological Process	468	1	5.56	0.99643	BnaA05g28120D
GO:0051128	regulation of cellular component organization	Biological Process	653	2	7.76	0.99661	BnaC05g31560D,BnaC08g36910D
GO:0048869	cellular developmental process	Biological Process	955	4	11.35	0.99669	BnaA05g28120D,BnaA09g44500D,BnaA07g06740D,BnaA09g34590D
GO:0003006	developmental process involved in reproduction	Biological Process	1223	6	14.53	0.99673	BnaA05g28120D,BnaC06g43540D,BnaC03g73200D,BnaC01g33270D,BnaA08g22180D,BnaC02g04560D
GO:0019941	modification-dependent protein catabolic process	Biological Process	963	4	11.44	0.99693	BnaA03g46050D,BnaC04g22530D,BnaA08g02360D,BnaC07g38370D
GO:0044702	single organism reproductive process	Biological Process	1103	5	13.11	0.99703	BnaA05g28120D,BnaC06g43540D,BnaC01g33270D,BnaA08g22180D,BnaC02g04560D
GO:1901362	organic cyclic compound biosynthetic process	Biological Process	5659	48	67.24	0.99714	BnaCnng70120D,BnaC03g71460D,BnaC02g45660D,BnaC03g53950D,BnaCnng28590D,BnaC08g42470D,BnaC08g43240D,BnaC08g48340D,BnaA08g30240D,BnaCnng33750D,BnaC09g43860D,BnaC09g43200D,BnaC09g36370D,BnaA09g27780D,BnaA05g18430D,BnaA06g19740D,BnaC03g58080D,BnaCnng53150D,BnaA06g10440D,BnaA06g39210D,BnaC08g20170D,BnaC03g60970D,BnaC05g14870D,BnaA01g31650D,BnaCnng59540D,BnaA05g20480D,BnaA06g39010D,BnaA09g08950D,BnaCnng…
GO:0043632	modification-dependent macromolecule catabolic process	Biological Process	971	4	11.54	0.99715	BnaA03g46050D,BnaC04g22530D,BnaA08g02360D,BnaC07g38370D
GO:0018130	heterocycle biosynthetic process	Biological Process	5470	46	65	0.9972	BnaCnng70120D,BnaC03g71460D,BnaC02g45660D,BnaC03g53950D,BnaCnng28590D,BnaC08g42470D,BnaC08g43240D,BnaC08g48340D,BnaA08g30240D,BnaCnng33750D,BnaC09g43860D,BnaC09g43200D,BnaA09g27780D,BnaA05g18430D,BnaA06g19740D,BnaC03g58080D,BnaCnng53150D,BnaA06g10440D,BnaA06g39210D,BnaC08g20170D,BnaC03g60970D,BnaC05g14870D,BnaA01g31650D,BnaA05g20480D,BnaA06g39010D,BnaA09g08950D,BnaCnng18770D,BnaC07g46630D,BnaC01g…
GO:0006807	nitrogen compound metabolic process	Biological Process	12533	123	148.92	0.99743	BnaA05g28120D,BnaA04g28590D,BnaCnng70120D,BnaA09g04280D,BnaC03g71460D,BnaC02g45660D,BnaA02g08420D,BnaC03g53950D,BnaCnng28590D,BnaC03g77460D,BnaC06g43540D,BnaC08g42470D,BnaC08g43240D,BnaC08g48340D,BnaA08g13020D,BnaC06g25020D,BnaCnng75490D,BnaA08g30240D,BnaC04g53030D,BnaCnng33750D,BnaC09g51720D,BnaC03g74600D,BnaA02g26140D,BnaC05g23360D,BnaC09g43860D,BnaC09g43200D,BnaCnng03610D,BnaA06g11500D,BnaA06g…
GO:0006259	DNA metabolic process	Biological Process	1381	7	16.41	0.99748	BnaC05g23360D,BnaCnng03610D,BnaA06g13200D,BnaC01g32380D,BnaA01g25510D,BnaC05g14690D,BnaC08g36910D
GO:0006351	transcription, DNA-templated	Biological Process	4436	35	52.71	0.9978	BnaCnng70120D,BnaC03g53950D,BnaCnng28590D,BnaC08g42470D,BnaC08g43240D,BnaA08g30240D,BnaC09g43200D,BnaA09g27780D,BnaA05g18430D,BnaA06g19740D,BnaC03g58080D,BnaCnng53150D,BnaA06g10440D,BnaA06g39210D,BnaC08g20170D,BnaC03g60970D,BnaC05g14870D,BnaA01g31650D,BnaA05g20480D,BnaA06g39010D,BnaA09g08950D,BnaCnng18770D,BnaC07g46630D,BnaC01g33270D,BnaC02g27990D,BnaA03g39450D,BnaC07g11700D,BnaC08g21160D,BnaC03g…
GO:0044237	cellular metabolic process	Biological Process	19145	200	227.49	0.99793	BnaA05g28120D,BnaA04g28590D,BnaA05g32880D,BnaCnng70120D,BnaA06g01540D,BnaA09g02240D,BnaC03g74050D,BnaC03g71460D,BnaC02g45660D,BnaA02g08420D,BnaA08g24480D,BnaC03g53950D,BnaC03g30020D,BnaCnng28590D,BnaC03g77460D,BnaC08g42470D,BnaC08g43170D,BnaC08g43240D,BnaC08g48340D,BnaA08g13020D,BnaC06g25020D,BnaC07g48780D,BnaA08g30240D,BnaC04g53030D,BnaCnng33750D,BnaC09g51720D,BnaC03g74600D,BnaC09g52550D,BnaA07g…
GO:0045893	positive regulation of transcription, DNA-templated	Biological Process	700	2	8.32	0.99796	BnaCnng53150D,BnaA09g34590D
GO:0006508	proteolysis	Biological Process	1287	6	15.29	0.99811	BnaA09g04280D,BnaC04g56370D,BnaA03g46050D,BnaC04g22530D,BnaA08g02360D,BnaC07g38370D
GO:0043161	proteasome-mediated ubiquitin-dependent protein catabolic process	Biological Process	523	1	6.21	0.99817	BnaA08g02360D
GO:0034622	cellular macromolecular complex assembly	Biological Process	1019	4	12.11	0.99819	BnaC03g74600D,BnaC07g03070D,BnaA09g43610D,BnaA07g01560D
GO:0000003	reproduction	Biological Process	1159	5	13.77	0.99821	BnaA05g28120D,BnaCnng78620D,BnaC01g33270D,BnaA08g22180D,BnaC02g04560D
GO:0051276	chromosome organization	Biological Process	873	3	10.37	0.99822	BnaA06g13200D,BnaC05g14690D,BnaC08g36910D
GO:0032268	regulation of cellular protein metabolic process	Biological Process	527	1	6.26	0.99825	BnaA06g19200D
GO:0048731	system development	Biological Process	1802	10	21.41	0.99834	BnaA05g28120D,BnaC08g13660D,BnaC06g43540D,BnaC03g73200D,BnaC03g74600D,BnaA08g02360D,BnaC01g33270D,BnaA08g22180D,BnaC02g04560D,BnaC04g07880D
GO:0010498	proteasomal protein catabolic process	Biological Process	538	1	6.39	0.99847	BnaA08g02360D
GO:1902680	positive regulation of RNA biosynthetic process	Biological Process	735	2	8.73	0.99861	BnaCnng53150D,BnaA09g34590D
GO:0016071	mRNA metabolic process	Biological Process	901	3	10.71	0.99866	BnaC03g74600D,BnaC07g03070D,BnaA07g01560D
GO:0051603	proteolysis involved in cellular protein catabolic process	Biological Process	1058	4	12.57	0.99876	BnaA03g46050D,BnaC04g22530D,BnaA08g02360D,BnaC07g38370D
GO:0007275	multicellular organismal development	Biological Process	2322	14	27.59	0.99887	BnaA05g28120D,BnaC08g13660D,BnaC06g43540D,BnaC03g73200D,BnaC03g74600D,BnaC04g56370D,BnaA03g46050D,BnaA08g02360D,BnaC09g52190D,BnaC01g33270D,BnaA08g22180D,BnaC02g04560D,BnaC04g07880D,BnaC07g38370D
GO:0044257	cellular protein catabolic process	Biological Process	1069	4	12.7	0.99888	BnaA03g46050D,BnaC04g22530D,BnaA08g02360D,BnaC07g38370D
GO:0051254	positive regulation of RNA metabolic process	Biological Process	758	2	9.01	0.99892	BnaCnng53150D,BnaA09g34590D
GO:0009653	anatomical structure morphogenesis	Biological Process	925	3	10.99	0.99895	BnaA05g28120D,BnaC04g56370D,BnaA08g02360D
GO:0010628	positive regulation of gene expression	Biological Process	764	2	9.08	0.99899	BnaCnng53150D,BnaA09g34590D
GO:0042254	ribosome biogenesis	Biological Process	590	1	7.01	0.99919	BnaA07g00340D
GO:0090305	nucleic acid phosphodiester bond hydrolysis	Biological Process	953	3	11.32	0.99922	BnaA06g13200D,BnaC05g14690D,BnaC08g36910D
GO:0045935	positive regulation of nucleobase-containing compound metabolic process	Biological Process	789	2	9.38	0.99923	BnaCnng53150D,BnaA09g34590D
GO:0048518	positive regulation of biological process	Biological Process	1669	8	19.83	0.99934	BnaC05g31560D,BnaCnng53150D,BnaC09g52190D,BnaC04g28590D,BnaC04g30460D,BnaA09g34590D,BnaA02g01560D,BnaC02g04650D
GO:0043412	macromolecule modification	Biological Process	3747	26	44.52	0.99944	BnaA05g28120D,BnaA08g24480D,BnaC04g56370D,BnaC06g26260D,BnaA07g00340D,BnaC03g56970D,BnaAnng26330D,BnaC02g03290D,BnaA05g20480D,BnaA10g03200D,BnaA08g02360D,BnaC06g12460D,BnaA07g14550D,BnaC03g24720D,BnaC04g41320D,BnaA06g22090D,BnaA04g08970D,BnaC03g68550D,BnaA08g10520D,BnaA10g21890D,BnaA03g34270D,BnaA03g14760D,BnaA07g35440D,BnaA03g09400D,BnaA01g14950D,BnaA08g18360D
GO:0010557	positive regulation of macromolecule biosynthetic process	Biological Process	818	2	9.72	0.99944	BnaCnng53150D,BnaA09g34590D
GO:0065003	macromolecular complex assembly	Biological Process	1150	4	13.66	0.99949	BnaC03g74600D,BnaC07g03070D,BnaA09g43610D,BnaA07g01560D
GO:0022607	cellular component assembly	Biological Process	1578	7	18.75	0.99953	BnaC03g74600D,BnaA01g27540D,BnaC07g03070D,BnaA09g43610D,BnaA07g01560D,BnaA03g39860D,BnaC09g05090D
GO:0031328	positive regulation of cellular biosynthetic process	Biological Process	834	2	9.91	0.99954	BnaCnng53150D,BnaA09g34590D
GO:0009891	positive regulation of biosynthetic process	Biological Process	839	2	9.97	0.99956	BnaCnng53150D,BnaA09g34590D
GO:0030163	protein catabolic process	Biological Process	1176	4	13.97	0.99961	BnaA03g46050D,BnaC04g22530D,BnaA08g02360D,BnaC07g38370D
GO:0044267	cellular protein metabolic process	Biological Process	5760	45	68.44	0.99962	BnaA05g28120D,BnaA08g24480D,BnaC03g30020D,BnaC08g43170D,BnaC04g56370D,BnaC07g51330D,BnaC06g26260D,BnaC09g15060D,BnaA08g26940D,BnaA03g46050D,BnaA09g39960D,BnaC03g56970D,BnaA06g19200D,BnaAnng26330D,BnaC02g03290D,BnaA09g14490D,BnaC04g22530D,BnaA05g20480D,BnaA10g03200D,BnaA08g02360D,BnaC06g12460D,BnaAnng32770D,BnaA07g14550D,BnaC03g24720D,BnaC08g13550D,BnaC04g41320D,BnaA06g22090D,BnaA04g08970D,BnaC01g…
GO:0051246	regulation of protein metabolic process	Biological Process	664	1	7.89	0.99967	BnaA06g19200D
GO:0007010	cytoskeleton organization	Biological Process	674	1	8.01	0.99971	BnaA02g10950D
GO:0016043	cellular component organization	Biological Process	4926	36	58.53	0.99975	BnaA05g28120D,BnaC03g74600D,BnaC09g32750D,BnaA02g23870D,BnaA06g13200D,BnaUnng00730D,BnaA02g10950D,BnaC05g31560D,BnaAnng20820D,BnaA07g37340D,BnaA01g27540D,BnaA02g35250D,BnaA06g19200D,BnaA03g50060D,BnaA03g50070D,BnaC07g03070D,BnaC05g14690D,BnaAnng06850D,BnaA09g43610D,BnaCnng62600D,BnaCnng64440D,BnaA07g01560D,BnaA10g11500D,BnaC07g42520D,BnaC07g42530D,BnaC04g28220D,BnaA07g31240D,BnaC06g34980D,BnaA03g…
GO:0051173	positive regulation of nitrogen compound metabolic process	Biological Process	918	2	10.91	0.99982	BnaCnng53150D,BnaA09g34590D
GO:0055085	transmembrane transport	Biological Process	715	1	8.5	0.99982	BnaC04g37620D
GO:0006461	protein complex assembly	Biological Process	720	1	8.56	0.99983	BnaA09g43610D
GO:0006357	regulation of transcription from RNA polymerase II promoter	Biological Process	721	1	8.57	0.99984	BnaA05g20480D
GO:0070271	protein complex biogenesis	Biological Process	725	1	8.61	0.99984	BnaA09g43610D
GO:0019538	protein metabolic process	Biological Process	6052	46	71.91	0.99987	BnaA05g28120D,BnaA09g04280D,BnaA08g24480D,BnaC03g30020D,BnaC08g43170D,BnaC04g56370D,BnaC07g51330D,BnaC06g26260D,BnaC09g15060D,BnaA08g26940D,BnaA03g46050D,BnaA09g39960D,BnaC03g56970D,BnaA06g19200D,BnaAnng26330D,BnaC02g03290D,BnaA09g14490D,BnaC04g22530D,BnaA05g20480D,BnaA10g03200D,BnaA08g02360D,BnaC06g12460D,BnaAnng32770D,BnaA07g14550D,BnaC03g24720D,BnaC08g13550D,BnaC04g41320D,BnaA06g22090D,BnaA04g…
GO:1902589	single-organism organelle organization	Biological Process	1587	6	18.86	0.99988	BnaA06g13200D,BnaA02g10950D,BnaC05g14690D,BnaC04g28220D,BnaA03g06240D,BnaC08g36910D
GO:0044265	cellular macromolecule catabolic process	Biological Process	1312	4	15.59	0.9999	BnaA03g46050D,BnaC04g22530D,BnaA08g02360D,BnaC07g38370D
GO:0090407	organophosphate biosynthetic process	Biological Process	764	1	9.08	0.9999	BnaA10g23820D
GO:0043933	macromolecular complex subunit organization	Biological Process	1503	5	17.86	0.99993	BnaC03g74600D,BnaA02g10950D,BnaC07g03070D,BnaA09g43610D,BnaA07g01560D
GO:0010604	positive regulation of macromolecule metabolic process	Biological Process	1026	2	12.19	0.99995	BnaCnng53150D,BnaA09g34590D
GO:0009058	biosynthetic process	Biological Process	10810	94	128.45	0.99995	BnaCnng70120D,BnaC03g71460D,BnaC02g45660D,BnaA08g24480D,BnaC03g53950D,BnaCnng28590D,BnaC08g42470D,BnaC08g43240D,BnaC08g48340D,BnaA08g30240D,BnaCnng33750D,BnaC09g52550D,BnaA07g38540D,BnaC09g43860D,BnaC09g43200D,BnaCnng03610D,BnaC09g36370D,BnaC01g32380D,BnaA09g27780D,BnaC07g51330D,BnaA05g18430D,BnaC06g26260D,BnaA06g19740D,BnaC04g24620D,BnaC01g15060D,BnaC03g58080D,BnaA01g19460D,BnaC03g56970D,BnaA09g…
GO:0031325	positive regulation of cellular metabolic process	Biological Process	1031	2	12.25	0.99995	BnaCnng53150D,BnaA09g34590D
GO:0048856	anatomical structure development	Biological Process	2489	12	29.58	0.99995	BnaA05g28120D,BnaC08g13660D,BnaC06g43540D,BnaC03g73200D,BnaC03g74600D,BnaC04g56370D,BnaA08g02360D,BnaC09g52190D,BnaC01g33270D,BnaA08g22180D,BnaC02g04560D,BnaC04g07880D
GO:0071822	protein complex subunit organization	Biological Process	1056	2	12.55	0.99996	BnaA02g10950D,BnaA09g43610D
GO:0006366	transcription from RNA polymerase II promoter	Biological Process	846	1	10.05	0.99996	BnaA05g20480D
GO:0071840	cellular component organization or biogenesis	Biological Process	5450	38	64.76	0.99996	BnaA05g28120D,BnaC03g74600D,BnaC09g32750D,BnaA02g23870D,BnaA06g13200D,BnaUnng00730D,BnaA02g10950D,BnaC05g31560D,BnaAnng20820D,BnaA07g00340D,BnaA07g37340D,BnaA01g27540D,BnaA02g35250D,BnaA06g19200D,BnaA03g50060D,BnaA03g50070D,BnaC07g03070D,BnaC05g14690D,BnaAnng06850D,BnaA09g43610D,BnaCnng62600D,BnaCnng64440D,BnaA07g01560D,BnaA10g11500D,BnaC07g42520D,BnaC07g42530D,BnaC04g28220D,BnaA07g31240D,BnaC06g…
GO:0009893	positive regulation of metabolic process	Biological Process	1082	2	12.86	0.99997	BnaCnng53150D,BnaA09g34590D
GO:0009059	macromolecule biosynthetic process	Biological Process	7677	58	91.22	0.99999	BnaCnng70120D,BnaC03g71460D,BnaC02g45660D,BnaA08g24480D,BnaC03g53950D,BnaCnng28590D,BnaC08g42470D,BnaC08g43240D,BnaC08g48340D,BnaA08g30240D,BnaC09g43860D,BnaC09g43200D,BnaCnng03610D,BnaC01g32380D,BnaA09g27780D,BnaC07g51330D,BnaA05g18430D,BnaC06g26260D,BnaA06g19740D,BnaC03g58080D,BnaC03g56970D,BnaCnng53150D,BnaA06g10440D,BnaA06g39210D,BnaA01g25510D,BnaA06g19200D,BnaC08g20170D,BnaC03g60970D,BnaC05g…
GO:0044260	cellular macromolecule metabolic process	Biological Process	13883	122	164.96	1	BnaA05g28120D,BnaCnng70120D,BnaC03g71460D,BnaC02g45660D,BnaA08g24480D,BnaC03g53950D,BnaC03g30020D,BnaCnng28590D,BnaC08g42470D,BnaC08g43170D,BnaC08g43240D,BnaC08g48340D,BnaA08g30240D,BnaC04g53030D,BnaC09g51720D,BnaC03g74600D,BnaC05g23360D,BnaC09g43860D,BnaC09g43200D,BnaCnng03610D,BnaC09g32750D,BnaA06g13200D,BnaC04g56370D,BnaC01g32380D,BnaA09g27780D,BnaC07g51330D,BnaA05g18430D,BnaC06g26260D,BnaA04g…
GO:0044249	cellular biosynthetic process	Biological Process	10055	80	119.48	1	BnaCnng70120D,BnaC03g71460D,BnaC02g45660D,BnaA08g24480D,BnaC03g53950D,BnaCnng28590D,BnaC08g42470D,BnaC08g43240D,BnaC08g48340D,BnaA08g30240D,BnaCnng33750D,BnaC09g52550D,BnaA07g38540D,BnaC09g43860D,BnaC09g43200D,BnaCnng03610D,BnaC09g36370D,BnaC01g32380D,BnaA09g27780D,BnaC07g51330D,BnaA05g18430D,BnaC06g26260D,BnaA06g19740D,BnaC03g58080D,BnaC03g56970D,BnaCnng53150D,BnaA06g10440D,BnaA06g39210D,BnaA01g…
GO:0009451	RNA modification	Biological Process	1085	1	12.89	1	BnaA07g00340D
GO:0043170	macromolecule metabolic process	Biological Process	14927	133	177.37	1	BnaA05g28120D,BnaC01g31990D,BnaCnng70120D,BnaA09g04280D,BnaC03g71460D,BnaC02g45660D,BnaA08g24480D,BnaC03g53950D,BnaC03g30020D,BnaCnng28590D,BnaC08g42470D,BnaC08g43170D,BnaC08g43240D,BnaC08g48340D,BnaA08g05660D,BnaA08g30240D,BnaC04g53030D,BnaC09g51720D,BnaC03g74600D,BnaC05g23360D,BnaC09g43860D,BnaC09g43200D,BnaCnng03610D,BnaC09g32750D,BnaA06g13200D,BnaC04g56370D,BnaC01g32380D,BnaA09g27780D,BnaC07g…
GO:0006396	RNA processing	Biological Process	1610	3	19.13	1	BnaC03g74600D,BnaC07g03070D,BnaA07g01560D
GO:1901576	organic substance biosynthetic process	Biological Process	10296	80	122.34	1	BnaCnng70120D,BnaC03g71460D,BnaC02g45660D,BnaA08g24480D,BnaC03g53950D,BnaCnng28590D,BnaC08g42470D,BnaC08g43240D,BnaC08g48340D,BnaA08g30240D,BnaCnng33750D,BnaC09g52550D,BnaA07g38540D,BnaC09g43860D,BnaC09g43200D,BnaCnng03610D,BnaC09g36370D,BnaC01g32380D,BnaA09g27780D,BnaC07g51330D,BnaA05g18430D,BnaC06g26260D,BnaA06g19740D,BnaC03g58080D,BnaC03g56970D,BnaCnng53150D,BnaA06g10440D,BnaA06g39210D,BnaA01g…
GO:0006725	cellular aromatic compound metabolic process	Biological Process	10119	78	120.24	1	BnaCnng70120D,BnaC03g71460D,BnaC02g45660D,BnaA02g08420D,BnaC03g53950D,BnaCnng28590D,BnaC08g42470D,BnaC08g43240D,BnaC08g48340D,BnaA08g30240D,BnaCnng33750D,BnaC03g74600D,BnaC05g23360D,BnaC09g43860D,BnaC09g43200D,BnaCnng03610D,BnaA06g11500D,BnaA06g13200D,BnaC09g36370D,BnaA09g35410D,BnaC01g32380D,BnaA09g27780D,BnaA05g18430D,BnaA06g19740D,BnaC03g58080D,BnaA07g00340D,BnaA06g39290D,BnaA01g07970D,BnaC03g…
GO:0034641	cellular nitrogen compound metabolic process	Biological Process	10323	80	122.66	1	BnaA04g28590D,BnaCnng70120D,BnaC03g71460D,BnaC02g45660D,BnaC03g53950D,BnaCnng28590D,BnaC08g42470D,BnaC08g43240D,BnaC08g48340D,BnaC06g25020D,BnaA08g30240D,BnaCnng33750D,BnaC03g74600D,BnaC05g23360D,BnaC09g43860D,BnaC09g43200D,BnaCnng03610D,BnaA06g11500D,BnaA06g13200D,BnaA09g35410D,BnaC01g32380D,BnaA09g27780D,BnaA05g18430D,BnaA06g19740D,BnaC03g58080D,BnaA07g00340D,BnaA06g39290D,BnaA01g07970D,BnaCnng…
GO:0016070	RNA metabolic process	Biological Process	7227	48	85.87	1	BnaCnng70120D,BnaC03g71460D,BnaC02g45660D,BnaC03g53950D,BnaCnng28590D,BnaC08g42470D,BnaC08g43240D,BnaC08g48340D,BnaA08g30240D,BnaC03g74600D,BnaC09g43860D,BnaC09g43200D,BnaA09g27780D,BnaA05g18430D,BnaA06g19740D,BnaC03g58080D,BnaA07g00340D,BnaCnng53150D,BnaA06g10440D,BnaA06g39210D,BnaC08g20170D,BnaC03g60970D,BnaC07g03070D,BnaC05g14870D,BnaA01g31650D,BnaA05g20480D,BnaA06g39010D,BnaA09g08950D,BnaA07g…
GO:0006412	translation	Biological Process	1941	4	23.06	1	BnaC07g51330D,BnaA06g19200D,BnaA04g22480D,BnaC04g46860D
GO:1901360	organic cyclic compound metabolic process	Biological Process	10232	76	121.58	1	BnaCnng70120D,BnaC03g71460D,BnaC02g45660D,BnaC03g53950D,BnaCnng28590D,BnaC08g42470D,BnaC08g43240D,BnaC08g48340D,BnaA08g30240D,BnaCnng33750D,BnaC03g74600D,BnaC05g23360D,BnaC09g43860D,BnaC09g43200D,BnaCnng03610D,BnaA06g11500D,BnaA06g13200D,BnaC09g36370D,BnaA09g35410D,BnaC01g32380D,BnaA09g27780D,BnaA05g18430D,BnaA06g19740D,BnaC03g58080D,BnaA07g00340D,BnaA06g39290D,BnaA01g07970D,BnaC03g59280D,BnaCnng…
GO:0009987	cellular process	Biological Process	25436	257	302.24	1	BnaC09g12650D,BnaA05g28120D,BnaA02g05220D,BnaCnng20380D,BnaA04g28590D,BnaA05g32880D,BnaC01g20480D,BnaCnng70120D,BnaA06g01540D,BnaA09g04280D,BnaA09g02240D,BnaC03g74050D,BnaC03g71460D,BnaC02g45660D,BnaC08g13660D,BnaA02g08420D,BnaC01g42890D,BnaA08g24480D,BnaC03g53950D,BnaC03g30020D,BnaA09g44500D,BnaCnng28590D,BnaC03g77460D,BnaC04g37620D,BnaC08g42470D,BnaC08g43170D,BnaC08g43240D,BnaC03g73200D,BnaC08g…
GO:0034645	cellular macromolecule biosynthetic process	Biological Process	7530	49	89.47	1	BnaCnng70120D,BnaA08g24480D,BnaC03g53950D,BnaCnng28590D,BnaC08g42470D,BnaC08g43240D,BnaA08g30240D,BnaC09g43200D,BnaCnng03610D,BnaC01g32380D,BnaA09g27780D,BnaC07g51330D,BnaA05g18430D,BnaC06g26260D,BnaA06g19740D,BnaC03g58080D,BnaC03g56970D,BnaCnng53150D,BnaA06g10440D,BnaA06g39210D,BnaA01g25510D,BnaA06g19200D,BnaC08g20170D,BnaC03g60970D,BnaC05g14870D,BnaA01g31650D,BnaA05g20480D,BnaA10g03200D,BnaA06g…
GO:0090304	nucleic acid metabolic process	Biological Process	8426	55	100.12	1	BnaCnng70120D,BnaC03g71460D,BnaC02g45660D,BnaC03g53950D,BnaCnng28590D,BnaC08g42470D,BnaC08g43240D,BnaC08g48340D,BnaA08g30240D,BnaC03g74600D,BnaC05g23360D,BnaC09g43860D,BnaC09g43200D,BnaCnng03610D,BnaA06g13200D,BnaC01g32380D,BnaA09g27780D,BnaA05g18430D,BnaA06g19740D,BnaC03g58080D,BnaA07g00340D,BnaCnng53150D,BnaA06g10440D,BnaA06g39210D,BnaA01g25510D,BnaC08g20170D,BnaC03g60970D,BnaC07g03070D,BnaC05g…
GO:0006996	organelle organization	Biological Process	2882	8	34.25	1	BnaA06g13200D,BnaA02g10950D,BnaC05g14690D,BnaA09g43610D,BnaC04g28220D,BnaA03g06240D,BnaC08g36910D,BnaA04g01330D
GO:0046483	heterocycle metabolic process	Biological Process	9984	68	118.63	1	BnaCnng70120D,BnaC03g71460D,BnaC02g45660D,BnaA02g08420D,BnaC03g53950D,BnaCnng28590D,BnaC08g42470D,BnaC08g43240D,BnaC08g48340D,BnaA08g30240D,BnaCnng33750D,BnaC03g74600D,BnaC05g23360D,BnaC09g43860D,BnaC09g43200D,BnaCnng03610D,BnaA06g13200D,BnaA09g35410D,BnaC01g32380D,BnaA09g27780D,BnaA05g18430D,BnaA06g19740D,BnaC03g58080D,BnaA07g00340D,BnaA06g39290D,BnaA01g07970D,BnaCnng53150D,BnaA06g10440D,BnaA06g…
GO:0006139	nucleobase-containing compound metabolic process	Biological Process	9427	62	112.02	1	BnaCnng70120D,BnaC03g71460D,BnaC02g45660D,BnaC03g53950D,BnaCnng28590D,BnaC08g42470D,BnaC08g43240D,BnaC08g48340D,BnaA08g30240D,BnaCnng33750D,BnaC03g74600D,BnaC05g23360D,BnaC09g43860D,BnaC09g43200D,BnaCnng03610D,BnaA06g13200D,BnaC01g32380D,BnaA09g27780D,BnaA05g18430D,BnaA06g19740D,BnaC03g58080D,BnaA07g00340D,BnaA06g39290D,BnaA01g07970D,BnaCnng53150D,BnaA06g10440D,BnaA06g39210D,BnaA01g25510D,BnaC08g…
GO:0010467	gene expression	Biological Process	8506	47	101.07	1	BnaC01g31990D,BnaCnng70120D,BnaC03g53950D,BnaCnng28590D,BnaC08g42470D,BnaC08g43240D,BnaA08g30240D,BnaC03g74600D,BnaC09g43200D,BnaA09g27780D,BnaC07g51330D,BnaA05g18430D,BnaA06g19740D,BnaC03g58080D,BnaCnng53150D,BnaA06g10440D,BnaA06g39210D,BnaA06g19200D,BnaC08g20170D,BnaC03g60970D,BnaC07g03070D,BnaC05g14870D,BnaA01g31650D,BnaA05g20480D,BnaA06g39010D,BnaA09g08950D,BnaA07g01560D,BnaCnng18770D,BnaAnng…
GO:0008150	biological_process	Biological Process	32990	392	392	1	BnaC09g12650D,BnaA05g27280D,BnaA05g28120D,BnaA06g24820D,BnaA02g05220D,BnaC04g02990D,BnaCnng20380D,BnaA04g28590D,BnaA05g32880D,BnaC01g41020D,BnaC01g20480D,BnaC01g31990D,BnaCnng70120D,BnaA06g01540D,BnaC03g73490D,BnaA09g04280D,BnaC09g31570D,BnaC09g31850D,BnaA09g02240D,BnaA01g28840D,BnaC03g74050D,BnaC03g71460D,BnaC02g45660D,BnaC08g13660D,BnaA02g08420D,BnaA02g09020D,BnaA02g09030D,BnaC01g42890D,BnaA08g…
GO:0005618	cell wall	Cellular Component	579	22	6.94	2.6e-06	BnaC08g13660D,BnaA07g38400D,BnaA03g55610D,BnaC09g32750D,BnaA02g23870D,BnaC07g48010D,BnaC05g31560D,BnaA08g26300D,BnaA02g34120D,BnaC06g13030D,BnaA02g35250D,BnaA03g50060D,BnaA03g50070D,BnaA07g01850D,BnaCnng62600D,BnaCnng64440D,BnaA10g11500D,BnaC07g42520D,BnaC07g42530D,BnaA04g03090D,BnaC03g49920D,BnaC06g39280D
GO:0030312	external encapsulating structure	Cellular Component	580	22	6.95	2.6e-06	BnaC08g13660D,BnaA07g38400D,BnaA03g55610D,BnaC09g32750D,BnaA02g23870D,BnaC07g48010D,BnaC05g31560D,BnaA08g26300D,BnaA02g34120D,BnaC06g13030D,BnaA02g35250D,BnaA03g50060D,BnaA03g50070D,BnaA07g01850D,BnaCnng62600D,BnaCnng64440D,BnaA10g11500D,BnaC07g42520D,BnaC07g42530D,BnaA04g03090D,BnaC03g49920D,BnaC06g39280D
GO:0048046	apoplast	Cellular Component	420	17	5.03	1.6e-05	BnaC08g13660D,BnaA07g38400D,BnaC09g32750D,BnaC06g10720D,BnaC07g48010D,BnaA08g26300D,BnaC06g13030D,BnaA02g35250D,BnaA03g50060D,BnaA03g50070D,BnaA07g01850D,BnaCnng62600D,BnaA10g11500D,BnaC07g42520D,BnaC07g42530D,BnaA05g13900D,BnaC06g39280D
GO:0005687	U4 snRNP	Cellular Component	7	3	0.08	5.8e-05	BnaC03g74600D,BnaC07g03070D,BnaA07g01560D
GO:0071944	cell periphery	Cellular Component	2920	57	34.98	0.0002	BnaA02g05220D,BnaC07g49050D,BnaC09g31540D,BnaA09g01830D,BnaC08g13660D,BnaA02g35710D,BnaA07g38400D,BnaA03g55610D,BnaC05g04830D,BnaC09g32750D,BnaA02g23870D,BnaC07g48010D,BnaC08g19190D,BnaCnng44030D,BnaC05g31560D,BnaA08g26300D,BnaA02g34120D,BnaC06g13030D,BnaA09g45380D,BnaA02g28700D,BnaA02g35250D,BnaA03g50060D,BnaA03g50070D,BnaC04g13950D,BnaAnng06850D,BnaA07g01850D,BnaA09g43610D,BnaC02g03290D,BnaCnng…
GO:0005686	U2 snRNP	Cellular Component	20	3	0.24	0.0017	BnaC03g74600D,BnaC07g03070D,BnaA07g01560D
GO:0005576	extracellular region	Cellular Component	2189	42	26.22	0.002	BnaA06g24820D,BnaC04g02990D,BnaA09g02240D,BnaC08g13660D,BnaC04g49050D,BnaA07g38400D,BnaC04g52990D,BnaA02g21660D,BnaC09g32750D,BnaCnng78620D,BnaC06g10720D,BnaA02g23870D,BnaC07g48010D,BnaA04g25170D,BnaA08g26300D,BnaA02g34070D,BnaC06g13030D,BnaCnng48990D,BnaA02g35250D,BnaCnng56320D,BnaA03g50060D,BnaA03g50070D,BnaA07g01850D,BnaCnng62600D,BnaCnng64440D,BnaAnng31620D,BnaA10g11500D,BnaAnng32690D,BnaC07g…
GO:0009505	plant-type cell wall	Cellular Component	118	6	1.41	0.0031	BnaA07g38400D,BnaA03g55610D,BnaC05g31560D,BnaA02g34120D,BnaC03g49920D,BnaC06g39280D
GO:0005634	nucleus	Cellular Component	10027	145	120.1	0.0056	BnaA06g23750D,BnaC07g49530D,BnaCnng70120D,BnaA09g04280D,BnaA01g28970D,BnaC03g71460D,BnaC02g45660D,BnaC07g11890D,BnaC03g53950D,BnaA09g44290D,BnaA09g44500D,BnaC02g26030D,BnaC08g43240D,BnaC08g48630D,BnaC08g48340D,BnaC07g31640D,BnaC07g31350D,BnaA04g06030D,BnaA08g12420D,BnaC04g49870D,BnaA08g30240D,BnaC03g74600D,BnaC02g40180D,BnaA02g21850D,BnaC09g43860D,BnaC09g43200D,BnaC03g69420D,BnaCnng37790D,BnaA06g…
GO:0005682	U5 snRNP	Cellular Component	31	3	0.37	0.006	BnaC03g74600D,BnaC07g03070D,BnaA07g01560D
GO:0000784	nuclear chromosome, telomeric region	Cellular Component	32	3	0.38	0.0065	BnaA06g13200D,BnaC05g14690D,BnaC08g36910D
GO:0005685	U1 snRNP	Cellular Component	35	3	0.42	0.0084	BnaC03g74600D,BnaC07g03070D,BnaA07g01560D
GO:0000781	chromosome, telomeric region	Cellular Component	37	3	0.44	0.0098	BnaA06g13200D,BnaC05g14690D,BnaC08g36910D
GO:0005813	centrosome	Cellular Component	46	3	0.55	0.0177	BnaA06g13200D,BnaC05g14690D,BnaC08g36910D
GO:0009506	plasmodesma	Cellular Component	580	13	6.95	0.024	BnaA09g04280D,BnaC08g13660D,BnaA02g35710D,BnaA03g55610D,BnaA05g31730D,BnaCnng44030D,BnaA02g34120D,BnaC04g13950D,BnaC04g28590D,BnaA04g08970D,BnaC05g46300D,BnaC03g49920D,BnaC07g06130D
GO:0055044	symplast	Cellular Component	580	13	6.95	0.024	BnaA09g04280D,BnaC08g13660D,BnaA02g35710D,BnaA03g55610D,BnaA05g31730D,BnaCnng44030D,BnaA02g34120D,BnaC04g13950D,BnaC04g28590D,BnaA04g08970D,BnaC05g46300D,BnaC03g49920D,BnaC07g06130D
GO:0046540	U4/U6 x U5 tri-snRNP complex	Cellular Component	54	3	0.65	0.027	BnaC03g74600D,BnaC07g03070D,BnaA07g01560D
GO:0097526	spliceosomal tri-snRNP complex	Cellular Component	55	3	0.66	0.0283	BnaC03g74600D,BnaC07g03070D,BnaA07g01560D
GO:0005911	cell-cell junction	Cellular Component	609	13	7.29	0.0336	BnaA09g04280D,BnaC08g13660D,BnaA02g35710D,BnaA03g55610D,BnaA05g31730D,BnaCnng44030D,BnaA02g34120D,BnaC04g13950D,BnaC04g28590D,BnaA04g08970D,BnaC05g46300D,BnaC03g49920D,BnaC07g06130D
GO:0005788	endoplasmic reticulum lumen	Cellular Component	25	2	0.3	0.0358	BnaC08g43170D,BnaA08g26940D
GO:0031012	extracellular matrix	Cellular Component	25	2	0.3	0.0358	BnaC06g31300D,BnaA09g29750D
GO:0030054	cell junction	Cellular Component	627	13	7.51	0.0408	BnaA09g04280D,BnaC08g13660D,BnaA02g35710D,BnaA03g55610D,BnaA05g31730D,BnaCnng44030D,BnaA02g34120D,BnaC04g13950D,BnaC04g28590D,BnaA04g08970D,BnaC05g46300D,BnaC03g49920D,BnaC07g06130D
GO:0098687	chromosomal region	Cellular Component	75	3	0.9	0.0613	BnaA06g13200D,BnaC05g14690D,BnaC08g36910D
GO:0005773	vacuole	Cellular Component	539	11	6.46	0.062	BnaA02g35710D,BnaA07g38400D,BnaCnng44030D,BnaC05g31560D,BnaA09g45380D,BnaA01g29870D,BnaC09g52190D,BnaC04g28590D,BnaA09g48570D,BnaC08g39210D,BnaC06g39280D
GO:0097525	spliceosomal snRNP complex	Cellular Component	80	3	0.96	0.0715	BnaC03g74600D,BnaC07g03070D,BnaA07g01560D
GO:0031201	SNARE complex	Cellular Component	37	2	0.44	0.0725	BnaC04g28220D,BnaA03g06240D
GO:0005886	plasma membrane	Cellular Component	2196	33	26.3	0.1082	BnaA02g05220D,BnaC07g49050D,BnaC09g31540D,BnaA09g01830D,BnaA02g35710D,BnaC08g19190D,BnaCnng44030D,BnaA09g45380D,BnaA02g28700D,BnaC04g13950D,BnaAnng06850D,BnaA09g43610D,BnaC02g03290D,BnaA08g02360D,BnaC06g00050D,BnaC09g52190D,BnaC04g28590D,BnaC04g28220D,BnaC09g01270D,BnaC04g30460D,BnaA03g39860D,BnaA04g08970D,BnaA09g48570D,BnaA10g05120D,BnaA04g03090D,BnaA08g10520D,BnaC08g05690D,BnaC08g39210D,BnaA03g…
GO:0031225	anchored component of membrane	Cellular Component	210	5	2.52	0.1092	BnaA01g27540D,BnaA03g39860D,BnaA04g03090D,BnaC07g06130D,BnaC09g05090D
GO:0005774	vacuolar membrane	Cellular Component	297	6	3.56	0.1482	BnaA02g35710D,BnaA07g38400D,BnaCnng44030D,BnaA01g29870D,BnaC04g28590D,BnaC06g39280D
GO:0044437	vacuolar part	Cellular Component	300	6	3.59	0.1531	BnaA02g35710D,BnaA07g38400D,BnaCnng44030D,BnaA01g29870D,BnaC04g28590D,BnaC06g39280D
GO:0005815	microtubule organizing center	Cellular Component	113	3	1.35	0.1542	BnaA06g13200D,BnaC05g14690D,BnaC08g36910D
GO:0000326	protein storage vacuole	Cellular Component	14	1	0.17	0.1553	BnaA09g48570D
GO:0030532	small nuclear ribonucleoprotein complex	Cellular Component	122	3	1.46	0.1805	BnaC03g74600D,BnaC07g03070D,BnaA07g01560D
GO:0046658	anchored component of plasma membrane	Cellular Component	122	3	1.46	0.1805	BnaA03g39860D,BnaA04g03090D,BnaC07g06130D
GO:0031224	intrinsic component of membrane	Cellular Component	18739	234	224.45	0.2044	BnaA05g27280D,BnaA05g27720D,BnaA06g24270D,BnaC05g03070D,BnaA04g27220D,BnaA01g37160D,BnaA09g53430D,BnaA04g21700D,BnaC08g08610D,BnaC01g20480D,BnaA04g18590D,BnaA04g18600D,BnaAnng11580D,BnaCnng24210D,BnaC03g73490D,BnaC05g08610D,BnaC09g31540D,BnaA01g28690D,BnaA02g03980D,BnaA05g35970D,BnaCnng25710D,BnaC08g14230D,BnaC08g13910D,BnaA08g24480D,BnaCnng73290D,BnaC04g37620D,BnaA03g55320D,BnaC08g42900D,BnaCnng…
GO:0000325	plant-type vacuole	Cellular Component	73	2	0.87	0.2178	BnaC05g31560D,BnaA09g48570D
GO:0000322	storage vacuole	Cellular Component	21	1	0.25	0.2236	BnaA09g48570D
GO:0000145	exocyst	Cellular Component	139	3	1.66	0.2329	BnaC05g04830D,BnaC02g10670D,BnaC02g10660D
GO:0005786	signal recognition particle, endoplasmic reticulum targeting	Cellular Component	22	1	0.26	0.2329	BnaA06g19200D
GO:1902495	transmembrane transporter complex	Cellular Component	22	1	0.26	0.2329	BnaC08g19190D
GO:0005758	mitochondrial intermembrane space	Cellular Component	23	1	0.28	0.2421	BnaA01g28840D
GO:0031970	organelle envelope lumen	Cellular Component	23	1	0.28	0.2421	BnaA01g28840D
GO:1990351	transporter complex	Cellular Component	23	1	0.28	0.2421	BnaC08g19190D
GO:0030173	integral component of Golgi membrane	Cellular Component	25	1	0.3	0.2602	BnaC07g37780D
GO:0031228	intrinsic component of Golgi membrane	Cellular Component	25	1	0.3	0.2602	BnaC07g37780D
GO:0009504	cell plate	Cellular Component	26	1	0.31	0.269	BnaAnng06850D
GO:0016021	integral component of membrane	Cellular Component	18562	229	222.33	0.2863	BnaA05g27280D,BnaA05g27720D,BnaA06g24270D,BnaC05g03070D,BnaA04g27220D,BnaA01g37160D,BnaA09g53430D,BnaA04g21700D,BnaC08g08610D,BnaC01g20480D,BnaA04g18590D,BnaA04g18600D,BnaAnng11580D,BnaCnng24210D,BnaC03g73490D,BnaC05g08610D,BnaC09g31540D,BnaA01g28690D,BnaA02g03980D,BnaA05g35970D,BnaCnng25710D,BnaC08g14230D,BnaC08g13910D,BnaA08g24480D,BnaCnng73290D,BnaC04g37620D,BnaA03g55320D,BnaC08g42900D,BnaCnng…
GO:0030132	clathrin coat of coated pit	Cellular Component	29	1	0.35	0.295	BnaA09g43610D
GO:0016604	nuclear body	Cellular Component	159	3	1.9	0.2973	BnaA06g13200D,BnaC05g14690D,BnaC08g36910D
GO:0031226	intrinsic component of plasma membrane	Cellular Component	235	4	2.81	0.311	BnaA08g02360D,BnaA03g39860D,BnaA04g03090D,BnaC07g06130D
GO:0044459	plasma membrane part	Cellular Component	388	6	4.65	0.3218	BnaC08g19190D,BnaA09g43610D,BnaA08g02360D,BnaA03g39860D,BnaA04g03090D,BnaC07g06130D
GO:0030014	CCR4-NOT complex	Cellular Component	97	2	1.16	0.324	BnaA02g05510D,BnaC02g09390D
GO:0012510	trans-Golgi network transport vesicle membrane	Cellular Component	33	1	0.4	0.3282	BnaA09g43610D
GO:0030130	clathrin coat of trans-Golgi network vesicle	Cellular Component	33	1	0.4	0.3282	BnaA09g43610D
GO:0030140	trans-Golgi network transport vesicle	Cellular Component	34	1	0.41	0.3363	BnaA09g43610D
GO:0030127	COPII vesicle coat	Cellular Component	35	1	0.42	0.3442	BnaC08g49290D
GO:0005905	coated pit	Cellular Component	36	1	0.43	0.3521	BnaA09g43610D
GO:0030125	clathrin vesicle coat	Cellular Component	37	1	0.44	0.3599	BnaA09g43610D
GO:0030665	clathrin-coated vesicle membrane	Cellular Component	39	1	0.47	0.3751	BnaA09g43610D
GO:0090568	nuclear transcriptional repressor complex	Cellular Component	39	1	0.47	0.3751	BnaC07g26800D
GO:0048500	signal recognition particle	Cellular Component	41	1	0.49	0.39	BnaA06g19200D
GO:0030658	transport vesicle membrane	Cellular Component	113	2	1.35	0.3929	BnaC08g49290D,BnaA09g43610D
GO:0071011	precatalytic spliceosome	Cellular Component	43	1	0.52	0.4045	BnaC03g74600D
GO:0016020	membrane	Cellular Component	22084	266	264.52	0.4649	BnaA05g27280D,BnaA05g27720D,BnaA06g24270D,BnaA02g05220D,BnaC05g03070D,BnaA04g27220D,BnaA01g37160D,BnaA09g53430D,BnaA04g21700D,BnaC08g08610D,BnaC01g20480D,BnaA04g18590D,BnaA04g18600D,BnaC07g49050D,BnaAnng11580D,BnaCnng24210D,BnaC03g73490D,BnaC05g08610D,BnaC09g31540D,BnaA09g01830D,BnaA01g28690D,BnaA02g03980D,BnaA05g35970D,BnaCnng25710D,BnaC08g14230D,BnaC08g13910D,BnaA08g24480D,BnaCnng73290D,BnaC04g…
GO:0000151	ubiquitin ligase complex	Cellular Component	459	6	5.5	0.4717	BnaA03g46050D,BnaAnng26330D,BnaC06g12460D,BnaA07g14550D,BnaC03g68550D,BnaC07g38370D
GO:0030133	transport vesicle	Cellular Component	133	2	1.59	0.4743	BnaC08g49290D,BnaA09g43610D
GO:0044448	cell cortex part	Cellular Component	216	3	2.59	0.4796	BnaC05g04830D,BnaC02g10670D,BnaC02g10660D
GO:0030120	vesicle coat	Cellular Component	135	2	1.62	0.4821	BnaC08g49290D,BnaA09g43610D
GO:0017053	transcriptional repressor complex	Cellular Component	56	1	0.67	0.491	BnaC07g26800D
GO:0005769	early endosome	Cellular Component	58	1	0.69	0.5031	BnaC02g03290D
GO:0012507	ER to Golgi transport vesicle membrane	Cellular Component	58	1	0.69	0.5031	BnaC08g49290D
GO:0044425	membrane part	Cellular Component	19681	236	235.74	0.5084	BnaA05g27280D,BnaA05g27720D,BnaA06g24270D,BnaC05g03070D,BnaA04g27220D,BnaA01g37160D,BnaA09g53430D,BnaA04g21700D,BnaC08g08610D,BnaC01g20480D,BnaA04g18590D,BnaA04g18600D,BnaAnng11580D,BnaCnng24210D,BnaC03g73490D,BnaC05g08610D,BnaC09g31540D,BnaA01g28690D,BnaA02g03980D,BnaA05g35970D,BnaCnng25710D,BnaC08g14230D,BnaC08g13910D,BnaA08g24480D,BnaCnng73290D,BnaC04g37620D,BnaA03g55320D,BnaC08g42900D,BnaCnng…
GO:0044454	nuclear chromosome part	Cellular Component	227	3	2.72	0.5126	BnaA06g13200D,BnaC05g14690D,BnaC08g36910D
GO:0000228	nuclear chromosome	Cellular Component	245	3	2.93	0.5639	BnaA06g13200D,BnaC05g14690D,BnaC08g36910D
GO:0030118	clathrin coat	Cellular Component	69	1	0.83	0.5649	BnaA09g43610D
GO:0005681	spliceosomal complex	Cellular Component	246	3	2.95	0.5667	BnaC03g74600D,BnaC07g03070D,BnaA07g01560D
GO:0005938	cell cortex	Cellular Component	253	3	3.03	0.5857	BnaC05g04830D,BnaC02g10670D,BnaC02g10660D
GO:0030134	ER to Golgi transport vesicle	Cellular Component	74	1	0.89	0.5904	BnaC08g49290D
GO:0030662	coated vesicle membrane	Cellular Component	167	2	2	0.5963	BnaC08g49290D,BnaA09g43610D
GO:0030176	integral component of endoplasmic reticulum membrane	Cellular Component	78	1	0.93	0.6097	BnaC07g37780D
GO:0031227	intrinsic component of endoplasmic reticulum membrane	Cellular Component	82	1	0.98	0.6281	BnaC07g37780D
GO:0005783	endoplasmic reticulum	Cellular Component	1006	11	12.05	0.6619	BnaC08g43170D,BnaC08g49290D,BnaC02g47990D,BnaA08g26940D,BnaA09g11950D,BnaC08g13550D,BnaA09g48890D,BnaA09g48570D,BnaC08g05690D,BnaA06g04420D,BnaC07g37780D
GO:0019005	SCF ubiquitin ligase complex	Cellular Component	192	2	2.3	0.6716	BnaA03g46050D,BnaC07g38370D
GO:0012506	vesicle membrane	Cellular Component	194	2	2.32	0.6771	BnaC08g49290D,BnaA09g43610D
GO:0030659	cytoplasmic vesicle membrane	Cellular Component	194	2	2.32	0.6771	BnaC08g49290D,BnaA09g43610D
GO:0030117	membrane coat	Cellular Component	211	2	2.53	0.7209	BnaC08g49290D,BnaA09g43610D
GO:0048475	coated membrane	Cellular Component	211	2	2.53	0.7209	BnaC08g49290D,BnaA09g43610D
GO:0030136	clathrin-coated vesicle	Cellular Component	106	1	1.27	0.7217	BnaA09g43610D
GO:0043231	intracellular membrane-bounded organelle	Cellular Component	16198	188	194.02	0.7271	BnaA06g23750D,BnaA02g05750D,BnaC01g31990D,BnaC07g49530D,BnaCnng70120D,BnaA09g04280D,BnaA01g28970D,BnaA01g28840D,BnaC03g71460D,BnaC02g45660D,BnaC07g11890D,BnaC03g53950D,BnaA09g44290D,BnaA09g44500D,BnaA02g35710D,BnaC02g26030D,BnaC08g43170D,BnaC08g43240D,BnaC03g73200D,BnaC08g48630D,BnaC08g48340D,BnaC07g31640D,BnaC07g31350D,BnaA04g06030D,BnaA08g12420D,BnaC04g49870D,BnaA07g38400D,BnaA08g30240D,BnaC03g…
GO:0030660	Golgi-associated vesicle membrane	Cellular Component	110	1	1.32	0.7348	BnaA09g43610D
GO:0005887	integral component of plasma membrane	Cellular Component	111	1	1.33	0.738	BnaA08g02360D
GO:0043227	membrane-bounded organelle	Cellular Component	16233	188	194.44	0.7399	BnaA06g23750D,BnaA02g05750D,BnaC01g31990D,BnaC07g49530D,BnaCnng70120D,BnaA09g04280D,BnaA01g28970D,BnaA01g28840D,BnaC03g71460D,BnaC02g45660D,BnaC07g11890D,BnaC03g53950D,BnaA09g44290D,BnaA09g44500D,BnaA02g35710D,BnaC02g26030D,BnaC08g43170D,BnaC08g43240D,BnaC03g73200D,BnaC08g48630D,BnaC08g48340D,BnaC07g31640D,BnaC07g31350D,BnaA04g06030D,BnaA08g12420D,BnaC04g49870D,BnaA07g38400D,BnaA08g30240D,BnaC03g…
GO:0005794	Golgi apparatus	Cellular Component	1081	11	12.95	0.7488	BnaA07g38400D,BnaA02g34120D,BnaA09g43610D,BnaA10g03200D,BnaC09g52190D,BnaA06g22090D,BnaC03g49920D,BnaA06g31630D,BnaC06g39280D,BnaC03g32850D,BnaC07g37780D
GO:0005798	Golgi-associated vesicle	Cellular Component	116	1	1.39	0.7534	BnaA09g43610D
GO:0030135	coated vesicle	Cellular Component	250	2	2.99	0.8027	BnaC08g49290D,BnaA09g43610D
GO:0044433	cytoplasmic vesicle part	Cellular Component	265	2	3.17	0.8281	BnaC08g49290D,BnaA09g43610D
GO:0070469	respiratory chain	Cellular Component	157	1	1.88	0.8498	BnaA05g35970D
GO:0012505	endomembrane system	Cellular Component	2410	24	28.87	0.8507	BnaC08g43170D,BnaA07g38400D,BnaC08g49290D,BnaC02g47990D,BnaA08g26940D,BnaA02g34120D,BnaA09g11950D,BnaA09g43610D,BnaC02g03290D,BnaA10g03200D,BnaC09g52190D,BnaC04g28220D,BnaC08g13550D,BnaA06g22090D,BnaA09g48890D,BnaA09g48570D,BnaA03g06240D,BnaC08g05690D,BnaC03g49920D,BnaA06g31630D,BnaC06g39280D,BnaC03g32850D,BnaA06g04420D,BnaC07g37780D
GO:0044432	endoplasmic reticulum part	Cellular Component	622	5	7.45	0.8678	BnaC08g43170D,BnaC08g49290D,BnaA08g26940D,BnaA09g11950D,BnaC07g37780D
GO:0018995	host	Cellular Component	633	5	7.58	0.8773	BnaCnng56320D,BnaAnng31620D,BnaC07g46630D,BnaC01g03980D,BnaC01g01790D
GO:0033643	host cell part	Cellular Component	633	5	7.58	0.8773	BnaCnng56320D,BnaAnng31620D,BnaC07g46630D,BnaC01g03980D,BnaC01g01790D
GO:0033646	host intracellular part	Cellular Component	633	5	7.58	0.8773	BnaCnng56320D,BnaAnng31620D,BnaC07g46630D,BnaC01g03980D,BnaC01g01790D
GO:0033647	host intracellular organelle	Cellular Component	633	5	7.58	0.8773	BnaCnng56320D,BnaAnng31620D,BnaC07g46630D,BnaC01g03980D,BnaC01g01790D
GO:0033648	host intracellular membrane-bounded organelle	Cellular Component	633	5	7.58	0.8773	BnaCnng56320D,BnaAnng31620D,BnaC07g46630D,BnaC01g03980D,BnaC01g01790D
GO:0042025	host cell nucleus	Cellular Component	633	5	7.58	0.8773	BnaCnng56320D,BnaAnng31620D,BnaC07g46630D,BnaC01g03980D,BnaC01g01790D
GO:0043245	extraorganismal space	Cellular Component	633	5	7.58	0.8773	BnaCnng56320D,BnaAnng31620D,BnaC07g46630D,BnaC01g03980D,BnaC01g01790D
GO:0043656	intracellular region of host	Cellular Component	633	5	7.58	0.8773	BnaCnng56320D,BnaAnng31620D,BnaC07g46630D,BnaC01g03980D,BnaC01g01790D
GO:0043657	host cell	Cellular Component	633	5	7.58	0.8773	BnaCnng56320D,BnaAnng31620D,BnaC07g46630D,BnaC01g03980D,BnaC01g01790D
GO:0044215	other organism	Cellular Component	633	5	7.58	0.8773	BnaCnng56320D,BnaAnng31620D,BnaC07g46630D,BnaC01g03980D,BnaC01g01790D
GO:0044216	other organism cell	Cellular Component	633	5	7.58	0.8773	BnaCnng56320D,BnaAnng31620D,BnaC07g46630D,BnaC01g03980D,BnaC01g01790D
GO:0044217	other organism part	Cellular Component	633	5	7.58	0.8773	BnaCnng56320D,BnaAnng31620D,BnaC07g46630D,BnaC01g03980D,BnaC01g01790D
GO:0015629	actin cytoskeleton	Cellular Component	198	1	2.37	0.9085	BnaA02g10950D
GO:0016023	cytoplasmic membrane-bounded vesicle	Cellular Component	333	2	3.99	0.9098	BnaC08g49290D,BnaA09g43610D
GO:0031988	membrane-bounded vesicle	Cellular Component	333	2	3.99	0.9098	BnaC08g49290D,BnaA09g43610D
GO:0031301	integral component of organelle membrane	Cellular Component	209	1	2.5	0.9199	BnaC07g37780D
GO:0031300	intrinsic component of organelle membrane	Cellular Component	214	1	2.56	0.9246	BnaC07g37780D
GO:0031410	cytoplasmic vesicle	Cellular Component	477	3	5.71	0.9263	BnaC08g49290D,BnaA09g43610D,BnaC02g03290D
GO:0000139	Golgi membrane	Cellular Component	484	3	5.8	0.9307	BnaA09g43610D,BnaA10g03200D,BnaC07g37780D
GO:0031982	vesicle	Cellular Component	503	3	6.02	0.9413	BnaC08g49290D,BnaA09g43610D,BnaC02g03290D
GO:0005829	cytosol	Cellular Component	1987	17	23.8	0.9447	BnaA09g04280D,BnaA08g13020D,BnaA07g38400D,BnaC03g74600D,BnaA02g34120D,BnaA03g46050D,BnaC04g13950D,BnaAnng27860D,BnaC02g03290D,BnaC04g28590D,BnaC04g30460D,BnaA09g36860D,BnaA03g03740D,BnaC03g49920D,BnaC06g39280D,BnaC03g32850D,BnaC07g38370D
GO:0044421	extracellular region part	Cellular Component	752	5	9.01	0.9478	BnaCnng56320D,BnaAnng31620D,BnaC07g46630D,BnaC01g03980D,BnaC01g01790D
GO:0031461	cullin-RING ubiquitin ligase complex	Cellular Component	397	2	4.76	0.9521	BnaA03g46050D,BnaC07g38370D
GO:0009570	chloroplast stroma	Cellular Component	400	2	4.79	0.9536	BnaC09g36370D,BnaA08g22970D
GO:0009532	plastid stroma	Cellular Component	414	2	4.96	0.9597	BnaC09g36370D,BnaA08g22970D
GO:0044451	nucleoplasm part	Cellular Component	694	4	8.31	0.9675	BnaA06g13200D,BnaC05g14690D,BnaC08g36910D,BnaC07g26800D
GO:0005768	endosome	Cellular Component	288	1	3.45	0.9693	BnaC02g03290D
GO:0005789	endoplasmic reticulum membrane	Cellular Component	591	3	7.08	0.9735	BnaC08g49290D,BnaA09g11950D,BnaC07g37780D
GO:0015630	microtubule cytoskeleton	Cellular Component	591	3	7.08	0.9735	BnaA06g13200D,BnaC05g14690D,BnaC08g36910D
GO:0042175	nuclear outer membrane-endoplasmic reticulum membrane network	Cellular Component	595	3	7.13	0.9744	BnaC08g49290D,BnaA09g11950D,BnaC07g37780D
GO:0005743	mitochondrial inner membrane	Cellular Component	475	2	5.69	0.9784	BnaA07g12410D,BnaA06g05490D
GO:0005740	mitochondrial envelope	Cellular Component	620	3	7.43	0.9798	BnaA01g28840D,BnaA07g12410D,BnaA06g05490D
GO:0005777	peroxisome	Cellular Component	330	1	3.95	0.9816	BnaC01g31990D
GO:0042579	microbody	Cellular Component	330	1	3.95	0.9816	BnaC01g31990D
GO:0044431	Golgi apparatus part	Cellular Component	630	3	7.55	0.9816	BnaA09g43610D,BnaA10g03200D,BnaC07g37780D
GO:0044427	chromosomal part	Cellular Component	648	3	7.76	0.9845	BnaA06g13200D,BnaC05g14690D,BnaC08g36910D
GO:0098589	membrane region	Cellular Component	651	3	7.8	0.9849	BnaC08g49290D,BnaA09g11950D,BnaC07g37780D
GO:0019866	organelle inner membrane	Cellular Component	515	2	6.17	0.9858	BnaA07g12410D,BnaA06g05490D
GO:1990234	transferase complex	Cellular Component	1061	6	12.71	0.9882	BnaA03g46050D,BnaAnng26330D,BnaC06g12460D,BnaA07g14550D,BnaC03g68550D,BnaC07g38370D
GO:0098588	bounding membrane of organelle	Cellular Component	1666	11	19.96	0.9904	BnaA02g35710D,BnaA07g38400D,BnaC08g49290D,BnaCnng44030D,BnaA09g11950D,BnaA01g29870D,BnaA09g43610D,BnaA10g03200D,BnaC04g28590D,BnaC06g39280D,BnaC07g37780D
GO:0031966	mitochondrial membrane	Cellular Component	588	2	7.04	0.9935	BnaA07g12410D,BnaA06g05490D
GO:0044430	cytoskeletal part	Cellular Component	741	3	8.88	0.9937	BnaA06g13200D,BnaC05g14690D,BnaC08g36910D
GO:0005623	cell	Cellular Component	23394	253	280.21	0.9944	BnaA06g23750D,BnaA02g05220D,BnaA02g05510D,BnaA02g05750D,BnaA04g28590D,BnaC01g31990D,BnaC07g49050D,BnaC07g49530D,BnaCnng70120D,BnaA09g04280D,BnaC09g31540D,BnaA09g01830D,BnaA01g28970D,BnaA01g28840D,BnaC03g71460D,BnaC02g45660D,BnaC07g11890D,BnaC08g13660D,BnaC03g53950D,BnaA09g44290D,BnaA09g44500D,BnaA02g35710D,BnaC02g26030D,BnaC08g43170D,BnaC08g43240D,BnaC03g73200D,BnaC08g48630D,BnaC08g48340D,BnaC07g…
GO:0044464	cell part	Cellular Component	23394	253	280.21	0.9944	BnaA06g23750D,BnaA02g05220D,BnaA02g05510D,BnaA02g05750D,BnaA04g28590D,BnaC01g31990D,BnaC07g49050D,BnaC07g49530D,BnaCnng70120D,BnaA09g04280D,BnaC09g31540D,BnaA09g01830D,BnaA01g28970D,BnaA01g28840D,BnaC03g71460D,BnaC02g45660D,BnaC07g11890D,BnaC08g13660D,BnaC03g53950D,BnaA09g44290D,BnaA09g44500D,BnaA02g35710D,BnaC02g26030D,BnaC08g43170D,BnaC08g43240D,BnaC03g73200D,BnaC08g48630D,BnaC08g48340D,BnaC07g…
GO:0005856	cytoskeleton	Cellular Component	903	4	10.82	0.9949	BnaA06g13200D,BnaA02g10950D,BnaC05g14690D,BnaC08g36910D
GO:0044429	mitochondrial part	Cellular Component	780	3	9.34	0.9957	BnaA01g28840D,BnaA07g12410D,BnaA06g05490D
GO:0005694	chromosome	Cellular Component	787	3	9.43	0.996	BnaA06g13200D,BnaC05g14690D,BnaC08g36910D
GO:0005654	nucleoplasm	Cellular Component	953	4	11.41	0.9968	BnaA06g13200D,BnaC05g14690D,BnaC08g36910D,BnaC07g26800D
GO:0005739	mitochondrion	Cellular Component	1481	8	17.74	0.9971	BnaA01g28840D,BnaC03g73200D,BnaA07g12410D,BnaC04g47640D,BnaC08g05690D,BnaA04g00700D,BnaA03g26220D,BnaA06g05490D
GO:0043229	intracellular organelle	Cellular Component	18515	192	221.77	0.9973	BnaA06g23750D,BnaA02g05750D,BnaC01g31990D,BnaC07g49530D,BnaCnng70120D,BnaA09g04280D,BnaA01g28970D,BnaA01g28840D,BnaC03g71460D,BnaC02g45660D,BnaC07g11890D,BnaC03g53950D,BnaA09g44290D,BnaA09g44500D,BnaA02g35710D,BnaC02g26030D,BnaC08g43170D,BnaC08g43240D,BnaC03g73200D,BnaC08g48630D,BnaC08g48340D,BnaC07g31640D,BnaC07g31350D,BnaA04g06030D,BnaA08g12420D,BnaC04g49870D,BnaA07g38400D,BnaA08g30240D,BnaC03g…
GO:0043226	organelle	Cellular Component	18556	192	222.26	0.9976	BnaA06g23750D,BnaA02g05750D,BnaC01g31990D,BnaC07g49530D,BnaCnng70120D,BnaA09g04280D,BnaA01g28970D,BnaA01g28840D,BnaC03g71460D,BnaC02g45660D,BnaC07g11890D,BnaC03g53950D,BnaA09g44290D,BnaA09g44500D,BnaA02g35710D,BnaC02g26030D,BnaC08g43170D,BnaC08g43240D,BnaC03g73200D,BnaC08g48630D,BnaC08g48340D,BnaC07g31640D,BnaC07g31350D,BnaA04g06030D,BnaA08g12420D,BnaC04g49870D,BnaA07g38400D,BnaA08g30240D,BnaC03g…
GO:0009507	chloroplast	Cellular Component	1824	10	21.85	0.9987	BnaA02g05750D,BnaA02g35710D,BnaC09g36390D,BnaC09g36370D,BnaCnng44030D,BnaA04g15880D,BnaCnng59540D,BnaAnng06850D,BnaA08g22970D,BnaC04g38300D
GO:0009536	plastid	Cellular Component	1884	10	22.57	0.9992	BnaA02g05750D,BnaA02g35710D,BnaC09g36390D,BnaC09g36370D,BnaCnng44030D,BnaA04g15880D,BnaCnng59540D,BnaAnng06850D,BnaA08g22970D,BnaC04g38300D
GO:0031090	organelle membrane	Cellular Component	2259	13	27.06	0.9993	BnaA02g35710D,BnaA07g38400D,BnaC08g49290D,BnaCnng44030D,BnaA09g11950D,BnaA01g29870D,BnaA09g43610D,BnaA07g12410D,BnaA10g03200D,BnaC04g28590D,BnaC06g39280D,BnaA06g05490D,BnaC07g37780D
GO:1902494	catalytic complex	Cellular Component	1574	7	18.85	0.9995	BnaC08g19190D,BnaA03g46050D,BnaAnng26330D,BnaC06g12460D,BnaA07g14550D,BnaC03g68550D,BnaC07g38370D
GO:0044434	chloroplast part	Cellular Component	922	2	11.04	0.9998	BnaC09g36370D,BnaA08g22970D
GO:0044435	plastid part	Cellular Component	939	2	11.25	0.9999	BnaC09g36370D,BnaA08g22970D
GO:0044424	intracellular part	Cellular Component	21594	218	258.65	0.9999	BnaA06g23750D,BnaA02g05510D,BnaA02g05750D,BnaA04g28590D,BnaC01g31990D,BnaC07g49530D,BnaCnng70120D,BnaA09g04280D,BnaA01g28970D,BnaA01g28840D,BnaC03g71460D,BnaC02g45660D,BnaC07g11890D,BnaC03g53950D,BnaA09g44290D,BnaA09g44500D,BnaA02g35710D,BnaC02g26030D,BnaC08g43170D,BnaC08g43240D,BnaC03g73200D,BnaC08g48630D,BnaC08g48340D,BnaC07g31640D,BnaC07g31350D,BnaA04g06030D,BnaA08g13020D,BnaA08g12420D,BnaC04g…
GO:0031967	organelle envelope	Cellular Component	1157	3	13.86	0.9999	BnaA01g28840D,BnaA07g12410D,BnaA06g05490D
GO:0031975	envelope	Cellular Component	1157	3	13.86	0.9999	BnaA01g28840D,BnaA07g12410D,BnaA06g05490D
GO:0031974	membrane-enclosed lumen	Cellular Component	1764	7	21.13	0.9999	BnaA01g28840D,BnaC08g43170D,BnaA06g13200D,BnaA08g26940D,BnaC05g14690D,BnaC08g36910D,BnaC07g26800D
GO:0005622	intracellular	Cellular Component	21620	218	258.96	0.9999	BnaA06g23750D,BnaA02g05510D,BnaA02g05750D,BnaA04g28590D,BnaC01g31990D,BnaC07g49530D,BnaCnng70120D,BnaA09g04280D,BnaA01g28970D,BnaA01g28840D,BnaC03g71460D,BnaC02g45660D,BnaC07g11890D,BnaC03g53950D,BnaA09g44290D,BnaA09g44500D,BnaA02g35710D,BnaC02g26030D,BnaC08g43170D,BnaC08g43240D,BnaC03g73200D,BnaC08g48630D,BnaC08g48340D,BnaC07g31640D,BnaC07g31350D,BnaA04g06030D,BnaA08g13020D,BnaA08g12420D,BnaC04g…
GO:0043233	organelle lumen	Cellular Component	1744	6	20.89	1	BnaC08g43170D,BnaA06g13200D,BnaA08g26940D,BnaC05g14690D,BnaC08g36910D,BnaC07g26800D
GO:0070013	intracellular organelle lumen	Cellular Component	1744	6	20.89	1	BnaC08g43170D,BnaA06g13200D,BnaA08g26940D,BnaC05g14690D,BnaC08g36910D,BnaC07g26800D
GO:0031981	nuclear lumen	Cellular Component	1544	4	18.49	1	BnaA06g13200D,BnaC05g14690D,BnaC08g36910D,BnaC07g26800D
GO:0044428	nuclear part	Cellular Component	2195	7	26.29	1	BnaC03g74600D,BnaA06g13200D,BnaC07g03070D,BnaC05g14690D,BnaA07g01560D,BnaC08g36910D,BnaC07g26800D
GO:0005840	ribosome	Cellular Component	1549	3	18.55	1	BnaC07g51330D,BnaA04g22480D,BnaC04g46860D
GO:0030529	ribonucleoprotein complex	Cellular Component	2223	7	26.63	1	BnaC03g74600D,BnaC07g51330D,BnaA06g19200D,BnaC07g03070D,BnaA07g01560D,BnaA04g22480D,BnaC04g46860D
GO:0044444	cytoplasmic part	Cellular Component	9487	64	113.63	1	BnaA02g05750D,BnaC01g31990D,BnaA09g04280D,BnaA01g28840D,BnaA02g35710D,BnaC08g43170D,BnaC03g73200D,BnaA08g13020D,BnaA07g38400D,BnaC03g74600D,BnaC08g49290D,BnaC05g04830D,BnaC09g36390D,BnaC09g36370D,BnaC07g51330D,BnaCnng44030D,BnaC05g31560D,BnaA04g15880D,BnaC02g47990D,BnaA08g26940D,BnaA02g34120D,BnaA03g46050D,BnaA09g45380D,BnaA06g19200D,BnaA09g11950D,BnaC04g13950D,BnaCnng59540D,BnaAnng06850D,BnaA01g…
GO:0005737	cytoplasm	Cellular Component	11662	85	139.69	1	BnaA02g05750D,BnaA04g28590D,BnaC01g31990D,BnaA09g04280D,BnaA01g28840D,BnaA02g35710D,BnaC08g43170D,BnaC03g73200D,BnaA04g06030D,BnaA08g13020D,BnaC06g25020D,BnaA07g38400D,BnaCnng33750D,BnaC03g74600D,BnaC08g49290D,BnaC05g04830D,BnaA06g11500D,BnaC04g56370D,BnaC09g36390D,BnaC09g36370D,BnaC07g51330D,BnaCnng44030D,BnaC05g31560D,BnaA04g15880D,BnaC02g47990D,BnaA08g26940D,BnaA02g34120D,BnaA03g46050D,BnaA09g…
GO:0043234	protein complex	Cellular Component	4884	17	58.5	1	BnaA02g05510D,BnaC08g49290D,BnaC05g04830D,BnaC08g19190D,BnaA03g46050D,BnaC02g09390D,BnaAnng26330D,BnaA09g43610D,BnaC06g12460D,BnaA07g14550D,BnaC04g28220D,BnaC02g10670D,BnaC02g10660D,BnaC03g68550D,BnaA03g06240D,BnaC07g26800D,BnaC07g38370D
GO:0043228	non-membrane-bounded organelle	Cellular Component	3817	7	45.72	1	BnaA06g13200D,BnaA02g10950D,BnaC07g51330D,BnaC05g14690D,BnaA04g22480D,BnaC08g36910D,BnaC04g46860D
GO:0043232	intracellular non-membrane-bounded organelle	Cellular Component	3817	7	45.72	1	BnaA06g13200D,BnaA02g10950D,BnaC07g51330D,BnaC05g14690D,BnaA04g22480D,BnaC08g36910D,BnaC04g46860D
GO:0044446	intracellular organelle part	Cellular Component	6806	25	81.52	1	BnaA01g28840D,BnaA02g35710D,BnaC08g43170D,BnaA07g38400D,BnaC03g74600D,BnaC08g49290D,BnaA06g13200D,BnaC09g36370D,BnaCnng44030D,BnaA08g26940D,BnaA09g11950D,BnaC07g03070D,BnaC05g14690D,BnaA01g29870D,BnaA09g43610D,BnaA07g12410D,BnaA10g03200D,BnaA07g01560D,BnaC04g28590D,BnaA08g22970D,BnaC08g36910D,BnaC07g26800D,BnaC06g39280D,BnaA06g05490D,BnaC07g37780D
GO:0044422	organelle part	Cellular Component	6844	25	81.98	1	BnaA01g28840D,BnaA02g35710D,BnaC08g43170D,BnaA07g38400D,BnaC03g74600D,BnaC08g49290D,BnaA06g13200D,BnaC09g36370D,BnaCnng44030D,BnaA08g26940D,BnaA09g11950D,BnaC07g03070D,BnaC05g14690D,BnaA01g29870D,BnaA09g43610D,BnaA07g12410D,BnaA10g03200D,BnaA07g01560D,BnaC04g28590D,BnaA08g22970D,BnaC08g36910D,BnaC07g26800D,BnaC06g39280D,BnaA06g05490D,BnaC07g37780D
GO:0005575	cellular_component	Cellular Component	40825	489	489	1	BnaA05g27280D,BnaA05g27720D,BnaA06g24820D,BnaA06g24270D,BnaA06g23750D,BnaA02g05220D,BnaA02g05510D,BnaA02g05750D,BnaC04g02990D,BnaC05g03070D,BnaA04g27220D,BnaA04g28590D,BnaA01g37160D,BnaA09g53430D,BnaA04g21700D,BnaC08g08610D,BnaC01g20480D,BnaA04g18590D,BnaA04g18600D,BnaC01g31990D,BnaC07g49050D,BnaC07g49530D,BnaAnng11580D,BnaCnng70120D,BnaCnng24210D,BnaC03g73490D,BnaC05g08610D,BnaA09g04280D,BnaC09g…
GO:0032991	macromolecular complex	Cellular Component	7040	24	84.32	1	BnaA02g05510D,BnaC03g74600D,BnaC08g49290D,BnaC05g04830D,BnaC08g19190D,BnaC07g51330D,BnaA03g46050D,BnaC02g09390D,BnaA06g19200D,BnaAnng26330D,BnaC07g03070D,BnaA09g43610D,BnaC06g12460D,BnaA07g01560D,BnaA07g14550D,BnaC04g28220D,BnaC02g10670D,BnaC02g10660D,BnaC03g68550D,BnaA04g22480D,BnaA03g06240D,BnaC07g26800D,BnaC04g46860D,BnaC07g38370D
GO:0005509	calcium ion binding	Molecular Function	819	48	12.34	2.3e-15	BnaCnng20380D,BnaC05g13970D,BnaCnng69860D,BnaC06g43540D,BnaC08g43170D,BnaC01g38680D,BnaC04g48840D,BnaC09g52610D,BnaCnng38440D,BnaAnng18620D,BnaUnng00020D,BnaA02g09590D,BnaC01g19450D,BnaA04g25000D,BnaA08g26940D,BnaCnng49330D,BnaC03g41930D,BnaC06g12520D,BnaA09g13280D,BnaA10g08320D,BnaC03g21590D,BnaC03g49290D,BnaA02g29610D,BnaC04g47650D,BnaA09g53510D,BnaA09g03360D,BnaCnng18670D,BnaA06g38470D,BnaA08g…
GO:0008061	chitin binding	Molecular Function	58	15	0.87	6.7e-15	BnaC01g41020D,BnaC04g53030D,BnaA01g34980D,BnaA04g25220D,BnaC03g33900D,BnaA09g15440D,BnaC05g40680D,BnaC03g24290D,BnaC03g24360D,BnaC03g37570D,BnaC03g37600D,BnaA03g32280D,BnaA03g20340D,BnaA03g20290D,BnaC07g06130D
GO:0004568	chitinase activity	Molecular Function	61	13	0.92	6.3e-12	BnaC04g53030D,BnaC09g51720D,BnaA04g25220D,BnaA09g15440D,BnaC05g40680D,BnaC03g24290D,BnaC03g24360D,BnaC03g37570D,BnaC03g37600D,BnaA03g32280D,BnaCnng01370D,BnaA03g20340D,BnaA03g20290D
GO:0001071	nucleic acid binding transcription factor activity	Molecular Function	2691	85	40.55	1.4e-10	BnaA06g23750D,BnaC07g49530D,BnaA01g28970D,BnaA09g44290D,BnaA09g44500D,BnaCnng28590D,BnaC02g26030D,BnaC08g43240D,BnaC07g31350D,BnaA08g12420D,BnaC04g49870D,BnaA08g30240D,BnaC02g40180D,BnaA02g21850D,BnaC03g69420D,BnaCnng37790D,BnaC09g36400D,BnaA09g27780D,BnaA01g34910D,BnaA05g34850D,BnaA02g34400D,BnaA03g46280D,BnaC03g58080D,BnaC09g28200D,BnaC06g15910D,BnaAnng21280D,BnaC01g36330D,BnaCnng52600D,BnaAnng…
GO:0003700	sequence-specific DNA binding transcription factor activity	Molecular Function	2691	85	40.55	1.4e-10	BnaA06g23750D,BnaC07g49530D,BnaA01g28970D,BnaA09g44290D,BnaA09g44500D,BnaCnng28590D,BnaC02g26030D,BnaC08g43240D,BnaC07g31350D,BnaA08g12420D,BnaC04g49870D,BnaA08g30240D,BnaC02g40180D,BnaA02g21850D,BnaC03g69420D,BnaCnng37790D,BnaC09g36400D,BnaA09g27780D,BnaA01g34910D,BnaA05g34850D,BnaA02g34400D,BnaA03g46280D,BnaC03g58080D,BnaC09g28200D,BnaC06g15910D,BnaAnng21280D,BnaC01g36330D,BnaCnng52600D,BnaAnng…
GO:0005504	fatty acid binding	Molecular Function	49	9	0.74	4.6e-08	BnaC09g31850D,BnaA02g09020D,BnaA02g09030D,BnaC03g14230D,BnaA03g11410D,BnaUnng02650D,BnaC09g31950D,BnaA10g09640D,BnaC02g13020D
GO:0004553	hydrolase activity, hydrolyzing O-glycosyl compounds	Molecular Function	1341	47	20.21	1.2e-07	BnaA06g01540D,BnaA08g05660D,BnaC04g49660D,BnaC04g53030D,BnaC09g51720D,BnaC09g32750D,BnaA04g25220D,BnaA04g25720D,BnaC03g47100D,BnaC03g41930D,BnaA02g35250D,BnaA03g50060D,BnaA03g50070D,BnaC06g05340D,BnaAnng06130D,BnaA09g15440D,BnaC05g40680D,BnaAnng27860D,BnaC03g24290D,BnaC03g24360D,BnaC02g01150D,BnaCnng62600D,BnaC04g03790D,BnaC04g03770D,BnaA10g11500D,BnaA05g14890D,BnaA07g17230D,BnaC07g42520D,BnaC07g…
GO:0046872	metal ion binding	Molecular Function	7460	164	112.41	3.2e-07	BnaA02g05170D,BnaCnng20380D,BnaA08g11740D,BnaC05g13970D,BnaCnng69860D,BnaA05g19900D,BnaA09g02240D,BnaA01g28840D,BnaA05g35970D,BnaC08g13660D,BnaCnng26470D,BnaA05g28580D,BnaCnng27960D,BnaC03g30020D,BnaC06g43540D,BnaA03g12520D,BnaC03g61420D,BnaC08g43170D,BnaC01g38680D,BnaC04g48840D,BnaC03g16950D,BnaC03g16540D,BnaA01g22540D,BnaA05g31010D,BnaA08g14520D,BnaC08g49290D,BnaC09g52610D,BnaC03g22460D,BnaA05g…
GO:0016798	hydrolase activity, acting on glycosyl bonds	Molecular Function	1404	47	21.16	4.4e-07	BnaA06g01540D,BnaA08g05660D,BnaC04g49660D,BnaC04g53030D,BnaC09g51720D,BnaC09g32750D,BnaA04g25220D,BnaA04g25720D,BnaC03g47100D,BnaC03g41930D,BnaA02g35250D,BnaA03g50060D,BnaA03g50070D,BnaC06g05340D,BnaAnng06130D,BnaA09g15440D,BnaC05g40680D,BnaAnng27860D,BnaC03g24290D,BnaC03g24360D,BnaC02g01150D,BnaCnng62600D,BnaC04g03790D,BnaC04g03770D,BnaA10g11500D,BnaA05g14890D,BnaA07g17230D,BnaC07g42520D,BnaC07g…
GO:0043565	sequence-specific DNA binding	Molecular Function	1724	54	25.98	4.9e-07	BnaA06g23750D,BnaC07g49530D,BnaCnng70120D,BnaA09g44500D,BnaC02g26030D,BnaC08g42470D,BnaA08g12420D,BnaA08g30240D,BnaC02g40180D,BnaA02g21850D,BnaC09g36400D,BnaA09g27780D,BnaA05g34850D,BnaA02g34400D,BnaA03g46280D,BnaC03g58080D,BnaC06g15910D,BnaCnng52600D,BnaCnng53150D,BnaAnng23990D,BnaA06g39210D,BnaC08g20170D,BnaCnng56320D,BnaC03g67380D,BnaC04g01210D,BnaC04g21660D,BnaA03g51590D,BnaC02g01720D,BnaA01g…
GO:0043169	cation binding	Molecular Function	7527	164	113.42	5.6e-07	BnaA02g05170D,BnaCnng20380D,BnaA08g11740D,BnaC05g13970D,BnaCnng69860D,BnaA05g19900D,BnaA09g02240D,BnaA01g28840D,BnaA05g35970D,BnaC08g13660D,BnaCnng26470D,BnaA05g28580D,BnaCnng27960D,BnaC03g30020D,BnaC06g43540D,BnaA03g12520D,BnaC03g61420D,BnaC08g43170D,BnaC01g38680D,BnaC04g48840D,BnaC03g16950D,BnaC03g16540D,BnaA01g22540D,BnaA05g31010D,BnaA08g14520D,BnaC08g49290D,BnaC09g52610D,BnaC03g22460D,BnaA05g…
GO:0005516	calmodulin binding	Molecular Function	202	14	3.04	2.8e-06	BnaA09g04040D,BnaC02g40040D,BnaA09g36180D,BnaC03g58140D,BnaAnng28220D,BnaC07g42210D,BnaC04g24800D,BnaC06g34630D,BnaA09g36660D,BnaA04g02800D,BnaC04g38300D,BnaC01g05180D,BnaC07g28420D,BnaA08g18750D
GO:0004866	endopeptidase inhibitor activity	Molecular Function	158	12	2.38	5.6e-06	BnaAnng20740D,BnaCnng62150D,BnaA07g29990D,BnaA07g30010D,BnaA07g30740D,BnaA07g30760D,BnaC06g34210D,BnaC06g34250D,BnaA02g15910D,BnaA02g15900D,BnaC02g21010D,BnaC08g17590D
GO:0061135	endopeptidase regulator activity	Molecular Function	161	12	2.43	6.8e-06	BnaAnng20740D,BnaCnng62150D,BnaA07g29990D,BnaA07g30010D,BnaA07g30740D,BnaA07g30760D,BnaC06g34210D,BnaC06g34250D,BnaA02g15910D,BnaA02g15900D,BnaC02g21010D,BnaC08g17590D
GO:0030414	peptidase inhibitor activity	Molecular Function	163	12	2.46	7.7e-06	BnaAnng20740D,BnaCnng62150D,BnaA07g29990D,BnaA07g30010D,BnaA07g30740D,BnaA07g30760D,BnaC06g34210D,BnaC06g34250D,BnaA02g15910D,BnaA02g15900D,BnaC02g21010D,BnaC08g17590D
GO:0008200	ion channel inhibitor activity	Molecular Function	21	5	0.32	1.3e-05	BnaC04g02990D,BnaC04g49050D,BnaC04g52990D,BnaA04g25170D,BnaA05g03390D
GO:0016248	channel inhibitor activity	Molecular Function	21	5	0.32	1.3e-05	BnaC04g02990D,BnaC04g49050D,BnaC04g52990D,BnaA04g25170D,BnaA05g03390D
GO:0019871	sodium channel inhibitor activity	Molecular Function	21	5	0.32	1.3e-05	BnaC04g02990D,BnaC04g49050D,BnaC04g52990D,BnaA04g25170D,BnaA05g03390D
GO:0061134	peptidase regulator activity	Molecular Function	172	12	2.59	1.3e-05	BnaAnng20740D,BnaCnng62150D,BnaA07g29990D,BnaA07g30010D,BnaA07g30740D,BnaA07g30760D,BnaC06g34210D,BnaC06g34250D,BnaA02g15910D,BnaA02g15900D,BnaC02g21010D,BnaC08g17590D
GO:0016247	channel regulator activity	Molecular Function	22	5	0.33	1.6e-05	BnaC04g02990D,BnaC04g49050D,BnaC04g52990D,BnaA04g25170D,BnaA05g03390D
GO:0017080	sodium channel regulator activity	Molecular Function	22	5	0.33	1.6e-05	BnaC04g02990D,BnaC04g49050D,BnaC04g52990D,BnaA04g25170D,BnaA05g03390D
GO:0033293	monocarboxylic acid binding	Molecular Function	99	9	1.49	2e-05	BnaC09g31850D,BnaA02g09020D,BnaA02g09030D,BnaC03g14230D,BnaA03g11410D,BnaUnng02650D,BnaC09g31950D,BnaA10g09640D,BnaC02g13020D
GO:0031406	carboxylic acid binding	Molecular Function	243	14	3.66	2.3e-05	BnaC09g31850D,BnaA02g09020D,BnaA02g09030D,BnaA06g11500D,BnaAnng18690D,BnaA06g25630D,BnaC03g14230D,BnaA03g11410D,BnaUnng02650D,BnaC04g13950D,BnaC09g31950D,BnaA10g09640D,BnaC02g13020D,BnaC08g37940D
GO:0043177	organic acid binding	Molecular Function	243	14	3.66	2.3e-05	BnaC09g31850D,BnaA02g09020D,BnaA02g09030D,BnaA06g11500D,BnaAnng18690D,BnaA06g25630D,BnaC03g14230D,BnaA03g11410D,BnaUnng02650D,BnaC04g13950D,BnaC09g31950D,BnaA10g09640D,BnaC02g13020D,BnaC08g37940D
GO:0004617	phosphoglycerate dehydrogenase activity	Molecular Function	13	4	0.2	3.3e-05	BnaC07g44840D,BnaA08g22970D,BnaA01g02930D,BnaC08g17520D
GO:0048037	cofactor binding	Molecular Function	1256	38	18.93	5e-05	BnaA02g05170D,BnaC05g52090D,BnaA02g08420D,BnaAnng39990D,BnaA02g26140D,BnaC07g33180D,BnaA02g35010D,BnaA06g11500D,BnaA09g47340D,BnaA02g09580D,BnaC03g63920D,BnaC01g15060D,BnaA03g00990D,BnaA09g41170D,BnaCnng54420D,BnaC04g13950D,BnaC09g24050D,BnaC05g14910D,BnaA01g13280D,BnaAnng10050D,BnaC07g44840D,BnaA08g22970D,BnaA08g23190D,BnaC03g36340D,BnaC03g36350D,BnaA01g02930D,BnaC08g33730D,BnaA01g10750D,BnaC08g…
GO:0016762	xyloglucan:xyloglucosyl transferase activity	Molecular Function	96	8	1.45	0.00011	BnaC09g32750D,BnaA02g35250D,BnaA03g50060D,BnaA03g50070D,BnaCnng62600D,BnaA10g11500D,BnaC07g42520D,BnaC07g42530D
GO:0004497	monooxygenase activity	Molecular Function	807	27	12.16	0.00012	BnaC03g61420D,BnaC03g16950D,BnaAnng39990D,BnaA05g18950D,BnaA09g47340D,BnaA01g34610D,BnaC07g51280D,BnaA03g53940D,BnaA01g18990D,BnaA08g04520D,BnaCnng57040D,BnaC03g60820D,BnaC05g14910D,BnaC03g65100D,BnaCnng60030D,BnaCnng60140D,BnaA08g15660D,BnaC07g46480D,BnaC04g41120D,BnaC09g49530D,BnaC01g01530D,BnaC01g00800D,BnaC08g05690D,BnaA10g24610D,BnaA10g24620D,BnaC03g49940D,BnaA08g16100D
GO:0008483	transaminase activity	Molecular Function	154	10	2.32	0.00013	BnaC01g15060D,BnaA09g41170D,BnaA01g13280D,BnaA08g23190D,BnaC03g36340D,BnaC03g36350D,BnaC08g33730D,BnaA03g22790D,BnaC03g45280D,BnaA03g38440D
GO:0016769	transferase activity, transferring nitrogenous groups	Molecular Function	154	10	2.32	0.00013	BnaC01g15060D,BnaA09g41170D,BnaA01g13280D,BnaA08g23190D,BnaC03g36340D,BnaC03g36350D,BnaC08g33730D,BnaA03g22790D,BnaC03g45280D,BnaA03g38440D
GO:0004385	guanylate kinase activity	Molecular Function	8	3	0.12	0.00018	BnaC04g55480D,BnaA09g36860D,BnaC08g28550D
GO:0004364	glutathione transferase activity	Molecular Function	133	9	2	0.0002	BnaA04g28590D,BnaC06g25020D,BnaA06g11500D,BnaA02g23650D,BnaA07g28470D,BnaC05g19610D,BnaA07g24020D,BnaC08g37940D,BnaC08g37930D
GO:0005199	structural constituent of cell wall	Molecular Function	38	5	0.57	0.00026	BnaUnng00730D,BnaC05g31560D,BnaA07g37340D,BnaA07g31240D,BnaC06g34980D
GO:0020037	heme binding	Molecular Function	1221	35	18.4	0.00027	BnaA09g02240D,BnaC03g61420D,BnaC08g43490D,BnaC03g16950D,BnaA01g22540D,BnaA05g18950D,BnaA09g35410D,BnaA01g34610D,BnaC07g51280D,BnaA03g53940D,BnaA01g18990D,BnaA02g34070D,BnaCnng48990D,BnaA08g04520D,BnaCnng57040D,BnaC03g60820D,BnaC03g65100D,BnaCnng60030D,BnaCnng60140D,BnaA08g15660D,BnaAnng32690D,BnaC07g46480D,BnaC04g41120D,BnaC09g50000D,BnaC09g49530D,BnaC03g28220D,BnaC01g01530D,BnaC01g00800D,BnaC08g…
GO:0003714	transcription corepressor activity	Molecular Function	139	9	2.09	0.00028	BnaC03g71460D,BnaC02g45660D,BnaC08g48340D,BnaC09g43860D,BnaA08g22180D,BnaA08g23150D,BnaC06g33640D,BnaA02g15990D,BnaA10g20060D
GO:0071949	FAD binding	Molecular Function	174	10	2.62	0.00034	BnaA02g05170D,BnaA02g08420D,BnaC07g33180D,BnaC03g63920D,BnaCnng54420D,BnaAnng10050D,BnaA01g10750D,BnaC05g20360D,BnaA03g42110D,BnaC07g36420D
GO:0004529	exodeoxyribonuclease activity	Molecular Function	11	3	0.17	0.00051	BnaA06g13200D,BnaC05g14690D,BnaC08g36910D
GO:0016895	exodeoxyribonuclease activity, producing 5'-phosphomonoesters	Molecular Function	11	3	0.17	0.00051	BnaA06g13200D,BnaC05g14690D,BnaC08g36910D
GO:0035312	5'-3' exodeoxyribonuclease activity	Molecular Function	11	3	0.17	0.00051	BnaA06g13200D,BnaC05g14690D,BnaC08g36910D
GO:0043167	ion binding	Molecular Function	16745	295	252.31	0.00069	BnaC09g12650D,BnaA02g05170D,BnaCnng20380D,BnaC03g72920D,BnaA08g11740D,BnaC05g52090D,BnaA04g18590D,BnaA04g18600D,BnaC05g13970D,BnaCnng69860D,BnaA05g19900D,BnaC09g31850D,BnaA09g02240D,BnaA01g28840D,BnaA05g35970D,BnaA09g57130D,BnaCnng25710D,BnaC08g13910D,BnaC08g13660D,BnaA02g08420D,BnaA02g09020D,BnaA02g09030D,BnaCnng26470D,BnaA05g28580D,BnaCnng27960D,BnaC03g30020D,BnaC06g43540D,BnaA03g12520D,BnaC03g…
GO:0030170	pyridoxal phosphate binding	Molecular Function	346	14	5.21	0.00089	BnaA02g26140D,BnaC01g15060D,BnaA09g41170D,BnaC09g24050D,BnaA01g13280D,BnaA08g23190D,BnaC03g36340D,BnaC03g36350D,BnaC08g33730D,BnaA03g22790D,BnaA09g21860D,BnaA04g00700D,BnaC03g45280D,BnaA03g38440D
GO:0008422	beta-glucosidase activity	Molecular Function	29	4	0.44	0.0009	BnaA06g01540D,BnaA06g17630D,BnaA05g04020D,BnaA03g37650D
GO:0046906	tetrapyrrole binding	Molecular Function	1315	35	19.81	0.00101	BnaA09g02240D,BnaC03g61420D,BnaC08g43490D,BnaC03g16950D,BnaA01g22540D,BnaA05g18950D,BnaA09g35410D,BnaA01g34610D,BnaC07g51280D,BnaA03g53940D,BnaA01g18990D,BnaA02g34070D,BnaCnng48990D,BnaA08g04520D,BnaCnng57040D,BnaC03g60820D,BnaC03g65100D,BnaCnng60030D,BnaCnng60140D,BnaA08g15660D,BnaAnng32690D,BnaC07g46480D,BnaC04g41120D,BnaC09g50000D,BnaC09g49530D,BnaC03g28220D,BnaC01g01530D,BnaC01g00800D,BnaC08g…
GO:0015085	calcium ion transmembrane transporter activity	Molecular Function	105	7	1.58	0.00109	BnaC03g58140D,BnaA01g29870D,BnaA07g12410D,BnaC07g42210D,BnaA09g36660D,BnaA08g18750D,BnaA06g05490D
GO:0008146	sulfotransferase activity	Molecular Function	118	7	1.78	0.00214	BnaC05g14270D,BnaC02g35140D,BnaC02g35150D,BnaC02g22640D,BnaA02g27280D,BnaA02g27300D,BnaC06g35000D
GO:0003830	beta-1,4-mannosylglycoprotein 4-beta-N-acetylglucosaminyltransferase activity	Molecular Function	19	3	0.29	0.00276	BnaA08g24480D,BnaC06g26260D,BnaC03g56970D
GO:0004061	arylformamidase activity	Molecular Function	6	2	0.09	0.00327	BnaA03g50940D,BnaC07g44780D
GO:0052625	4-aminobenzoate amino acid synthetase activity	Molecular Function	6	2	0.09	0.00327	BnaA02g01560D,BnaC02g04650D
GO:0052626	benzoate amino acid synthetase activity	Molecular Function	6	2	0.09	0.00327	BnaA02g01560D,BnaC02g04650D
GO:0052627	vanillate amino acid synthetase activity	Molecular Function	6	2	0.09	0.00327	BnaA02g01560D,BnaC02g04650D
GO:0052628	4-hydroxybenzoate amino acid synthetase activity	Molecular Function	6	2	0.09	0.00327	BnaA02g01560D,BnaC02g04650D
GO:0016796	exonuclease activity, active with either ribo- or deoxyribonucleic acids and producing 5'-phosphomonoesters	Molecular Function	68	5	1.02	0.00366	BnaA02g05510D,BnaA06g13200D,BnaC02g09390D,BnaC05g14690D,BnaC08g36910D
GO:0015926	glucosidase activity	Molecular Function	69	5	1.04	0.0039	BnaA06g01540D,BnaAnng27860D,BnaA06g17630D,BnaA05g04020D,BnaA03g37650D
GO:0004722	protein serine/threonine phosphatase activity	Molecular Function	326	12	4.91	0.0043	BnaA08g11740D,BnaC03g16540D,BnaC03g66270D,BnaA04g17200D,BnaA05g12330D,BnaC04g00380D,BnaA05g20480D,BnaAnng31370D,BnaC07g44600D,BnaC04g14780D,BnaC08g36280D,BnaA03g13650D
GO:0050660	flavin adenine dinucleotide binding	Molecular Function	420	14	6.33	0.00514	BnaA02g05170D,BnaA02g08420D,BnaAnng39990D,BnaC07g33180D,BnaA09g47340D,BnaC03g63920D,BnaA03g00990D,BnaCnng54420D,BnaC05g14910D,BnaAnng10050D,BnaA01g10750D,BnaC05g20360D,BnaA03g42110D,BnaC07g36420D
GO:0016705	oxidoreductase activity, acting on paired donors, with incorporation or reduction of molecular oxygen	Molecular Function	1094	28	16.48	0.00519	BnaC03g61420D,BnaC03g16950D,BnaAnng39990D,BnaA05g18950D,BnaA09g47340D,BnaAnng18690D,BnaA01g34610D,BnaC07g51280D,BnaA06g25630D,BnaA03g53940D,BnaA01g18990D,BnaA08g04520D,BnaCnng57040D,BnaC03g60820D,BnaC05g14910D,BnaC03g65100D,BnaCnng60030D,BnaCnng60140D,BnaA08g15660D,BnaC07g46480D,BnaC04g41120D,BnaC09g49530D,BnaC01g01530D,BnaC01g00800D,BnaC08g05690D,BnaA10g24610D,BnaA10g24620D,BnaA08g16100D
GO:0008409	5'-3' exonuclease activity	Molecular Function	24	3	0.36	0.00545	BnaA06g13200D,BnaC05g14690D,BnaC08g36910D
GO:0003677	DNA binding	Molecular Function	6235	118	93.95	0.0056	BnaA06g23750D,BnaC07g49530D,BnaCnng70120D,BnaC09g29430D,BnaA01g28970D,BnaC07g11890D,BnaC03g53950D,BnaA09g44290D,BnaA09g44500D,BnaC02g26030D,BnaC08g42470D,BnaC08g48630D,BnaC07g31640D,BnaC07g31350D,BnaA08g12420D,BnaC04g49870D,BnaA08g30240D,BnaC02g40180D,BnaA02g21850D,BnaC09g43200D,BnaC03g69420D,BnaCnng37790D,BnaA06g13200D,BnaC09g36400D,BnaA09g27780D,BnaA05g18430D,BnaA01g34910D,BnaAnng03830D,BnaA02g…
GO:0005388	calcium-transporting ATPase activity	Molecular Function	48	4	0.72	0.00589	BnaC03g58140D,BnaC07g42210D,BnaA09g36660D,BnaA08g18750D
GO:0008792	arginine decarboxylase activity	Molecular Function	9	2	0.14	0.00761	BnaC03g65810D,BnaA08g10990D
GO:0005484	SNAP receptor activity	Molecular Function	115	6	1.73	0.00809	BnaA05g27280D,BnaC03g73490D,BnaA04g05470D,BnaAnng06850D,BnaC04g28220D,BnaA03g06240D
GO:0016740	transferase activity	Molecular Function	10703	189	161.27	0.00862	BnaA05g27260D,BnaA05g27700D,BnaA05g28120D,BnaA06g23600D,BnaA04g27220D,BnaA04g28590D,BnaC03g72920D,BnaCnng20960D,BnaC04g55480D,BnaA04g18590D,BnaA04g18600D,BnaC05g14270D,BnaA01g28690D,BnaA02g07020D,BnaA09g57130D,BnaCnng25710D,BnaC08g13910D,BnaA08g24480D,BnaC01g42090D,BnaC06g25020D,BnaC08g48860D,BnaC04g43970D,BnaCnng33750D,BnaA04g28870D,BnaC05g23360D,BnaC07g33070D,BnaCnng03540D,BnaC09g32750D,BnaC03g…
GO:0016791	phosphatase activity	Molecular Function	844	22	12.72	0.01011	BnaA08g11740D,BnaC07g48780D,BnaC03g16540D,BnaC03g66270D,BnaA04g17200D,BnaA02g34000D,BnaA05g12330D,BnaC04g00380D,BnaA09g18500D,BnaA05g20480D,BnaA09g08700D,BnaAnng31370D,BnaC06g00050D,BnaC07g44600D,BnaA03g28120D,BnaC04g14780D,BnaA03g39100D,BnaA10g05120D,BnaC08g36280D,BnaA03g13650D,BnaC06g08810D,BnaC03g33150D
GO:0034485	phosphatidylinositol-3,4,5-trisphosphate 5-phosphatase activity	Molecular Function	11	2	0.17	0.0114	BnaC06g00050D,BnaA10g05120D
GO:0005506	iron ion binding	Molecular Function	1067	26	16.08	0.01237	BnaA02g05170D,BnaC03g61420D,BnaC03g16950D,BnaA05g18950D,BnaAnng18690D,BnaA01g34610D,BnaC07g51280D,BnaA06g25630D,BnaA03g53940D,BnaA01g18990D,BnaA08g04520D,BnaCnng57040D,BnaC03g60820D,BnaC03g65100D,BnaCnng60030D,BnaCnng60140D,BnaA08g15660D,BnaC07g46480D,BnaC04g41120D,BnaC09g49530D,BnaC01g01530D,BnaC01g00800D,BnaC08g05690D,BnaA10g24610D,BnaA10g24620D,BnaA08g16100D
GO:0050662	coenzyme binding	Molecular Function	810	21	12.21	0.01244	BnaA02g05170D,BnaC05g52090D,BnaA02g08420D,BnaAnng39990D,BnaC07g33180D,BnaA02g35010D,BnaA09g47340D,BnaA02g09580D,BnaC03g63920D,BnaA03g00990D,BnaCnng54420D,BnaC05g14910D,BnaAnng10050D,BnaC07g44840D,BnaA08g22970D,BnaA01g02930D,BnaA01g10750D,BnaC08g17520D,BnaC05g20360D,BnaA03g42110D,BnaC07g36420D
GO:0033743	peptide-methionine (R)-S-oxide reductase activity	Molecular Function	12	2	0.18	0.01354	BnaC03g30020D,BnaA03g25580D
GO:0046423	allene-oxide cyclase activity	Molecular Function	12	2	0.18	0.01354	BnaC09g52550D,BnaA09g19570D
GO:0016782	transferase activity, transferring sulfur-containing groups	Molecular Function	167	7	2.52	0.01375	BnaC05g14270D,BnaC02g35140D,BnaC02g35150D,BnaC02g22640D,BnaA02g27280D,BnaA02g27300D,BnaC06g35000D
GO:0004439	phosphatidylinositol-4,5-bisphosphate 5-phosphatase activity	Molecular Function	13	2	0.2	0.01584	BnaC06g00050D,BnaA10g05120D
GO:0004557	alpha-galactosidase activity	Molecular Function	13	2	0.2	0.01584	BnaAnng06130D,BnaC02g01150D
GO:0008195	phosphatidate phosphatase activity	Molecular Function	13	2	0.2	0.01584	BnaC07g48780D,BnaA09g18500D
GO:0034594	phosphatidylinositol trisphosphate phosphatase activity	Molecular Function	13	2	0.2	0.01584	BnaC06g00050D,BnaA10g05120D
GO:0052692	raffinose alpha-galactosidase activity	Molecular Function	13	2	0.2	0.01584	BnaAnng06130D,BnaC02g01150D
GO:0016765	transferase activity, transferring alkyl or aryl (other than methyl) groups	Molecular Function	300	10	4.52	0.01648	BnaA04g28590D,BnaC06g25020D,BnaA06g11500D,BnaA02g23650D,BnaA07g28470D,BnaCnng59540D,BnaC05g19610D,BnaA07g24020D,BnaC08g37940D,BnaC08g37930D
GO:0003950	NAD+ ADP-ribosyltransferase activity	Molecular Function	37	3	0.56	0.01811	BnaC03g74760D,BnaA02g33450D,BnaA06g22030D
GO:0043424	protein histidine kinase binding	Molecular Function	14	2	0.21	0.0183	BnaA02g35710D,BnaCnng44030D
GO:0016757	transferase activity, transferring glycosyl groups	Molecular Function	1544	34	23.26	0.01917	BnaA05g27700D,BnaA04g27220D,BnaA08g24480D,BnaCnng33750D,BnaC07g33070D,BnaC09g32750D,BnaC03g74760D,BnaC06g26260D,BnaA02g33450D,BnaCnng47320D,BnaC03g56970D,BnaA02g35250D,BnaA07g28600D,BnaA03g50060D,BnaA03g50070D,BnaA10g27470D,BnaCnng62600D,BnaA10g03200D,BnaA10g11500D,BnaC07g42520D,BnaC07g42530D,BnaA06g22030D,BnaA06g22090D,BnaC05g41870D,BnaA01g03010D,BnaA05g13560D,BnaA08g11390D,BnaA08g11370D,BnaC08g…
GO:0016701	oxidoreductase activity, acting on single donors with incorporation of molecular oxygen	Molecular Function	141	6	2.12	0.0204	BnaA07g38540D,BnaCnng38630D,BnaA02g16020D,BnaC06g26190D,BnaA07g24860D,BnaC03g49940D
GO:0005544	calcium-dependent phospholipid binding	Molecular Function	39	3	0.59	0.02084	BnaC03g21590D,BnaC03g49290D,BnaA03g18070D
GO:0034595	phosphatidylinositol phosphate 5-phosphatase activity	Molecular Function	15	2	0.23	0.02091	BnaC06g00050D,BnaA10g05120D
GO:0016702	oxidoreductase activity, acting on single donors with incorporation of molecular oxygen, incorporation of two atoms of oxygen	Molecular Function	105	5	1.58	0.02161	BnaA07g38540D,BnaCnng38630D,BnaA02g16020D,BnaC06g26190D,BnaA07g24860D
GO:0051082	unfolded protein binding	Molecular Function	270	9	4.07	0.02221	BnaC08g43170D,BnaC09g15060D,BnaA08g26940D,BnaA09g39960D,BnaA09g14490D,BnaC08g13550D,BnaC01g16050D,BnaA09g48890D,BnaA03g03740D
GO:0043295	glutathione binding	Molecular Function	40	3	0.6	0.02228	BnaA06g11500D,BnaC04g13950D,BnaC08g37940D
GO:1900750	oligopeptide binding	Molecular Function	40	3	0.6	0.02228	BnaA06g11500D,BnaC04g13950D,BnaC08g37940D
GO:0003712	transcription cofactor activity	Molecular Function	364	11	5.48	0.02343	BnaC03g71460D,BnaC02g45660D,BnaC08g48340D,BnaC09g43860D,BnaA06g10440D,BnaC07g46630D,BnaA08g22180D,BnaA08g23150D,BnaC06g33640D,BnaA02g15990D,BnaA10g20060D
GO:0034593	phosphatidylinositol bisphosphate phosphatase activity	Molecular Function	16	2	0.24	0.02366	BnaC06g00050D,BnaA10g05120D
GO:0008375	acetylglucosaminyltransferase activity	Molecular Function	42	3	0.63	0.02532	BnaA08g24480D,BnaC06g26260D,BnaC03g56970D
GO:0000989	transcription factor binding transcription factor activity	Molecular Function	372	11	5.61	0.02689	BnaC03g71460D,BnaC02g45660D,BnaC08g48340D,BnaC09g43860D,BnaA06g10440D,BnaC07g46630D,BnaA08g22180D,BnaA08g23150D,BnaC06g33640D,BnaA02g15990D,BnaA10g20060D
GO:0072509	divalent inorganic cation transmembrane transporter activity	Molecular Function	192	7	2.89	0.02709	BnaC03g58140D,BnaA01g29870D,BnaA07g12410D,BnaC07g42210D,BnaA09g36660D,BnaA08g18750D,BnaA06g05490D
GO:0004571	mannosyl-oligosaccharide 1,2-alpha-mannosidase activity	Molecular Function	18	2	0.27	0.02958	BnaC03g41930D,BnaA03g36080D
GO:0015924	mannosyl-oligosaccharide mannosidase activity	Molecular Function	19	2	0.29	0.03273	BnaC03g41930D,BnaA03g36080D
GO:0004721	phosphoprotein phosphatase activity	Molecular Function	537	14	8.09	0.03504	BnaA08g11740D,BnaC03g16540D,BnaC03g66270D,BnaA04g17200D,BnaA05g12330D,BnaC04g00380D,BnaA05g20480D,BnaAnng31370D,BnaC07g44600D,BnaA03g28120D,BnaC04g14780D,BnaC08g36280D,BnaA03g13650D,BnaC03g33150D
GO:0000988	protein binding transcription factor activity	Molecular Function	390	11	5.88	0.03598	BnaC03g71460D,BnaC02g45660D,BnaC08g48340D,BnaC09g43860D,BnaA06g10440D,BnaC07g46630D,BnaA08g22180D,BnaA08g23150D,BnaC06g33640D,BnaA02g15990D,BnaA10g20060D
GO:0016671	oxidoreductase activity, acting on a sulfur group of donors, disulfide as acceptor	Molecular Function	83	4	1.25	0.03696	BnaC03g30020D,BnaA01g11840D,BnaC01g13420D,BnaA03g25580D
GO:0003756	protein disulfide isomerase activity	Molecular Function	49	3	0.74	0.03764	BnaA07g33590D,BnaC06g38200D,BnaA06g04420D
GO:0004536	deoxyribonuclease activity	Molecular Function	49	3	0.74	0.03764	BnaA06g13200D,BnaC05g14690D,BnaC08g36910D
GO:0016864	intramolecular oxidoreductase activity, transposing S-S bonds	Molecular Function	49	3	0.74	0.03764	BnaA07g33590D,BnaC06g38200D,BnaA06g04420D
GO:0016709	oxidoreductase activity, acting on paired donors, with incorporation or reduction of molecular oxygen, NAD(P)H as one donor, and incorporation of one atom of oxygen	Molecular Function	165	6	2.49	0.0396	BnaAnng39990D,BnaA05g18950D,BnaA09g47340D,BnaA03g53940D,BnaC05g14910D,BnaC08g05690D
GO:0072341	modified amino acid binding	Molecular Function	50	3	0.75	0.03961	BnaA06g11500D,BnaC04g13950D,BnaC08g37940D
GO:0016844	strictosidine synthase activity	Molecular Function	52	3	0.78	0.0437	BnaC04g24620D,BnaA01g19460D,BnaC01g23420D
GO:0004857	enzyme inhibitor activity	Molecular Function	659	16	9.93	0.04401	BnaA03g55610D,BnaAnng20740D,BnaAnng20820D,BnaA06g17230D,BnaCnng62150D,BnaA07g29990D,BnaA07g30010D,BnaA07g30740D,BnaA07g30760D,BnaC06g34210D,BnaC06g34250D,BnaA02g15910D,BnaA02g15900D,BnaC02g21010D,BnaC08g17590D,BnaA02g00180D
GO:0016491	oxidoreductase activity	Molecular Function	4511	82	67.97	0.04473	BnaC05g52090D,BnaA09g02240D,BnaA05g35970D,BnaA02g08420D,BnaC03g30020D,BnaC03g61420D,BnaC08g43490D,BnaC03g16950D,BnaAnng39990D,BnaC03g72040D,BnaA08g14520D,BnaA05g18950D,BnaA07g38540D,BnaC05g04720D,BnaA02g35010D,BnaCnng38630D,BnaA09g47340D,BnaAnng18690D,BnaA01g34610D,BnaC07g51280D,BnaA02g09580D,BnaA06g25630D,BnaA03g53940D,BnaA01g18990D,BnaA02g34070D,BnaC03g63920D,BnaA03g00990D,BnaCnng48990D,BnaA08g…
GO:0016843	amine-lyase activity	Molecular Function	53	3	0.8	0.04582	BnaC04g24620D,BnaA01g19460D,BnaC01g23420D
GO:0004527	exonuclease activity	Molecular Function	129	5	1.94	0.04618	BnaA02g05510D,BnaA06g13200D,BnaC02g09390D,BnaC05g14690D,BnaC08g36910D
GO:0019201	nucleotide kinase activity	Molecular Function	54	3	0.81	0.04799	BnaC04g55480D,BnaA09g36860D,BnaC08g28550D
GO:0042578	phosphoric ester hydrolase activity	Molecular Function	1046	23	15.76	0.0481	BnaA08g11740D,BnaC07g48780D,BnaC03g16540D,BnaC03g66270D,BnaA04g17200D,BnaA02g34000D,BnaA05g12330D,BnaC04g00380D,BnaC09g24190D,BnaA09g18500D,BnaA05g20480D,BnaA09g08700D,BnaAnng31370D,BnaC06g00050D,BnaC07g44600D,BnaA03g28120D,BnaC04g14780D,BnaA03g39100D,BnaA10g05120D,BnaC08g36280D,BnaA03g13650D,BnaC06g08810D,BnaC03g33150D
GO:0004842	ubiquitin-protein transferase activity	Molecular Function	1050	23	15.82	0.04977	BnaA05g27260D,BnaA05g28120D,BnaA06g23600D,BnaCnng20960D,BnaA02g07020D,BnaC04g44960D,BnaA10g12520D,BnaAnng26330D,BnaC02g03290D,BnaC05g00400D,BnaA08g02360D,BnaC02g09910D,BnaC06g12460D,BnaCnng19020D,BnaA07g14550D,BnaC01g33500D,BnaC04g41320D,BnaC05g22380D,BnaC03g68550D,BnaA03g21260D,BnaC03g49620D,BnaA03g09400D,BnaA10g00310D
GO:0008171	O-methyltransferase activity	Molecular Function	132	5	1.99	0.05008	BnaA06g14930D,BnaC08g19680D,BnaA08g21470D,BnaC05g16350D,BnaC06g37610D
GO:0016860	intramolecular oxidoreductase activity	Molecular Function	135	5	2.03	0.05416	BnaC09g52550D,BnaA09g19570D,BnaA07g33590D,BnaC06g38200D,BnaA06g04420D
GO:0015662	ATPase activity, coupled to transmembrane movement of ions, phosphorylative mechanism	Molecular Function	95	4	1.43	0.05578	BnaC03g58140D,BnaC07g42210D,BnaA09g36660D,BnaA08g18750D
GO:0009975	cyclase activity	Molecular Function	26	2	0.39	0.05808	BnaC09g52550D,BnaA09g19570D
GO:0052866	phosphatidylinositol phosphate phosphatase activity	Molecular Function	26	2	0.39	0.05808	BnaC06g00050D,BnaA10g05120D
GO:0030246	carbohydrate binding	Molecular Function	797	18	12.01	0.06042	BnaA01g28810D,BnaA06g01180D,BnaC03g22030D,BnaCnng78710D,BnaAnng18620D,BnaAnng18690D,BnaA06g25630D,BnaAnng23290D,BnaC01g27190D,BnaC02g03180D,BnaC03g68960D,BnaA05g24230D,BnaA06g22090D,BnaA08g01710D,BnaC07g21710D,BnaA07g35800D,BnaC06g40020D,BnaC04g07660D
GO:0000295	adenine nucleotide transmembrane transporter activity	Molecular Function	142	5	2.14	0.06442	BnaA04g12950D,BnaA09g42560D,BnaC01g16430D,BnaC08g35020D,BnaC04g35000D
GO:0005346	purine ribonucleotide transmembrane transporter activity	Molecular Function	142	5	2.14	0.06442	BnaA04g12950D,BnaA09g42560D,BnaC01g16430D,BnaC08g35020D,BnaC04g35000D
GO:0005347	ATP transmembrane transporter activity	Molecular Function	142	5	2.14	0.06442	BnaA04g12950D,BnaA09g42560D,BnaC01g16430D,BnaC08g35020D,BnaC04g35000D
GO:0015216	purine nucleotide transmembrane transporter activity	Molecular Function	142	5	2.14	0.06442	BnaA04g12950D,BnaA09g42560D,BnaC01g16430D,BnaC08g35020D,BnaC04g35000D
GO:0015292	uniporter activity	Molecular Function	29	2	0.44	0.07046	BnaA07g12410D,BnaA06g05490D
GO:0003684	damaged DNA binding	Molecular Function	65	3	0.98	0.07504	BnaA06g13200D,BnaC05g14690D,BnaC08g36910D
GO:0042910	xenobiotic transporter activity	Molecular Function	243	7	3.66	0.07647	BnaA06g24270D,BnaC03g64740D,BnaA01g05280D,BnaC01g00120D,BnaCnng17470D,BnaA08g10090D,BnaC07g39840D
GO:0004499	N,N-dimethylaniline monooxygenase activity	Molecular Function	67	3	1.01	0.08054	BnaAnng39990D,BnaA09g47340D,BnaC05g14910D
GO:0000823	inositol-1,4,5-trisphosphate 6-kinase activity	Molecular Function	6	1	0.09	0.08707	BnaA10g23820D
GO:0016530	metallochaperone activity	Molecular Function	6	1	0.09	0.08707	BnaA01g28840D
GO:0016531	copper chaperone activity	Molecular Function	6	1	0.09	0.08707	BnaA01g28840D
GO:0047326	inositol tetrakisphosphate 5-kinase activity	Molecular Function	6	1	0.09	0.08707	BnaA10g23820D
GO:1990380	Lys48-specific deubiquitinase activity	Molecular Function	6	1	0.09	0.08707	BnaC04g56370D
GO:0004535	poly(A)-specific ribonuclease activity	Molecular Function	33	2	0.5	0.08815	BnaA02g05510D,BnaC02g09390D
GO:0051213	dioxygenase activity	Molecular Function	157	5	2.37	0.08979	BnaA07g38540D,BnaCnng38630D,BnaA02g16020D,BnaC06g26190D,BnaA07g24860D
GO:0004601	peroxidase activity	Molecular Function	409	10	6.16	0.09316	BnaA09g02240D,BnaC08g43490D,BnaA02g34070D,BnaCnng48990D,BnaAnng32690D,BnaCnng67520D,BnaC09g50000D,BnaC03g28220D,BnaC09g08690D,BnaA01g20660D
GO:0015211	purine nucleoside transmembrane transporter activity	Molecular Function	208	6	3.13	0.09608	BnaA04g12950D,BnaC08g19190D,BnaA09g42560D,BnaC01g16430D,BnaC08g35020D,BnaC04g35000D
GO:0004559	alpha-mannosidase activity	Molecular Function	35	2	0.53	0.09744	BnaC03g41930D,BnaA03g36080D
GO:0005262	calcium channel activity	Molecular Function	35	2	0.53	0.09744	BnaA07g12410D,BnaA06g05490D
GO:0016684	oxidoreductase activity, acting on peroxide as acceptor	Molecular Function	413	10	6.22	0.09769	BnaA09g02240D,BnaC08g43490D,BnaA02g34070D,BnaCnng48990D,BnaAnng32690D,BnaCnng67520D,BnaC09g50000D,BnaC03g28220D,BnaC09g08690D,BnaA01g20660D
GO:0034722	gamma-glutamyl-peptidase activity	Molecular Function	7	1	0.11	0.10083	BnaC02g25180D
GO:0008289	lipid binding	Molecular Function	643	14	9.69	0.11091	BnaC09g31850D,BnaA02g09020D,BnaA02g09030D,BnaC03g14230D,BnaA03g11410D,BnaUnng02650D,BnaC03g21590D,BnaC03g49290D,BnaC09g31950D,BnaA10g09640D,BnaC09g52190D,BnaC04g30460D,BnaC02g13020D,BnaA03g18070D
GO:0008168	methyltransferase activity	Molecular Function	926	19	13.95	0.11112	BnaA01g28690D,BnaA02g10740D,BnaCnng41630D,BnaA06g14930D,BnaC02g44900D,BnaA07g03510D,BnaA07g37560D,BnaC08g19680D,BnaC06g27540D,BnaA02g12540D,BnaC06g30730D,BnaA09g42520D,BnaA07g03730D,BnaC04g47640D,BnaA08g21470D,BnaC05g16350D,BnaA04g23880D,BnaA09g34080D,BnaC06g37610D
GO:0090353	polygalacturonase inhibitor activity	Molecular Function	8	1	0.12	0.11438	BnaA03g55610D
GO:0016763	transferase activity, transferring pentosyl groups	Molecular Function	123	4	1.85	0.11575	BnaCnng33750D,BnaC03g74760D,BnaA02g33450D,BnaA06g22030D
GO:0005384	manganese ion transmembrane transporter activity	Molecular Function	41	2	0.62	0.12676	BnaC01g20480D,BnaA01g16700D
GO:0005109	frizzled binding	Molecular Function	9	1	0.14	0.12773	BnaA08g02360D
GO:0019172	glyoxalase III activity	Molecular Function	9	1	0.14	0.12773	BnaC04g28590D
GO:0061578	Lys63-specific deubiquitinase activity	Molecular Function	9	1	0.14	0.12773	BnaC04g56370D
GO:0005488	binding	Molecular Function	33538	521	505.35	0.13008	BnaC09g12650D,BnaA05g27280D,BnaA06g24820D,BnaA06g23750D,BnaA02g05170D,BnaA02g05510D,BnaC03g30670D,BnaC03g30870D,BnaC03g30880D,BnaCnng20380D,BnaA04g28590D,BnaC03g72920D,BnaC01g41020D,BnaA08g11740D,BnaC05g52090D,BnaA04g18590D,BnaA04g18600D,BnaC05g13970D,BnaC07g49530D,BnaCnng69860D,BnaCnng70120D,BnaC03g73490D,BnaC04g11510D,BnaA05g19900D,BnaC09g29430D,BnaA09g04040D,BnaA09g04280D,BnaC09g31850D,BnaA09g…
GO:0005337	nucleoside transmembrane transporter activity	Molecular Function	231	6	3.48	0.13789	BnaA04g12950D,BnaC08g19190D,BnaA09g42560D,BnaC01g16430D,BnaC08g35020D,BnaC04g35000D
GO:0003849	3-deoxy-7-phosphoheptulonate synthase activity	Molecular Function	10	1	0.15	0.14087	BnaCnng59540D
GO:0004013	adenosylhomocysteinase activity	Molecular Function	10	1	0.15	0.14087	BnaC03g74050D
GO:0016801	hydrolase activity, acting on ether bonds	Molecular Function	10	1	0.15	0.14087	BnaC03g74050D
GO:0016802	trialkylsulfonium hydrolase activity	Molecular Function	10	1	0.15	0.14087	BnaC03g74050D
GO:0015923	mannosidase activity	Molecular Function	44	2	0.66	0.14211	BnaC03g41930D,BnaA03g36080D
GO:0046873	metal ion transmembrane transporter activity	Molecular Function	448	10	6.75	0.14261	BnaC01g20480D,BnaC04g37620D,BnaC03g58140D,BnaA01g29870D,BnaA07g12410D,BnaC07g42210D,BnaA09g36660D,BnaA01g16700D,BnaA08g18750D,BnaA06g05490D
GO:0016597	amino acid binding	Molecular Function	87	3	1.31	0.14405	BnaA06g11500D,BnaC04g13950D,BnaC08g37940D
GO:0008460	dTDP-glucose 4,6-dehydratase activity	Molecular Function	11	1	0.17	0.15382	BnaC05g13120D
GO:0032050	clathrin heavy chain binding	Molecular Function	11	1	0.17	0.15382	BnaA09g43610D
GO:0004674	protein serine/threonine kinase activity	Molecular Function	1571	29	23.67	0.15487	BnaA09g57130D,BnaC08g13910D,BnaC05g23360D,BnaCnng03540D,BnaA08g26050D,BnaA05g12320D,BnaC03g72660D,BnaA05g29500D,BnaC06g27230D,BnaC08g26270D,BnaC02g17040D,BnaA01g07170D,BnaA05g15300D,BnaA09g08980D,BnaC04g40820D,BnaA06g07000D,BnaA06g18440D,BnaC04g14770D,BnaA09g49200D,BnaA08g10520D,BnaC07g28970D,BnaA10g23540D,BnaC08g39670D,BnaC02g22230D,BnaA03g14760D,BnaA07g35440D,BnaA06g27970D,BnaC06g40020D,BnaA08g…
GO:0015215	nucleotide transmembrane transporter activity	Molecular Function	189	5	2.85	0.15812	BnaA04g12950D,BnaA09g42560D,BnaC01g16430D,BnaC08g35020D,BnaC04g35000D
GO:0051287	NAD binding	Molecular Function	189	5	2.85	0.15812	BnaA02g35010D,BnaC07g44840D,BnaA08g22970D,BnaA01g02930D,BnaC08g17520D
GO:0016840	carbon-nitrogen lyase activity	Molecular Function	92	3	1.39	0.16193	BnaC04g24620D,BnaA01g19460D,BnaC01g23420D
GO:0015605	organophosphate ester transmembrane transporter activity	Molecular Function	191	5	2.88	0.16296	BnaA04g12950D,BnaA09g42560D,BnaC01g16430D,BnaC08g35020D,BnaC04g35000D
GO:0004781	sulfate adenylyltransferase (ATP) activity	Molecular Function	12	1	0.18	0.16657	BnaC01g22950D
GO:0004867	serine-type endopeptidase inhibitor activity	Molecular Function	12	1	0.18	0.16657	BnaC02g21010D
GO:0016703	oxidoreductase activity, acting on single donors with incorporation of molecular oxygen, incorporation of one atom of oxygen (internal monooxygenases or internal mixed function oxidases)	Molecular Function	12	1	0.18	0.16657	BnaC03g49940D
GO:0052691	UDP-arabinopyranose mutase activity	Molecular Function	12	1	0.18	0.16657	BnaC03g32850D
GO:0004672	protein kinase activity	Molecular Function	3944	67	59.43	0.16781	BnaC03g72920D,BnaA04g18590D,BnaA04g18600D,BnaA09g57130D,BnaCnng25710D,BnaC08g13910D,BnaC08g48860D,BnaC04g43970D,BnaC05g23360D,BnaCnng03540D,BnaCnng39500D,BnaC01g41150D,BnaAnng18620D,BnaA04g17210D,BnaA08g26050D,BnaA05g12320D,BnaC01g14890D,BnaA03g45820D,BnaC01g36570D,BnaA07g04380D,BnaC03g72660D,BnaA05g29500D,BnaC06g27230D,BnaA03g53450D,BnaC08g26270D,BnaA01g12940D,BnaA01g12930D,BnaA01g12590D,BnaC02g…
GO:0000175	3'-5'-exoribonuclease activity	Molecular Function	49	2	0.74	0.16847	BnaA02g05510D,BnaC02g09390D
GO:0042803	protein homodimerization activity	Molecular Function	246	6	3.71	0.16902	BnaC03g71460D,BnaC09g43860D,BnaA06g13200D,BnaC05g14690D,BnaA10g20060D,BnaC08g36910D
GO:1901681	sulfur compound binding	Molecular Function	96	3	1.45	0.17668	BnaA06g11500D,BnaC04g13950D,BnaC08g37940D
GO:0004779	sulfate adenylyltransferase activity	Molecular Function	13	1	0.2	0.17914	BnaC01g22950D
GO:0016741	transferase activity, transferring one-carbon groups	Molecular Function	1001	19	15.08	0.18282	BnaA01g28690D,BnaA02g10740D,BnaCnng41630D,BnaA06g14930D,BnaC02g44900D,BnaA07g03510D,BnaA07g37560D,BnaC08g19680D,BnaC06g27540D,BnaA02g12540D,BnaC06g30730D,BnaA09g42520D,BnaA07g03730D,BnaC04g47640D,BnaA08g21470D,BnaC05g16350D,BnaA04g23880D,BnaA09g34080D,BnaC06g37610D
GO:0009916	alternative oxidase activity	Molecular Function	14	1	0.21	0.19151	BnaA05g35970D
GO:0001664	G-protein coupled receptor binding	Molecular Function	15	1	0.23	0.20369	BnaA08g02360D
GO:0008441	3'(2'),5'-bisphosphate nucleotidase activity	Molecular Function	15	1	0.23	0.20369	BnaA02g34000D
GO:0008194	UDP-glycosyltransferase activity	Molecular Function	664	13	10.01	0.20627	BnaA05g27700D,BnaA08g24480D,BnaC07g33070D,BnaC06g26260D,BnaCnng47320D,BnaC03g56970D,BnaC05g41870D,BnaA01g03010D,BnaA05g13560D,BnaA08g11390D,BnaA08g11370D,BnaC01g04240D,BnaC03g11820D
GO:0031418	L-ascorbic acid binding	Molecular Function	56	2	0.84	0.20656	BnaAnng18690D,BnaA06g25630D
GO:0016896	exoribonuclease activity, producing 5'-phosphomonoesters	Molecular Function	57	2	0.86	0.21208	BnaA02g05510D,BnaC02g09390D
GO:0004222	metalloendopeptidase activity	Molecular Function	157	4	2.37	0.21292	BnaC04g24160D,BnaC06g31300D,BnaA09g29750D,BnaA09g36770D
GO:0033897	ribonuclease T2 activity	Molecular Function	16	1	0.24	0.21569	BnaA02g26660D
GO:0050307	sucrose-phosphate phosphatase activity	Molecular Function	16	1	0.24	0.21569	BnaC06g08810D
GO:0000149	SNARE binding	Molecular Function	58	2	0.87	0.21761	BnaC04g28220D,BnaA03g06240D
GO:0030145	manganese ion binding	Molecular Function	107	3	1.61	0.21894	BnaC08g13660D,BnaA08g26300D,BnaC06g13030D
GO:0003955	NAD(P)H dehydrogenase (quinone) activity	Molecular Function	17	1	0.26	0.22752	BnaA02g09580D
GO:0003999	adenine phosphoribosyltransferase activity	Molecular Function	17	1	0.26	0.22752	BnaCnng33750D
GO:0017057	6-phosphogluconolactonase activity	Molecular Function	17	1	0.26	0.22752	BnaA06g39290D
GO:0016881	acid-amino acid ligase activity	Molecular Function	560	11	8.44	0.22761	BnaA05g28120D,BnaAnng26330D,BnaC02g03290D,BnaA08g02360D,BnaC06g12460D,BnaA07g14550D,BnaC04g41320D,BnaC03g68550D,BnaA01g00580D,BnaA02g01560D,BnaC02g04650D
GO:0004532	exoribonuclease activity	Molecular Function	61	2	0.92	0.23428	BnaA02g05510D,BnaC02g09390D
GO:0016835	carbon-oxygen lyase activity	Molecular Function	506	10	7.62	0.23598	BnaA03g60000D,BnaC09g36370D,BnaCnng41750D,BnaCnng45230D,BnaA09g09550D,BnaC05g13120D,BnaC04g28590D,BnaC09g01450D,BnaA09g33470D,BnaA04g00700D
GO:0004470	malic enzyme activity	Molecular Function	18	1	0.27	0.23916	BnaA02g35010D
GO:0004471	malate dehydrogenase (decarboxylating) (NAD+) activity	Molecular Function	18	1	0.27	0.23916	BnaA02g35010D
GO:0010279	indole-3-acetic acid amido synthetase activity	Molecular Function	18	1	0.27	0.23916	BnaA01g00580D
GO:0015368	calcium:cation antiporter activity	Molecular Function	18	1	0.27	0.23916	BnaA01g29870D
GO:0015369	calcium:proton antiporter activity	Molecular Function	18	1	0.27	0.23916	BnaA01g29870D
GO:0016209	antioxidant activity	Molecular Function	512	10	7.71	0.24675	BnaA09g02240D,BnaC08g43490D,BnaA02g34070D,BnaCnng48990D,BnaAnng32690D,BnaCnng67520D,BnaC09g50000D,BnaC03g28220D,BnaC09g08690D,BnaA01g20660D
GO:0005261	cation channel activity	Molecular Function	114	3	1.72	0.24681	BnaC04g37620D,BnaA07g12410D,BnaA06g05490D
GO:0047769	arogenate dehydratase activity	Molecular Function	19	1	0.29	0.25063	BnaC09g36370D
GO:1901505	carbohydrate derivative transporter activity	Molecular Function	281	6	4.23	0.25113	BnaA04g12950D,BnaC08g19190D,BnaA09g42560D,BnaC01g16430D,BnaC08g35020D,BnaC04g35000D
GO:0008514	organic anion transmembrane transporter activity	Molecular Function	225	5	3.39	0.2529	BnaA04g12950D,BnaA09g42560D,BnaC01g16430D,BnaC08g35020D,BnaC04g35000D
GO:1901677	phosphate transmembrane transporter activity	Molecular Function	225	5	3.39	0.2529	BnaA04g12950D,BnaA09g42560D,BnaC01g16430D,BnaC08g35020D,BnaC04g35000D
GO:0015932	nucleobase-containing compound transmembrane transporter activity	Molecular Function	283	6	4.26	0.25614	BnaA04g12950D,BnaC08g19190D,BnaA09g42560D,BnaC01g16430D,BnaC08g35020D,BnaC04g35000D
GO:0004869	cysteine-type endopeptidase inhibitor activity	Molecular Function	66	2	0.99	0.26218	BnaAnng20740D,BnaCnng62150D
GO:0031625	ubiquitin protein ligase binding	Molecular Function	232	5	3.5	0.27281	BnaC02g47990D,BnaAnng26330D,BnaC06g12460D,BnaA07g14550D,BnaC03g68550D
GO:0008519	ammonium transmembrane transporter activity	Molecular Function	21	1	0.32	0.27305	BnaC08g08610D
GO:0015101	organic cation transmembrane transporter activity	Molecular Function	21	1	0.32	0.27305	BnaC08g08610D
GO:0051139	metal ion:proton antiporter activity	Molecular Function	21	1	0.32	0.27305	BnaA01g29870D
GO:0051765	inositol tetrakisphosphate kinase activity	Molecular Function	21	1	0.32	0.27305	BnaA10g23820D
GO:0051766	inositol trisphosphate kinase activity	Molecular Function	21	1	0.32	0.27305	BnaA10g23820D
GO:0016776	phosphotransferase activity, phosphate group as acceptor	Molecular Function	121	3	1.82	0.27518	BnaC04g55480D,BnaA09g36860D,BnaC08g28550D
GO:0044389	small conjugating protein ligase binding	Molecular Function	233	5	3.51	0.27568	BnaC02g47990D,BnaAnng26330D,BnaC06g12460D,BnaA07g14550D,BnaC03g68550D
GO:0008080	N-acetyltransferase activity	Molecular Function	177	4	2.67	0.27796	BnaA04g28870D,BnaA05g10930D,BnaC04g42730D,BnaC07g46630D
GO:0004664	prephenate dehydratase activity	Molecular Function	22	1	0.33	0.28401	BnaC09g36370D
GO:0004725	protein tyrosine phosphatase activity	Molecular Function	70	2	1.05	0.28453	BnaA03g28120D,BnaC03g33150D
GO:0003824	catalytic activity	Molecular Function	27780	427	418.59	0.28574	BnaA05g27260D,BnaA05g27700D,BnaA05g28120D,BnaA06g23600D,BnaA02g05510D,BnaA04g27220D,BnaA04g28590D,BnaA06g01430D,BnaC03g72920D,BnaCnng20960D,BnaA05g32880D,BnaA08g11740D,BnaC04g55480D,BnaC05g52090D,BnaA09g07410D,BnaA04g18590D,BnaA04g18600D,BnaC05g14050D,BnaC05g14270D,BnaA06g01540D,BnaA09g04280D,BnaC09g31570D,BnaA09g02240D,BnaA01g28690D,BnaC03g74050D,BnaA05g35970D,BnaA02g07020D,BnaA09g57130D,BnaCnng…
GO:0045735	nutrient reservoir activity	Molecular Function	125	3	1.88	0.29154	BnaC08g13660D,BnaA08g26300D,BnaC06g13030D
GO:0016892	endoribonuclease activity, producing 3'-phosphomonoesters	Molecular Function	23	1	0.35	0.2948	BnaA02g26660D
GO:0043047	single-stranded telomeric DNA binding	Molecular Function	23	1	0.35	0.2948	BnaC08g36910D
GO:0016758	transferase activity, transferring hexosyl groups	Molecular Function	664	12	10.01	0.30221	BnaA08g24480D,BnaC09g32750D,BnaC06g26260D,BnaC03g56970D,BnaA02g35250D,BnaA03g50060D,BnaA03g50070D,BnaCnng62600D,BnaA10g11500D,BnaC07g42520D,BnaC07g42530D,BnaA05g13560D
GO:0019139	cytokinin dehydrogenase activity	Molecular Function	24	1	0.36	0.30543	BnaA02g08420D
GO:0019205	nucleobase-containing compound kinase activity	Molecular Function	129	3	1.94	0.30796	BnaC04g55480D,BnaA09g36860D,BnaC08g28550D
GO:0033926	glycopeptide alpha-N-acetylgalactosaminidase activity	Molecular Function	25	1	0.38	0.3159	BnaAnng27860D
GO:0004707	MAP kinase activity	Molecular Function	77	2	1.16	0.32343	BnaA06g18440D,BnaA09g49200D
GO:0008237	metallopeptidase activity	Molecular Function	251	5	3.78	0.32823	BnaC04g24160D,BnaC06g31300D,BnaA09g29750D,BnaC03g24720D,BnaA09g36770D
GO:0015291	secondary active transmembrane transporter activity	Molecular Function	620	11	9.34	0.33416	BnaA06g24270D,BnaC03g64740D,BnaA01g05280D,BnaC01g00120D,BnaA01g29870D,BnaA07g12410D,BnaCnng17470D,BnaA08g10090D,BnaC03g05940D,BnaC07g39840D,BnaA06g05490D
GO:0003860	3-hydroxyisobutyryl-CoA hydrolase activity	Molecular Function	27	1	0.41	0.33637	BnaA04g17050D
GO:0015925	galactosidase activity	Molecular Function	80	2	1.21	0.33995	BnaAnng06130D,BnaC02g01150D
GO:0016410	N-acyltransferase activity	Molecular Function	196	4	2.95	0.3422	BnaA04g28870D,BnaA05g10930D,BnaC04g42730D,BnaC07g46630D
GO:0004351	glutamate decarboxylase activity	Molecular Function	29	1	0.44	0.35623	BnaA02g26140D
GO:0008252	nucleotidase activity	Molecular Function	29	1	0.44	0.35623	BnaA02g34000D
GO:0016836	hydro-lyase activity	Molecular Function	262	5	3.95	0.36085	BnaC09g36370D,BnaCnng45230D,BnaA09g09550D,BnaC05g13120D,BnaC04g28590D
GO:0004702	receptor signaling protein serine/threonine kinase activity	Molecular Function	84	2	1.27	0.36177	BnaA06g18440D,BnaA09g49200D
GO:0050308	sugar-phosphatase activity	Molecular Function	30	1	0.45	0.36594	BnaC06g08810D
GO:0070006	metalloaminopeptidase activity	Molecular Function	30	1	0.45	0.36594	BnaC03g24720D
GO:0019901	protein kinase binding	Molecular Function	85	2	1.28	0.36718	BnaA02g35710D,BnaCnng44030D
GO:0042277	peptide binding	Molecular Function	145	3	2.18	0.37366	BnaA06g11500D,BnaC04g13950D,BnaC08g37940D
GO:0004124	cysteine synthase activity	Molecular Function	31	1	0.47	0.3755	BnaA04g00700D
GO:0016755	transferase activity, transferring amino-acyl groups	Molecular Function	31	1	0.47	0.3755	BnaA01g14950D
GO:0005057	receptor signaling protein activity	Molecular Function	87	2	1.31	0.37796	BnaA06g18440D,BnaA09g49200D
GO:0015297	antiporter activity	Molecular Function	456	8	6.87	0.38183	BnaA06g24270D,BnaC03g64740D,BnaA01g05280D,BnaC01g00120D,BnaA01g29870D,BnaCnng17470D,BnaA08g10090D,BnaC07g39840D
GO:0004564	beta-fructofuranosidase activity	Molecular Function	32	1	0.48	0.38491	BnaAnng27860D
GO:0004575	sucrose alpha-glucosidase activity	Molecular Function	32	1	0.48	0.38491	BnaAnng27860D
GO:0016829	lyase activity	Molecular Function	971	16	14.63	0.39351	BnaA02g26140D,BnaA03g60000D,BnaC09g36370D,BnaCnng41750D,BnaCnng45230D,BnaA09g09550D,BnaC04g24620D,BnaA01g19460D,BnaC05g13120D,BnaC01g23420D,BnaC03g65810D,BnaC04g28590D,BnaC09g01450D,BnaA08g10990D,BnaA09g33470D,BnaA04g00700D
GO:0016161	beta-amylase activity	Molecular Function	33	1	0.5	0.39418	BnaA08g05660D
GO:0080019	fatty-acyl-CoA reductase (alcohol-forming) activity	Molecular Function	33	1	0.5	0.39418	BnaA10g13850D
GO:0004834	tryptophan synthase activity	Molecular Function	34	1	0.51	0.40332	BnaA09g09550D
GO:0016894	endonuclease activity, active with either ribo- or deoxyribonucleic acids and producing 3'-phosphomonoesters	Molecular Function	34	1	0.51	0.40332	BnaA02g26660D
GO:0090599	alpha-glucosidase activity	Molecular Function	34	1	0.51	0.40332	BnaAnng27860D
GO:0004602	glutathione peroxidase activity	Molecular Function	35	1	0.53	0.41232	BnaCnng67520D
GO:0008312	7S RNA binding	Molecular Function	35	1	0.53	0.41232	BnaA06g19200D
GO:0033218	amide binding	Molecular Function	156	3	2.35	0.41816	BnaA06g11500D,BnaC04g13950D,BnaC08g37940D
GO:0016837	carbon-oxygen lyase activity, acting on polysaccharides	Molecular Function	95	2	1.43	0.42023	BnaC09g01450D,BnaA09g33470D
GO:0030570	pectate lyase activity	Molecular Function	95	2	1.43	0.42023	BnaC09g01450D,BnaA09g33470D
GO:0016301	kinase activity	Molecular Function	4650	72	70.07	0.42192	BnaC03g72920D,BnaC04g55480D,BnaA04g18590D,BnaA04g18600D,BnaA09g57130D,BnaCnng25710D,BnaC08g13910D,BnaC08g48860D,BnaC04g43970D,BnaC05g23360D,BnaCnng03540D,BnaCnng39500D,BnaC01g41150D,BnaAnng18620D,BnaA04g17210D,BnaA08g26050D,BnaA05g12320D,BnaC01g14890D,BnaA03g45820D,BnaC01g36570D,BnaA07g04380D,BnaC03g72660D,BnaA05g29500D,BnaC06g27230D,BnaA03g53450D,BnaC08g26270D,BnaA01g12940D,BnaA01g12930D,BnaA01g…
GO:0019842	vitamin binding	Molecular Function	96	2	1.45	0.42541	BnaAnng18690D,BnaA06g25630D
GO:0048029	monosaccharide binding	Molecular Function	96	2	1.45	0.42541	BnaAnng18690D,BnaA06g25630D
GO:0016773	phosphotransferase activity, alcohol group as acceptor	Molecular Function	4395	68	66.22	0.4278	BnaC03g72920D,BnaA04g18590D,BnaA04g18600D,BnaA09g57130D,BnaCnng25710D,BnaC08g13910D,BnaC08g48860D,BnaC04g43970D,BnaC05g23360D,BnaCnng03540D,BnaCnng39500D,BnaC01g41150D,BnaAnng18620D,BnaA04g17210D,BnaA08g26050D,BnaA05g12320D,BnaC01g14890D,BnaA03g45820D,BnaC01g36570D,BnaA07g04380D,BnaC03g72660D,BnaA05g29500D,BnaC06g27230D,BnaA03g53450D,BnaC08g26270D,BnaA01g12940D,BnaA01g12930D,BnaA01g12590D,BnaC02g…
GO:0008083	growth factor activity	Molecular Function	37	1	0.56	0.4299	BnaA06g24820D
GO:0008420	CTD phosphatase activity	Molecular Function	37	1	0.56	0.4299	BnaA05g20480D
GO:0008408	3'-5' exonuclease activity	Molecular Function	97	2	1.46	0.43056	BnaA02g05510D,BnaC02g09390D
GO:0010333	terpene synthase activity	Molecular Function	97	2	1.46	0.43056	BnaA03g60000D,BnaCnng41750D
GO:0019787	small conjugating protein ligase activity	Molecular Function	478	8	7.2	0.43178	BnaA05g28120D,BnaAnng26330D,BnaC02g03290D,BnaA08g02360D,BnaC06g12460D,BnaA07g14550D,BnaC04g41320D,BnaC03g68550D
GO:0005543	phospholipid binding	Molecular Function	288	5	4.34	0.43787	BnaC03g21590D,BnaC03g49290D,BnaC09g52190D,BnaC04g30460D,BnaA03g18070D
GO:0004675	transmembrane receptor protein serine/threonine kinase activity	Molecular Function	100	2	1.51	0.44589	BnaA07g35440D,BnaA08g18360D
GO:0019829	cation-transporting ATPase activity	Molecular Function	227	4	3.42	0.44699	BnaC03g58140D,BnaC07g42210D,BnaA09g36660D,BnaA08g18750D
GO:0016667	oxidoreductase activity, acting on a sulfur group of donors	Molecular Function	356	6	5.36	0.44835	BnaC03g30020D,BnaC05g04720D,BnaA07g08330D,BnaA01g11840D,BnaC01g13420D,BnaA03g25580D
GO:0042625	ATPase activity, coupled to transmembrane movement of ions	Molecular Function	228	4	3.44	0.4503	BnaC03g58140D,BnaC07g42210D,BnaA09g36660D,BnaA08g18750D
GO:0010181	FMN binding	Molecular Function	101	2	1.52	0.45094	BnaC05g52090D,BnaA02g09580D
GO:0003993	acid phosphatase activity	Molecular Function	102	2	1.54	0.45597	BnaA09g08700D,BnaA03g39100D
GO:0016811	hydrolase activity, acting on carbon-nitrogen (but not peptide) bonds, in linear amides	Molecular Function	103	2	1.55	0.46098	BnaA03g50940D,BnaC07g44780D
GO:0016160	amylase activity	Molecular Function	42	1	0.63	0.47161	BnaA08g05660D
GO:0042802	identical protein binding	Molecular Function	366	6	5.51	0.4746	BnaC03g71460D,BnaC09g43860D,BnaA06g13200D,BnaC05g14690D,BnaA10g20060D,BnaC08g36910D
GO:0016846	carbon-sulfur lyase activity	Molecular Function	43	1	0.65	0.47958	BnaA04g00700D
GO:0016838	carbon-oxygen lyase activity, acting on phosphates	Molecular Function	107	2	1.61	0.48071	BnaA03g60000D,BnaCnng41750D
GO:0042162	telomeric DNA binding	Molecular Function	44	1	0.66	0.48743	BnaC08g36910D
GO:0005249	voltage-gated potassium channel activity	Molecular Function	45	1	0.68	0.49516	BnaC04g37620D
GO:0019199	transmembrane receptor protein kinase activity	Molecular Function	110	2	1.66	0.49522	BnaA07g35440D,BnaA08g18360D
GO:0051537	2 iron, 2 sulfur cluster binding	Molecular Function	111	2	1.67	0.5	BnaA02g05170D,BnaA04g15880D
GO:0008242	omega peptidase activity	Molecular Function	46	1	0.69	0.50277	BnaC02g25180D
GO:0019900	kinase binding	Molecular Function	113	2	1.7	0.50947	BnaA02g35710D,BnaCnng44030D
GO:0015491	cation:cation antiporter activity	Molecular Function	47	1	0.71	0.51027	BnaA01g29870D
GO:0016289	CoA hydrolase activity	Molecular Function	47	1	0.71	0.51027	BnaA04g17050D
GO:0016879	ligase activity, forming carbon-nitrogen bonds	Molecular Function	716	11	10.79	0.51603	BnaA05g28120D,BnaAnng26330D,BnaC02g03290D,BnaA08g02360D,BnaC06g12460D,BnaA07g14550D,BnaC04g41320D,BnaC03g68550D,BnaA01g00580D,BnaA02g01560D,BnaC02g04650D
GO:0030515	snoRNA binding	Molecular Function	48	1	0.72	0.51765	BnaA07g00340D
GO:0046914	transition metal ion binding	Molecular Function	3188	48	48.04	0.52361	BnaA02g05170D,BnaA05g19900D,BnaA01g28840D,BnaC08g13660D,BnaC03g61420D,BnaC03g16950D,BnaA05g31010D,BnaC08g49290D,BnaA05g18950D,BnaA02g10950D,BnaAnng18690D,BnaA01g34610D,BnaC07g51280D,BnaA06g25630D,BnaCnng45230D,BnaA03g53940D,BnaA01g18990D,BnaA08g26300D,BnaC06g31300D,BnaC06g13030D,BnaC03g41920D,BnaCnng53150D,BnaA08g04520D,BnaCnng57040D,BnaC03g60820D,BnaC06g14100D,BnaC03g65100D,BnaCnng60030D,BnaCnng…
GO:0005216	ion channel activity	Molecular Function	318	5	4.79	0.52374	BnaC04g37620D,BnaCnng48270D,BnaC04g01250D,BnaA07g12410D,BnaA06g05490D
GO:0016615	malate dehydrogenase activity	Molecular Function	51	1	0.77	0.53915	BnaA02g35010D
GO:0022843	voltage-gated cation channel activity	Molecular Function	51	1	0.77	0.53915	BnaC04g37620D
GO:0008235	metalloexopeptidase activity	Molecular Function	52	1	0.78	0.5461	BnaC03g24720D
GO:0022838	substrate-specific channel activity	Molecular Function	328	5	4.94	0.55111	BnaC04g37620D,BnaCnng48270D,BnaC04g01250D,BnaA07g12410D,BnaA06g05490D
GO:0050661	NADP binding	Molecular Function	192	3	2.89	0.55437	BnaAnng39990D,BnaA09g47340D,BnaC05g14910D
GO:0008271	secondary active sulfate transmembrane transporter activity	Molecular Function	55	1	0.83	0.56633	BnaC03g05940D
GO:0030234	enzyme regulator activity	Molecular Function	1218	18	18.35	0.5664	BnaA03g55610D,BnaAnng20740D,BnaAnng20820D,BnaA06g17230D,BnaCnng62150D,BnaC09g52190D,BnaA07g29990D,BnaA07g30010D,BnaA07g30740D,BnaA07g30760D,BnaC06g34210D,BnaC06g34250D,BnaC04g30460D,BnaA02g15910D,BnaA02g15900D,BnaC02g21010D,BnaC08g17590D,BnaA02g00180D
GO:0015116	sulfate transmembrane transporter activity	Molecular Function	56	1	0.84	0.57287	BnaC03g05940D
GO:0004888	transmembrane signaling receptor activity	Molecular Function	128	2	1.93	0.57664	BnaA07g35440D,BnaA08g18360D
GO:0046915	transition metal ion transmembrane transporter activity	Molecular Function	128	2	1.93	0.57664	BnaC01g20480D,BnaA01g16700D
GO:0008509	anion transmembrane transporter activity	Molecular Function	479	7	7.22	0.5843	BnaC08g08610D,BnaA04g12950D,BnaA09g42560D,BnaC01g16430D,BnaC08g35020D,BnaC03g05940D,BnaC04g35000D
GO:0004144	diacylglycerol O-acyltransferase activity	Molecular Function	60	1	0.9	0.59807	BnaC02g21040D
GO:0016407	acetyltransferase activity	Molecular Function	276	4	4.16	0.59913	BnaA04g28870D,BnaA05g10930D,BnaC04g42730D,BnaC07g46630D
GO:0004177	aminopeptidase activity	Molecular Function	61	1	0.92	0.60413	BnaC03g24720D
GO:0005267	potassium channel activity	Molecular Function	61	1	0.92	0.60413	BnaC04g37620D
GO:1901682	sulfur compound transmembrane transporter activity	Molecular Function	61	1	0.92	0.60413	BnaC03g05940D
GO:0004089	carbonate dehydratase activity	Molecular Function	63	1	0.95	0.61598	BnaCnng45230D
GO:0004713	protein tyrosine kinase activity	Molecular Function	63	1	0.95	0.61598	BnaC08g48860D
GO:0019203	carbohydrate phosphatase activity	Molecular Function	63	1	0.95	0.61598	BnaC06g08810D
GO:0016411	acylglycerol O-acyltransferase activity	Molecular Function	64	1	0.96	0.62178	BnaC02g21040D
GO:0061630	ubiquitin protein ligase activity	Molecular Function	360	5	5.42	0.63308	BnaA02g07020D,BnaA10g12520D,BnaA08g02360D,BnaC02g09910D,BnaA03g09400D
GO:0016682	oxidoreductase activity, acting on diphenols and related substances as donors, oxygen as acceptor	Molecular Function	66	1	0.99	0.6331	BnaA05g35970D
GO:0016810	hydrolase activity, acting on carbon-nitrogen (but not peptide) bonds	Molecular Function	219	3	3.3	0.64307	BnaCnng75490D,BnaA03g50940D,BnaC07g44780D
GO:0004843	ubiquitin-specific protease activity	Molecular Function	147	2	2.21	0.65171	BnaA09g04280D,BnaC04g56370D
GO:0022804	active transmembrane transporter activity	Molecular Function	1147	16	17.28	0.65746	BnaA06g24270D,BnaC03g64740D,BnaC03g58140D,BnaA01g05280D,BnaC01g00120D,BnaA01g29870D,BnaA07g12410D,BnaC07g42210D,BnaCnng17470D,BnaA09g36660D,BnaA08g10090D,BnaA03g32690D,BnaC03g05940D,BnaA08g18750D,BnaC07g39840D,BnaA06g05490D
GO:0019783	small conjugating protein-specific protease activity	Molecular Function	150	2	2.26	0.66254	BnaA09g04280D,BnaC04g56370D
GO:0016616	oxidoreductase activity, acting on the CH-OH group of donors, NAD or NADP as acceptor	Molecular Function	373	5	5.62	0.66364	BnaA02g35010D,BnaC07g44840D,BnaA08g22970D,BnaA01g02930D,BnaC08g17520D
GO:0070566	adenylyltransferase activity	Molecular Function	72	1	1.08	0.66509	BnaC01g22950D
GO:0016298	lipase activity	Molecular Function	227	3	3.42	0.66683	BnaC09g31570D,BnaAnng39300D,BnaC03g71620D
GO:0016831	carboxy-lyase activity	Molecular Function	230	3	3.47	0.67543	BnaA02g26140D,BnaC03g65810D,BnaA08g10990D
GO:0015267	channel activity	Molecular Function	457	6	6.89	0.68747	BnaC04g37620D,BnaCnng48270D,BnaA10g16540D,BnaC04g01250D,BnaA07g12410D,BnaA06g05490D
GO:0022803	passive transmembrane transporter activity	Molecular Function	457	6	6.89	0.68747	BnaC04g37620D,BnaCnng48270D,BnaA10g16540D,BnaC04g01250D,BnaA07g12410D,BnaA06g05490D
GO:0004402	histone acetyltransferase activity	Molecular Function	77	1	1.16	0.68961	BnaC07g46630D
GO:0051087	chaperone binding	Molecular Function	77	1	1.16	0.68961	BnaC06g33610D
GO:0090595	acetyl-CoA:L-lysine N6-acetyltransferase	Molecular Function	77	1	1.16	0.68961	BnaC07g46630D
GO:0016760	cellulose synthase (UDP-forming) activity	Molecular Function	78	1	1.18	0.69429	BnaA05g13560D
GO:0016759	cellulose synthase activity	Molecular Function	81	1	1.22	0.70792	BnaA05g13560D
GO:0000287	magnesium ion binding	Molecular Function	399	5	6.01	0.71961	BnaA03g60000D,BnaA09g46440D,BnaCnng41750D,BnaC02g35530D,BnaC06g08810D
GO:0009055	electron carrier activity	Molecular Function	549	7	8.27	0.72205	BnaA02g05170D,BnaC05g04720D,BnaA04g15880D,BnaC09g37560D,BnaA07g08330D,BnaA03g20930D,BnaA10g15190D
GO:0016645	oxidoreductase activity, acting on the CH-NH group of donors	Molecular Function	86	1	1.3	0.72931	BnaA02g08420D
GO:0001871	pattern binding	Molecular Function	172	2	2.59	0.73385	BnaAnng18620D,BnaC06g40020D
GO:0016866	intramolecular transferase activity	Molecular Function	172	2	2.59	0.73385	BnaA03g27800D,BnaC03g32850D
GO:0030247	polysaccharide binding	Molecular Function	172	2	2.59	0.73385	BnaAnng18620D,BnaC06g40020D
GO:0016655	oxidoreductase activity, acting on NAD(P)H, quinone or similar compound as acceptor	Molecular Function	89	1	1.34	0.74138	BnaA02g09580D
GO:0016788	hydrolase activity, acting on ester bonds	Molecular Function	3321	46	50.04	0.74427	BnaA02g05510D,BnaA06g01430D,BnaA05g32880D,BnaA08g11740D,BnaC09g31570D,BnaC07g48780D,BnaAnng39300D,BnaC03g16540D,BnaA02g26660D,BnaC07g33070D,BnaC03g71620D,BnaC03g78280D,BnaA06g13200D,BnaC03g66270D,BnaA04g17200D,BnaAnng20820D,BnaA02g34000D,BnaA05g12330D,BnaA04g17050D,BnaA06g39290D,BnaC03g59260D,BnaC02g09390D,BnaC06g06760D,BnaC04g00380D,BnaC09g24190D,BnaC05g14690D,BnaA09g18500D,BnaA05g20480D,BnaCnng…
GO:0016679	oxidoreductase activity, acting on diphenols and related substances as donors	Molecular Function	92	1	1.39	0.75291	BnaA05g35970D
GO:0043168	anion binding	Molecular Function	10033	144	151.18	0.75628	BnaC09g12650D,BnaA02g05170D,BnaC03g72920D,BnaC05g52090D,BnaA04g18590D,BnaA04g18600D,BnaC09g31850D,BnaA09g57130D,BnaCnng25710D,BnaC08g13910D,BnaA02g08420D,BnaA02g09020D,BnaA02g09030D,BnaCnng26470D,BnaC08g48860D,BnaC04g43970D,BnaAnng39990D,BnaA02g26140D,BnaC05g23360D,BnaC07g33180D,BnaCnng03540D,BnaA06g11500D,BnaA09g47340D,BnaA09g46440D,BnaCnng39500D,BnaC01g41150D,BnaAnng18620D,BnaAnng18690D,BnaA02g…
GO:0016790	thiolester hydrolase activity	Molecular Function	93	1	1.4	0.75664	BnaA04g17050D
GO:0030276	clathrin binding	Molecular Function	94	1	1.42	0.76032	BnaA09g43610D
GO:0004871	signal transducer activity	Molecular Function	343	4	5.17	0.76089	BnaA06g18440D,BnaA09g49200D,BnaA07g35440D,BnaA08g18360D
GO:0060089	molecular transducer activity	Molecular Function	343	4	5.17	0.76089	BnaA06g18440D,BnaA09g49200D,BnaA07g35440D,BnaA08g18360D
GO:0016772	transferase activity, transferring phosphorus-containing groups	Molecular Function	5228	73	78.78	0.77151	BnaC03g72920D,BnaC04g55480D,BnaA04g18590D,BnaA04g18600D,BnaA09g57130D,BnaCnng25710D,BnaC08g13910D,BnaC08g48860D,BnaC04g43970D,BnaC05g23360D,BnaCnng03540D,BnaCnng39500D,BnaC01g41150D,BnaAnng18620D,BnaA04g17210D,BnaA08g26050D,BnaA05g12320D,BnaC01g14890D,BnaA03g45820D,BnaC01g36570D,BnaA07g04380D,BnaC03g72660D,BnaA05g29500D,BnaC06g27230D,BnaA03g53450D,BnaC08g26270D,BnaA01g12940D,BnaA01g12930D,BnaA01g…
GO:0005102	receptor binding	Molecular Function	186	2	2.8	0.77223	BnaA06g24820D,BnaA08g02360D
GO:0005096	GTPase activator activity	Molecular Function	191	2	2.88	0.78472	BnaC09g52190D,BnaC04g30460D
GO:0015103	inorganic anion transmembrane transporter activity	Molecular Function	191	2	2.88	0.78472	BnaC08g08610D,BnaC03g05940D
GO:0022890	inorganic cation transmembrane transporter activity	Molecular Function	894	11	13.47	0.79082	BnaC08g08610D,BnaC01g20480D,BnaC04g37620D,BnaC03g58140D,BnaA01g29870D,BnaA07g12410D,BnaC07g42210D,BnaA09g36660D,BnaA01g16700D,BnaA08g18750D,BnaA06g05490D
GO:0043531	ADP binding	Molecular Function	517	6	7.79	0.79222	BnaC09g12650D,BnaCnng26470D,BnaA09g11190D,BnaA01g03580D,BnaC01g04860D,BnaA10g25550D
GO:0003697	single-stranded DNA binding	Molecular Function	104	1	1.57	0.79414	BnaC08g36910D
GO:0016614	oxidoreductase activity, acting on CH-OH group of donors	Molecular Function	450	5	6.78	0.80933	BnaA02g35010D,BnaC07g44840D,BnaA08g22970D,BnaA01g02930D,BnaC08g17520D
GO:0016830	carbon-carbon lyase activity	Molecular Function	300	3	4.52	0.83162	BnaA02g26140D,BnaC03g65810D,BnaA08g10990D
GO:0015079	potassium ion transmembrane transporter activity	Molecular Function	119	1	1.79	0.83614	BnaC04g37620D
GO:0016820	hydrolase activity, acting on acid anhydrides, catalyzing transmembrane movement of substances	Molecular Function	475	5	7.16	0.84412	BnaC03g58140D,BnaC07g42210D,BnaA09g36660D,BnaA03g32690D,BnaA08g18750D
GO:0042626	ATPase activity, coupled to transmembrane movement of substances	Molecular Function	475	5	7.16	0.84412	BnaC03g58140D,BnaC07g42210D,BnaA09g36660D,BnaA03g32690D,BnaA08g18750D
GO:0043492	ATPase activity, coupled to movement of substances	Molecular Function	475	5	7.16	0.84412	BnaC03g58140D,BnaC07g42210D,BnaA09g36660D,BnaA03g32690D,BnaA08g18750D
GO:0005244	voltage-gated ion channel activity	Molecular Function	125	1	1.88	0.85044	BnaC04g37620D
GO:0022832	voltage-gated channel activity	Molecular Function	125	1	1.88	0.85044	BnaC04g37620D
GO:0030695	GTPase regulator activity	Molecular Function	226	2	3.41	0.8564	BnaC09g52190D,BnaC04g30460D
GO:0015075	ion transmembrane transporter activity	Molecular Function	1562	19	23.54	0.85724	BnaC08g08610D,BnaC01g20480D,BnaC04g37620D,BnaA04g12950D,BnaCnng48270D,BnaC03g58140D,BnaC04g01250D,BnaA01g29870D,BnaA09g42560D,BnaA07g12410D,BnaC07g42210D,BnaC01g16430D,BnaA09g36660D,BnaC08g35020D,BnaC03g05940D,BnaA01g16700D,BnaC04g35000D,BnaA08g18750D,BnaA06g05490D
GO:0015035	protein disulfide oxidoreductase activity	Molecular Function	228	2	3.44	0.85975	BnaC05g04720D,BnaA07g08330D
GO:0045330	aspartyl esterase activity	Molecular Function	231	2	3.48	0.86465	BnaAnng20820D,BnaA02g00180D
GO:0036459	ubiquitinyl hydrolase activity	Molecular Function	234	2	3.53	0.86938	BnaA09g04280D,BnaC04g56370D
GO:0030599	pectinesterase activity	Molecular Function	238	2	3.59	0.87546	BnaAnng20820D,BnaA02g00180D
GO:0004872	receptor activity	Molecular Function	254	2	3.83	0.89726	BnaA07g35440D,BnaA08g18360D
GO:0038023	signaling receptor activity	Molecular Function	254	2	3.83	0.89726	BnaA07g35440D,BnaA08g18360D
GO:0015399	primary active transmembrane transporter activity	Molecular Function	528	5	7.96	0.90071	BnaC03g58140D,BnaC07g42210D,BnaA09g36660D,BnaA03g32690D,BnaA08g18750D
GO:0015405	P-P-bond-hydrolysis-driven transmembrane transporter activity	Molecular Function	528	5	7.96	0.90071	BnaC03g58140D,BnaC07g42210D,BnaA09g36660D,BnaA03g32690D,BnaA08g18750D
GO:0016620	oxidoreductase activity, acting on the aldehyde or oxo group of donors, NAD or NADP as acceptor	Molecular Function	152	1	2.29	0.90085	BnaA10g13850D
GO:0004540	ribonuclease activity	Molecular Function	444	4	6.69	0.90327	BnaA02g05510D,BnaA02g26660D,BnaC07g33070D,BnaC02g09390D
GO:0008324	cation transmembrane transporter activity	Molecular Function	1024	11	15.43	0.90489	BnaC08g08610D,BnaC01g20480D,BnaC04g37620D,BnaC03g58140D,BnaA01g29870D,BnaA07g12410D,BnaC07g42210D,BnaA09g36660D,BnaA01g16700D,BnaA08g18750D,BnaA06g05490D
GO:0016853	isomerase activity	Molecular Function	703	7	10.59	0.90624	BnaC09g52550D,BnaA03g27800D,BnaA09g19570D,BnaA07g33590D,BnaC06g38200D,BnaC03g32850D,BnaA06g04420D
GO:0015298	solute:cation antiporter activity	Molecular Function	156	1	2.35	0.90671	BnaA01g29870D
GO:0015299	solute:proton antiporter activity	Molecular Function	156	1	2.35	0.90671	BnaA01g29870D
GO:0015036	disulfide oxidoreductase activity	Molecular Function	265	2	3.99	0.91012	BnaC05g04720D,BnaA07g08330D
GO:0060589	nucleoside-triphosphatase regulator activity	Molecular Function	269	2	4.05	0.91441	BnaC09g52190D,BnaC04g30460D
GO:0019899	enzyme binding	Molecular Function	719	7	10.83	0.91736	BnaA02g35710D,BnaCnng44030D,BnaC02g47990D,BnaAnng26330D,BnaC06g12460D,BnaA07g14550D,BnaC03g68550D
GO:0016874	ligase activity	Molecular Function	1047	11	15.78	0.91837	BnaA05g28120D,BnaAnng26330D,BnaC02g03290D,BnaA08g02360D,BnaC06g12460D,BnaA07g14550D,BnaC04g41320D,BnaC03g68550D,BnaA01g00580D,BnaA02g01560D,BnaC02g04650D
GO:0008081	phosphoric diester hydrolase activity	Molecular Function	170	1	2.56	0.92462	BnaC09g24190D
GO:0008047	enzyme activator activity	Molecular Function	282	2	4.25	0.92707	BnaC09g52190D,BnaC04g30460D
GO:0008238	exopeptidase activity	Molecular Function	288	2	4.34	0.9323	BnaC02g25180D,BnaC03g24720D
GO:0022891	substrate-specific transmembrane transporter activity	Molecular Function	1783	20	26.87	0.9328	BnaC08g08610D,BnaC01g20480D,BnaC04g37620D,BnaA04g12950D,BnaC08g19190D,BnaCnng48270D,BnaC03g58140D,BnaC04g01250D,BnaA01g29870D,BnaA09g42560D,BnaA07g12410D,BnaC07g42210D,BnaC01g16430D,BnaA09g36660D,BnaC08g35020D,BnaC03g05940D,BnaA01g16700D,BnaC04g35000D,BnaA08g18750D,BnaA06g05490D
GO:0004190	aspartic-type endopeptidase activity	Molecular Function	290	2	4.37	0.93396	BnaA08g27400D,BnaA10g30140D
GO:0070001	aspartic-type peptidase activity	Molecular Function	290	2	4.37	0.93396	BnaA08g27400D,BnaA10g30140D
GO:0016747	transferase activity, transferring acyl groups other than amino-acyl groups	Molecular Function	930	9	14.01	0.9413	BnaC01g42090D,BnaA04g28870D,BnaA05g10930D,BnaC04g42730D,BnaC07g46630D,BnaA02g23330D,BnaC06g15240D,BnaC02g21040D,BnaC04g17540D
GO:0051536	iron-sulfur cluster binding	Molecular Function	305	2	4.6	0.94524	BnaA02g05170D,BnaA04g15880D
GO:0051540	metal cluster binding	Molecular Function	305	2	4.6	0.94524	BnaA02g05170D,BnaA04g15880D
GO:0008144	drug binding	Molecular Function	197	1	2.97	0.95004	BnaC07g06130D
GO:0008374	O-acyltransferase activity	Molecular Function	198	1	2.98	0.9508	BnaC02g21040D
GO:0016903	oxidoreductase activity, acting on the aldehyde or oxo group of donors	Molecular Function	198	1	2.98	0.9508	BnaA10g13850D
GO:0035251	UDP-glucosyltransferase activity	Molecular Function	201	1	3.03	0.953	BnaA05g13560D
GO:0036094	small molecule binding	Molecular Function	9805	130	147.74	0.95487	BnaC09g12650D,BnaA02g05170D,BnaC03g72920D,BnaC05g52090D,BnaA04g18590D,BnaA04g18600D,BnaC09g31850D,BnaA09g57130D,BnaCnng25710D,BnaC08g13910D,BnaA02g08420D,BnaA02g09020D,BnaA02g09030D,BnaCnng26470D,BnaC08g48860D,BnaC04g43970D,BnaAnng39990D,BnaC05g23360D,BnaC07g33180D,BnaCnng03540D,BnaA02g35010D,BnaA06g11500D,BnaA09g47340D,BnaA09g46440D,BnaCnng39500D,BnaC01g41150D,BnaAnng18620D,BnaAnng18690D,BnaA02g…
GO:0016787	hydrolase activity	Molecular Function	10019	133	150.97	0.95548	BnaA02g05510D,BnaA06g01430D,BnaA05g32880D,BnaA08g11740D,BnaA09g07410D,BnaC05g14050D,BnaA06g01540D,BnaA09g04280D,BnaC09g31570D,BnaC03g74050D,BnaC09g01070D,BnaA08g05660D,BnaA06g02080D,BnaC04g49660D,BnaC07g48780D,BnaAnng39300D,BnaCnng75490D,BnaC03g16540D,BnaC04g53030D,BnaC09g51720D,BnaC03g22580D,BnaA02g26660D,BnaC07g33400D,BnaC07g33070D,BnaC09g32750D,BnaC03g71620D,BnaC03g78280D,BnaA06g12450D,BnaA02g…
GO:0008757	S-adenosylmethionine-dependent methyltransferase activity	Molecular Function	324	2	4.88	0.95692	BnaA02g12540D,BnaC05g16350D
GO:0022836	gated channel activity	Molecular Function	212	1	3.19	0.96025	BnaC04g37620D
GO:0004252	serine-type endopeptidase activity	Molecular Function	332	2	5	0.96109	BnaA09g07410D,BnaC09g01070D
GO:0052689	carboxylic ester hydrolase activity	Molecular Function	439	3	6.61	0.96204	BnaAnng20820D,BnaA06g39290D,BnaA02g00180D
GO:0046527	glucosyltransferase activity	Molecular Function	216	1	3.25	0.9626	BnaA05g13560D
GO:0008270	zinc ion binding	Molecular Function	1736	18	26.16	0.96474	BnaA05g19900D,BnaA05g31010D,BnaC08g49290D,BnaA02g10950D,BnaCnng45230D,BnaC06g31300D,BnaC03g41920D,BnaCnng53150D,BnaC06g14100D,BnaA07g24010D,BnaA09g29750D,BnaC07g46630D,BnaC08g24010D,BnaA09g34590D,BnaA03g36070D,BnaC07g25010D,BnaA08g15930D,BnaC08g05970D
GO:0022892	substrate-specific transporter activity	Molecular Function	1908	20	28.75	0.96745	BnaC08g08610D,BnaC01g20480D,BnaC04g37620D,BnaA04g12950D,BnaC08g19190D,BnaCnng48270D,BnaC03g58140D,BnaC04g01250D,BnaA01g29870D,BnaA09g42560D,BnaA07g12410D,BnaC07g42210D,BnaC01g16430D,BnaA09g36660D,BnaC08g35020D,BnaC03g05940D,BnaA01g16700D,BnaC04g35000D,BnaA08g18750D,BnaA06g05490D
GO:0004521	endoribonuclease activity	Molecular Function	346	2	5.21	0.96747	BnaA02g26660D,BnaC07g33070D
GO:0016746	transferase activity, transferring acyl groups	Molecular Function	1093	10	16.47	0.96801	BnaC01g42090D,BnaA04g28870D,BnaA05g10930D,BnaC04g42730D,BnaC07g46630D,BnaA02g23330D,BnaC06g15240D,BnaC02g21040D,BnaC04g17540D,BnaA01g14950D
GO:0003743	translation initiation factor activity	Molecular Function	232	1	3.5	0.9707	BnaA10g09260D
GO:0004175	endopeptidase activity	Molecular Function	942	8	14.19	0.97344	BnaA09g07410D,BnaC09g01070D,BnaC04g24160D,BnaC06g31300D,BnaA08g27400D,BnaA09g29750D,BnaA10g30140D,BnaA09g36770D
GO:0005507	copper ion binding	Molecular Function	247	1	3.72	0.97669	BnaA01g28840D
GO:0000976	transcription regulatory region sequence-specific DNA binding	Molecular Function	482	3	7.26	0.97688	BnaA09g44500D,BnaA02g21850D,BnaA07g06740D
GO:1901363	heterocyclic compound binding	Molecular Function	21490	297	323.81	0.9769	BnaC09g12650D,BnaA06g23750D,BnaA02g05170D,BnaA02g05510D,BnaC03g72920D,BnaC05g52090D,BnaA04g18590D,BnaA04g18600D,BnaC07g49530D,BnaCnng70120D,BnaC09g29430D,BnaA09g02240D,BnaA01g28970D,BnaA09g57130D,BnaCnng25710D,BnaC07g11890D,BnaC08g13910D,BnaA02g08420D,BnaCnng26470D,BnaC03g53950D,BnaA09g44290D,BnaA09g44500D,BnaC02g26030D,BnaC03g61420D,BnaC08g42470D,BnaC08g43490D,BnaC08g48630D,BnaC07g31640D,BnaC07g…
GO:0097159	organic cyclic compound binding	Molecular Function	21505	297	324.04	0.97778	BnaC09g12650D,BnaA06g23750D,BnaA02g05170D,BnaA02g05510D,BnaC03g72920D,BnaC05g52090D,BnaA04g18590D,BnaA04g18600D,BnaC07g49530D,BnaCnng70120D,BnaC09g29430D,BnaA09g02240D,BnaA01g28970D,BnaA09g57130D,BnaCnng25710D,BnaC07g11890D,BnaC08g13910D,BnaA02g08420D,BnaCnng26470D,BnaC03g53950D,BnaA09g44290D,BnaA09g44500D,BnaC02g26030D,BnaC03g61420D,BnaC08g42470D,BnaC08g43490D,BnaC08g48630D,BnaC07g31640D,BnaC07g…
GO:0042623	ATPase activity, coupled	Molecular Function	687	5	10.35	0.97809	BnaC03g58140D,BnaC07g42210D,BnaA09g36660D,BnaA03g32690D,BnaA08g18750D
GO:0000975	regulatory region DNA binding	Molecular Function	592	4	8.92	0.97876	BnaA09g44500D,BnaA02g21850D,BnaC01g33270D,BnaA07g06740D
GO:0001067	regulatory region nucleic acid binding	Molecular Function	592	4	8.92	0.97876	BnaA09g44500D,BnaA02g21850D,BnaC01g33270D,BnaA07g06740D
GO:0044212	transcription regulatory region DNA binding	Molecular Function	592	4	8.92	0.97876	BnaA09g44500D,BnaA02g21850D,BnaC01g33270D,BnaA07g06740D
GO:0004523	RNA-DNA hybrid ribonuclease activity	Molecular Function	254	1	3.83	0.97905	BnaC07g33070D
GO:0097367	carbohydrate derivative binding	Molecular Function	8793	112	132.49	0.97969	BnaC09g12650D,BnaC03g72920D,BnaC01g41020D,BnaC05g52090D,BnaA04g18590D,BnaA04g18600D,BnaA09g57130D,BnaCnng25710D,BnaC08g13910D,BnaCnng26470D,BnaC08g48860D,BnaC04g43970D,BnaC04g53030D,BnaA01g34980D,BnaC05g23360D,BnaCnng03540D,BnaA09g46440D,BnaCnng39500D,BnaC01g41150D,BnaAnng18620D,BnaA02g09580D,BnaA04g17210D,BnaA04g25220D,BnaA08g26050D,BnaA05g12320D,BnaC01g14890D,BnaA03g45820D,BnaC03g58140D,BnaA03g…
GO:0016651	oxidoreductase activity, acting on NAD(P)H	Molecular Function	258	1	3.89	0.98029	BnaA02g09580D
GO:0016887	ATPase activity	Molecular Function	1019	8	15.35	0.98655	BnaC03g58140D,BnaA06g09880D,BnaA06g10230D,BnaC05g11890D,BnaC07g42210D,BnaA09g36660D,BnaA03g32690D,BnaA08g18750D
GO:0022857	transmembrane transporter activity	Molecular Function	3334	36	50.24	0.9879	BnaA06g24270D,BnaC08g08610D,BnaC01g20480D,BnaC05g08610D,BnaC04g37620D,BnaC08g42900D,BnaC01g29930D,BnaA04g12950D,BnaC03g64740D,BnaC08g19190D,BnaCnng48270D,BnaC03g58140D,BnaC08g42000D,BnaA10g16540D,BnaA01g05280D,BnaC04g01250D,BnaC01g00120D,BnaA01g29870D,BnaA09g42560D,BnaA07g12410D,BnaC07g42210D,BnaCnng17470D,BnaC01g33830D,BnaC01g16430D,BnaA09g36660D,BnaA08g10090D,BnaC08g35020D,BnaA03g32690D,BnaC03g…
GO:0005524	ATP binding	Molecular Function	7146	87	107.68	0.98823	BnaC03g72920D,BnaA04g18590D,BnaA04g18600D,BnaA09g57130D,BnaCnng25710D,BnaC08g13910D,BnaC08g48860D,BnaC04g43970D,BnaC05g23360D,BnaCnng03540D,BnaA09g46440D,BnaCnng39500D,BnaC01g41150D,BnaAnng18620D,BnaA04g17210D,BnaA08g26050D,BnaA05g12320D,BnaC01g14890D,BnaA03g45820D,BnaC03g58140D,BnaC01g36570D,BnaA07g04380D,BnaC03g72660D,BnaA05g29500D,BnaA06g09880D,BnaA06g10230D,BnaC06g27230D,BnaC05g11890D,BnaA03g…
GO:0003779	actin binding	Molecular Function	293	1	4.41	0.98845	BnaA02g10950D
GO:0016891	endoribonuclease activity, producing 5'-phosphomonoesters	Molecular Function	308	1	4.64	0.99081	BnaC07g33070D
GO:0032559	adenyl ribonucleotide binding	Molecular Function	7687	93	115.83	0.99228	BnaC09g12650D,BnaC03g72920D,BnaA04g18590D,BnaA04g18600D,BnaA09g57130D,BnaCnng25710D,BnaC08g13910D,BnaCnng26470D,BnaC08g48860D,BnaC04g43970D,BnaC05g23360D,BnaCnng03540D,BnaA09g46440D,BnaCnng39500D,BnaC01g41150D,BnaAnng18620D,BnaA04g17210D,BnaA08g26050D,BnaA05g12320D,BnaC01g14890D,BnaA03g45820D,BnaC03g58140D,BnaC01g36570D,BnaA07g04380D,BnaA09g11190D,BnaC03g72660D,BnaA05g29500D,BnaA06g09880D,BnaA06g…
GO:0030554	adenyl nucleotide binding	Molecular Function	7701	93	116.04	0.99271	BnaC09g12650D,BnaC03g72920D,BnaA04g18590D,BnaA04g18600D,BnaA09g57130D,BnaCnng25710D,BnaC08g13910D,BnaCnng26470D,BnaC08g48860D,BnaC04g43970D,BnaC05g23360D,BnaCnng03540D,BnaA09g46440D,BnaCnng39500D,BnaC01g41150D,BnaAnng18620D,BnaA04g17210D,BnaA08g26050D,BnaA05g12320D,BnaC01g14890D,BnaA03g45820D,BnaC03g58140D,BnaC01g36570D,BnaA07g04380D,BnaA09g11190D,BnaC03g72660D,BnaA05g29500D,BnaA06g09880D,BnaA06g…
GO:0016893	endonuclease activity, active with either ribo- or deoxyribonucleic acids and producing 5'-phosphomonoesters	Molecular Function	324	1	4.88	0.99281	BnaC07g33070D
GO:0005215	transporter activity	Molecular Function	3472	36	52.32	0.99447	BnaA06g24270D,BnaC08g08610D,BnaC01g20480D,BnaC05g08610D,BnaC04g37620D,BnaC08g42900D,BnaC01g29930D,BnaA04g12950D,BnaC03g64740D,BnaC08g19190D,BnaCnng48270D,BnaC03g58140D,BnaC08g42000D,BnaA10g16540D,BnaA01g05280D,BnaC04g01250D,BnaC01g00120D,BnaA01g29870D,BnaA09g42560D,BnaA07g12410D,BnaC07g42210D,BnaCnng17470D,BnaC01g33830D,BnaC01g16430D,BnaA09g36660D,BnaA08g10090D,BnaC08g35020D,BnaA03g32690D,BnaC03g…
GO:0015077	monovalent inorganic cation transmembrane transporter activity	Molecular Function	604	3	9.1	0.99468	BnaC08g08610D,BnaC04g37620D,BnaA01g29870D
GO:0008135	translation factor activity, nucleic acid binding	Molecular Function	346	1	5.21	0.99486	BnaA10g09260D
GO:0000166	nucleotide binding	Molecular Function	9466	116	142.63	0.99513	BnaC09g12650D,BnaA02g05170D,BnaC03g72920D,BnaC05g52090D,BnaA04g18590D,BnaA04g18600D,BnaA09g57130D,BnaCnng25710D,BnaC08g13910D,BnaA02g08420D,BnaCnng26470D,BnaC08g48860D,BnaC04g43970D,BnaAnng39990D,BnaC05g23360D,BnaC07g33180D,BnaCnng03540D,BnaA02g35010D,BnaA09g47340D,BnaA09g46440D,BnaCnng39500D,BnaC01g41150D,BnaAnng18620D,BnaA02g09580D,BnaA04g17210D,BnaA08g26050D,BnaC03g63920D,BnaA05g12320D,BnaC01g…
GO:1901265	nucleoside phosphate binding	Molecular Function	9466	116	142.63	0.99513	BnaC09g12650D,BnaA02g05170D,BnaC03g72920D,BnaC05g52090D,BnaA04g18590D,BnaA04g18600D,BnaA09g57130D,BnaCnng25710D,BnaC08g13910D,BnaA02g08420D,BnaCnng26470D,BnaC08g48860D,BnaC04g43970D,BnaAnng39990D,BnaC05g23360D,BnaC07g33180D,BnaCnng03540D,BnaA02g35010D,BnaA09g47340D,BnaA09g46440D,BnaCnng39500D,BnaC01g41150D,BnaAnng18620D,BnaA02g09580D,BnaA04g17210D,BnaA08g26050D,BnaC03g63920D,BnaA05g12320D,BnaC01g…
GO:0008234	cysteine-type peptidase activity	Molecular Function	724	4	10.91	0.99518	BnaA09g04280D,BnaC04g56370D,BnaA07g13180D,BnaC08g21030D
GO:0008017	microtubule binding	Molecular Function	392	1	5.91	0.99746	BnaA04g01330D
GO:0046983	protein dimerization activity	Molecular Function	1682	13	25.34	0.99783	BnaC03g71460D,BnaC09g43860D,BnaA06g13200D,BnaC08g19680D,BnaC05g14690D,BnaA02g08320D,BnaA08g21470D,BnaC05g16350D,BnaA10g20060D,BnaC08g36910D,BnaC08g07580D,BnaC08g01480D,BnaC06g37610D
GO:0043566	structure-specific DNA binding	Molecular Function	407	1	6.13	0.99798	BnaC08g36910D
GO:0008236	serine-type peptidase activity	Molecular Function	555	2	8.36	0.99799	BnaA09g07410D,BnaC09g01070D
GO:0017171	serine hydrolase activity	Molecular Function	555	2	8.36	0.99799	BnaA09g07410D,BnaC09g01070D
GO:0015631	tubulin binding	Molecular Function	434	1	6.54	0.99866	BnaA04g01330D
GO:0016779	nucleotidyltransferase activity	Molecular Function	449	1	6.77	0.99894	BnaC01g22950D
GO:0003676	nucleic acid binding	Molecular Function	11097	133	167.21	0.99909	BnaA06g23750D,BnaA02g05510D,BnaC07g49530D,BnaCnng70120D,BnaC09g29430D,BnaA01g28970D,BnaC07g11890D,BnaC03g53950D,BnaA09g44290D,BnaA09g44500D,BnaC02g26030D,BnaC08g42470D,BnaC08g48630D,BnaC07g31640D,BnaC07g31350D,BnaA08g12420D,BnaC04g49870D,BnaA08g30240D,BnaC03g74600D,BnaC02g40180D,BnaA02g21850D,BnaA02g26660D,BnaC05g23360D,BnaC07g33070D,BnaC09g43200D,BnaC03g69420D,BnaCnng37790D,BnaA06g13200D,BnaC09g…
GO:0015078	hydrogen ion transmembrane transporter activity	Molecular Function	466	1	7.02	0.99918	BnaA01g29870D
GO:0003924	GTPase activity	Molecular Function	640	2	9.64	0.99938	BnaA03g54420D,BnaA04g01330D
GO:0008233	peptidase activity	Molecular Function	2049	15	30.87	0.99957	BnaA09g07410D,BnaA09g04280D,BnaC09g01070D,BnaC04g56370D,BnaC04g24160D,BnaC06g31300D,BnaC02g25180D,BnaA08g27400D,BnaA09g29750D,BnaAnng32770D,BnaA10g30140D,BnaC03g24720D,BnaA07g13180D,BnaC08g21030D,BnaA09g36770D
GO:0035639	purine ribonucleoside triphosphate binding	Molecular Function	8026	89	120.94	0.99959	BnaC03g72920D,BnaA04g18590D,BnaA04g18600D,BnaA09g57130D,BnaCnng25710D,BnaC08g13910D,BnaC08g48860D,BnaC04g43970D,BnaC05g23360D,BnaCnng03540D,BnaA09g46440D,BnaCnng39500D,BnaC01g41150D,BnaAnng18620D,BnaA04g17210D,BnaA08g26050D,BnaA05g12320D,BnaC01g14890D,BnaA03g45820D,BnaC03g58140D,BnaA03g54420D,BnaC01g36570D,BnaA07g04380D,BnaC03g72660D,BnaA05g29500D,BnaA06g09880D,BnaA06g10230D,BnaC06g27230D,BnaC05g…
GO:0070011	peptidase activity, acting on L-amino acid peptides	Molecular Function	1968	14	29.65	0.99962	BnaA09g07410D,BnaA09g04280D,BnaC09g01070D,BnaC04g56370D,BnaC04g24160D,BnaC06g31300D,BnaC02g25180D,BnaA08g27400D,BnaA09g29750D,BnaA10g30140D,BnaC03g24720D,BnaA07g13180D,BnaC08g21030D,BnaA09g36770D
GO:0005515	protein binding	Molecular Function	7757	85	116.88	0.99966	BnaA05g27280D,BnaA06g24820D,BnaC03g30670D,BnaC03g30870D,BnaC03g30880D,BnaA04g28590D,BnaC03g73490D,BnaC04g11510D,BnaA09g04040D,BnaA09g04280D,BnaC03g71460D,BnaA02g35710D,BnaC08g43170D,BnaA04g05470D,BnaC06g25020D,BnaA03g55610D,BnaC02g40040D,BnaC09g43860D,BnaA06g11500D,BnaA06g13200D,BnaA02g10950D,BnaA09g36180D,BnaCnng44030D,BnaC02g47880D,BnaC09g15060D,BnaC02g47990D,BnaA08g26940D,BnaA06g37510D,BnaA03g…
GO:0032553	ribonucleotide binding	Molecular Function	8668	97	130.61	0.99967	BnaC09g12650D,BnaC03g72920D,BnaC05g52090D,BnaA04g18590D,BnaA04g18600D,BnaA09g57130D,BnaCnng25710D,BnaC08g13910D,BnaCnng26470D,BnaC08g48860D,BnaC04g43970D,BnaC05g23360D,BnaCnng03540D,BnaA09g46440D,BnaCnng39500D,BnaC01g41150D,BnaAnng18620D,BnaA02g09580D,BnaA04g17210D,BnaA08g26050D,BnaA05g12320D,BnaC01g14890D,BnaA03g45820D,BnaC03g58140D,BnaA03g54420D,BnaC01g36570D,BnaA07g04380D,BnaA09g11190D,BnaC03g…
GO:0001883	purine nucleoside binding	Molecular Function	8563	95	129.03	0.99974	BnaC09g12650D,BnaC03g72920D,BnaA04g18590D,BnaA04g18600D,BnaA09g57130D,BnaCnng25710D,BnaC08g13910D,BnaCnng26470D,BnaC08g48860D,BnaC04g43970D,BnaC05g23360D,BnaCnng03540D,BnaA09g46440D,BnaCnng39500D,BnaC01g41150D,BnaAnng18620D,BnaA04g17210D,BnaA08g26050D,BnaA05g12320D,BnaC01g14890D,BnaA03g45820D,BnaC03g58140D,BnaA03g54420D,BnaC01g36570D,BnaA07g04380D,BnaA09g11190D,BnaC03g72660D,BnaA05g29500D,BnaA06g…
GO:0032550	purine ribonucleoside binding	Molecular Function	8563	95	129.03	0.99974	BnaC09g12650D,BnaC03g72920D,BnaA04g18590D,BnaA04g18600D,BnaA09g57130D,BnaCnng25710D,BnaC08g13910D,BnaCnng26470D,BnaC08g48860D,BnaC04g43970D,BnaC05g23360D,BnaCnng03540D,BnaA09g46440D,BnaCnng39500D,BnaC01g41150D,BnaAnng18620D,BnaA04g17210D,BnaA08g26050D,BnaA05g12320D,BnaC01g14890D,BnaA03g45820D,BnaC03g58140D,BnaA03g54420D,BnaC01g36570D,BnaA07g04380D,BnaA09g11190D,BnaC03g72660D,BnaA05g29500D,BnaA06g…
GO:0032555	purine ribonucleotide binding	Molecular Function	8566	95	129.07	0.99974	BnaC09g12650D,BnaC03g72920D,BnaA04g18590D,BnaA04g18600D,BnaA09g57130D,BnaCnng25710D,BnaC08g13910D,BnaCnng26470D,BnaC08g48860D,BnaC04g43970D,BnaC05g23360D,BnaCnng03540D,BnaA09g46440D,BnaCnng39500D,BnaC01g41150D,BnaAnng18620D,BnaA04g17210D,BnaA08g26050D,BnaA05g12320D,BnaC01g14890D,BnaA03g45820D,BnaC03g58140D,BnaA03g54420D,BnaC01g36570D,BnaA07g04380D,BnaA09g11190D,BnaC03g72660D,BnaA05g29500D,BnaA06g…
GO:0017076	purine nucleotide binding	Molecular Function	8584	95	129.34	0.99977	BnaC09g12650D,BnaC03g72920D,BnaA04g18590D,BnaA04g18600D,BnaA09g57130D,BnaCnng25710D,BnaC08g13910D,BnaCnng26470D,BnaC08g48860D,BnaC04g43970D,BnaC05g23360D,BnaCnng03540D,BnaA09g46440D,BnaCnng39500D,BnaC01g41150D,BnaAnng18620D,BnaA04g17210D,BnaA08g26050D,BnaA05g12320D,BnaC01g14890D,BnaA03g45820D,BnaC03g58140D,BnaA03g54420D,BnaC01g36570D,BnaA07g04380D,BnaA09g11190D,BnaC03g72660D,BnaA05g29500D,BnaA06g…
GO:0001882	nucleoside binding	Molecular Function	8596	95	129.52	0.99978	BnaC09g12650D,BnaC03g72920D,BnaA04g18590D,BnaA04g18600D,BnaA09g57130D,BnaCnng25710D,BnaC08g13910D,BnaCnng26470D,BnaC08g48860D,BnaC04g43970D,BnaC05g23360D,BnaCnng03540D,BnaA09g46440D,BnaCnng39500D,BnaC01g41150D,BnaAnng18620D,BnaA04g17210D,BnaA08g26050D,BnaA05g12320D,BnaC01g14890D,BnaA03g45820D,BnaC03g58140D,BnaA03g54420D,BnaC01g36570D,BnaA07g04380D,BnaA09g11190D,BnaC03g72660D,BnaA05g29500D,BnaA06g…
GO:0032549	ribonucleoside binding	Molecular Function	8596	95	129.52	0.99978	BnaC09g12650D,BnaC03g72920D,BnaA04g18590D,BnaA04g18600D,BnaA09g57130D,BnaCnng25710D,BnaC08g13910D,BnaCnng26470D,BnaC08g48860D,BnaC04g43970D,BnaC05g23360D,BnaCnng03540D,BnaA09g46440D,BnaCnng39500D,BnaC01g41150D,BnaAnng18620D,BnaA04g17210D,BnaA08g26050D,BnaA05g12320D,BnaC01g14890D,BnaA03g45820D,BnaC03g58140D,BnaA03g54420D,BnaC01g36570D,BnaA07g04380D,BnaA09g11190D,BnaC03g72660D,BnaA05g29500D,BnaA06g…
GO:0004518	nuclease activity	Molecular Function	1401	7	21.11	0.99991	BnaA02g05510D,BnaA02g26660D,BnaC07g33070D,BnaA06g13200D,BnaC02g09390D,BnaC05g14690D,BnaC08g36910D
GO:0032403	protein complex binding	Molecular Function	610	1	9.19	0.99991	BnaA04g01330D
GO:0008092	cytoskeletal protein binding	Molecular Function	824	2	12.42	0.99995	BnaA02g10950D,BnaA04g01330D
GO:0005525	GTP binding	Molecular Function	898	2	13.53	0.99998	BnaA03g54420D,BnaA04g01330D
GO:0032561	guanyl ribonucleotide binding	Molecular Function	898	2	13.53	0.99998	BnaA03g54420D,BnaA04g01330D
GO:0019001	guanyl nucleotide binding	Molecular Function	902	2	13.59	0.99998	BnaA03g54420D,BnaA04g01330D
GO:0005198	structural molecule activity	Molecular Function	1795	9	27.05	0.99999	BnaUnng00730D,BnaC07g51330D,BnaC05g31560D,BnaA07g37340D,BnaA09g43610D,BnaA07g31240D,BnaC06g34980D,BnaA04g22480D,BnaC04g46860D
GO:0017111	nucleoside-triphosphatase activity	Molecular Function	2265	10	34.13	1	BnaC03g58140D,BnaA03g54420D,BnaA06g09880D,BnaA06g10230D,BnaC05g11890D,BnaC07g42210D,BnaA09g36660D,BnaA03g32690D,BnaA04g01330D,BnaA08g18750D
GO:0004519	endonuclease activity	Molecular Function	1209	2	18.22	1	BnaA02g26660D,BnaC07g33070D
GO:0016462	pyrophosphatase activity	Molecular Function	2344	10	35.32	1	BnaC03g58140D,BnaA03g54420D,BnaA06g09880D,BnaA06g10230D,BnaC05g11890D,BnaC07g42210D,BnaA09g36660D,BnaA03g32690D,BnaA04g01330D,BnaA08g18750D
GO:0016818	hydrolase activity, acting on acid anhydrides, in phosphorus-containing anhydrides	Molecular Function	2360	10	35.56	1	BnaC03g58140D,BnaA03g54420D,BnaA06g09880D,BnaA06g10230D,BnaC05g11890D,BnaC07g42210D,BnaA09g36660D,BnaA03g32690D,BnaA04g01330D,BnaA08g18750D
GO:0016817	hydrolase activity, acting on acid anhydrides	Molecular Function	2378	10	35.83	1	BnaC03g58140D,BnaA03g54420D,BnaA06g09880D,BnaA06g10230D,BnaC05g11890D,BnaC07g42210D,BnaA09g36660D,BnaA03g32690D,BnaA04g01330D,BnaA08g18750D
GO:0003735	structural constituent of ribosome	Molecular Function	1465	3	22.07	1	BnaC07g51330D,BnaA04g22480D,BnaC04g46860D
GO:0003674	molecular_function	Molecular Function	52761	795	795	1	BnaC09g12650D,BnaA05g27260D,BnaA05g27280D,BnaA05g27700D,BnaA05g28120D,BnaA06g24820D,BnaA06g24270D,BnaA06g23750D,BnaA06g23600D,BnaA02g05170D,BnaA02g05510D,BnaC04g02990D,BnaC03g30670D,BnaC03g30870D,BnaC03g30880D,BnaCnng20380D,BnaA04g27220D,BnaA04g28590D,BnaA06g01430D,BnaC03g72920D,BnaCnng20960D,BnaA05g32880D,BnaC01g41020D,BnaA08g11740D,BnaC04g55480D,BnaC05g52090D,BnaA09g07410D,BnaC08g08610D,BnaC01g…
GO:0003723	RNA binding	Molecular Function	3811	8	57.42	1	BnaC03g74600D,BnaA02g26660D,BnaA07g00340D,BnaA06g19200D,BnaC07g03070D,BnaA07g01560D,BnaC09g41010D,BnaA10g09260D
The definitions of all marks in the first row of the table are the same as those in Supplementary Table 1.
