# Supplementary material for: Comparative Transcriptome Analysis Reveals the Molecular Basis of Brassica napus in Response to Aphid Stress
Source: Plants (Basel). 2023 Aug 3;12(15):2855. doi: 10.3390/plants12152855 (PMC10421284; doi:10.3390/plants12152855)
Supplement: Supplementary file 1 [file plants-12-02855-s001.zip › plants-2467175-supplementary/Supplementary materials/Supplementary Tables/Table S5.xlsx]

## Sheet: Sheet1
Table S5 GO terms enriched by commonly upregulated DEGs in the IA vs IH and NIA vs NIH groups.
GO_id	Term	GO_class	Annotateda	Significantb	Expectedc	P_valued	Significant_genese
GO:0055086	nucleobase-containing small molecule metabolic process	Biological Process	1037	33	16.88	0.00023	BnaA05g33580D,BnaCnng75920D,BnaCnng33750D,BnaC06g42560D,BnaCnng02900D,BnaA09g35930D,BnaA05g32160D,BnaA03g01410D,BnaC06g31960D,BnaC06g31950D,BnaCnng53710D,BnaC06g40610D,BnaA01g12680D,BnaA05g15290D,BnaC06g32720D,BnaC06g33070D,BnaC06g34160D,BnaC06g16530D,BnaC06g28090D,BnaC06g15260D,BnaC01g03730D,BnaA01g11300D,BnaC06g20290D,BnaC08g07870D,BnaC03g09500D,BnaA06g25860D,BnaC06g37290D,BnaC06g39010D,BnaC06g…
GO:0009112	nucleobase metabolic process	Biological Process	101	8	1.64	0.00025	BnaCnng33750D,BnaC06g42560D,BnaC06g40610D,BnaA01g12680D,BnaC06g32720D,BnaC06g28090D,BnaC06g15260D,BnaC08g07870D
GO:0006206	pyrimidine nucleobase metabolic process	Biological Process	57	6	0.93	0.00032	BnaC06g42560D,BnaC06g40610D,BnaA01g12680D,BnaC06g28090D,BnaC06g15260D,BnaC08g07870D
GO:0044281	small molecule metabolic process	Biological Process	3598	84	58.57	0.00046	BnaA06g34160D,BnaA09g02570D,BnaCnng71090D,BnaA09g57220D,BnaC02g24620D,BnaC03g77470D,BnaA05g33580D,BnaC04g51900D,BnaCnng75920D,BnaC03g17120D,BnaCnng33750D,BnaC06g42560D,BnaC03g78200D,BnaA05g30990D,BnaCnng02900D,BnaA09g35930D,BnaA05g32160D,BnaA09g16190D,BnaC06g26670D,BnaA01g19100D,BnaA04g25520D,BnaA03g01410D,BnaC06g31960D,BnaC06g31950D,BnaA09g51530D,BnaA09g51510D,BnaCnng50940D,BnaC06g07040D,BnaCnng…
GO:0010110	regulation of photosynthesis, dark reaction	Biological Process	11	3	0.18	0.00064	BnaA04g26990D,BnaC04g51970D,BnaC06g37420D
GO:0080152	regulation of reductive pentose-phosphate cycle	Biological Process	11	3	0.18	0.00064	BnaA04g26990D,BnaC04g51970D,BnaC06g37420D
GO:0080153	negative regulation of reductive pentose-phosphate cycle	Biological Process	11	3	0.18	0.00064	BnaA04g26990D,BnaC04g51970D,BnaC06g37420D
GO:0009060	aerobic respiration	Biological Process	176	10	2.86	0.00066	BnaC04g02430D,BnaC02g24620D,BnaC04g51900D,BnaC03g78200D,BnaCnng02920D,BnaC07g48010D,BnaA03g00820D,BnaA09g11210D,BnaA03g02450D,BnaA10g26650D
GO:0019856	pyrimidine nucleobase biosynthetic process	Biological Process	44	5	0.72	0.00072	BnaC06g42560D,BnaA01g12680D,BnaC06g28090D,BnaC06g15260D,BnaC08g07870D
GO:0006099	tricarboxylic acid cycle	Biological Process	153	9	2.49	0.00094	BnaC04g02430D,BnaC02g24620D,BnaC04g51900D,BnaC03g78200D,BnaCnng02920D,BnaA03g00820D,BnaA09g11210D,BnaA03g02450D,BnaA10g26650D
GO:0043094	cellular metabolic compound salvage	Biological Process	124	8	2.02	0.00099	BnaA02g34770D,BnaCnng33750D,BnaC06g42560D,BnaCnng02900D,BnaA01g19100D,BnaC06g40610D,BnaC06g32720D,BnaC06g33070D
GO:0006040	amino sugar metabolic process	Biological Process	74	6	1.2	0.00131	BnaC09g51720D,BnaCnng53710D,BnaA09g15440D,BnaC03g37570D,BnaC03g37600D,BnaA03g32280D
GO:0009116	nucleoside metabolic process	Biological Process	663	22	10.79	0.00145	BnaCnng75920D,BnaCnng33750D,BnaC06g42560D,BnaCnng02900D,BnaA05g32160D,BnaA03g01410D,BnaC06g31960D,BnaC06g31950D,BnaC06g40610D,BnaA05g15290D,BnaC06g32720D,BnaC06g33070D,BnaC06g16530D,BnaC06g15260D,BnaC01g03730D,BnaC06g20290D,BnaA06g25860D,BnaC06g37290D,BnaC06g39330D,BnaC06g39880D,BnaC07g41620D,BnaC07g41630D
GO:0046112	nucleobase biosynthetic process	Biological Process	76	6	1.24	0.00151	BnaCnng33750D,BnaC06g42560D,BnaA01g12680D,BnaC06g28090D,BnaC06g15260D,BnaC08g07870D
GO:1901566	organonitrogen compound biosynthetic process	Biological Process	1545	41	25.15	0.00161	BnaA09g02570D,BnaA02g09250D,BnaAnng37230D,BnaCnng75920D,BnaCnng33750D,BnaC06g42560D,BnaCnng02900D,BnaA01g19100D,BnaA04g25520D,BnaC06g40610D,BnaC06g30540D,BnaA01g12680D,BnaCnng10340D,BnaA05g15290D,BnaCnng17010D,BnaC06g32720D,BnaC06g32920D,BnaC06g33070D,BnaC06g35410D,BnaC06g16530D,BnaA03g30110D,BnaC06g27910D,BnaC06g28090D,BnaC06g15260D,BnaA06g15650D,BnaA09g33840D,BnaA03g03620D,BnaA01g11300D,BnaC09g…
GO:0006412	translation	Biological Process	1941	49	31.59	0.00165	BnaA01g28980D,BnaA02g08440D,BnaA02g08530D,BnaAnng13110D,BnaC06g24620D,BnaCnng75520D,BnaC06g43680D,BnaC06g43320D,BnaA02g09540D,BnaC06g26740D,BnaC01g39890D,BnaA09g51520D,BnaA01g33230D,BnaAnng24040D,BnaA05g34140D,BnaAnng04730D,BnaC06g27390D,BnaC06g40390D,BnaCnng10670D,BnaA06g33230D,BnaC02g02880D,BnaC09g50780D,BnaC04g02200D,BnaC09g40070D,BnaC07g47930D,BnaC06g24350D,BnaC06g32440D,BnaC06g33580D,BnaC06g…
GO:0019253	reductive pentose-phosphate cycle	Biological Process	15	3	0.24	0.00169	BnaA04g26990D,BnaC04g51970D,BnaC06g37420D
GO:0019685	photosynthesis, dark reaction	Biological Process	15	3	0.24	0.00169	BnaA04g26990D,BnaC04g51970D,BnaC06g37420D
GO:0043101	purine-containing compound salvage	Biological Process	34	4	0.55	0.00219	BnaCnng33750D,BnaCnng02900D,BnaC06g32720D,BnaC06g33070D
GO:0046686	response to cadmium ion	Biological Process	175	9	2.85	0.00239	BnaC03g17120D,BnaC06g31510D,BnaCnng52830D,BnaA08g19440D,BnaC09g21590D,BnaA09g28590D,BnaC04g28590D,BnaC06g36040D,BnaA03g38100D
GO:1901135	carbohydrate derivative metabolic process	Biological Process	1582	41	25.75	0.00246	BnaAnng37230D,BnaCnng75920D,BnaCnng33750D,BnaAnng15770D,BnaC06g42560D,BnaC09g51720D,BnaCnng02900D,BnaA09g35930D,BnaA05g32160D,BnaA03g01410D,BnaC06g31960D,BnaC06g31950D,BnaA05g16320D,BnaCnng53710D,BnaC06g40610D,BnaA09g15440D,BnaA05g15290D,BnaC06g32350D,BnaC06g32720D,BnaC06g33010D,BnaC06g33070D,BnaC06g34160D,BnaC06g35630D,BnaC06g16530D,BnaC03g37570D,BnaC03g37600D,BnaA03g32280D,BnaC06g15260D,BnaC01g…
GO:0016998	cell wall macromolecule catabolic process	Biological Process	59	5	0.96	0.00273	BnaC09g51720D,BnaA09g15440D,BnaC03g37570D,BnaC03g37600D,BnaA03g32280D
GO:0043648	dicarboxylic acid metabolic process	Biological Process	180	9	2.93	0.00289	BnaA09g02570D,BnaC04g51900D,BnaC03g78200D,BnaC06g27330D,BnaC06g30540D,BnaCnng10340D,BnaA09g33840D,BnaA03g03620D,BnaC06g38770D
GO:0006026	aminoglycan catabolic process	Biological Process	60	5	0.98	0.00293	BnaC09g51720D,BnaA09g15440D,BnaC03g37570D,BnaC03g37600D,BnaA03g32280D
GO:0006030	chitin metabolic process	Biological Process	60	5	0.98	0.00293	BnaC09g51720D,BnaA09g15440D,BnaC03g37570D,BnaC03g37600D,BnaA03g32280D
GO:0006032	chitin catabolic process	Biological Process	60	5	0.98	0.00293	BnaC09g51720D,BnaA09g15440D,BnaC03g37570D,BnaC03g37600D,BnaA03g32280D
GO:0046348	amino sugar catabolic process	Biological Process	60	5	0.98	0.00293	BnaC09g51720D,BnaA09g15440D,BnaC03g37570D,BnaC03g37600D,BnaA03g32280D
GO:1901072	glucosamine-containing compound catabolic process	Biological Process	60	5	0.98	0.00293	BnaC09g51720D,BnaA09g15440D,BnaC03g37570D,BnaC03g37600D,BnaA03g32280D
GO:1901071	glucosamine-containing compound metabolic process	Biological Process	61	5	0.99	0.00315	BnaC09g51720D,BnaA09g15440D,BnaC03g37570D,BnaC03g37600D,BnaA03g32280D
GO:0016053	organic acid biosynthetic process	Biological Process	981	28	15.97	0.00322	BnaA09g02570D,BnaCnng75920D,BnaC06g26670D,BnaA01g19100D,BnaA09g51530D,BnaCnng50940D,BnaC06g26990D,BnaC06g30540D,BnaCnng10340D,BnaCnng17010D,BnaC04g28590D,BnaC06g32920D,BnaC06g35760D,BnaC09g50350D,BnaA03g30110D,BnaC06g26190D,BnaC06g25830D,BnaA06g15650D,BnaA04g04830D,BnaA09g33840D,BnaA03g03620D,BnaA03g34780D,BnaA03g20210D,BnaC06g22680D,BnaC07g05850D,BnaC06g38770D,BnaA04g00700D,BnaA03g37700D
GO:0046394	carboxylic acid biosynthetic process	Biological Process	981	28	15.97	0.00322	BnaA09g02570D,BnaCnng75920D,BnaC06g26670D,BnaA01g19100D,BnaA09g51530D,BnaCnng50940D,BnaC06g26990D,BnaC06g30540D,BnaCnng10340D,BnaCnng17010D,BnaC04g28590D,BnaC06g32920D,BnaC06g35760D,BnaC09g50350D,BnaA03g30110D,BnaC06g26190D,BnaC06g25830D,BnaA06g15650D,BnaA04g04830D,BnaA09g33840D,BnaA03g03620D,BnaA03g34780D,BnaA03g20210D,BnaC06g22680D,BnaC07g05850D,BnaC06g38770D,BnaA04g00700D,BnaA03g37700D
GO:0043174	nucleoside salvage	Biological Process	38	4	0.62	0.00331	BnaCnng02900D,BnaC06g40610D,BnaC06g32720D,BnaC06g33070D
GO:0015980	energy derivation by oxidation of organic compounds	Biological Process	293	12	4.77	0.00333	BnaC04g02430D,BnaC02g24620D,BnaC04g51900D,BnaC03g78200D,BnaCnng02680D,BnaCnng02920D,BnaC07g48010D,BnaA03g00820D,BnaA09g11210D,BnaA03g02450D,BnaC01g03730D,BnaA10g26650D
GO:0045333	cellular respiration	Biological Process	256	11	4.17	0.00339	BnaC04g02430D,BnaC02g24620D,BnaC04g51900D,BnaC03g78200D,BnaCnng02920D,BnaC07g48010D,BnaA03g00820D,BnaA09g11210D,BnaA03g02450D,BnaC01g03730D,BnaA10g26650D
GO:0006022	aminoglycan metabolic process	Biological Process	63	5	1.03	0.00363	BnaC09g51720D,BnaA09g15440D,BnaC03g37570D,BnaC03g37600D,BnaA03g32280D
GO:0033108	mitochondrial respiratory chain complex assembly	Biological Process	39	4	0.63	0.00364	BnaA09g40140D,BnaC04g22360D,BnaA10g05740D,BnaA05g00300D
GO:0045912	negative regulation of carbohydrate metabolic process	Biological Process	20	3	0.33	0.00398	BnaA04g26990D,BnaC04g51970D,BnaC06g37420D
GO:1901657	glycosyl compound metabolic process	Biological Process	723	22	11.77	0.00412	BnaCnng75920D,BnaCnng33750D,BnaC06g42560D,BnaCnng02900D,BnaA05g32160D,BnaA03g01410D,BnaC06g31960D,BnaC06g31950D,BnaC06g40610D,BnaA05g15290D,BnaC06g32720D,BnaC06g33070D,BnaC06g16530D,BnaC06g15260D,BnaC01g03730D,BnaC06g20290D,BnaA06g25860D,BnaC06g37290D,BnaC06g39330D,BnaC06g39880D,BnaC07g41620D,BnaC07g41630D
GO:0010109	regulation of photosynthesis	Biological Process	42	4	0.68	0.00476	BnaA04g26990D,BnaC04g51970D,BnaC06g26330D,BnaC06g37420D
GO:0032968	positive regulation of transcription elongation from RNA polymerase II promoter	Biological Process	43	4	0.7	0.00519	BnaC06g27050D,BnaAnng28000D,BnaC06g35250D,BnaA09g19410D
GO:0034243	regulation of transcription elongation from RNA polymerase II promoter	Biological Process	43	4	0.7	0.00519	BnaC06g27050D,BnaAnng28000D,BnaC06g35250D,BnaA09g19410D
GO:0044283	small molecule biosynthetic process	Biological Process	1257	33	20.46	0.00521	BnaA09g02570D,BnaCnng75920D,BnaC06g26670D,BnaA01g19100D,BnaA04g25520D,BnaA09g51530D,BnaCnng50940D,BnaC06g26990D,BnaC06g40610D,BnaC06g30540D,BnaCnng10340D,BnaA08g03370D,BnaCnng17010D,BnaC04g28590D,BnaC06g32920D,BnaC06g33070D,BnaC06g35760D,BnaC09g50350D,BnaA03g30110D,BnaC06g26190D,BnaC06g25830D,BnaA06g15650D,BnaA04g04830D,BnaA09g33840D,BnaA03g03620D,BnaA03g34780D,BnaA03g20210D,BnaC06g22680D,BnaC07g…
GO:0072321	chaperone-mediated protein transport	Biological Process	7	2	0.11	0.00526	BnaC06g35930D,BnaC01g16880D
GO:0072521	purine-containing compound metabolic process	Biological Process	650	20	10.58	0.00538	BnaCnng75920D,BnaCnng33750D,BnaCnng02900D,BnaA09g35930D,BnaA05g32160D,BnaA03g01410D,BnaC06g31960D,BnaC06g31950D,BnaA05g15290D,BnaC06g32720D,BnaC06g33070D,BnaC06g16530D,BnaC01g03730D,BnaA01g11300D,BnaC06g20290D,BnaA06g25860D,BnaC06g37290D,BnaC06g39330D,BnaC06g39880D,BnaC08g27420D
GO:0010257	NADH dehydrogenase complex assembly	Biological Process	23	3	0.37	0.00596	BnaA09g40140D,BnaC04g22360D,BnaA05g00300D
GO:0032981	mitochondrial respiratory chain complex I assembly	Biological Process	23	3	0.37	0.00596	BnaA09g40140D,BnaC04g22360D,BnaA05g00300D
GO:0097031	mitochondrial respiratory chain complex I biogenesis	Biological Process	23	3	0.37	0.00596	BnaA09g40140D,BnaC04g22360D,BnaA05g00300D
GO:0006368	transcription elongation from RNA polymerase II promoter	Biological Process	73	5	1.19	0.0068	BnaC06g27050D,BnaCnng10190D,BnaAnng28000D,BnaC06g35250D,BnaA09g19410D
GO:0032954	regulation of cytokinetic process	Biological Process	8	2	0.13	0.00694	BnaC02g19160D,BnaC06g30560D
GO:0032955	regulation of barrier septum assembly	Biological Process	8	2	0.13	0.00694	BnaC02g19160D,BnaC06g30560D
GO:1901796	regulation of signal transduction by p53 class mediator	Biological Process	8	2	0.13	0.00694	BnaA07g36540D,BnaA06g33950D
GO:1901891	regulation of cell septum assembly	Biological Process	8	2	0.13	0.00694	BnaC02g19160D,BnaC06g30560D
GO:0043255	regulation of carbohydrate biosynthetic process	Biological Process	49	4	0.8	0.00825	BnaA04g26990D,BnaC04g51970D,BnaC06g37420D,BnaA05g22060D
GO:0000917	barrier septum assembly	Biological Process	9	2	0.15	0.00883	BnaC02g19160D,BnaC06g30560D
GO:0090529	cell septum assembly	Biological Process	9	2	0.15	0.00883	BnaC02g19160D,BnaC06g30560D
GO:0032786	positive regulation of DNA-templated transcription, elongation	Biological Process	51	4	0.83	0.00949	BnaC06g27050D,BnaAnng28000D,BnaC06g35250D,BnaA09g19410D
GO:1901564	organonitrogen compound metabolic process	Biological Process	4405	91	71.7	0.00964	BnaA06g34160D,BnaA09g02570D,BnaCnng71090D,BnaA02g09250D,BnaA05g36080D,BnaAnng37230D,BnaC03g77470D,BnaA05g33580D,BnaCnng75920D,BnaC03g17120D,BnaCnng33750D,BnaC06g42560D,BnaC09g51720D,BnaC07g33960D,BnaCnng02900D,BnaA09g35930D,BnaA05g32160D,BnaC06g26330D,BnaA01g19100D,BnaA04g25520D,BnaC06g23440D,BnaA03g01410D,BnaC06g31960D,BnaC06g31950D,BnaC05g28690D,BnaCnng07150D,BnaAnng24040D,BnaC06g27330D,BnaC05g…
GO:0044711	single-organism biosynthetic process	Biological Process	3197	69	52.04	0.00964	BnaA04g26990D,BnaCnng70200D,BnaA09g02570D,BnaAnng37230D,BnaC04g51970D,BnaCnng75920D,BnaCnng33750D,BnaC06g42560D,BnaCnng02680D,BnaCnng02900D,BnaAnng17980D,BnaA09g16190D,BnaC06g26670D,BnaA01g19100D,BnaA04g25520D,BnaA09g51530D,BnaA09g51510D,BnaCnng50940D,BnaCnng53710D,BnaA10g11050D,BnaC06g26990D,BnaC06g40610D,BnaC06g30540D,BnaA01g12680D,BnaCnng10340D,BnaA08g03370D,BnaA01g05450D,BnaA05g15290D,BnaCnng…
GO:0006166	purine ribonucleoside salvage	Biological Process	10	2	0.16	0.01091	BnaCnng02900D,BnaC06g32720D
GO:0009117	nucleotide metabolic process	Biological Process	888	24	14.45	0.01147	BnaA05g33580D,BnaA09g35930D,BnaA05g32160D,BnaA03g01410D,BnaC06g31960D,BnaC06g31950D,BnaCnng53710D,BnaC06g40610D,BnaA05g15290D,BnaC06g32720D,BnaC06g33070D,BnaC06g34160D,BnaC06g16530D,BnaC06g15260D,BnaC01g03730D,BnaA01g11300D,BnaC06g20290D,BnaC03g09500D,BnaA06g25860D,BnaC06g37290D,BnaC06g39010D,BnaC06g39330D,BnaC06g39880D,BnaC08g27420D
GO:0006753	nucleoside phosphate metabolic process	Biological Process	890	24	14.49	0.01176	BnaA05g33580D,BnaA09g35930D,BnaA05g32160D,BnaA03g01410D,BnaC06g31960D,BnaC06g31950D,BnaCnng53710D,BnaC06g40610D,BnaA05g15290D,BnaC06g32720D,BnaC06g33070D,BnaC06g34160D,BnaC06g16530D,BnaC06g15260D,BnaC01g03730D,BnaA01g11300D,BnaC06g20290D,BnaC03g09500D,BnaA06g25860D,BnaC06g37290D,BnaC06g39010D,BnaC06g39330D,BnaC06g39880D,BnaC08g27420D
GO:0009846	pollen germination	Biological Process	30	3	0.49	0.01257	BnaAnng37230D,BnaAnng28000D,BnaA09g19410D
GO:0009163	nucleoside biosynthetic process	Biological Process	267	10	4.35	0.01269	BnaCnng75920D,BnaCnng02900D,BnaC06g40610D,BnaA05g15290D,BnaC06g32720D,BnaC06g33070D,BnaC06g16530D,BnaC06g15260D,BnaA06g25860D,BnaC06g39880D
GO:0030242	peroxisome degradation	Biological Process	11	2	0.18	0.0132	BnaAnng28000D,BnaA09g19410D
GO:0072528	pyrimidine-containing compound biosynthetic process	Biological Process	154	7	2.51	0.01336	BnaC06g42560D,BnaC06g40610D,BnaA01g12680D,BnaC06g33070D,BnaC06g28090D,BnaC06g15260D,BnaC08g07870D
GO:0015977	carbon fixation	Biological Process	57	4	0.93	0.0139	BnaA04g26990D,BnaC04g02430D,BnaC04g51970D,BnaC06g37420D
GO:0072330	monocarboxylic acid biosynthetic process	Biological Process	398	13	6.48	0.0143	BnaC06g26670D,BnaA09g51530D,BnaCnng50940D,BnaC06g26990D,BnaC04g28590D,BnaC06g35760D,BnaC09g50350D,BnaC06g26190D,BnaC06g25830D,BnaA04g04830D,BnaA03g20210D,BnaC06g22680D,BnaA03g37700D
GO:0006614	SRP-dependent cotranslational protein targeting to membrane	Biological Process	59	4	0.96	0.01562	BnaA05g17060D,BnaCnng10600D,BnaA05g03460D,BnaC07g24970D
GO:0000011	vacuole inheritance	Biological Process	12	2	0.2	0.01567	BnaAnng28000D,BnaA09g19410D
GO:0034067	protein localization to Golgi apparatus	Biological Process	12	2	0.2	0.01567	BnaAnng28000D,BnaA09g19410D
GO:0045053	protein retention in Golgi apparatus	Biological Process	12	2	0.2	0.01567	BnaAnng28000D,BnaA09g19410D
GO:0006839	mitochondrial transport	Biological Process	159	7	2.59	0.01568	BnaA04g28560D,BnaC06g42530D,BnaUnng00560D,BnaA09g11500D,BnaA03g11350D,BnaA01g12120D,BnaA01g15780D
GO:0009259	ribonucleotide metabolic process	Biological Process	584	17	9.51	0.01612	BnaA09g35930D,BnaA05g32160D,BnaA03g01410D,BnaC06g31960D,BnaC06g31950D,BnaC06g40610D,BnaA05g15290D,BnaC06g32720D,BnaC06g16530D,BnaC06g15260D,BnaC01g03730D,BnaC06g20290D,BnaA06g25860D,BnaC06g37290D,BnaC06g39330D,BnaC06g39880D,BnaC08g27420D
GO:0006207	'de novo' pyrimidine nucleobase biosynthetic process	Biological Process	33	3	0.54	0.01629	BnaC06g28090D,BnaC06g15260D,BnaC08g07870D
GO:0090150	establishment of protein localization to membrane	Biological Process	161	7	2.62	0.01668	BnaA04g28560D,BnaA05g17060D,BnaA03g11350D,BnaCnng10600D,BnaA05g03460D,BnaC07g24970D,BnaA01g15780D
GO:0051186	cofactor metabolic process	Biological Process	776	21	12.63	0.01707	BnaA02g09250D,BnaAnng14080D,BnaA05g33580D,BnaCnng75920D,BnaC03g17120D,BnaA09g51510D,BnaC05g15260D,BnaA08g03370D,BnaCnng17010D,BnaC06g35410D,BnaC06g27910D,BnaA05g03790D,BnaA10g19460D,BnaA03g20210D,BnaC03g09500D,BnaA09g22650D,BnaC02g31930D,BnaA06g25860D,BnaC06g37290D,BnaC06g39010D,BnaA10g02760D
GO:0009119	ribonucleoside metabolic process	Biological Process	588	17	9.57	0.0171	BnaCnng75920D,BnaCnng02900D,BnaA05g32160D,BnaA03g01410D,BnaC06g31960D,BnaC06g31950D,BnaC06g40610D,BnaA05g15290D,BnaC06g32720D,BnaC06g16530D,BnaC06g15260D,BnaC01g03730D,BnaC06g20290D,BnaA06g25860D,BnaC06g37290D,BnaC06g39330D,BnaC06g39880D
GO:0006354	DNA-templated transcription, elongation	Biological Process	92	5	1.5	0.01735	BnaC06g27050D,BnaCnng10190D,BnaAnng28000D,BnaC06g35250D,BnaA09g19410D
GO:0019693	ribose phosphate metabolic process	Biological Process	590	17	9.6	0.01761	BnaA09g35930D,BnaA05g32160D,BnaA03g01410D,BnaC06g31960D,BnaC06g31950D,BnaC06g40610D,BnaA05g15290D,BnaC06g32720D,BnaC06g16530D,BnaC06g15260D,BnaC01g03730D,BnaC06g20290D,BnaA06g25860D,BnaC06g37290D,BnaC06g39330D,BnaC06g39880D,BnaC08g27420D
GO:0006613	cotranslational protein targeting to membrane	Biological Process	62	4	1.01	0.01843	BnaA05g17060D,BnaCnng10600D,BnaA05g03460D,BnaC07g24970D
GO:0008655	pyrimidine-containing compound salvage	Biological Process	35	3	0.57	0.01909	BnaC06g42560D,BnaC06g40610D,BnaC06g33070D
GO:1901659	glycosyl compound biosynthetic process	Biological Process	287	10	4.67	0.01996	BnaCnng75920D,BnaCnng02900D,BnaC06g40610D,BnaA05g15290D,BnaC06g32720D,BnaC06g33070D,BnaC06g16530D,BnaC06g15260D,BnaA06g25860D,BnaC06g39880D
GO:0032784	regulation of DNA-templated transcription, elongation	Biological Process	64	4	1.04	0.02047	BnaC06g27050D,BnaAnng28000D,BnaC06g35250D,BnaA09g19410D
GO:0006163	purine nucleotide metabolic process	Biological Process	554	16	9.02	0.02047	BnaA09g35930D,BnaA05g32160D,BnaA03g01410D,BnaC06g31960D,BnaC06g31950D,BnaA05g15290D,BnaC06g32720D,BnaC06g16530D,BnaC01g03730D,BnaA01g11300D,BnaC06g20290D,BnaA06g25860D,BnaC06g37290D,BnaC06g39330D,BnaC06g39880D,BnaC08g27420D
GO:0019752	carboxylic acid metabolic process	Biological Process	2176	48	35.42	0.02047	BnaA06g34160D,BnaA09g02570D,BnaCnng71090D,BnaC02g24620D,BnaC03g77470D,BnaC04g51900D,BnaCnng75920D,BnaC03g17120D,BnaC03g78200D,BnaA05g30990D,BnaA09g16190D,BnaC06g26670D,BnaA01g19100D,BnaA09g51530D,BnaA09g51510D,BnaCnng50940D,BnaC06g07040D,BnaAnng24040D,BnaC06g27330D,BnaC06g26990D,BnaC06g30540D,BnaCnng10340D,BnaA06g33650D,BnaCnng17010D,BnaC04g28590D,BnaC06g32920D,BnaC06g35760D,BnaC09g50350D,BnaA03g…
GO:0009123	nucleoside monophosphate metabolic process	Biological Process	332	11	5.4	0.02105	BnaA03g01410D,BnaC06g40610D,BnaA05g15290D,BnaC06g32720D,BnaC06g33070D,BnaC06g16530D,BnaC06g15260D,BnaC01g03730D,BnaC06g20290D,BnaC06g39330D,BnaC06g39880D
GO:0072527	pyrimidine-containing compound metabolic process	Biological Process	169	7	2.75	0.02114	BnaC06g42560D,BnaC06g40610D,BnaA01g12680D,BnaC06g33070D,BnaC06g28090D,BnaC06g15260D,BnaC08g07870D
GO:0001731	formation of translation preinitiation complex	Biological Process	14	2	0.23	0.02114	BnaC06g32440D,BnaA03g03640D
GO:0048308	organelle inheritance	Biological Process	14	2	0.23	0.02114	BnaAnng28000D,BnaA09g19410D
GO:0072331	signal transduction by p53 class mediator	Biological Process	14	2	0.23	0.02114	BnaA07g36540D,BnaA06g33950D
GO:0006633	fatty acid biosynthetic process	Biological Process	290	10	4.72	0.02127	BnaC06g26670D,BnaA09g51530D,BnaCnng50940D,BnaC06g26990D,BnaC06g35760D,BnaC09g50350D,BnaC06g26190D,BnaC06g25830D,BnaC06g22680D,BnaA03g37700D
GO:0065002	intracellular protein transmembrane transport	Biological Process	171	7	2.78	0.02237	BnaA04g28560D,BnaUnng00560D,BnaA09g11500D,BnaA03g11350D,BnaC08g34300D,BnaC07g24970D,BnaA01g15780D
GO:0046128	purine ribonucleoside metabolic process	Biological Process	515	15	8.38	0.02276	BnaCnng75920D,BnaCnng02900D,BnaA05g32160D,BnaA03g01410D,BnaC06g31960D,BnaC06g31950D,BnaA05g15290D,BnaC06g32720D,BnaC06g16530D,BnaC01g03730D,BnaC06g20290D,BnaA06g25860D,BnaC06g37290D,BnaC06g39330D,BnaC06g39880D
GO:1901136	carbohydrate derivative catabolic process	Biological Process	252	9	4.1	0.02304	BnaC09g51720D,BnaA05g32160D,BnaA03g01410D,BnaC06g31960D,BnaC06g31950D,BnaA09g15440D,BnaC03g37570D,BnaC03g37600D,BnaA03g32280D
GO:0046417	chorismate metabolic process	Biological Process	38	3	0.62	0.02374	BnaA09g02570D,BnaC06g30540D,BnaC06g38770D
GO:0009072	aromatic amino acid family metabolic process	Biological Process	136	6	2.21	0.0242	BnaA06g34160D,BnaA09g02570D,BnaC06g30540D,BnaA03g30110D,BnaA04g04830D,BnaC06g38770D
GO:0042278	purine nucleoside metabolic process	Biological Process	523	15	8.51	0.02564	BnaCnng75920D,BnaCnng02900D,BnaA05g32160D,BnaA03g01410D,BnaC06g31960D,BnaC06g31950D,BnaA05g15290D,BnaC06g32720D,BnaC06g16530D,BnaC01g03730D,BnaC06g20290D,BnaA06g25860D,BnaC06g37290D,BnaC06g39330D,BnaC06g39880D
GO:0009150	purine ribonucleotide metabolic process	Biological Process	525	15	8.55	0.0264	BnaA09g35930D,BnaA05g32160D,BnaA03g01410D,BnaC06g31960D,BnaC06g31950D,BnaA05g15290D,BnaC06g32720D,BnaC06g16530D,BnaC01g03730D,BnaC06g20290D,BnaA06g25860D,BnaC06g37290D,BnaC06g39330D,BnaC06g39880D,BnaC08g27420D
GO:0006605	protein targeting	Biological Process	479	14	7.8	0.02648	BnaA04g28560D,BnaCnng03080D,BnaUnng00560D,BnaA05g17060D,BnaC03g27880D,BnaA09g11500D,BnaA03g11350D,BnaCnng10600D,BnaAnng28000D,BnaA09g19410D,BnaC08g34300D,BnaA05g03460D,BnaC07g24970D,BnaA01g15780D
GO:0044710	single-organism metabolic process	Biological Process	8356	156	136.02	0.02688	BnaA06g34160D,BnaA04g26990D,BnaC04g02430D,BnaCnng70200D,BnaA09g02570D,BnaCnng71090D,BnaA09g57220D,BnaC06g43010D,BnaC02g24620D,BnaAnng37230D,BnaC04g51970D,BnaC03g77470D,BnaA05g33580D,BnaC04g51900D,BnaCnng75920D,BnaC03g17120D,BnaCnng33750D,BnaAnng15770D,BnaC06g42560D,BnaC03g78200D,BnaC01g37780D,BnaA05g30990D,BnaA03g59800D,BnaCnng02680D,BnaCnng02900D,BnaCnng02920D,BnaCnng38120D,BnaAnng17980D,BnaA09g…
GO:0071806	protein transmembrane transport	Biological Process	178	7	2.9	0.02708	BnaA04g28560D,BnaUnng00560D,BnaA09g11500D,BnaA03g11350D,BnaC08g34300D,BnaC07g24970D,BnaA01g15780D
GO:0045039	protein import into mitochondrial inner membrane	Biological Process	40	3	0.65	0.02715	BnaA04g28560D,BnaA03g11350D,BnaA01g15780D
GO:0009631	cold acclimation	Biological Process	16	2	0.26	0.02729	BnaA07g21490D,BnaC06g38150D
GO:0043928	exonucleolytic nuclear-transcribed mRNA catabolic process involved in deadenylation-dependent decay	Biological Process	16	2	0.26	0.02729	BnaA03g03170D,BnaC06g37470D
GO:0042455	ribonucleoside biosynthetic process	Biological Process	263	9	4.28	0.02922	BnaCnng75920D,BnaCnng02900D,BnaC06g40610D,BnaA05g15290D,BnaC06g32720D,BnaC06g16530D,BnaC06g15260D,BnaA06g25860D,BnaC06g39880D
GO:0043436	oxoacid metabolic process	Biological Process	2227	48	36.25	0.02923	BnaA06g34160D,BnaA09g02570D,BnaCnng71090D,BnaC02g24620D,BnaC03g77470D,BnaC04g51900D,BnaCnng75920D,BnaC03g17120D,BnaC03g78200D,BnaA05g30990D,BnaA09g16190D,BnaC06g26670D,BnaA01g19100D,BnaA09g51530D,BnaA09g51510D,BnaCnng50940D,BnaC06g07040D,BnaAnng24040D,BnaC06g27330D,BnaC06g26990D,BnaC06g30540D,BnaCnng10340D,BnaA06g33650D,BnaCnng17010D,BnaC04g28590D,BnaC06g32920D,BnaC06g35760D,BnaC09g50350D,BnaA03g…
GO:0010038	response to metal ion	Biological Process	307	10	5	0.02989	BnaC03g17120D,BnaC06g31510D,BnaCnng52830D,BnaA08g19440D,BnaC09g21590D,BnaA09g28590D,BnaC04g28590D,BnaC06g36040D,BnaA10g22330D,BnaA03g38100D
GO:0006109	regulation of carbohydrate metabolic process	Biological Process	72	4	1.17	0.02998	BnaA04g26990D,BnaC04g51970D,BnaC06g37420D,BnaA05g22060D
GO:0033013	tetrapyrrole metabolic process	Biological Process	182	7	2.96	0.03005	BnaC05g15260D,BnaC06g35410D,BnaC06g27910D,BnaC09g05970D,BnaA10g19460D,BnaC02g31930D,BnaA10g02760D
GO:0006082	organic acid metabolic process	Biological Process	2233	48	36.35	0.03044	BnaA06g34160D,BnaA09g02570D,BnaCnng71090D,BnaC02g24620D,BnaC03g77470D,BnaC04g51900D,BnaCnng75920D,BnaC03g17120D,BnaC03g78200D,BnaA05g30990D,BnaA09g16190D,BnaC06g26670D,BnaA01g19100D,BnaA09g51530D,BnaA09g51510D,BnaCnng50940D,BnaC06g07040D,BnaAnng24040D,BnaC06g27330D,BnaC06g26990D,BnaC06g30540D,BnaCnng10340D,BnaA06g33650D,BnaCnng17010D,BnaC04g28590D,BnaC06g32920D,BnaC06g35760D,BnaC09g50350D,BnaA03g…
GO:0007007	inner mitochondrial membrane organization	Biological Process	42	3	0.68	0.03081	BnaA04g28560D,BnaA03g11350D,BnaA01g15780D
GO:0072522	purine-containing compound biosynthetic process	Biological Process	310	10	5.05	0.03163	BnaCnng75920D,BnaCnng33750D,BnaCnng02900D,BnaA05g15290D,BnaC06g32720D,BnaC06g33070D,BnaC06g16530D,BnaA01g11300D,BnaA06g25860D,BnaC06g39880D
GO:0008152	metabolic process	Biological Process	23043	395	375.09	0.0317	BnaA06g24000D,BnaA06g34160D,BnaC03g30250D,BnaCnng20610D,BnaA04g26990D,BnaC04g02430D,BnaA07g36780D,BnaC01g41020D,BnaC01g32070D,BnaCnng70200D,BnaA09g03870D,BnaA09g04500D,BnaA09g02570D,BnaA01g28980D,BnaCnng71090D,BnaA09g57220D,BnaC06g43010D,BnaC02g24620D,BnaA02g08440D,BnaA02g08530D,BnaA02g08820D,BnaA02g09250D,BnaC04g53910D,BnaAnng13110D,BnaCnng27240D,BnaA05g36080D,BnaAnng37230D,BnaA02g34770D,BnaC04g…
GO:0070972	protein localization to endoplasmic reticulum	Biological Process	145	6	2.36	0.03176	BnaA05g17060D,BnaCnng10600D,BnaC06g36420D,BnaC02g07050D,BnaA05g03460D,BnaC07g24970D
GO:0072594	establishment of protein localization to organelle	Biological Process	448	13	7.29	0.03329	BnaA04g28560D,BnaCnng03080D,BnaUnng00560D,BnaA05g17060D,BnaA09g11500D,BnaA03g11350D,BnaCnng10600D,BnaAnng28000D,BnaA09g19410D,BnaC08g34300D,BnaA05g03460D,BnaC07g24970D,BnaA01g15780D
GO:0046907	intracellular transport	Biological Process	1663	37	27.07	0.03486	BnaA04g28560D,BnaC06g42530D,BnaC09g31730D,BnaA03g54920D,BnaC05g04930D,BnaCnng03080D,BnaUnng00560D,BnaA05g32160D,BnaC06g26230D,BnaA05g17060D,BnaC06g31960D,BnaC06g31950D,BnaA09g51430D,BnaC03g27880D,BnaA09g11500D,BnaA03g11350D,BnaC06g26930D,BnaC06g40500D,BnaCnng10600D,BnaAnng28000D,BnaC02g23760D,BnaC06g32400D,BnaC06g33890D,BnaC09g50260D,BnaC06g29100D,BnaC02g07050D,BnaA09g19410D,BnaC08g34300D,BnaA01g…
GO:0006333	chromatin assembly or disassembly	Biological Process	149	6	2.43	0.03556	BnaCnng27240D,BnaC02g44320D,BnaC06g27710D,BnaA06g18250D,BnaA09g33930D,BnaC06g37340D
GO:0045047	protein targeting to ER	Biological Process	76	4	1.24	0.03557	BnaA05g17060D,BnaCnng10600D,BnaA05g03460D,BnaC07g24970D
GO:0072599	establishment of protein localization to endoplasmic reticulum	Biological Process	76	4	1.24	0.03557	BnaA05g17060D,BnaCnng10600D,BnaA05g03460D,BnaC07g24970D
GO:0072657	protein localization to membrane	Biological Process	189	7	3.08	0.03577	BnaA04g28560D,BnaA05g17060D,BnaA03g11350D,BnaCnng10600D,BnaA05g03460D,BnaC07g24970D,BnaA01g15780D
GO:0015979	photosynthesis	Biological Process	454	13	7.39	0.03642	BnaA04g26990D,BnaC04g51970D,BnaC06g26330D,BnaC06g26560D,BnaAnng29010D,BnaA05g09400D,BnaC06g35410D,BnaC07g09400D,BnaC06g28840D,BnaC06g37260D,BnaC06g37420D,BnaC06g37830D,BnaC06g39450D
GO:0009161	ribonucleoside monophosphate metabolic process	Biological Process	318	10	5.18	0.03663	BnaA03g01410D,BnaC06g40610D,BnaA05g15290D,BnaC06g32720D,BnaC06g16530D,BnaC06g15260D,BnaC01g03730D,BnaC06g20290D,BnaC06g39330D,BnaC06g39880D
GO:0051649	establishment of localization in cell	Biological Process	1937	42	31.53	0.03666	BnaA04g28560D,BnaC06g42530D,BnaC06g27810D,BnaC09g31730D,BnaA03g54920D,BnaC05g04930D,BnaCnng02750D,BnaCnng03080D,BnaUnng00560D,BnaA05g32160D,BnaC06g26230D,BnaA05g17060D,BnaC06g31960D,BnaC06g31950D,BnaA09g51430D,BnaC03g27880D,BnaA09g11500D,BnaCnng07830D,BnaA03g11350D,BnaC06g26930D,BnaC06g40500D,BnaCnng10600D,BnaAnng28000D,BnaC02g23760D,BnaC02g23860D,BnaC06g32400D,BnaC06g33890D,BnaC06g36390D,BnaC09g…
GO:0016482	cytoplasmic transport	Biological Process	793	20	12.91	0.03706	BnaA04g28560D,BnaC09g31730D,BnaA03g54920D,BnaCnng03080D,BnaUnng00560D,BnaA05g17060D,BnaA09g11500D,BnaA03g11350D,BnaC06g26930D,BnaC06g40500D,BnaCnng10600D,BnaAnng28000D,BnaC02g23760D,BnaC06g32400D,BnaC02g07050D,BnaA09g19410D,BnaC08g34300D,BnaA05g03460D,BnaC07g24970D,BnaA01g15780D
GO:0006102	isocitrate metabolic process	Biological Process	19	2	0.31	0.03767	BnaC02g24620D,BnaA03g38100D
GO:0006777	Mo-molybdopterin cofactor biosynthetic process	Biological Process	19	2	0.31	0.03767	BnaA02g09250D,BnaA09g22650D
GO:0019720	Mo-molybdopterin cofactor metabolic process	Biological Process	19	2	0.31	0.03767	BnaA02g09250D,BnaA09g22650D
GO:0032324	molybdopterin cofactor biosynthetic process	Biological Process	19	2	0.31	0.03767	BnaA02g09250D,BnaA09g22650D
GO:0043545	molybdopterin cofactor metabolic process	Biological Process	19	2	0.31	0.03767	BnaA02g09250D,BnaA09g22650D
GO:0051189	prosthetic group metabolic process	Biological Process	19	2	0.31	0.03767	BnaA02g09250D,BnaA09g22650D
GO:0032465	regulation of cytokinesis	Biological Process	20	2	0.33	0.04141	BnaC02g19160D,BnaC06g30560D
GO:0006778	porphyrin-containing compound metabolic process	Biological Process	157	6	2.56	0.04402	BnaC05g15260D,BnaC06g35410D,BnaC06g27910D,BnaA10g19460D,BnaC02g31930D,BnaA10g02760D
GO:0006465	signal peptide processing	Biological Process	49	3	0.8	0.04553	BnaC06g34820D,BnaC08g35120D,BnaC04g46750D
GO:0033365	protein localization to organelle	Biological Process	567	15	9.23	0.04646	BnaA04g28560D,BnaCnng03080D,BnaUnng00560D,BnaA05g17060D,BnaA09g11500D,BnaA03g11350D,BnaCnng10600D,BnaAnng28000D,BnaC06g36420D,BnaC02g07050D,BnaA09g19410D,BnaC08g34300D,BnaA05g03460D,BnaC07g24970D,BnaA01g15780D
GO:0009073	aromatic amino acid family biosynthetic process	Biological Process	83	4	1.35	0.0467	BnaA09g02570D,BnaC06g30540D,BnaA03g30110D,BnaC06g38770D
GO:0009789	positive regulation of abscisic acid-activated signaling pathway	Biological Process	83	4	1.35	0.0467	BnaC06g31960D,BnaC06g31950D,BnaA08g19440D,BnaA09g28590D
GO:0034622	cellular macromolecular complex assembly	Biological Process	1019	24	16.59	0.0469	BnaCnng27240D,BnaC02g44320D,BnaC06g26870D,BnaA09g40140D,BnaA03g50010D,BnaC06g27390D,BnaC06g26930D,BnaA04g14000D,BnaC04g22360D,BnaC06g24350D,BnaC06g32440D,BnaC06g32760D,BnaC06g33580D,BnaA06g18250D,BnaC04g34240D,BnaA05g05290D,BnaA10g05740D,BnaA09g33930D,BnaA03g03640D,BnaA05g00300D,BnaC02g22120D,BnaC06g37000D,BnaC06g37340D,BnaC06g39210D
GO:0006461	protein complex assembly	Biological Process	720	18	11.72	0.04944	BnaCnng27240D,BnaA02g34770D,BnaC02g44320D,BnaC03g71640D,BnaC06g26870D,BnaA09g40140D,BnaC06g26930D,BnaC04g22360D,BnaC06g32760D,BnaA06g18250D,BnaC04g34240D,BnaA05g05290D,BnaA10g05740D,BnaA09g33930D,BnaA05g00300D,BnaC02g22120D,BnaC06g37340D,BnaC06g39210D
GO:0090151	establishment of protein localization to mitochondrial membrane	Biological Process	51	3	0.83	0.05027	BnaA04g28560D,BnaA03g11350D,BnaA01g15780D
GO:0051188	cofactor biosynthetic process	Biological Process	385	11	6.27	0.0521	BnaA02g09250D,BnaCnng75920D,BnaA09g51510D,BnaA08g03370D,BnaC06g35410D,BnaC06g27910D,BnaA10g19460D,BnaA09g22650D,BnaC02g31930D,BnaA06g25860D,BnaC06g39010D
GO:0070271	protein complex biogenesis	Biological Process	725	18	11.8	0.05217	BnaCnng27240D,BnaA02g34770D,BnaC02g44320D,BnaC03g71640D,BnaC06g26870D,BnaA09g40140D,BnaC06g26930D,BnaC04g22360D,BnaC06g32760D,BnaA06g18250D,BnaC04g34240D,BnaA05g05290D,BnaA10g05740D,BnaA09g33930D,BnaA05g00300D,BnaC02g22120D,BnaC06g37340D,BnaC06g39210D
GO:0042451	purine nucleoside biosynthetic process	Biological Process	206	7	3.35	0.0525	BnaCnng75920D,BnaCnng02900D,BnaA05g15290D,BnaC06g32720D,BnaC06g16530D,BnaA06g25860D,BnaC06g39880D
GO:0046129	purine ribonucleoside biosynthetic process	Biological Process	206	7	3.35	0.0525	BnaCnng75920D,BnaCnng02900D,BnaA05g15290D,BnaC06g32720D,BnaC06g16530D,BnaA06g25860D,BnaC06g39880D
GO:0000387	spliceosomal snRNP assembly	Biological Process	52	3	0.85	0.05273	BnaA03g50010D,BnaA04g14000D,BnaC06g37000D
GO:0034404	nucleobase-containing small molecule biosynthetic process	Biological Process	23	2	0.37	0.05342	BnaC06g40610D,BnaC06g33070D
GO:0044743	intracellular protein transmembrane import	Biological Process	165	6	2.69	0.05364	BnaA04g28560D,BnaUnng00560D,BnaA09g11500D,BnaA03g11350D,BnaC08g34300D,BnaA01g15780D
GO:0008652	cellular amino acid biosynthetic process	Biological Process	580	15	9.44	0.05442	BnaA09g02570D,BnaCnng75920D,BnaA01g19100D,BnaC06g30540D,BnaCnng10340D,BnaCnng17010D,BnaC06g32920D,BnaA03g30110D,BnaA06g15650D,BnaA09g33840D,BnaA03g03620D,BnaA03g34780D,BnaC07g05850D,BnaC06g38770D,BnaA04g00700D
GO:0045944	positive regulation of transcription from RNA polymerase II promoter	Biological Process	388	11	6.32	0.05447	BnaA06g24000D,BnaA07g36540D,BnaA09g51550D,BnaA01g13920D,BnaAnng28000D,BnaA06g33950D,BnaC04g53290D,BnaA09g19410D,BnaA04g23230D,BnaA10g22560D,BnaA02g00370D
GO:0006091	generation of precursor metabolites and energy	Biological Process	630	16	10.25	0.05487	BnaC04g02430D,BnaC02g24620D,BnaC04g51900D,BnaC03g78200D,BnaCnng02680D,BnaCnng02920D,BnaC07g48010D,BnaA09g16190D,BnaA03g00820D,BnaA09g11210D,BnaAnng29010D,BnaA05g09400D,BnaC07g09400D,BnaA03g02450D,BnaC01g03730D,BnaA10g26650D
GO:0015994	chlorophyll metabolic process	Biological Process	88	4	1.43	0.0557	BnaC05g15260D,BnaC06g35410D,BnaC02g31930D,BnaA10g02760D
GO:1901421	positive regulation of response to alcohol	Biological Process	88	4	1.43	0.0557	BnaC06g31960D,BnaC06g31950D,BnaA08g19440D,BnaA09g28590D
GO:0006397	mRNA processing	Biological Process	683	17	11.12	0.05687	BnaA09g03870D,BnaC03g41120D,BnaC07g33960D,BnaC06g23380D,BnaC06g23390D,BnaC01g37220D,BnaCnng07840D,BnaA03g50010D,BnaA04g14000D,BnaCnng10190D,BnaC06g34560D,BnaC06g36330D,BnaA06g21030D,BnaC06g28020D,BnaA04g07990D,BnaC06g37000D,BnaC06g37630D
GO:0032787	monocarboxylic acid metabolic process	Biological Process	685	17	11.15	0.0581	BnaA05g30990D,BnaA09g16190D,BnaC06g26670D,BnaA09g51530D,BnaA09g51510D,BnaCnng50940D,BnaC06g07040D,BnaC06g26990D,BnaC04g28590D,BnaC06g35760D,BnaC09g50350D,BnaC06g26190D,BnaC06g25830D,BnaA04g04830D,BnaA03g20210D,BnaC06g22680D,BnaA03g37700D
GO:0065003	macromolecular complex assembly	Biological Process	1150	26	18.72	0.05917	BnaCnng27240D,BnaA02g34770D,BnaC02g44320D,BnaC03g71640D,BnaC06g26870D,BnaA09g40140D,BnaA03g50010D,BnaC06g27390D,BnaC06g26930D,BnaA04g14000D,BnaC04g22360D,BnaC06g24350D,BnaC06g32440D,BnaC06g32760D,BnaC06g33580D,BnaA06g18250D,BnaC04g34240D,BnaA05g05290D,BnaA10g05740D,BnaA09g33930D,BnaA03g03640D,BnaA05g00300D,BnaC02g22120D,BnaC06g37000D,BnaC06g37340D,BnaC06g39210D
GO:0007006	mitochondrial membrane organization	Biological Process	55	3	0.9	0.06044	BnaA04g28560D,BnaA03g11350D,BnaA01g15780D
GO:0055114	oxidation-reduction process	Biological Process	842	20	13.71	0.06105	BnaC04g02430D,BnaC02g24620D,BnaA05g33580D,BnaC04g51900D,BnaC03g78200D,BnaA03g59800D,BnaCnng02680D,BnaCnng02920D,BnaC07g48010D,BnaA03g00820D,BnaA09g11210D,BnaCnng10220D,BnaAnng29010D,BnaC06g35970D,BnaC06g36750D,BnaA03g02450D,BnaC01g03730D,BnaA10g26650D,BnaA06g30540D,BnaA09g21670D
GO:0006334	nucleosome assembly	Biological Process	131	5	2.13	0.06344	BnaCnng27240D,BnaC02g44320D,BnaA06g18250D,BnaA09g33930D,BnaC06g37340D
GO:0006626	protein targeting to mitochondrion	Biological Process	131	5	2.13	0.06344	BnaA04g28560D,BnaUnng00560D,BnaA09g11500D,BnaA03g11350D,BnaA01g15780D
GO:0000075	cell cycle checkpoint	Biological Process	92	4	1.5	0.06352	BnaC06g43250D,BnaA09g19650D,BnaC01g09670D,BnaC06g15200D
GO:0010948	negative regulation of cell cycle process	Biological Process	92	4	1.5	0.06352	BnaC06g43250D,BnaA09g19650D,BnaC01g09670D,BnaC06g15200D
GO:0070585	protein localization to mitochondrion	Biological Process	132	5	2.15	0.0651	BnaA04g28560D,BnaUnng00560D,BnaA09g11500D,BnaA03g11350D,BnaA01g15780D
GO:0072655	establishment of protein localization to mitochondrion	Biological Process	132	5	2.15	0.0651	BnaA04g28560D,BnaUnng00560D,BnaA09g11500D,BnaA03g11350D,BnaA01g15780D
GO:0031408	oxylipin biosynthetic process	Biological Process	26	2	0.42	0.06649	BnaC06g26670D,BnaC06g26190D
GO:0009066	aspartate family amino acid metabolic process	Biological Process	133	5	2.16	0.06679	BnaA01g19100D,BnaA09g33840D,BnaA03g03620D,BnaA05g03790D,BnaC07g05850D
GO:0006612	protein targeting to membrane	Biological Process	94	4	1.53	0.06764	BnaA05g17060D,BnaCnng10600D,BnaA05g03460D,BnaC07g24970D
GO:0007093	mitotic cell cycle checkpoint	Biological Process	58	3	0.94	0.06864	BnaC06g43250D,BnaA09g19650D,BnaC06g15200D
GO:0009926	auxin polar transport	Biological Process	58	3	0.94	0.06864	BnaA08g19440D,BnaA09g28590D,BnaC06g37850D
GO:0006631	fatty acid metabolic process	Biological Process	357	10	5.81	0.06883	BnaC06g26670D,BnaA09g51530D,BnaCnng50940D,BnaC06g26990D,BnaC06g35760D,BnaC09g50350D,BnaC06g26190D,BnaC06g25830D,BnaC06g22680D,BnaA03g37700D
GO:0009165	nucleotide biosynthetic process	Biological Process	453	12	7.37	0.06906	BnaCnng53710D,BnaC06g40610D,BnaA05g15290D,BnaC06g32720D,BnaC06g33070D,BnaC06g34160D,BnaC06g16530D,BnaC06g15260D,BnaA01g11300D,BnaA06g25860D,BnaC06g39010D,BnaC06g39880D
GO:1901293	nucleoside phosphate biosynthetic process	Biological Process	453	12	7.37	0.06906	BnaCnng53710D,BnaC06g40610D,BnaA05g15290D,BnaC06g32720D,BnaC06g33070D,BnaC06g34160D,BnaC06g16530D,BnaC06g15260D,BnaA01g11300D,BnaA06g25860D,BnaC06g39010D,BnaC06g39880D
GO:0009415	response to water	Biological Process	266	8	4.33	0.0708	BnaCnng27240D,BnaC03g17120D,BnaCnng02600D,BnaC04g50740D,BnaC02g45160D,BnaA07g21490D,BnaC06g36750D,BnaC06g22720D
GO:1901991	negative regulation of mitotic cell cycle phase transition	Biological Process	59	3	0.96	0.07148	BnaC06g43250D,BnaA09g19650D,BnaC06g15200D
GO:0051641	cellular localization	Biological Process	2153	44	35.05	0.07171	BnaA04g28560D,BnaC06g42530D,BnaC06g27810D,BnaC09g31730D,BnaA03g54920D,BnaC05g04930D,BnaCnng02750D,BnaCnng03080D,BnaUnng00560D,BnaA05g32160D,BnaC06g26230D,BnaA05g17060D,BnaC06g31960D,BnaC06g31950D,BnaA09g51430D,BnaC03g27880D,BnaA09g11500D,BnaCnng07830D,BnaA03g11350D,BnaC06g26930D,BnaC06g40500D,BnaCnng10600D,BnaAnng28000D,BnaC02g23760D,BnaC02g23860D,BnaC06g32400D,BnaC06g33890D,BnaC06g34620D,BnaC06g…
GO:0009124	nucleoside monophosphate biosynthetic process	Biological Process	222	7	3.61	0.0721	BnaC06g40610D,BnaA05g15290D,BnaC06g32720D,BnaC06g33070D,BnaC06g16530D,BnaC06g15260D,BnaC06g39880D
GO:0009627	systemic acquired resistance	Biological Process	97	4	1.58	0.07407	BnaC07g48010D,BnaA02g27670D,BnaA03g26490D,BnaC02g13020D
GO:0043097	pyrimidine nucleoside salvage	Biological Process	28	2	0.46	0.07572	BnaC06g40610D,BnaC06g33070D
GO:1902582	single-organism intracellular transport	Biological Process	1077	24	17.53	0.07676	BnaA04g28560D,BnaC06g42530D,BnaA03g54920D,BnaCnng03080D,BnaUnng00560D,BnaA05g32160D,BnaC06g26230D,BnaA05g17060D,BnaC03g27880D,BnaA09g11500D,BnaA03g11350D,BnaC06g40500D,BnaCnng10600D,BnaAnng28000D,BnaC02g23760D,BnaC06g32400D,BnaC06g29100D,BnaC02g07050D,BnaA09g19410D,BnaC08g34300D,BnaA01g12120D,BnaA05g03460D,BnaC07g24970D,BnaA01g15780D
GO:0006732	coenzyme metabolic process	Biological Process	465	12	7.57	0.08019	BnaA02g09250D,BnaA05g33580D,BnaCnng75920D,BnaA09g51510D,BnaA08g03370D,BnaCnng17010D,BnaA05g03790D,BnaC03g09500D,BnaA09g22650D,BnaA06g25860D,BnaC06g37290D,BnaC06g39010D
GO:0000291	nuclear-transcribed mRNA catabolic process, exonucleolytic	Biological Process	29	2	0.47	0.08049	BnaA03g03170D,BnaC06g37470D
GO:0031407	oxylipin metabolic process	Biological Process	29	2	0.47	0.08049	BnaC06g26670D,BnaC06g26190D
GO:0009126	purine nucleoside monophosphate metabolic process	Biological Process	274	8	4.46	0.0808	BnaA03g01410D,BnaA05g15290D,BnaC06g32720D,BnaC06g16530D,BnaC01g03730D,BnaC06g20290D,BnaC06g39330D,BnaC06g39880D
GO:0009167	purine ribonucleoside monophosphate metabolic process	Biological Process	274	8	4.46	0.0808	BnaA03g01410D,BnaA05g15290D,BnaC06g32720D,BnaC06g16530D,BnaC01g03730D,BnaC06g20290D,BnaC06g39330D,BnaC06g39880D
GO:0031497	chromatin assembly	Biological Process	142	5	2.31	0.08302	BnaCnng27240D,BnaC02g44320D,BnaA06g18250D,BnaA09g33930D,BnaC06g37340D
GO:1901988	negative regulation of cell cycle phase transition	Biological Process	63	3	1.03	0.08335	BnaC06g43250D,BnaA09g19650D,BnaC06g15200D
GO:0033014	tetrapyrrole biosynthetic process	Biological Process	143	5	2.33	0.08495	BnaC06g35410D,BnaC06g27910D,BnaC09g05970D,BnaA10g19460D,BnaC02g31930D
GO:0006353	DNA-templated transcription, termination	Biological Process	30	2	0.49	0.08534	BnaA04g23990D,BnaA01g15490D
GO:0071586	CAAX-box protein processing	Biological Process	30	2	0.49	0.08534	BnaA09g00060D,BnaA03g31820D
GO:0080120	CAAX-box protein maturation	Biological Process	30	2	0.49	0.08534	BnaA09g00060D,BnaA03g31820D
GO:0060918	auxin transport	Biological Process	65	3	1.06	0.08959	BnaA08g19440D,BnaA09g28590D,BnaC06g37850D
GO:0015031	protein transport	Biological Process	1640	34	26.7	0.08992	BnaA04g28560D,BnaC09g31730D,BnaCnng02750D,BnaCnng03080D,BnaUnng00560D,BnaA05g17060D,BnaC06g31960D,BnaC06g31950D,BnaA09g51430D,BnaC03g27880D,BnaA09g11500D,BnaC04g19910D,BnaA05g16490D,BnaA03g11350D,BnaA03g12600D,BnaC06g27360D,BnaCnng10600D,BnaAnng28000D,BnaC02g23760D,BnaC06g33890D,BnaC06g35930D,BnaC09g50260D,BnaC02g07050D,BnaC01g16880D,BnaA09g19410D,BnaC08g34300D,BnaA05g03460D,BnaA03g20980D,BnaC07g…
GO:0007094	mitotic spindle assembly checkpoint	Biological Process	31	2	0.5	0.09028	BnaC06g43250D,BnaA09g19650D
GO:0031577	spindle checkpoint	Biological Process	31	2	0.5	0.09028	BnaC06g43250D,BnaA09g19650D
GO:0045841	negative regulation of mitotic metaphase/anaphase transition	Biological Process	31	2	0.5	0.09028	BnaC06g43250D,BnaA09g19650D
GO:0048825	cotyledon development	Biological Process	31	2	0.5	0.09028	BnaC07g33960D,BnaA10g22000D
GO:0071173	spindle assembly checkpoint	Biological Process	31	2	0.5	0.09028	BnaC06g43250D,BnaA09g19650D
GO:0071174	mitotic spindle checkpoint	Biological Process	31	2	0.5	0.09028	BnaC06g43250D,BnaA09g19650D
GO:1902100	negative regulation of metaphase/anaphase transition of cell cycle	Biological Process	31	2	0.5	0.09028	BnaC06g43250D,BnaA09g19650D
GO:0006003	fructose 2,6-bisphosphate metabolic process	Biological Process	6	1	0.1	0.09378	BnaAnng15770D
GO:0006177	GMP biosynthetic process	Biological Process	6	1	0.1	0.09378	BnaC06g39880D
GO:0009828	plant-type cell wall loosening	Biological Process	6	1	0.1	0.09378	BnaC04g53910D
GO:0017062	respiratory chain complex III assembly	Biological Process	6	1	0.1	0.09378	BnaA10g05740D
GO:0032261	purine nucleotide salvage	Biological Process	6	1	0.1	0.09378	BnaC06g32720D
GO:0032264	IMP salvage	Biological Process	6	1	0.1	0.09378	BnaC06g32720D
GO:0032963	collagen metabolic process	Biological Process	6	1	0.1	0.09378	BnaC06g26140D
GO:0034551	mitochondrial respiratory chain complex III assembly	Biological Process	6	1	0.1	0.09378	BnaA10g05740D
GO:0035493	SNARE complex assembly	Biological Process	6	1	0.1	0.09378	BnaA05g05290D
GO:0044236	multicellular organismal metabolic process	Biological Process	6	1	0.1	0.09378	BnaC06g26140D
GO:0044259	multicellular organismal macromolecule metabolic process	Biological Process	6	1	0.1	0.09378	BnaC06g26140D
GO:0046107	uracil biosynthetic process	Biological Process	6	1	0.1	0.09378	BnaC06g42560D
GO:0051016	barbed-end actin filament capping	Biological Process	6	1	0.1	0.09378	BnaC06g32760D
GO:0051693	actin filament capping	Biological Process	6	1	0.1	0.09378	BnaC06g32760D
GO:0097033	mitochondrial respiratory chain complex III biogenesis	Biological Process	6	1	0.1	0.09378	BnaA10g05740D
GO:0000381	regulation of alternative mRNA splicing, via spliceosome	Biological Process	33	2	0.54	0.10039	BnaC06g34560D,BnaA06g21030D
GO:0010112	regulation of systemic acquired resistance	Biological Process	33	2	0.54	0.10039	BnaA02g27670D,BnaA03g26490D
GO:0045324	late endosome to vacuole transport	Biological Process	33	2	0.54	0.10039	BnaAnng28000D,BnaA09g19410D
GO:0048015	phosphatidylinositol-mediated signaling	Biological Process	33	2	0.54	0.10039	BnaAnng28000D,BnaA09g19410D
GO:0034728	nucleosome organization	Biological Process	151	5	2.46	0.10115	BnaCnng27240D,BnaC02g44320D,BnaA06g18250D,BnaA09g33930D,BnaC06g37340D
GO:1901605	alpha-amino acid metabolic process	Biological Process	690	16	11.23	0.10139	BnaC03g77470D,BnaA01g19100D,BnaC06g27330D,BnaCnng10340D,BnaA06g33650D,BnaCnng17010D,BnaC06g32920D,BnaA03g30110D,BnaC06g28090D,BnaA04g04830D,BnaA09g33840D,BnaA03g03620D,BnaA05g03790D,BnaA03g34780D,BnaC07g05850D,BnaA04g00700D
GO:1901137	carbohydrate derivative biosynthetic process	Biological Process	955	21	15.55	0.10281	BnaAnng37230D,BnaCnng75920D,BnaCnng02900D,BnaA05g16320D,BnaCnng53710D,BnaC06g40610D,BnaA05g15290D,BnaC06g32350D,BnaC06g32720D,BnaC06g33010D,BnaC06g33070D,BnaC06g34160D,BnaC06g35630D,BnaC06g16530D,BnaC06g15260D,BnaC06g22840D,BnaA06g25860D,BnaC06g37140D,BnaC06g38340D,BnaC06g39220D,BnaC06g39880D
GO:0045184	establishment of protein localization	Biological Process	1663	34	27.07	0.1032	BnaA04g28560D,BnaC09g31730D,BnaCnng02750D,BnaCnng03080D,BnaUnng00560D,BnaA05g17060D,BnaC06g31960D,BnaC06g31950D,BnaA09g51430D,BnaC03g27880D,BnaA09g11500D,BnaC04g19910D,BnaA05g16490D,BnaA03g11350D,BnaA03g12600D,BnaC06g27360D,BnaCnng10600D,BnaAnng28000D,BnaC02g23760D,BnaC06g33890D,BnaC06g35930D,BnaC09g50260D,BnaC02g07050D,BnaC01g16880D,BnaA09g19410D,BnaC08g34300D,BnaA05g03460D,BnaA03g20980D,BnaC07g…
GO:0045036	protein targeting to chloroplast	Biological Process	34	2	0.55	0.10556	BnaC08g34300D,BnaA01g15780D
GO:0072596	establishment of protein localization to chloroplast	Biological Process	34	2	0.55	0.10556	BnaC08g34300D,BnaA01g15780D
GO:0072598	protein localization to chloroplast	Biological Process	34	2	0.55	0.10556	BnaC08g34300D,BnaA01g15780D
GO:0009108	coenzyme biosynthetic process	Biological Process	245	7	3.99	0.10694	BnaA02g09250D,BnaCnng75920D,BnaA09g51510D,BnaA08g03370D,BnaA09g22650D,BnaA06g25860D,BnaC06g39010D
GO:0002143	tRNA wobble position uridine thiolation	Biological Process	7	1	0.11	0.10854	BnaA02g09250D
GO:0010275	NAD(P)H dehydrogenase complex assembly	Biological Process	7	1	0.11	0.10854	BnaC04g34240D
GO:0019632	shikimate metabolic process	Biological Process	7	1	0.11	0.10854	BnaA05g30990D
GO:0046037	GMP metabolic process	Biological Process	7	1	0.11	0.10854	BnaC06g39880D
GO:0009414	response to water deprivation	Biological Process	246	7	4	0.10862	BnaCnng27240D,BnaC03g17120D,BnaCnng02600D,BnaC04g50740D,BnaA07g21490D,BnaC06g36750D,BnaC06g22720D
GO:0008299	isoprenoid biosynthetic process	Biological Process	202	6	3.29	0.11338	BnaAnng17980D,BnaA10g11050D,BnaC05g20190D,BnaC06g37290D,BnaC06g38940D,BnaC06g39380D
GO:0000956	nuclear-transcribed mRNA catabolic process	Biological Process	157	5	2.56	0.11425	BnaA09g03870D,BnaC01g37220D,BnaA03g03170D,BnaC06g37470D,BnaC06g37630D
GO:0006222	UMP biosynthetic process	Biological Process	36	2	0.59	0.11611	BnaC06g40610D,BnaC06g15260D
GO:0009173	pyrimidine ribonucleoside monophosphate metabolic process	Biological Process	36	2	0.59	0.11611	BnaC06g40610D,BnaC06g15260D
GO:0009174	pyrimidine ribonucleoside monophosphate biosynthetic process	Biological Process	36	2	0.59	0.11611	BnaC06g40610D,BnaC06g15260D
GO:0046049	UMP metabolic process	Biological Process	36	2	0.59	0.11611	BnaC06g40610D,BnaC06g15260D
GO:0048017	inositol lipid-mediated signaling	Biological Process	36	2	0.59	0.11611	BnaAnng28000D,BnaA09g19410D
GO:0009787	regulation of abscisic acid-activated signaling pathway	Biological Process	158	5	2.57	0.11651	BnaC06g31960D,BnaC06g31950D,BnaA08g19440D,BnaA09g28590D,BnaC06g36970D
GO:0006886	intracellular protein transport	Biological Process	1190	25	19.37	0.11795	BnaA04g28560D,BnaCnng03080D,BnaUnng00560D,BnaA05g17060D,BnaC06g31960D,BnaC06g31950D,BnaA09g51430D,BnaC03g27880D,BnaA09g11500D,BnaA03g11350D,BnaCnng10600D,BnaAnng28000D,BnaC06g33890D,BnaC09g50260D,BnaC02g07050D,BnaA09g19410D,BnaC08g34300D,BnaA05g03460D,BnaA03g20980D,BnaC07g24970D,BnaC06g37770D,BnaC06g39470D,BnaC06g39950D,BnaC06g39960D,BnaA01g15780D
GO:0000380	alternative mRNA splicing, via spliceosome	Biological Process	37	2	0.6	0.12148	BnaC06g34560D,BnaA06g21030D
GO:0043248	proteasome assembly	Biological Process	37	2	0.6	0.12148	BnaC06g26870D,BnaC06g26930D
GO:0005997	xylulose metabolic process	Biological Process	8	1	0.13	0.12305	BnaA09g57220D
GO:0019860	uracil metabolic process	Biological Process	8	1	0.13	0.12305	BnaC06g42560D
GO:0030835	negative regulation of actin filament depolymerization	Biological Process	8	1	0.13	0.12305	BnaC06g32760D
GO:1902884	positive regulation of response to oxidative stress	Biological Process	8	1	0.13	0.12305	BnaC04g28590D
GO:2001021	negative regulation of response to DNA damage stimulus	Biological Process	8	1	0.13	0.12305	BnaC01g09670D
GO:1902578	single-organism localization	Biological Process	255	7	4.15	0.12446	BnaA04g28560D,BnaA05g17060D,BnaA03g11350D,BnaCnng10600D,BnaA05g03460D,BnaC07g24970D,BnaA01g15780D
GO:1902580	single-organism cellular localization	Biological Process	255	7	4.15	0.12446	BnaA04g28560D,BnaA05g17060D,BnaA03g11350D,BnaCnng10600D,BnaA05g03460D,BnaC07g24970D,BnaA01g15780D
GO:0009156	ribonucleoside monophosphate biosynthetic process	Biological Process	208	6	3.39	0.12535	BnaC06g40610D,BnaA05g15290D,BnaC06g32720D,BnaC06g16530D,BnaC06g15260D,BnaC06g39880D
GO:0055085	transmembrane transport	Biological Process	715	16	11.64	0.12638	BnaA04g28560D,BnaC02g24140D,BnaUnng00560D,BnaA09g11500D,BnaA03g11350D,BnaC06g27190D,BnaA05g15290D,BnaUnng03240D,BnaA01g13370D,BnaC06g16530D,BnaC01g15940D,BnaC08g34300D,BnaC07g24970D,BnaC06g37850D,BnaA01g15780D,BnaC07g38430D
GO:0043623	cellular protein complex assembly	Biological Process	455	11	7.41	0.12657	BnaC06g26870D,BnaA09g40140D,BnaC06g26930D,BnaC04g22360D,BnaC06g32760D,BnaC04g34240D,BnaA05g05290D,BnaA10g05740D,BnaA05g00300D,BnaC02g22120D,BnaC06g39210D
GO:0009744	response to sucrose	Biological Process	38	2	0.62	0.12691	BnaA04g26990D,BnaC04g51970D
GO:0035999	tetrahydrofolate interconversion	Biological Process	38	2	0.62	0.12691	BnaCnng17010D,BnaA05g03790D
GO:0045930	negative regulation of mitotic cell cycle	Biological Process	38	2	0.62	0.12691	BnaC01g09670D,BnaC06g15200D
GO:0006323	DNA packaging	Biological Process	163	5	2.65	0.12811	BnaCnng27240D,BnaC02g44320D,BnaA06g18250D,BnaA09g33930D,BnaC06g37340D
GO:0006779	porphyrin-containing compound biosynthetic process	Biological Process	119	4	1.94	0.12983	BnaC06g35410D,BnaC06g27910D,BnaA10g19460D,BnaC02g31930D
GO:0006730	one-carbon metabolic process	Biological Process	77	3	1.25	0.1307	BnaCnng17010D,BnaCnng19320D,BnaA05g03790D
GO:0044249	cellular biosynthetic process	Biological Process	10055	176	163.67	0.13208	BnaA06g24000D,BnaA09g02570D,BnaA01g28980D,BnaA02g08440D,BnaA02g08530D,BnaA02g09250D,BnaC04g53910D,BnaAnng13110D,BnaAnng37230D,BnaA02g34770D,BnaC06g41200D,BnaC06g24620D,BnaCnng75520D,BnaCnng75920D,BnaC04g01680D,BnaCnng33750D,BnaC06g42560D,BnaA07g36540D,BnaC06g43680D,BnaC07g33960D,BnaCnng02600D,BnaCnng02680D,BnaCnng02900D,BnaAnng17980D,BnaC06g43320D,BnaA05g18390D,BnaA02g09540D,BnaC06g26670D,BnaC06g…
GO:0009089	lysine biosynthetic process via diaminopimelate	Biological Process	39	2	0.63	0.1324	BnaA09g33840D,BnaA03g03620D
GO:0046451	diaminopimelate metabolic process	Biological Process	39	2	0.63	0.1324	BnaA09g33840D,BnaA03g03620D
GO:0009205	purine ribonucleoside triphosphate metabolic process	Biological Process	358	9	5.83	0.13256	BnaA05g32160D,BnaA03g01410D,BnaC06g31960D,BnaC06g31950D,BnaA05g15290D,BnaC06g16530D,BnaC01g03730D,BnaC06g20290D,BnaC06g39330D
GO:0044772	mitotic cell cycle phase transition	Biological Process	120	4	1.95	0.13269	BnaC06g43250D,BnaA09g19650D,BnaC06g15200D,BnaC06g37050D
GO:0006357	regulation of transcription from RNA polymerase II promoter	Biological Process	721	16	11.74	0.13287	BnaA06g24000D,BnaA07g36540D,BnaA09g51550D,BnaC05g12530D,BnaA01g13920D,BnaC06g27050D,BnaCnng10190D,BnaAnng28000D,BnaA06g33950D,BnaC04g53290D,BnaC06g35250D,BnaA09g19410D,BnaA04g23230D,BnaA10g22560D,BnaA02g00370D,BnaC06g39430D
GO:0010035	response to inorganic substance	Biological Process	936	20	15.24	0.13329	BnaCnng27240D,BnaC03g17120D,BnaCnng02600D,BnaC04g50740D,BnaC06g31510D,BnaC02g45160D,BnaCnng52830D,BnaA08g19440D,BnaA09g08390D,BnaC09g21590D,BnaA09g28590D,BnaA07g21490D,BnaC04g28590D,BnaC06g32660D,BnaC06g36040D,BnaC06g36750D,BnaA05g02330D,BnaA10g22330D,BnaC06g22720D,BnaA03g38100D
GO:0009144	purine nucleoside triphosphate metabolic process	Biological Process	359	9	5.84	0.13415	BnaA05g32160D,BnaA03g01410D,BnaC06g31960D,BnaC06g31950D,BnaA05g15290D,BnaC06g16530D,BnaC01g03730D,BnaC06g20290D,BnaC06g39330D
GO:0030245	cellulose catabolic process	Biological Process	78	3	1.27	0.13439	BnaC06g31870D,BnaA09g12280D,BnaC06g36340D
GO:0051275	beta-glucan catabolic process	Biological Process	78	3	1.27	0.13439	BnaC06g31870D,BnaA09g12280D,BnaC06g36340D
GO:0006048	UDP-N-acetylglucosamine biosynthetic process	Biological Process	9	1	0.15	0.13733	BnaCnng53710D
GO:0006537	glutamate biosynthetic process	Biological Process	9	1	0.15	0.13733	BnaCnng10340D
GO:0006567	threonine catabolic process	Biological Process	9	1	0.15	0.13733	BnaC07g05850D
GO:0009068	aspartate family amino acid catabolic process	Biological Process	9	1	0.15	0.13733	BnaC07g05850D
GO:0009800	cinnamic acid biosynthetic process	Biological Process	9	1	0.15	0.13733	BnaA04g04830D
GO:0009803	cinnamic acid metabolic process	Biological Process	9	1	0.15	0.13733	BnaA04g04830D
GO:0019249	lactate biosynthetic process	Biological Process	9	1	0.15	0.13733	BnaC04g28590D
GO:0019419	sulfate reduction	Biological Process	9	1	0.15	0.13733	BnaA03g59800D
GO:0046349	amino sugar biosynthetic process	Biological Process	9	1	0.15	0.13733	BnaCnng53710D
GO:0051176	positive regulation of sulfur metabolic process	Biological Process	9	1	0.15	0.13733	BnaAnng14080D
GO:0065004	protein-DNA complex assembly	Biological Process	214	6	3.48	0.13791	BnaCnng27240D,BnaC02g44320D,BnaA06g18250D,BnaA09g33930D,BnaC06g37340D,BnaC06g39210D
GO:0034285	response to disaccharide	Biological Process	40	2	0.65	0.13794	BnaA04g26990D,BnaC04g51970D
GO:0046134	pyrimidine nucleoside biosynthetic process	Biological Process	79	3	1.29	0.13811	BnaC06g40610D,BnaC06g33070D,BnaC06g15260D
GO:0017038	protein import	Biological Process	263	7	4.28	0.13946	BnaA04g28560D,BnaCnng03080D,BnaUnng00560D,BnaA09g11500D,BnaA03g11350D,BnaC08g34300D,BnaA01g15780D
GO:0009914	hormone transport	Biological Process	80	3	1.3	0.14186	BnaA08g19440D,BnaA09g28590D,BnaC06g37850D
GO:1901419	regulation of response to alcohol	Biological Process	169	5	2.75	0.1427	BnaC06g31960D,BnaC06g31950D,BnaA08g19440D,BnaA09g28590D,BnaC06g36970D
GO:0000028	ribosomal small subunit assembly	Biological Process	41	2	0.67	0.14353	BnaC06g24350D,BnaC06g33580D
GO:0043650	dicarboxylic acid biosynthetic process	Biological Process	41	2	0.67	0.14353	BnaCnng10340D,BnaC06g38770D
GO:0006520	cellular amino acid metabolic process	Biological Process	1388	28	22.59	0.14432	BnaA06g34160D,BnaA09g02570D,BnaCnng71090D,BnaC03g77470D,BnaCnng75920D,BnaC03g17120D,BnaA01g19100D,BnaAnng24040D,BnaC06g27330D,BnaC06g30540D,BnaCnng10340D,BnaA06g33650D,BnaCnng17010D,BnaC06g32920D,BnaA03g30110D,BnaC06g28090D,BnaC03g68250D,BnaA06g15650D,BnaA04g04830D,BnaA09g33840D,BnaA03g03620D,BnaA05g03790D,BnaA03g34780D,BnaC06g22560D,BnaC07g05850D,BnaC06g38770D,BnaA04g00700D,BnaC01g18350D
GO:0006536	glutamate metabolic process	Biological Process	42	2	0.68	0.14916	BnaC06g27330D,BnaCnng10340D
GO:0006553	lysine metabolic process	Biological Process	42	2	0.68	0.14916	BnaA09g33840D,BnaA03g03620D
GO:0006558	L-phenylalanine metabolic process	Biological Process	42	2	0.68	0.14916	BnaA03g30110D,BnaA04g04830D
GO:0009085	lysine biosynthetic process	Biological Process	42	2	0.68	0.14916	BnaA09g33840D,BnaA03g03620D
GO:1902221	erythrose 4-phosphate/phosphoenolpyruvate family amino acid metabolic process	Biological Process	42	2	0.68	0.14916	BnaA03g30110D,BnaA04g04830D
GO:0006047	UDP-N-acetylglucosamine metabolic process	Biological Process	10	1	0.16	0.15138	BnaCnng53710D
GO:0006420	arginyl-tRNA aminoacylation	Biological Process	10	1	0.16	0.15138	BnaC01g18350D
GO:0031929	TOR signaling	Biological Process	10	1	0.16	0.15138	BnaA05g22060D
GO:0044205	'de novo' UMP biosynthetic process	Biological Process	10	1	0.16	0.15138	BnaC06g15260D
GO:0046209	nitric oxide metabolic process	Biological Process	10	1	0.16	0.15138	BnaC06g43540D
GO:0008104	protein localization	Biological Process	1848	36	30.08	0.15266	BnaA04g28560D,BnaC09g31730D,BnaCnng02750D,BnaCnng03080D,BnaUnng00560D,BnaA05g17060D,BnaC06g31960D,BnaC06g31950D,BnaA09g51430D,BnaC03g27880D,BnaA09g11500D,BnaC04g19910D,BnaA05g16490D,BnaA03g11350D,BnaA03g12600D,BnaC06g27360D,BnaCnng10600D,BnaAnng28000D,BnaC02g23760D,BnaC06g33890D,BnaC06g34620D,BnaC06g35930D,BnaC06g36420D,BnaC09g50260D,BnaC02g07050D,BnaC01g16880D,BnaA09g19410D,BnaC08g34300D,BnaA05g…
GO:0016071	mRNA metabolic process	Biological Process	901	19	14.67	0.15289	BnaA09g03870D,BnaC03g41120D,BnaC07g33960D,BnaC06g23380D,BnaC06g23390D,BnaC01g37220D,BnaCnng07840D,BnaA03g50010D,BnaA04g14000D,BnaCnng10190D,BnaC06g34560D,BnaC06g36330D,BnaA06g21030D,BnaC06g28020D,BnaA04g07990D,BnaA03g03170D,BnaC06g37000D,BnaC06g37470D,BnaC06g37630D
GO:1901576	organic substance biosynthetic process	Biological Process	10296	179	167.59	0.15297	BnaA06g24000D,BnaA04g26990D,BnaCnng70200D,BnaA09g02570D,BnaA01g28980D,BnaA02g08440D,BnaA02g08530D,BnaA02g09250D,BnaC04g53910D,BnaAnng13110D,BnaAnng37230D,BnaC04g51970D,BnaC06g41200D,BnaC06g24620D,BnaCnng75520D,BnaCnng75920D,BnaC04g01680D,BnaCnng33750D,BnaC06g42560D,BnaA07g36540D,BnaC06g43680D,BnaC07g33960D,BnaCnng02600D,BnaCnng02680D,BnaCnng02900D,BnaAnng17980D,BnaC06g43320D,BnaA05g18390D,BnaA09g…
GO:0009743	response to carbohydrate	Biological Process	83	3	1.35	0.15333	BnaA04g26990D,BnaC04g51970D,BnaC07g33960D
GO:0048024	regulation of mRNA splicing, via spliceosome	Biological Process	43	2	0.7	0.15484	BnaC06g34560D,BnaA06g21030D
GO:0009814	defense response, incompatible interaction	Biological Process	174	5	2.83	0.15537	BnaC07g48010D,BnaA02g27670D,BnaA10g07800D,BnaA03g26490D,BnaC02g13020D
GO:0046034	ATP metabolic process	Biological Process	222	6	3.61	0.15552	BnaA03g01410D,BnaA05g15290D,BnaC06g16530D,BnaC01g03730D,BnaC06g20290D,BnaC06g39330D
GO:0030811	regulation of nucleotide catabolic process	Biological Process	128	4	2.08	0.15649	BnaA05g32160D,BnaA03g01410D,BnaC06g31960D,BnaC06g31950D
GO:0033121	regulation of purine nucleotide catabolic process	Biological Process	128	4	2.08	0.15649	BnaA05g32160D,BnaA03g01410D,BnaC06g31960D,BnaC06g31950D
GO:0007005	mitochondrion organization	Biological Process	373	9	6.07	0.15739	BnaA04g28560D,BnaUnng00560D,BnaA09g40140D,BnaA09g11500D,BnaA03g11350D,BnaC04g22360D,BnaA10g05740D,BnaA05g00300D,BnaA01g15780D
GO:0044267	cellular protein metabolic process	Biological Process	5760	103	93.76	0.15818	BnaA07g36780D,BnaA01g28980D,BnaA02g08440D,BnaA02g08530D,BnaA02g08820D,BnaA02g09250D,BnaAnng13110D,BnaAnng37230D,BnaA04g05330D,BnaC06g24620D,BnaCnng75520D,BnaCnng33760D,BnaA03g55730D,BnaA02g21750D,BnaC06g43680D,BnaC06g43320D,BnaA02g09540D,BnaC06g26330D,BnaC06g26740D,BnaC01g39890D,BnaC06g23440D,BnaA01g17560D,BnaA09g51520D,BnaCnng07150D,BnaA09g45320D,BnaA01g33230D,BnaA05g16320D,BnaC09g29650D,BnaA08g…
GO:0009146	purine nucleoside triphosphate catabolic process	Biological Process	129	4	2.1	0.15958	BnaA05g32160D,BnaA03g01410D,BnaC06g31960D,BnaC06g31950D
GO:0009203	ribonucleoside triphosphate catabolic process	Biological Process	129	4	2.1	0.15958	BnaA05g32160D,BnaA03g01410D,BnaC06g31960D,BnaC06g31950D
GO:0009207	purine ribonucleoside triphosphate catabolic process	Biological Process	129	4	2.1	0.15958	BnaA05g32160D,BnaA03g01410D,BnaC06g31960D,BnaC06g31950D
GO:0006144	purine nucleobase metabolic process	Biological Process	44	2	0.72	0.16056	BnaCnng33750D,BnaC06g32720D
GO:0048571	long-day photoperiodism	Biological Process	44	2	0.72	0.16056	BnaC06g27720D,BnaA05g22060D
GO:0019637	organophosphate metabolic process	Biological Process	1464	29	23.83	0.1614	BnaA02g09250D,BnaAnng37230D,BnaA05g33580D,BnaAnng15770D,BnaA09g35930D,BnaA05g32160D,BnaA03g01410D,BnaC06g31960D,BnaC06g31950D,BnaCnng53710D,BnaC06g40610D,BnaA05g15290D,BnaC06g32720D,BnaC06g33070D,BnaC06g34160D,BnaC06g16530D,BnaC06g15260D,BnaA03g05220D,BnaC01g03730D,BnaA01g11300D,BnaC06g20290D,BnaC03g09500D,BnaA09g22650D,BnaA06g25860D,BnaC06g37290D,BnaC06g39010D,BnaC06g39330D,BnaC06g39880D,BnaC08g…
GO:0006195	purine nucleotide catabolic process	Biological Process	130	4	2.12	0.16268	BnaA05g32160D,BnaA03g01410D,BnaC06g31960D,BnaC06g31950D
GO:0009154	purine ribonucleotide catabolic process	Biological Process	130	4	2.12	0.16268	BnaA05g32160D,BnaA03g01410D,BnaC06g31960D,BnaC06g31950D
GO:0009261	ribonucleotide catabolic process	Biological Process	130	4	2.12	0.16268	BnaA05g32160D,BnaA03g01410D,BnaC06g31960D,BnaC06g31950D
GO:0009723	response to ethylene	Biological Process	130	4	2.12	0.16268	BnaCnng02940D,BnaA08g19440D,BnaA09g28590D,BnaC06g37850D
GO:0044770	cell cycle phase transition	Biological Process	130	4	2.12	0.16268	BnaC06g43250D,BnaA09g19650D,BnaC06g15200D,BnaC06g37050D
GO:0009058	biosynthetic process	Biological Process	10810	187	175.96	0.16425	BnaA06g24000D,BnaC03g30250D,BnaA04g26990D,BnaCnng70200D,BnaA09g02570D,BnaA01g28980D,BnaA02g08440D,BnaA02g08530D,BnaA02g09250D,BnaC04g53910D,BnaAnng13110D,BnaAnng37230D,BnaA02g34770D,BnaC04g51970D,BnaAnng14080D,BnaC06g41200D,BnaC06g24620D,BnaCnng75520D,BnaCnng75920D,BnaC04g01680D,BnaCnng33750D,BnaC06g42560D,BnaA07g36540D,BnaC06g43680D,BnaC06g43710D,BnaC07g33960D,BnaCnng02600D,BnaCnng02680D,BnaCnng…
GO:0006342	chromatin silencing	Biological Process	86	3	1.4	0.16508	BnaC05g27040D,BnaCnng10190D,BnaC06g15290D
GO:0006106	fumarate metabolic process	Biological Process	11	1	0.18	0.16519	BnaC04g51900D
GO:0006426	glycyl-tRNA aminoacylation	Biological Process	11	1	0.18	0.16519	BnaC06g22560D
GO:0009704	de-etiolation	Biological Process	11	1	0.18	0.16519	BnaA08g15680D
GO:0010105	negative regulation of ethylene-activated signaling pathway	Biological Process	11	1	0.18	0.16519	BnaC06g37850D
GO:0010446	response to alkaline pH	Biological Process	11	1	0.18	0.16519	BnaC06g35750D
GO:0010588	cotyledon vascular tissue pattern formation	Biological Process	11	1	0.18	0.16519	BnaA10g22000D
GO:0015780	nucleotide-sugar transport	Biological Process	11	1	0.18	0.16519	BnaC06g37070D
GO:0042182	ketone catabolic process	Biological Process	11	1	0.18	0.16519	BnaC04g28590D
GO:0048578	positive regulation of long-day photoperiodism, flowering	Biological Process	11	1	0.18	0.16519	BnaC06g27720D
GO:0061408	positive regulation of transcription from RNA polymerase II promoter in response to heat stress	Biological Process	11	1	0.18	0.16519	BnaA04g23230D
GO:0070131	positive regulation of mitochondrial translation	Biological Process	11	1	0.18	0.16519	BnaA10g05740D
GO:0070298	negative regulation of phosphorelay signal transduction system	Biological Process	11	1	0.18	0.16519	BnaC06g37850D
GO:0071469	cellular response to alkaline pH	Biological Process	11	1	0.18	0.16519	BnaC06g35750D
GO:1900067	regulation of cellular response to alkaline pH	Biological Process	11	1	0.18	0.16519	BnaC06g35750D
GO:0009118	regulation of nucleoside metabolic process	Biological Process	131	4	2.13	0.16581	BnaA05g32160D,BnaA03g01410D,BnaC06g31960D,BnaC06g31950D
GO:0006402	mRNA catabolic process	Biological Process	178	5	2.9	0.16584	BnaA09g03870D,BnaC01g37220D,BnaA03g03170D,BnaC06g37470D,BnaC06g37630D
GO:0009853	photorespiration	Biological Process	45	2	0.73	0.16632	BnaA02g34770D,BnaC06g40610D
GO:0009873	ethylene-activated signaling pathway	Biological Process	45	2	0.73	0.16632	BnaCnng02940D,BnaC06g37850D
GO:0045839	negative regulation of mitosis	Biological Process	45	2	0.73	0.16632	BnaC06g43250D,BnaA09g19650D
GO:0046130	purine ribonucleoside catabolic process	Biological Process	132	4	2.15	0.16895	BnaA05g32160D,BnaA03g01410D,BnaC06g31960D,BnaC06g31950D
GO:0032507	maintenance of protein location in cell	Biological Process	87	3	1.42	0.16905	BnaAnng28000D,BnaC06g36420D,BnaA09g19410D
GO:0044237	cellular metabolic process	Biological Process	19145	323	311.64	0.16913	BnaA06g24000D,BnaA06g34160D,BnaA04g26990D,BnaC04g02430D,BnaA07g36780D,BnaA09g03870D,BnaA09g04500D,BnaA09g02570D,BnaA01g28980D,BnaCnng71090D,BnaA09g57220D,BnaC06g43010D,BnaC02g24620D,BnaA02g08440D,BnaA02g08530D,BnaA02g08820D,BnaA02g09250D,BnaC04g53910D,BnaAnng13110D,BnaCnng27240D,BnaAnng37230D,BnaA02g34770D,BnaC04g51970D,BnaC03g77470D,BnaC02g44320D,BnaAnng14080D,BnaC06g41200D,BnaC03g41120D,BnaA04g…
GO:0009738	abscisic acid-activated signaling pathway	Biological Process	228	6	3.71	0.16935	BnaC06g31960D,BnaC06g31950D,BnaA08g19440D,BnaA09g28590D,BnaC06g36970D,BnaA02g32260D
GO:0051604	protein maturation	Biological Process	229	6	3.73	0.17171	BnaCnng10620D,BnaA09g00060D,BnaC06g34820D,BnaA03g31820D,BnaC08g35120D,BnaC04g46750D
GO:0009260	ribonucleotide biosynthetic process	Biological Process	279	7	4.54	0.17192	BnaC06g40610D,BnaA05g15290D,BnaC06g32720D,BnaC06g16530D,BnaC06g15260D,BnaA06g25860D,BnaC06g39880D
GO:0009129	pyrimidine nucleoside monophosphate metabolic process	Biological Process	46	2	0.75	0.17211	BnaC06g40610D,BnaC06g15260D
GO:0009130	pyrimidine nucleoside monophosphate biosynthetic process	Biological Process	46	2	0.75	0.17211	BnaC06g40610D,BnaC06g15260D
GO:0006140	regulation of nucleotide metabolic process	Biological Process	133	4	2.16	0.17212	BnaA05g32160D,BnaA03g01410D,BnaC06g31960D,BnaC06g31950D
GO:1900542	regulation of purine nucleotide metabolic process	Biological Process	133	4	2.16	0.17212	BnaA05g32160D,BnaA03g01410D,BnaC06g31960D,BnaC06g31950D
GO:0046390	ribose phosphate biosynthetic process	Biological Process	281	7	4.57	0.17619	BnaC06g40610D,BnaA05g15290D,BnaC06g32720D,BnaC06g16530D,BnaC06g15260D,BnaA06g25860D,BnaC06g39880D
GO:0042440	pigment metabolic process	Biological Process	231	6	3.76	0.17645	BnaCnng33750D,BnaA10g11050D,BnaC05g15260D,BnaC06g35410D,BnaA10g19460D,BnaC02g31930D
GO:0045185	maintenance of protein location	Biological Process	89	3	1.45	0.17708	BnaAnng28000D,BnaC06g36420D,BnaA09g19410D
GO:2001020	regulation of response to DNA damage stimulus	Biological Process	47	2	0.77	0.17794	BnaC01g37780D,BnaC01g09670D
GO:0009143	nucleoside triphosphate catabolic process	Biological Process	135	4	2.2	0.17852	BnaA05g32160D,BnaA03g01410D,BnaC06g31960D,BnaC06g31950D
GO:0006200	ATP catabolic process	Biological Process	12	1	0.2	0.17879	BnaA03g01410D
GO:0009125	nucleoside monophosphate catabolic process	Biological Process	12	1	0.2	0.17879	BnaA03g01410D
GO:0009128	purine nucleoside monophosphate catabolic process	Biological Process	12	1	0.2	0.17879	BnaA03g01410D
GO:0009158	ribonucleoside monophosphate catabolic process	Biological Process	12	1	0.2	0.17879	BnaA03g01410D
GO:0009169	purine ribonucleoside monophosphate catabolic process	Biological Process	12	1	0.2	0.17879	BnaA03g01410D
GO:0042372	phylloquinone biosynthetic process	Biological Process	12	1	0.2	0.17879	BnaA08g03370D
GO:0042374	phylloquinone metabolic process	Biological Process	12	1	0.2	0.17879	BnaA08g03370D
GO:0043462	regulation of ATPase activity	Biological Process	12	1	0.2	0.17879	BnaA03g01410D
GO:0051382	kinetochore assembly	Biological Process	12	1	0.2	0.17879	BnaC06g39210D
GO:0070129	regulation of mitochondrial translation	Biological Process	12	1	0.2	0.17879	BnaA10g05740D
GO:0070206	protein trimerization	Biological Process	12	1	0.2	0.17879	BnaA02g34770D
GO:0070207	protein homotrimerization	Biological Process	12	1	0.2	0.17879	BnaA02g34770D
GO:0080188	RNA-directed DNA methylation	Biological Process	12	1	0.2	0.17879	BnaCnng10190D
GO:1903289	regulation of ATP catabolic process	Biological Process	12	1	0.2	0.17879	BnaA03g01410D
GO:0048193	Golgi vesicle transport	Biological Process	334	8	5.44	0.18023	BnaA03g54920D,BnaA05g32160D,BnaC06g26230D,BnaC06g40500D,BnaC02g23760D,BnaC06g32400D,BnaC06g29100D,BnaC02g07050D
GO:0006720	isoprenoid metabolic process	Biological Process	234	6	3.81	0.18367	BnaAnng17980D,BnaA10g11050D,BnaC05g20190D,BnaC06g37290D,BnaC06g38940D,BnaC06g39380D
GO:0071824	protein-DNA complex subunit organization	Biological Process	234	6	3.81	0.18367	BnaCnng27240D,BnaC02g44320D,BnaA06g18250D,BnaA09g33930D,BnaC06g37340D,BnaC06g39210D
GO:0009226	nucleotide-sugar biosynthetic process	Biological Process	48	2	0.78	0.1838	BnaCnng53710D,BnaC06g34160D
GO:0051260	protein homooligomerization	Biological Process	48	2	0.78	0.1838	BnaA02g34770D,BnaC03g71640D
GO:0051784	negative regulation of nuclear division	Biological Process	48	2	0.78	0.1838	BnaC06g43250D,BnaA09g19650D
GO:0019538	protein metabolic process	Biological Process	6052	107	98.51	0.18399	BnaA07g36780D,BnaA01g28980D,BnaA02g08440D,BnaA02g08530D,BnaA02g08820D,BnaA02g09250D,BnaAnng13110D,BnaAnng37230D,BnaA04g05330D,BnaC06g24620D,BnaCnng75520D,BnaCnng33760D,BnaA03g55730D,BnaA02g21750D,BnaC06g43680D,BnaC07g33960D,BnaC06g43320D,BnaA02g09540D,BnaC06g26330D,BnaC06g26740D,BnaC01g39890D,BnaC06g23440D,BnaA01g17560D,BnaA09g51520D,BnaCnng07150D,BnaA09g45320D,BnaA01g33230D,BnaA05g16320D,BnaC09g…
GO:0005975	carbohydrate metabolic process	Biological Process	3224	59	52.48	0.18763	BnaCnng20610D,BnaA04g26990D,BnaC01g41020D,BnaA09g57220D,BnaC04g51970D,BnaA04g27800D,BnaA05g33580D,BnaAnng15770D,BnaA01g34980D,BnaC09g51720D,BnaC03g78200D,BnaC07g34180D,BnaCnng02680D,BnaA09g16190D,BnaC06g26720D,BnaC06g23870D,BnaA09g40120D,BnaC06g31970D,BnaC06g31870D,BnaC06g30880D,BnaC02g17500D,BnaA01g13920D,BnaA05g16320D,BnaC06g30160D,BnaA09g15440D,BnaA01g05450D,BnaUnng03130D,BnaCnng62740D,BnaC04g…
GO:0006006	glucose metabolic process	Biological Process	138	4	2.25	0.18826	BnaA05g33580D,BnaA09g16190D,BnaA05g33200D,BnaA07g20300D
GO:0034613	cellular protein localization	Biological Process	1383	27	22.51	0.19089	BnaA04g28560D,BnaCnng03080D,BnaUnng00560D,BnaA05g17060D,BnaC06g31960D,BnaC06g31950D,BnaA09g51430D,BnaC03g27880D,BnaA09g11500D,BnaA03g11350D,BnaCnng10600D,BnaAnng28000D,BnaC06g33890D,BnaC06g34620D,BnaC06g36420D,BnaC09g50260D,BnaC02g07050D,BnaA09g19410D,BnaC08g34300D,BnaA05g03460D,BnaA03g20980D,BnaC07g24970D,BnaC06g37770D,BnaC06g39470D,BnaC06g39950D,BnaC06g39960D,BnaA01g15780D
GO:0006152	purine nucleoside catabolic process	Biological Process	139	4	2.26	0.19154	BnaA05g32160D,BnaA03g01410D,BnaC06g31960D,BnaC06g31950D
GO:0045786	negative regulation of cell cycle	Biological Process	139	4	2.26	0.19154	BnaC06g43250D,BnaA09g19650D,BnaC01g09670D,BnaC06g15200D
GO:0006741	NADP biosynthetic process	Biological Process	13	1	0.21	0.19216	BnaC06g39010D
GO:0006848	pyruvate transport	Biological Process	13	1	0.21	0.19216	BnaA01g12120D
GO:0006850	mitochondrial pyruvate transport	Biological Process	13	1	0.21	0.19216	BnaA01g12120D
GO:0006862	nucleotide transport	Biological Process	13	1	0.21	0.19216	BnaC06g37070D
GO:0010019	chloroplast-nucleus signaling pathway	Biological Process	13	1	0.21	0.19216	BnaC06g38150D
GO:0019509	L-methionine biosynthetic process from methylthioadenosine	Biological Process	13	1	0.21	0.19216	BnaA01g19100D
GO:0030834	regulation of actin filament depolymerization	Biological Process	13	1	0.21	0.19216	BnaC06g32760D
GO:0034629	cellular protein complex localization	Biological Process	13	1	0.21	0.19216	BnaC06g34620D
GO:0043102	amino acid salvage	Biological Process	13	1	0.21	0.19216	BnaA01g19100D
GO:0048826	cotyledon morphogenesis	Biological Process	13	1	0.21	0.19216	BnaA10g22000D
GO:0051383	kinetochore organization	Biological Process	13	1	0.21	0.19216	BnaC06g39210D
GO:0071267	L-methionine salvage	Biological Process	13	1	0.21	0.19216	BnaA01g19100D
GO:1901976	regulation of cell cycle checkpoint	Biological Process	13	1	0.21	0.19216	BnaC01g09670D
GO:0009890	negative regulation of biosynthetic process	Biological Process	499	11	8.12	0.1934	BnaA04g26990D,BnaC04g51970D,BnaC07g33960D,BnaCnng02600D,BnaC05g27040D,BnaCnng10190D,BnaC06g33640D,BnaC06g35750D,BnaC06g15290D,BnaA03g03170D,BnaC06g37420D
GO:0019722	calcium-mediated signaling	Biological Process	93	3	1.51	0.19343	BnaC06g43530D,BnaCnng45820D,BnaA07g13000D
GO:0009199	ribonucleoside triphosphate metabolic process	Biological Process	393	9	6.4	0.19369	BnaA05g32160D,BnaA03g01410D,BnaC06g31960D,BnaC06g31950D,BnaA05g15290D,BnaC06g16530D,BnaC01g03730D,BnaC06g20290D,BnaC06g39330D
GO:0042454	ribonucleoside catabolic process	Biological Process	140	4	2.28	0.19485	BnaA05g32160D,BnaA03g01410D,BnaC06g31960D,BnaC06g31950D
GO:0006892	post-Golgi vesicle-mediated transport	Biological Process	50	2	0.81	0.19559	BnaC02g23760D,BnaC06g32400D
GO:0010119	regulation of stomatal movement	Biological Process	50	2	0.81	0.19559	BnaA08g19440D,BnaA09g28590D
GO:0016485	protein processing	Biological Process	189	5	3.08	0.19597	BnaA09g00060D,BnaC06g34820D,BnaA03g31820D,BnaC08g35120D,BnaC04g46750D
GO:0051651	maintenance of location in cell	Biological Process	94	3	1.53	0.19758	BnaAnng28000D,BnaC06g36420D,BnaA09g19410D
GO:0009164	nucleoside catabolic process	Biological Process	141	4	2.3	0.19817	BnaA05g32160D,BnaA03g01410D,BnaC06g31960D,BnaC06g31950D
GO:0009166	nucleotide catabolic process	Biological Process	142	4	2.31	0.20151	BnaA05g32160D,BnaA03g01410D,BnaC06g31960D,BnaC06g31950D
GO:0006213	pyrimidine nucleoside metabolic process	Biological Process	95	3	1.55	0.20175	BnaC06g40610D,BnaC06g33070D,BnaC06g15260D
GO:1901990	regulation of mitotic cell cycle phase transition	Biological Process	95	3	1.55	0.20175	BnaC06g43250D,BnaA09g19650D,BnaC06g15200D
GO:0010564	regulation of cell cycle process	Biological Process	242	6	3.94	0.20348	BnaC06g43250D,BnaC02g19160D,BnaC06g30560D,BnaA09g19650D,BnaC01g09670D,BnaC06g15200D
GO:0044036	cell wall macromolecule metabolic process	Biological Process	242	6	3.94	0.20348	BnaC09g51720D,BnaA09g15440D,BnaC03g37570D,BnaC03g37600D,BnaA03g32280D,BnaC02g11500D
GO:0046148	pigment biosynthetic process	Biological Process	192	5	3.13	0.20449	BnaCnng33750D,BnaA10g11050D,BnaC06g35410D,BnaA10g19460D,BnaC02g31930D
GO:0070727	cellular macromolecule localization	Biological Process	1397	27	22.74	0.20503	BnaA04g28560D,BnaCnng03080D,BnaUnng00560D,BnaA05g17060D,BnaC06g31960D,BnaC06g31950D,BnaA09g51430D,BnaC03g27880D,BnaA09g11500D,BnaA03g11350D,BnaCnng10600D,BnaAnng28000D,BnaC06g33890D,BnaC06g34620D,BnaC06g36420D,BnaC09g50260D,BnaC02g07050D,BnaA09g19410D,BnaC08g34300D,BnaA05g03460D,BnaA03g20980D,BnaC07g24970D,BnaC06g37770D,BnaC06g39470D,BnaC06g39950D,BnaC06g39960D,BnaA01g15780D
GO:0006556	S-adenosylmethionine biosynthetic process	Biological Process	14	1	0.23	0.20531	BnaCnng75920D
GO:0006855	drug transmembrane transport	Biological Process	14	1	0.23	0.20531	BnaUnng03240D
GO:0009157	deoxyribonucleoside monophosphate biosynthetic process	Biological Process	14	1	0.23	0.20531	BnaC06g33070D
GO:0009249	protein lipoylation	Biological Process	14	1	0.23	0.20531	BnaA03g55730D
GO:0009584	detection of visible light	Biological Process	14	1	0.23	0.20531	BnaC03g39830D
GO:0009870	defense response signaling pathway, resistance gene-dependent	Biological Process	14	1	0.23	0.20531	BnaC07g33960D
GO:0010822	positive regulation of mitochondrion organization	Biological Process	14	1	0.23	0.20531	BnaA10g05740D
GO:0034655	nucleobase-containing compound catabolic process	Biological Process	400	9	6.51	0.20718	BnaA09g03870D,BnaA05g32160D,BnaA03g01410D,BnaC06g31960D,BnaC06g31950D,BnaC01g37220D,BnaA03g03170D,BnaC06g37470D,BnaC06g37630D
GO:0051234	establishment of localization	Biological Process	4019	72	65.42	0.20768	BnaA04g28560D,BnaC06g42530D,BnaC06g27810D,BnaC09g31730D,BnaC02g24140D,BnaA03g54920D,BnaC05g04930D,BnaCnng02750D,BnaCnng03080D,BnaUnng00560D,BnaA05g32160D,BnaC06g26230D,BnaA06g14650D,BnaA05g17060D,BnaA03g00260D,BnaA03g01350D,BnaC06g31960D,BnaC06g31950D,BnaA09g51430D,BnaA02g07110D,BnaC03g27880D,BnaA09g11500D,BnaC04g19910D,BnaA09g47480D,BnaA05g16490D,BnaA08g19440D,BnaCnng07830D,BnaA03g11350D,BnaA03g…
GO:1901292	nucleoside phosphate catabolic process	Biological Process	144	4	2.34	0.20823	BnaA05g32160D,BnaA03g01410D,BnaC06g31960D,BnaC06g31950D
GO:1901565	organonitrogen compound catabolic process	Biological Process	950	19	15.46	0.21025	BnaA05g36080D,BnaC09g51720D,BnaA05g32160D,BnaC06g23440D,BnaA03g01410D,BnaC06g31960D,BnaC06g31950D,BnaCnng07150D,BnaC05g15260D,BnaA09g15440D,BnaA06g33650D,BnaC03g37570D,BnaC03g37600D,BnaA03g32280D,BnaC06g15200D,BnaA04g04830D,BnaC06g22920D,BnaC07g05850D,BnaC04g45620D
GO:0071215	cellular response to abscisic acid stimulus	Biological Process	245	6	3.99	0.2111	BnaC06g31960D,BnaC06g31950D,BnaA08g19440D,BnaA09g28590D,BnaC06g36970D,BnaA02g32260D
GO:0005996	monosaccharide metabolic process	Biological Process	402	9	6.54	0.2111	BnaA09g57220D,BnaA05g33580D,BnaAnng15770D,BnaA09g16190D,BnaA01g13920D,BnaA09g12250D,BnaA05g33200D,BnaA07g20300D,BnaC01g34580D
GO:0009141	nucleoside triphosphate metabolic process	Biological Process	402	9	6.54	0.2111	BnaA05g32160D,BnaA03g01410D,BnaC06g31960D,BnaC06g31950D,BnaA05g15290D,BnaC06g16530D,BnaC01g03730D,BnaC06g20290D,BnaC06g39330D
GO:0019750	chloroplast localization	Biological Process	53	2	0.86	0.21344	BnaC06g27810D,BnaC06g36390D
GO:0072350	tricarboxylic acid metabolic process	Biological Process	53	2	0.86	0.21344	BnaC02g24620D,BnaA03g38100D
GO:0018298	protein-chromophore linkage	Biological Process	98	3	1.6	0.21437	BnaA05g09400D,BnaC07g09400D,BnaC03g39830D
GO:0044247	cellular polysaccharide catabolic process	Biological Process	98	3	1.6	0.21437	BnaC06g31870D,BnaA09g12280D,BnaC06g36340D
GO:0022607	cellular component assembly	Biological Process	1578	30	25.69	0.21486	BnaC03g30250D,BnaCnng27240D,BnaA02g34770D,BnaC02g44320D,BnaAnng14080D,BnaC03g71640D,BnaC02g19160D,BnaC06g26870D,BnaA09g40140D,BnaA03g50010D,BnaC06g27390D,BnaC06g26930D,BnaA04g14000D,BnaC06g30560D,BnaC04g22360D,BnaC06g24350D,BnaC06g32440D,BnaC06g32760D,BnaC06g33580D,BnaA06g18250D,BnaC04g34240D,BnaA05g05290D,BnaA10g05740D,BnaA09g33930D,BnaA03g03640D,BnaA05g00300D,BnaC02g22120D,BnaC06g37000D,BnaC06g…
GO:0072523	purine-containing compound catabolic process	Biological Process	146	4	2.38	0.21502	BnaA05g32160D,BnaA03g01410D,BnaC06g31960D,BnaC06g31950D
GO:0006164	purine nucleotide biosynthetic process	Biological Process	247	6	4.02	0.21623	BnaA05g15290D,BnaC06g32720D,BnaC06g16530D,BnaA01g11300D,BnaA06g25860D,BnaC06g39880D
GO:0009162	deoxyribonucleoside monophosphate metabolic process	Biological Process	15	1	0.24	0.21825	BnaC06g33070D
GO:0015893	drug transport	Biological Process	15	1	0.24	0.21825	BnaUnng03240D
GO:0018202	peptidyl-histidine modification	Biological Process	15	1	0.24	0.21825	BnaC06g26330D
GO:0043242	negative regulation of protein complex disassembly	Biological Process	15	1	0.24	0.21825	BnaC06g32760D
GO:0045730	respiratory burst	Biological Process	15	1	0.24	0.21825	BnaA10g07800D
GO:0071467	cellular response to pH	Biological Process	15	1	0.24	0.21825	BnaC06g35750D
GO:1901264	carbohydrate derivative transport	Biological Process	15	1	0.24	0.21825	BnaC06g37070D
GO:1901880	negative regulation of protein depolymerization	Biological Process	15	1	0.24	0.21825	BnaC06g32760D
GO:0006541	glutamine metabolic process	Biological Process	99	3	1.61	0.21862	BnaC03g77470D,BnaC06g28090D,BnaA03g34780D
GO:1901987	regulation of cell cycle phase transition	Biological Process	99	3	1.61	0.21862	BnaC06g43250D,BnaA09g19650D,BnaC06g15200D
GO:0009903	chloroplast avoidance movement	Biological Process	54	2	0.88	0.21943	BnaC06g27810D,BnaC06g36390D
GO:0042026	protein refolding	Biological Process	54	2	0.88	0.21943	BnaC04g16310D,BnaA03g37240D
GO:1902680	positive regulation of RNA biosynthetic process	Biological Process	735	15	11.96	0.22113	BnaA06g24000D,BnaA07g36540D,BnaA09g51550D,BnaA01g13920D,BnaC06g27050D,BnaAnng28000D,BnaA06g33950D,BnaC04g53290D,BnaC07g44990D,BnaC06g35250D,BnaA09g19410D,BnaA04g23230D,BnaA04g04120D,BnaA10g22560D,BnaA02g00370D
GO:0043086	negative regulation of catalytic activity	Biological Process	148	4	2.41	0.22187	BnaA03g55610D,BnaA03g55630D,BnaA03g55640D,BnaA03g01410D
GO:0006810	transport	Biological Process	3927	70	63.92	0.22462	BnaA04g28560D,BnaC06g42530D,BnaC09g31730D,BnaC02g24140D,BnaA03g54920D,BnaC05g04930D,BnaCnng02750D,BnaCnng03080D,BnaUnng00560D,BnaA05g32160D,BnaC06g26230D,BnaA06g14650D,BnaA05g17060D,BnaA03g00260D,BnaA03g01350D,BnaC06g31960D,BnaC06g31950D,BnaA09g51430D,BnaA02g07110D,BnaC03g27880D,BnaA09g11500D,BnaC04g19910D,BnaA09g47480D,BnaA05g16490D,BnaA08g19440D,BnaCnng07830D,BnaA03g11350D,BnaA03g12600D,BnaC06g…
GO:0051606	detection of stimulus	Biological Process	55	2	0.9	0.22543	BnaC06g26330D,BnaC03g39830D
GO:1901607	alpha-amino acid biosynthetic process	Biological Process	464	10	7.55	0.22708	BnaA01g19100D,BnaCnng10340D,BnaCnng17010D,BnaC06g32920D,BnaA03g30110D,BnaA09g33840D,BnaA03g03620D,BnaA03g34780D,BnaC07g05850D,BnaA04g00700D
GO:0022618	ribonucleoprotein complex assembly	Biological Process	357	8	5.81	0.22827	BnaA03g50010D,BnaC06g27390D,BnaA04g14000D,BnaC06g24350D,BnaC06g32440D,BnaC06g33580D,BnaA03g03640D,BnaC06g37000D
GO:0044270	cellular nitrogen compound catabolic process	Biological Process	466	10	7.59	0.23089	BnaA09g03870D,BnaA05g32160D,BnaA03g01410D,BnaC06g31960D,BnaC06g31950D,BnaC01g37220D,BnaC05g15260D,BnaA03g03170D,BnaC06g37470D,BnaC06g37630D
GO:0010540	basipetal auxin transport	Biological Process	16	1	0.26	0.23099	BnaC06g37850D
GO:0036003	positive regulation of transcription from RNA polymerase II promoter in response to stress	Biological Process	16	1	0.26	0.23099	BnaA04g23230D
GO:0070816	phosphorylation of RNA polymerase II C-terminal domain	Biological Process	16	1	0.26	0.23099	BnaC06g35250D
GO:0080022	primary root development	Biological Process	16	1	0.26	0.23099	BnaA10g22000D
GO:1900407	regulation of cellular response to oxidative stress	Biological Process	16	1	0.26	0.23099	BnaC04g28590D
GO:0007091	metaphase/anaphase transition of mitotic cell cycle	Biological Process	56	2	0.91	0.23144	BnaC06g43250D,BnaA09g19650D
GO:0030071	regulation of mitotic metaphase/anaphase transition	Biological Process	56	2	0.91	0.23144	BnaC06g43250D,BnaA09g19650D
GO:0034605	cellular response to heat	Biological Process	56	2	0.91	0.23144	BnaA04g23230D,BnaC06g37420D
GO:0044784	metaphase/anaphase transition of cell cycle	Biological Process	56	2	0.91	0.23144	BnaC06g43250D,BnaA09g19650D
GO:1902099	regulation of metaphase/anaphase transition of cell cycle	Biological Process	56	2	0.91	0.23144	BnaC06g43250D,BnaA09g19650D
GO:0045454	cell redox homeostasis	Biological Process	253	6	4.12	0.23188	BnaAnng37230D,BnaA03g01120D,BnaCnng10220D,BnaA09g06320D,BnaC06g36750D,BnaC06g38200D
GO:1902600	hydrogen ion transmembrane transport	Biological Process	151	4	2.46	0.23224	BnaA05g15290D,BnaA01g13370D,BnaC06g16530D,BnaC07g38430D
GO:0019318	hexose metabolic process	Biological Process	359	8	5.84	0.23265	BnaA05g33580D,BnaAnng15770D,BnaA09g16190D,BnaA01g13920D,BnaA09g12250D,BnaA05g33200D,BnaA07g20300D,BnaC01g34580D
GO:0006793	phosphorus metabolic process	Biological Process	2352	43	38.29	0.23444	BnaA09g57220D,BnaA02g09250D,BnaAnng37230D,BnaA05g33580D,BnaAnng15770D,BnaA09g35930D,BnaA05g32160D,BnaC06g26330D,BnaA03g01410D,BnaC06g31960D,BnaC06g31950D,BnaA09g51510D,BnaA09g51480D,BnaCnng52830D,BnaCnng53710D,BnaA08g19440D,BnaC09g21590D,BnaC06g40610D,BnaA09g28590D,BnaAnng28000D,BnaA05g15290D,BnaC06g32720D,BnaC06g33070D,BnaC06g34160D,BnaC06g35250D,BnaC06g16530D,BnaA09g19410D,BnaA02g32260D,BnaC06g…
GO:0071826	ribonucleoprotein complex subunit organization	Biological Process	361	8	5.88	0.23706	BnaA03g50010D,BnaC06g27390D,BnaA04g14000D,BnaC06g24350D,BnaC06g32440D,BnaC06g33580D,BnaA03g03640D,BnaC06g37000D
GO:0006891	intra-Golgi vesicle-mediated transport	Biological Process	57	2	0.93	0.23746	BnaC06g26230D,BnaC06g29100D
GO:0046700	heterocycle catabolic process	Biological Process	470	10	7.65	0.23859	BnaA09g03870D,BnaA05g32160D,BnaA03g01410D,BnaC06g31960D,BnaC06g31950D,BnaC01g37220D,BnaC05g15260D,BnaA03g03170D,BnaC06g37470D,BnaC06g37630D
GO:0009251	glucan catabolic process	Biological Process	104	3	1.69	0.24009	BnaC06g31870D,BnaA09g12280D,BnaC06g36340D
GO:0008380	RNA splicing	Biological Process	526	11	8.56	0.24088	BnaA09g03870D,BnaC07g33960D,BnaCnng09170D,BnaA03g50010D,BnaA04g14000D,BnaC06g34560D,BnaA06g21030D,BnaC06g28020D,BnaA04g07990D,BnaC06g37000D,BnaC06g37630D
GO:1901068	guanosine-containing compound metabolic process	Biological Process	154	4	2.51	0.24274	BnaA05g32160D,BnaC06g31960D,BnaC06g31950D,BnaC06g39880D
GO:0042325	regulation of phosphorylation	Biological Process	205	5	3.34	0.24276	BnaCnng52830D,BnaA08g19440D,BnaC09g21590D,BnaA09g28590D,BnaC06g37050D
GO:0009904	chloroplast accumulation movement	Biological Process	58	2	0.94	0.24349	BnaC06g27810D,BnaC06g36390D
GO:0006021	inositol biosynthetic process	Biological Process	17	1	0.28	0.24351	BnaA05g22060D
GO:0006168	adenine salvage	Biological Process	17	1	0.28	0.24351	BnaCnng33750D
GO:0006433	prolyl-tRNA aminoacylation	Biological Process	17	1	0.28	0.24351	BnaAnng24040D
GO:0010204	defense response signaling pathway, resistance gene-independent	Biological Process	17	1	0.28	0.24351	BnaC07g33960D
GO:0017006	protein-tetrapyrrole linkage	Biological Process	17	1	0.28	0.24351	BnaC03g39830D
GO:0019430	removal of superoxide radicals	Biological Process	17	1	0.28	0.24351	BnaA05g02330D
GO:0034227	tRNA thio-modification	Biological Process	17	1	0.28	0.24351	BnaA02g09250D
GO:0043096	purine nucleobase salvage	Biological Process	17	1	0.28	0.24351	BnaCnng33750D
GO:0046083	adenine metabolic process	Biological Process	17	1	0.28	0.24351	BnaCnng33750D
GO:0046084	adenine biosynthetic process	Biological Process	17	1	0.28	0.24351	BnaCnng33750D
GO:0071450	cellular response to oxygen radical	Biological Process	17	1	0.28	0.24351	BnaA05g02330D
GO:0071451	cellular response to superoxide	Biological Process	17	1	0.28	0.24351	BnaA05g02330D
GO:0043484	regulation of RNA splicing	Biological Process	59	2	0.96	0.24952	BnaC06g34560D,BnaA06g21030D
GO:0000398	mRNA splicing, via spliceosome	Biological Process	421	9	6.85	0.24977	BnaA09g03870D,BnaC07g33960D,BnaA03g50010D,BnaA04g14000D,BnaC06g34560D,BnaA06g21030D,BnaA04g07990D,BnaC06g37000D,BnaC06g37630D
GO:0006796	phosphate-containing compound metabolic process	Biological Process	2311	42	37.62	0.2498	BnaA09g57220D,BnaA02g09250D,BnaAnng37230D,BnaA05g33580D,BnaAnng15770D,BnaA09g35930D,BnaA05g32160D,BnaC06g26330D,BnaA03g01410D,BnaC06g31960D,BnaC06g31950D,BnaA09g51480D,BnaCnng52830D,BnaCnng53710D,BnaA08g19440D,BnaC09g21590D,BnaC06g40610D,BnaA09g28590D,BnaAnng28000D,BnaA05g15290D,BnaC06g32720D,BnaC06g33070D,BnaC06g34160D,BnaC06g35250D,BnaC06g16530D,BnaA09g19410D,BnaA02g32260D,BnaC06g15260D,BnaA03g…
GO:0044802	single-organism membrane organization	Biological Process	369	8	6.01	0.25499	BnaA04g28560D,BnaA05g17060D,BnaA03g11350D,BnaCnng10600D,BnaA05g05290D,BnaA05g03460D,BnaC07g24970D,BnaA01g15780D
GO:0006555	methionine metabolic process	Biological Process	60	2	0.98	0.25556	BnaA01g19100D,BnaA05g03790D
GO:0016441	posttranscriptional gene silencing	Biological Process	60	2	0.98	0.25556	BnaCnng10190D,BnaC06g37470D
GO:0051259	protein oligomerization	Biological Process	60	2	0.98	0.25556	BnaA02g34770D,BnaC03g71640D
GO:0009827	plant-type cell wall modification	Biological Process	18	1	0.29	0.25583	BnaC04g53910D
GO:0034427	nuclear-transcribed mRNA catabolic process, exonucleolytic, 3'-5'	Biological Process	18	1	0.29	0.25583	BnaC06g37470D
GO:0046514	ceramide catabolic process	Biological Process	18	1	0.29	0.25583	BnaC04g45620D
GO:0071265	L-methionine biosynthetic process	Biological Process	18	1	0.29	0.25583	BnaA01g19100D
GO:0051254	positive regulation of RNA metabolic process	Biological Process	758	15	12.34	0.25624	BnaA06g24000D,BnaA07g36540D,BnaA09g51550D,BnaA01g13920D,BnaC06g27050D,BnaAnng28000D,BnaA06g33950D,BnaC04g53290D,BnaC07g44990D,BnaC06g35250D,BnaA09g19410D,BnaA04g23230D,BnaA04g04120D,BnaA10g22560D,BnaA02g00370D
GO:0043933	macromolecular complex subunit organization	Biological Process	1503	28	24.47	0.25735	BnaCnng27240D,BnaA02g34770D,BnaC02g44320D,BnaC03g71640D,BnaC06g26870D,BnaA09g40140D,BnaA03g50010D,BnaC06g27390D,BnaC06g26930D,BnaA04g14000D,BnaC04g22360D,BnaA06g32210D,BnaC06g24350D,BnaC06g32440D,BnaC06g32760D,BnaC06g33580D,BnaA06g18250D,BnaC04g34240D,BnaA03g27780D,BnaA05g05290D,BnaA10g05740D,BnaA09g33930D,BnaA03g03640D,BnaA05g00300D,BnaC02g22120D,BnaC06g37000D,BnaC06g37340D,BnaC06g39210D
GO:0016114	terpenoid biosynthetic process	Biological Process	108	3	1.76	0.2575	BnaA10g11050D,BnaC05g20190D,BnaC06g39380D
GO:0002181	cytoplasmic translation	Biological Process	61	2	0.99	0.26161	BnaA09g51520D,BnaA03g03640D
GO:0050684	regulation of mRNA processing	Biological Process	61	2	0.99	0.26161	BnaC06g34560D,BnaA06g21030D
GO:0071369	cellular response to ethylene stimulus	Biological Process	61	2	0.99	0.26161	BnaCnng02940D,BnaC06g37850D
GO:0010557	positive regulation of macromolecule biosynthetic process	Biological Process	818	16	13.32	0.26163	BnaA06g24000D,BnaA07g36540D,BnaA09g51550D,BnaA01g13920D,BnaC06g27050D,BnaAnng28000D,BnaA06g33950D,BnaC04g53290D,BnaC07g44990D,BnaC06g35250D,BnaA09g19410D,BnaA10g05740D,BnaA04g23230D,BnaA04g04120D,BnaA10g22560D,BnaA02g00370D
GO:0019932	second-messenger-mediated signaling	Biological Process	109	3	1.77	0.26189	BnaC06g43530D,BnaCnng45820D,BnaA07g13000D
GO:0045087	innate immune response	Biological Process	319	7	5.19	0.26486	BnaC07g33960D,BnaC07g48010D,BnaA02g27670D,BnaA10g07800D,BnaA03g26490D,BnaC02g13020D,BnaA10g22200D
GO:0019439	aromatic compound catabolic process	Biological Process	539	11	8.77	0.26517	BnaA09g03870D,BnaA05g32160D,BnaA03g01410D,BnaC06g31960D,BnaC06g31950D,BnaC01g37220D,BnaC05g15260D,BnaA04g04830D,BnaA03g03170D,BnaC06g37470D,BnaC06g37630D
GO:0090407	organophosphate biosynthetic process	Biological Process	764	15	12.44	0.26573	BnaA02g09250D,BnaAnng37230D,BnaCnng53710D,BnaC06g40610D,BnaA05g15290D,BnaC06g32720D,BnaC06g33070D,BnaC06g34160D,BnaC06g16530D,BnaC06g15260D,BnaA01g11300D,BnaA09g22650D,BnaA06g25860D,BnaC06g39010D,BnaC06g39880D
GO:0015995	chlorophyll biosynthetic process	Biological Process	62	2	1.01	0.26765	BnaC06g35410D,BnaC02g31930D
GO:0006000	fructose metabolic process	Biological Process	19	1	0.31	0.26795	BnaAnng15770D
GO:0006559	L-phenylalanine catabolic process	Biological Process	19	1	0.31	0.26795	BnaA04g04830D
GO:0009756	carbohydrate mediated signaling	Biological Process	19	1	0.31	0.26795	BnaC07g33960D
GO:0010182	sugar mediated signaling pathway	Biological Process	19	1	0.31	0.26795	BnaC07g33960D
GO:0032456	endocytic recycling	Biological Process	19	1	0.31	0.26795	BnaC06g32400D
GO:0034508	centromere complex assembly	Biological Process	19	1	0.31	0.26795	BnaC06g39210D
GO:0042753	positive regulation of circadian rhythm	Biological Process	19	1	0.31	0.26795	BnaA03g18840D
GO:1902222	erythrose 4-phosphate/phosphoenolpyruvate family amino acid catabolic process	Biological Process	19	1	0.31	0.26795	BnaA04g04830D
GO:1901606	alpha-amino acid catabolic process	Biological Process	111	3	1.81	0.27068	BnaA06g33650D,BnaA04g04830D,BnaC07g05850D
GO:0006486	protein glycosylation	Biological Process	376	8	6.12	0.27101	BnaA05g16320D,BnaC06g32350D,BnaC06g33010D,BnaC06g35630D,BnaC06g22840D,BnaC06g37140D,BnaC06g38340D,BnaC06g39220D
GO:0043413	macromolecule glycosylation	Biological Process	376	8	6.12	0.27101	BnaA05g16320D,BnaC06g32350D,BnaC06g33010D,BnaC06g35630D,BnaC06g22840D,BnaC06g37140D,BnaC06g38340D,BnaC06g39220D
GO:0009101	glycoprotein biosynthetic process	Biological Process	377	8	6.14	0.27332	BnaA05g16320D,BnaC06g32350D,BnaC06g33010D,BnaC06g35630D,BnaC06g22840D,BnaC06g37140D,BnaC06g38340D,BnaC06g39220D
GO:0030150	protein import into mitochondrial matrix	Biological Process	63	2	1.03	0.27369	BnaUnng00560D,BnaA09g11500D
GO:1901658	glycosyl compound catabolic process	Biological Process	163	4	2.65	0.2748	BnaA05g32160D,BnaA03g01410D,BnaC06g31960D,BnaC06g31950D
GO:0009067	aspartate family amino acid biosynthetic process	Biological Process	112	3	1.82	0.27508	BnaA01g19100D,BnaA09g33840D,BnaA03g03620D
GO:0045814	negative regulation of gene expression, epigenetic	Biological Process	112	3	1.82	0.27508	BnaC05g27040D,BnaCnng10190D,BnaC06g15290D
GO:0000375	RNA splicing, via transesterification reactions	Biological Process	434	9	7.06	0.2775	BnaA09g03870D,BnaC07g33960D,BnaA03g50010D,BnaA04g14000D,BnaC06g34560D,BnaA06g21030D,BnaA04g07990D,BnaC06g37000D,BnaC06g37630D
GO:0000377	RNA splicing, via transesterification reactions with bulged adenosine as nucleophile	Biological Process	434	9	7.06	0.2775	BnaA09g03870D,BnaC07g33960D,BnaA03g50010D,BnaA04g14000D,BnaC06g34560D,BnaA06g21030D,BnaA04g07990D,BnaC06g37000D,BnaC06g37630D
GO:0009127	purine nucleoside monophosphate biosynthetic process	Biological Process	164	4	2.67	0.27841	BnaA05g15290D,BnaC06g32720D,BnaC06g16530D,BnaC06g39880D
GO:0009168	purine ribonucleoside monophosphate biosynthetic process	Biological Process	164	4	2.67	0.27841	BnaA05g15290D,BnaC06g32720D,BnaC06g16530D,BnaC06g39880D
GO:0000288	nuclear-transcribed mRNA catabolic process, deadenylation-dependent decay	Biological Process	64	2	1.04	0.27973	BnaA03g03170D,BnaC06g37470D
GO:0000413	protein peptidyl-prolyl isomerization	Biological Process	20	1	0.33	0.27987	BnaC08g26840D
GO:0006101	citrate metabolic process	Biological Process	20	1	0.33	0.27987	BnaA03g38100D
GO:0006120	mitochondrial electron transport, NADH to ubiquinone	Biological Process	20	1	0.33	0.27987	BnaC01g03730D
GO:0030149	sphingolipid catabolic process	Biological Process	20	1	0.33	0.27987	BnaC04g45620D
GO:0046466	membrane lipid catabolic process	Biological Process	20	1	0.33	0.27987	BnaC04g45620D
GO:1901879	regulation of protein depolymerization	Biological Process	20	1	0.33	0.27987	BnaC06g32760D
GO:0009100	glycoprotein metabolic process	Biological Process	380	8	6.19	0.28029	BnaA05g16320D,BnaC06g32350D,BnaC06g33010D,BnaC06g35630D,BnaC06g22840D,BnaC06g37140D,BnaC06g38340D,BnaC06g39220D
GO:0006401	RNA catabolic process	Biological Process	218	5	3.55	0.28274	BnaA09g03870D,BnaC01g37220D,BnaA03g03170D,BnaC06g37470D,BnaC06g37630D
GO:0009064	glutamine family amino acid metabolic process	Biological Process	218	5	3.55	0.28274	BnaC03g77470D,BnaC06g27330D,BnaCnng10340D,BnaC06g28090D,BnaA03g34780D
GO:0006818	hydrogen transport	Biological Process	166	4	2.7	0.28565	BnaA05g15290D,BnaA01g13370D,BnaC06g16530D,BnaC07g38430D
GO:0015992	proton transport	Biological Process	166	4	2.7	0.28565	BnaA05g15290D,BnaA01g13370D,BnaC06g16530D,BnaC07g38430D
GO:0006623	protein targeting to vacuole	Biological Process	65	2	1.06	0.28577	BnaAnng28000D,BnaA09g19410D
GO:0009902	chloroplast relocation	Biological Process	65	2	1.06	0.28577	BnaC06g27810D,BnaC06g36390D
GO:0046653	tetrahydrofolate metabolic process	Biological Process	65	2	1.06	0.28577	BnaCnng17010D,BnaA05g03790D
GO:0051644	plastid localization	Biological Process	65	2	1.06	0.28577	BnaC06g27810D,BnaC06g36390D
GO:0051667	establishment of plastid localization	Biological Process	65	2	1.06	0.28577	BnaC06g27810D,BnaC06g36390D
GO:0072665	protein localization to vacuole	Biological Process	65	2	1.06	0.28577	BnaAnng28000D,BnaA09g19410D
GO:0072666	establishment of protein localization to vacuole	Biological Process	65	2	1.06	0.28577	BnaAnng28000D,BnaA09g19410D
GO:0031328	positive regulation of cellular biosynthetic process	Biological Process	834	16	13.58	0.28648	BnaA06g24000D,BnaA07g36540D,BnaA09g51550D,BnaA01g13920D,BnaC06g27050D,BnaAnng28000D,BnaA06g33950D,BnaC04g53290D,BnaC07g44990D,BnaC06g35250D,BnaA09g19410D,BnaA10g05740D,BnaA04g23230D,BnaA04g04120D,BnaA10g22560D,BnaA02g00370D
GO:0006220	pyrimidine nucleotide metabolic process	Biological Process	115	3	1.87	0.28835	BnaC06g40610D,BnaC06g33070D,BnaC06g15260D
GO:0048588	developmental cell growth	Biological Process	115	3	1.87	0.28835	BnaAnng37230D,BnaC06g32400D,BnaC06g37850D
GO:0000303	response to superoxide	Biological Process	21	1	0.34	0.2916	BnaA05g02330D
GO:0002183	cytoplasmic translational initiation	Biological Process	21	1	0.34	0.2916	BnaA03g03640D
GO:0006782	protoporphyrinogen IX biosynthetic process	Biological Process	21	1	0.34	0.2916	BnaA10g19460D
GO:0009269	response to desiccation	Biological Process	21	1	0.34	0.2916	BnaC04g50740D
GO:0009958	positive gravitropism	Biological Process	21	1	0.34	0.2916	BnaCnng34140D
GO:0010091	trichome branching	Biological Process	21	1	0.34	0.2916	BnaC04g53910D
GO:0010821	regulation of mitochondrion organization	Biological Process	21	1	0.34	0.2916	BnaA10g05740D
GO:0015996	chlorophyll catabolic process	Biological Process	21	1	0.34	0.2916	BnaC05g15260D
GO:0043618	regulation of transcription from RNA polymerase II promoter in response to stress	Biological Process	21	1	0.34	0.2916	BnaA04g23230D
GO:0046149	pigment catabolic process	Biological Process	21	1	0.34	0.2916	BnaC05g15260D
GO:0046501	protoporphyrinogen IX metabolic process	Biological Process	21	1	0.34	0.2916	BnaA10g19460D
GO:0071702	organic substance transport	Biological Process	2238	40	36.43	0.29168	BnaA04g28560D,BnaC09g31730D,BnaCnng02750D,BnaCnng03080D,BnaUnng00560D,BnaA05g17060D,BnaC06g31960D,BnaC06g31950D,BnaA09g51430D,BnaA02g07110D,BnaC03g27880D,BnaA09g11500D,BnaC04g19910D,BnaA05g16490D,BnaA03g11350D,BnaA03g12600D,BnaC06g27360D,BnaC06g26930D,BnaCnng10600D,BnaAnng28000D,BnaC02g23760D,BnaA09g05190D,BnaC06g33890D,BnaC06g34110D,BnaC06g35930D,BnaC09g50260D,BnaC02g07050D,BnaC01g16880D,BnaA09g…
GO:0070085	glycosylation	Biological Process	385	8	6.27	0.29201	BnaA05g16320D,BnaC06g32350D,BnaC06g33010D,BnaC06g35630D,BnaC06g22840D,BnaC06g37140D,BnaC06g38340D,BnaC06g39220D
GO:1901361	organic cyclic compound catabolic process	Biological Process	553	11	9	0.29219	BnaA09g03870D,BnaA05g32160D,BnaA03g01410D,BnaC06g31960D,BnaC06g31950D,BnaC01g37220D,BnaC05g15260D,BnaA04g04830D,BnaA03g03170D,BnaC06g37470D,BnaC06g37630D
GO:0048584	positive regulation of response to stimulus	Biological Process	330	7	5.37	0.29261	BnaC07g33960D,BnaC06g31960D,BnaC06g31950D,BnaA08g19440D,BnaC06g27720D,BnaA09g28590D,BnaC04g28590D
GO:0010639	negative regulation of organelle organization	Biological Process	116	3	1.89	0.29278	BnaC06g43250D,BnaC06g32760D,BnaA09g19650D
GO:0033124	regulation of GTP catabolic process	Biological Process	116	3	1.89	0.29278	BnaA05g32160D,BnaC06g31960D,BnaC06g31950D
GO:0043087	regulation of GTPase activity	Biological Process	116	3	1.89	0.29278	BnaA05g32160D,BnaC06g31960D,BnaC06g31950D
GO:0009891	positive regulation of biosynthetic process	Biological Process	839	16	13.66	0.29439	BnaA06g24000D,BnaA07g36540D,BnaA09g51550D,BnaA01g13920D,BnaC06g27050D,BnaAnng28000D,BnaA06g33950D,BnaC04g53290D,BnaC07g44990D,BnaC06g35250D,BnaA09g19410D,BnaA10g05740D,BnaA04g23230D,BnaA04g04120D,BnaA10g22560D,BnaA02g00370D
GO:0009152	purine ribonucleotide biosynthetic process	Biological Process	222	5	3.61	0.29529	BnaA05g15290D,BnaC06g32720D,BnaC06g16530D,BnaA06g25860D,BnaC06g39880D
GO:0006184	GTP catabolic process	Biological Process	117	3	1.9	0.29722	BnaA05g32160D,BnaC06g31960D,BnaC06g31950D
GO:1901069	guanosine-containing compound catabolic process	Biological Process	117	3	1.9	0.29722	BnaA05g32160D,BnaC06g31960D,BnaC06g31950D
GO:0044765	single-organism transport	Biological Process	2958	52	48.15	0.29976	BnaA04g28560D,BnaC06g42530D,BnaC02g24140D,BnaA03g54920D,BnaCnng02750D,BnaCnng03080D,BnaUnng00560D,BnaA05g32160D,BnaC06g26230D,BnaA06g14650D,BnaA05g17060D,BnaA03g00260D,BnaA03g01350D,BnaC06g31960D,BnaC06g31950D,BnaA02g07110D,BnaC03g27880D,BnaA09g11500D,BnaA08g19440D,BnaCnng07830D,BnaA03g11350D,BnaC06g27190D,BnaC06g40500D,BnaCnng10600D,BnaA09g28590D,BnaAnng28000D,BnaA05g15290D,BnaC02g23760D,BnaC02g…
GO:0051179	localization	Biological Process	4272	74	69.54	0.29988	BnaA04g28560D,BnaC06g42530D,BnaC06g27810D,BnaC09g31730D,BnaC02g24140D,BnaA03g54920D,BnaC05g04930D,BnaCnng02750D,BnaCnng03080D,BnaUnng00560D,BnaA05g32160D,BnaC06g26230D,BnaA06g14650D,BnaA05g17060D,BnaA03g00260D,BnaA03g01350D,BnaC06g31960D,BnaC06g31950D,BnaA09g51430D,BnaA02g07110D,BnaC03g27880D,BnaA09g11500D,BnaC04g19910D,BnaA09g47480D,BnaA05g16490D,BnaA08g19440D,BnaCnng07830D,BnaA03g11350D,BnaA03g…
GO:0006722	triterpenoid metabolic process	Biological Process	22	1	0.36	0.30314	BnaC06g39380D
GO:0009094	L-phenylalanine biosynthetic process	Biological Process	22	1	0.36	0.30314	BnaA03g30110D
GO:0010039	response to iron ion	Biological Process	22	1	0.36	0.30314	BnaA10g22330D
GO:0010212	response to ionizing radiation	Biological Process	22	1	0.36	0.30314	BnaC01g09670D
GO:0016104	triterpenoid biosynthetic process	Biological Process	22	1	0.36	0.30314	BnaC06g39380D
GO:0018198	peptidyl-cysteine modification	Biological Process	22	1	0.36	0.30314	BnaA02g09250D
GO:0045037	protein import into chloroplast stroma	Biological Process	22	1	0.36	0.30314	BnaC08g34300D
GO:1902223	erythrose 4-phosphate/phosphoenolpyruvate family amino acid biosynthetic process	Biological Process	22	1	0.36	0.30314	BnaA03g30110D
GO:1902882	regulation of response to oxidative stress	Biological Process	22	1	0.36	0.30314	BnaC04g28590D
GO:1902930	regulation of alcohol biosynthetic process	Biological Process	22	1	0.36	0.30314	BnaA05g22060D
GO:0016310	phosphorylation	Biological Process	787	15	12.81	0.3032	BnaA09g57220D,BnaC06g26330D,BnaCnng52830D,BnaA08g19440D,BnaC09g21590D,BnaC06g40610D,BnaA09g28590D,BnaAnng28000D,BnaC06g33070D,BnaC06g35250D,BnaA09g19410D,BnaA02g32260D,BnaC01g03730D,BnaC06g37050D,BnaC07g38090D
GO:0006366	transcription from RNA polymerase II promoter	Biological Process	846	16	13.77	0.30559	BnaA06g24000D,BnaA07g36540D,BnaA09g51550D,BnaC05g12530D,BnaA01g13920D,BnaC06g27050D,BnaCnng10190D,BnaAnng28000D,BnaA06g33950D,BnaC04g53290D,BnaC06g35250D,BnaA09g19410D,BnaA04g23230D,BnaA10g22560D,BnaA02g00370D,BnaC06g39430D
GO:0045935	positive regulation of nucleobase-containing compound metabolic process	Biological Process	789	15	12.84	0.30653	BnaA06g24000D,BnaA07g36540D,BnaA09g51550D,BnaA01g13920D,BnaC06g27050D,BnaAnng28000D,BnaA06g33950D,BnaC04g53290D,BnaC07g44990D,BnaC06g35250D,BnaA09g19410D,BnaA04g23230D,BnaA04g04120D,BnaA10g22560D,BnaA02g00370D
GO:2000022	regulation of jasmonic acid mediated signaling pathway	Biological Process	69	2	1.12	0.30985	BnaC06g33640D,BnaC06g35750D
GO:0009735	response to cytokinin	Biological Process	120	3	1.95	0.31055	BnaA02g34770D,BnaC06g43860D,BnaC02g31930D
GO:0051302	regulation of cell division	Biological Process	173	4	2.82	0.31117	BnaC06g43250D,BnaC02g19160D,BnaC06g30560D,BnaA09g19650D
GO:0009423	chorismate biosynthetic process	Biological Process	23	1	0.37	0.31449	BnaC06g38770D
GO:0015937	coenzyme A biosynthetic process	Biological Process	23	1	0.37	0.31449	BnaA06g25860D
GO:0030968	endoplasmic reticulum unfolded protein response	Biological Process	23	1	0.37	0.31449	BnaA09g37400D
GO:0080135	regulation of cellular response to stress	Biological Process	121	3	1.97	0.315	BnaC01g37780D,BnaC04g28590D,BnaC01g09670D
GO:0033036	macromolecule localization	Biological Process	2209	39	35.96	0.32203	BnaA04g28560D,BnaC09g31730D,BnaCnng02750D,BnaCnng03080D,BnaUnng00560D,BnaA05g17060D,BnaC06g31960D,BnaC06g31950D,BnaA09g51430D,BnaA02g07110D,BnaC03g27880D,BnaA09g11500D,BnaC04g19910D,BnaA05g16490D,BnaA03g11350D,BnaA03g12600D,BnaC06g27360D,BnaC06g26930D,BnaCnng10600D,BnaAnng28000D,BnaC02g23760D,BnaC06g33890D,BnaC06g34110D,BnaC06g34620D,BnaC06g35930D,BnaC06g36420D,BnaC09g50260D,BnaC02g07050D,BnaC01g…
GO:0009057	macromolecule catabolic process	Biological Process	1913	34	31.14	0.32248	BnaA09g03870D,BnaA04g05330D,BnaC09g51720D,BnaA02g21750D,BnaC07g34180D,BnaC06g23440D,BnaC06g31870D,BnaA01g17560D,BnaC02g17500D,BnaCnng07150D,BnaC01g37220D,BnaC06g27150D,BnaA04g11200D,BnaA09g15440D,BnaA09g12280D,BnaA09g06500D,BnaA09g51890D,BnaC06g36340D,BnaC06g36600D,BnaC03g37570D,BnaC03g37600D,BnaA03g32280D,BnaA03g31370D,BnaC06g27960D,BnaC06g25730D,BnaA09g37400D,BnaC06g15200D,BnaA03g03170D,BnaA03g…
GO:0008610	lipid biosynthetic process	Biological Process	974	18	15.85	0.32461	BnaCnng70200D,BnaAnng37230D,BnaAnng17980D,BnaC06g26670D,BnaA09g51530D,BnaCnng50940D,BnaA10g11050D,BnaC06g26990D,BnaC06g35760D,BnaC09g50350D,BnaC06g26190D,BnaC06g25830D,BnaC05g20190D,BnaC06g22680D,BnaC06g37290D,BnaC06g38940D,BnaC06g39380D,BnaA03g37700D
GO:0000305	response to oxygen radical	Biological Process	24	1	0.39	0.32566	BnaA05g02330D
GO:0006542	glutamine biosynthetic process	Biological Process	24	1	0.39	0.32566	BnaA03g34780D
GO:0006893	Golgi to plasma membrane transport	Biological Process	24	1	0.39	0.32566	BnaC02g23760D
GO:0006896	Golgi to vacuole transport	Biological Process	24	1	0.39	0.32566	BnaC06g32400D
GO:0006984	ER-nucleus signaling pathway	Biological Process	24	1	0.39	0.32566	BnaA09g37400D
GO:0010104	regulation of ethylene-activated signaling pathway	Biological Process	24	1	0.39	0.32566	BnaC06g37850D
GO:0046500	S-adenosylmethionine metabolic process	Biological Process	24	1	0.39	0.32566	BnaCnng75920D
GO:0070297	regulation of phosphorelay signal transduction system	Biological Process	24	1	0.39	0.32566	BnaC06g37850D
GO:0019220	regulation of phosphate metabolic process	Biological Process	456	9	7.42	0.32621	BnaA05g32160D,BnaA03g01410D,BnaC06g31960D,BnaC06g31950D,BnaCnng52830D,BnaA08g19440D,BnaC09g21590D,BnaA09g28590D,BnaC06g37050D
GO:0051174	regulation of phosphorus metabolic process	Biological Process	456	9	7.42	0.32621	BnaA05g32160D,BnaA03g01410D,BnaC06g31960D,BnaC06g31950D,BnaCnng52830D,BnaA08g19440D,BnaC09g21590D,BnaA09g28590D,BnaC06g37050D
GO:0042364	water-soluble vitamin biosynthetic process	Biological Process	72	2	1.17	0.3278	BnaA04g25520D,BnaA03g20210D
GO:0046496	nicotinamide nucleotide metabolic process	Biological Process	125	3	2.03	0.3328	BnaA05g33580D,BnaC03g09500D,BnaC06g39010D
GO:0009967	positive regulation of signal transduction	Biological Process	179	4	2.91	0.33321	BnaC06g31960D,BnaC06g31950D,BnaA08g19440D,BnaA09g28590D
GO:0006790	sulfur compound metabolic process	Biological Process	574	11	9.34	0.33402	BnaAnng14080D,BnaCnng75920D,BnaC03g17120D,BnaA03g59800D,BnaA09g35930D,BnaA01g19100D,BnaA09g51510D,BnaA05g03790D,BnaA03g20210D,BnaA04g00700D,BnaC08g27420D
GO:0006086	acetyl-CoA biosynthetic process from pyruvate	Biological Process	25	1	0.41	0.33664	BnaA09g51510D
GO:0006801	superoxide metabolic process	Biological Process	25	1	0.41	0.33664	BnaA05g02330D
GO:0009773	photosynthetic electron transport in photosystem I	Biological Process	25	1	0.41	0.33664	BnaAnng29010D
GO:0018065	protein-cofactor linkage	Biological Process	25	1	0.41	0.33664	BnaA03g55730D
GO:0036294	cellular response to decreased oxygen levels	Biological Process	25	1	0.41	0.33664	BnaC06g37420D
GO:0043173	nucleotide salvage	Biological Process	25	1	0.41	0.33664	BnaC06g32720D
GO:0043620	regulation of DNA-templated transcription in response to stress	Biological Process	25	1	0.41	0.33664	BnaA04g23230D
GO:0071453	cellular response to oxygen levels	Biological Process	25	1	0.41	0.33664	BnaC06g37420D
GO:0019362	pyridine nucleotide metabolic process	Biological Process	126	3	2.05	0.33725	BnaA05g33580D,BnaC03g09500D,BnaC06g39010D
GO:0023056	positive regulation of signaling	Biological Process	181	4	2.95	0.34058	BnaC06g31960D,BnaC06g31950D,BnaA08g19440D,BnaA09g28590D
GO:0006760	folic acid-containing compound metabolic process	Biological Process	75	2	1.22	0.34562	BnaCnng17010D,BnaA05g03790D
GO:0007088	regulation of mitosis	Biological Process	75	2	1.22	0.34562	BnaC06g43250D,BnaA09g19650D
GO:0009220	pyrimidine ribonucleotide biosynthetic process	Biological Process	75	2	1.22	0.34562	BnaC06g40610D,BnaC06g15260D
GO:0046132	pyrimidine ribonucleoside biosynthetic process	Biological Process	75	2	1.22	0.34562	BnaC06g40610D,BnaC06g15260D
GO:0044272	sulfur compound biosynthetic process	Biological Process	238	5	3.87	0.34627	BnaCnng75920D,BnaA01g19100D,BnaA09g51510D,BnaA03g20210D,BnaA04g00700D
GO:0000077	DNA damage checkpoint	Biological Process	26	1	0.42	0.34745	BnaC01g09670D
GO:0009095	aromatic amino acid family biosynthetic process, prephenate pathway	Biological Process	26	1	0.42	0.34745	BnaA03g30110D
GO:0009438	methylglyoxal metabolic process	Biological Process	26	1	0.42	0.34745	BnaC04g28590D
GO:0010020	chloroplast fission	Biological Process	26	1	0.42	0.34745	BnaC06g35800D
GO:0043572	plastid fission	Biological Process	26	1	0.42	0.34745	BnaC06g35800D
GO:0048586	regulation of long-day photoperiodism, flowering	Biological Process	26	1	0.42	0.34745	BnaC06g27720D
GO:0051596	methylglyoxal catabolic process	Biological Process	26	1	0.42	0.34745	BnaC04g28590D
GO:1901070	guanosine-containing compound biosynthetic process	Biological Process	26	1	0.42	0.34745	BnaC06g39880D
GO:0030243	cellulose metabolic process	Biological Process	184	4	3	0.35164	BnaC06g31870D,BnaA01g05450D,BnaA09g12280D,BnaC06g36340D
GO:0045893	positive regulation of transcription, DNA-templated	Biological Process	700	13	11.39	0.3538	BnaA06g24000D,BnaA07g36540D,BnaA09g51550D,BnaA01g13920D,BnaAnng28000D,BnaA06g33950D,BnaC04g53290D,BnaC07g44990D,BnaA09g19410D,BnaA04g23230D,BnaA04g04120D,BnaA10g22560D,BnaA02g00370D
GO:0006721	terpenoid metabolic process	Biological Process	130	3	2.12	0.35502	BnaA10g11050D,BnaC05g20190D,BnaC06g39380D
GO:0044092	negative regulation of molecular function	Biological Process	185	4	3.01	0.35533	BnaA03g55610D,BnaA03g55630D,BnaA03g55640D,BnaA03g01410D
GO:0009218	pyrimidine ribonucleotide metabolic process	Biological Process	77	2	1.25	0.35741	BnaC06g40610D,BnaC06g15260D
GO:0009637	response to blue light	Biological Process	77	2	1.25	0.35741	BnaC06g27810D,BnaC06g31960D
GO:0035304	regulation of protein dephosphorylation	Biological Process	77	2	1.25	0.35741	BnaA08g19440D,BnaA09g28590D
GO:0006457	protein folding	Biological Process	470	9	7.65	0.35802	BnaA07g36780D,BnaA02g08820D,BnaCnng33760D,BnaA09g45320D,BnaC09g29650D,BnaC07g24970D,BnaC04g16310D,BnaA03g37240D,BnaC08g26840D
GO:0005978	glycogen biosynthetic process	Biological Process	27	1	0.44	0.35808	BnaCnng02680D
GO:0006089	lactate metabolic process	Biological Process	27	1	0.44	0.35808	BnaC04g28590D
GO:0006545	glycine biosynthetic process	Biological Process	27	1	0.44	0.35808	BnaCnng17010D
GO:0006566	threonine metabolic process	Biological Process	27	1	0.44	0.35808	BnaC07g05850D
GO:0009585	red, far-red light phototransduction	Biological Process	27	1	0.44	0.35808	BnaC03g39830D
GO:0019264	glycine biosynthetic process from serine	Biological Process	27	1	0.44	0.35808	BnaCnng17010D
GO:0044070	regulation of anion transport	Biological Process	27	1	0.44	0.35808	BnaA06g14650D
GO:0097428	protein maturation by iron-sulfur cluster transfer	Biological Process	27	1	0.44	0.35808	BnaCnng10620D
GO:0006413	translational initiation	Biological Process	131	3	2.13	0.35945	BnaC06g27390D,BnaC06g32440D,BnaA03g03640D
GO:0071822	protein complex subunit organization	Biological Process	1056	19	17.19	0.36046	BnaCnng27240D,BnaA02g34770D,BnaC02g44320D,BnaC03g71640D,BnaC06g26870D,BnaA09g40140D,BnaC06g26930D,BnaC04g22360D,BnaC06g32760D,BnaA06g18250D,BnaC04g34240D,BnaA03g27780D,BnaA05g05290D,BnaA10g05740D,BnaA09g33930D,BnaA05g00300D,BnaC02g22120D,BnaC06g37340D,BnaC06g39210D
GO:0016226	iron-sulfur cluster assembly	Biological Process	78	2	1.27	0.36328	BnaC03g30250D,BnaAnng14080D
GO:0031163	metallo-sulfur cluster assembly	Biological Process	78	2	1.27	0.36328	BnaC03g30250D,BnaAnng14080D
GO:0006771	riboflavin metabolic process	Biological Process	28	1	0.46	0.36854	BnaA04g25520D
GO:0009231	riboflavin biosynthetic process	Biological Process	28	1	0.46	0.36854	BnaA04g25520D
GO:0009268	response to pH	Biological Process	28	1	0.46	0.36854	BnaC06g35750D
GO:0016109	tetraterpenoid biosynthetic process	Biological Process	28	1	0.46	0.36854	BnaA10g11050D
GO:0016117	carotenoid biosynthetic process	Biological Process	28	1	0.46	0.36854	BnaA10g11050D
GO:0018208	peptidyl-proline modification	Biological Process	28	1	0.46	0.36854	BnaC08g26840D
GO:0033866	nucleoside bisphosphate biosynthetic process	Biological Process	28	1	0.46	0.36854	BnaA06g25860D
GO:0034030	ribonucleoside bisphosphate biosynthetic process	Biological Process	28	1	0.46	0.36854	BnaA06g25860D
GO:0034033	purine nucleoside bisphosphate biosynthetic process	Biological Process	28	1	0.46	0.36854	BnaA06g25860D
GO:0042727	flavin-containing compound biosynthetic process	Biological Process	28	1	0.46	0.36854	BnaA04g25520D
GO:0042762	regulation of sulfur metabolic process	Biological Process	28	1	0.46	0.36854	BnaAnng14080D
GO:0009110	vitamin biosynthetic process	Biological Process	79	2	1.29	0.36913	BnaA04g25520D,BnaA03g20210D
GO:0010647	positive regulation of cell communication	Biological Process	189	4	3.08	0.37007	BnaC06g31960D,BnaC06g31950D,BnaA08g19440D,BnaA09g28590D
GO:0016197	endosomal transport	Biological Process	134	3	2.18	0.37273	BnaAnng28000D,BnaC06g32400D,BnaA09g19410D
GO:0009082	branched-chain amino acid biosynthetic process	Biological Process	80	2	1.3	0.37496	BnaA06g15650D,BnaC07g05850D
GO:0010118	stomatal movement	Biological Process	80	2	1.3	0.37496	BnaA08g19440D,BnaA09g28590D
GO:0031124	mRNA 3'-end processing	Biological Process	80	2	1.3	0.37496	BnaC06g23380D,BnaCnng07840D
GO:0006955	immune response	Biological Process	362	7	5.89	0.37618	BnaC07g33960D,BnaC07g48010D,BnaA02g27670D,BnaA10g07800D,BnaA03g26490D,BnaC02g13020D,BnaA10g22200D
GO:0051235	maintenance of location	Biological Process	135	3	2.2	0.37714	BnaAnng28000D,BnaC06g36420D,BnaA09g19410D
GO:0071103	DNA conformation change	Biological Process	248	5	4.04	0.37843	BnaCnng27240D,BnaC02g44320D,BnaA06g18250D,BnaA09g33930D,BnaC06g37340D
GO:0006826	iron ion transport	Biological Process	29	1	0.47	0.37882	BnaA03g00260D
GO:0009097	isoleucine biosynthetic process	Biological Process	29	1	0.47	0.37882	BnaC07g05850D
GO:0009638	phototropism	Biological Process	29	1	0.47	0.37882	BnaC06g31960D
GO:0030422	production of siRNA involved in RNA interference	Biological Process	29	1	0.47	0.37882	BnaCnng10190D
GO:0042726	flavin-containing compound metabolic process	Biological Process	29	1	0.47	0.37882	BnaA04g25520D
GO:0051091	positive regulation of sequence-specific DNA binding transcription factor activity	Biological Process	29	1	0.47	0.37882	BnaC04g01680D
GO:0015936	coenzyme A metabolic process	Biological Process	81	2	1.32	0.38077	BnaA06g25860D,BnaC06g37290D
GO:0006325	chromatin organization	Biological Process	480	9	7.81	0.38098	BnaCnng27240D,BnaC02g44320D,BnaC05g27040D,BnaC06g27710D,BnaCnng10190D,BnaA06g18250D,BnaC06g15290D,BnaA09g33930D,BnaC06g37340D
GO:0034599	cellular response to oxidative stress	Biological Process	364	7	5.93	0.38148	BnaA09g08390D,BnaCnng10220D,BnaCnng17860D,BnaC04g28590D,BnaC06g32660D,BnaC06g36750D,BnaA05g02330D
GO:0046039	GTP metabolic process	Biological Process	136	3	2.21	0.38155	BnaA05g32160D,BnaC06g31960D,BnaC06g31950D
GO:0031329	regulation of cellular catabolic process	Biological Process	249	5	4.05	0.38165	BnaA05g32160D,BnaA03g01410D,BnaC06g31960D,BnaC06g31950D,BnaA04g11200D
GO:0098542	defense response to other organism	Biological Process	598	11	9.73	0.38312	BnaC07g33960D,BnaC07g48010D,BnaC05g15260D,BnaA02g27670D,BnaC06g35750D,BnaA10g07800D,BnaA03g32280D,BnaA03g26490D,BnaC02g13020D,BnaC01g09670D,BnaC07g38090D
GO:0009737	response to abscisic acid	Biological Process	482	9	7.85	0.38558	BnaCnng02600D,BnaC06g31960D,BnaC06g31950D,BnaA08g19440D,BnaA09g28590D,BnaA07g21490D,BnaC06g36970D,BnaA02g32260D,BnaA03g38100D
GO:0044275	cellular carbohydrate catabolic process	Biological Process	137	3	2.23	0.38595	BnaC06g31870D,BnaA09g12280D,BnaC06g36340D
GO:0007186	G-protein coupled receptor signaling pathway	Biological Process	82	2	1.33	0.38655	BnaAnng12540D,BnaC04g20670D
GO:0009765	photosynthesis, light harvesting	Biological Process	82	2	1.33	0.38655	BnaA05g09400D,BnaC07g09400D
GO:0042558	pteridine-containing compound metabolic process	Biological Process	82	2	1.33	0.38655	BnaCnng17010D,BnaA05g03790D
GO:0009555	pollen development	Biological Process	251	5	4.09	0.38808	BnaC06g31960D,BnaC06g31950D,BnaAnng28000D,BnaC06g35750D,BnaA09g19410D
GO:0006094	gluconeogenesis	Biological Process	30	1	0.49	0.38894	BnaA09g16190D
GO:0006549	isoleucine metabolic process	Biological Process	30	1	0.49	0.38894	BnaC07g05850D
GO:0006672	ceramide metabolic process	Biological Process	30	1	0.49	0.38894	BnaC04g45620D
GO:0007602	phototransduction	Biological Process	30	1	0.49	0.38894	BnaC03g39830D
GO:0019319	hexose biosynthetic process	Biological Process	30	1	0.49	0.38894	BnaA09g16190D
GO:0048767	root hair elongation	Biological Process	30	1	0.49	0.38894	BnaC06g37850D
GO:0000096	sulfur amino acid metabolic process	Biological Process	138	3	2.25	0.39034	BnaA01g19100D,BnaA05g03790D,BnaA04g00700D
GO:0097237	cellular response to toxic substance	Biological Process	83	2	1.35	0.39231	BnaCnng10220D,BnaC06g36750D
GO:1903311	regulation of mRNA metabolic process	Biological Process	83	2	1.35	0.39231	BnaC06g34560D,BnaA06g21030D
GO:0000160	phosphorelay signal transduction system	Biological Process	196	4	3.19	0.39581	BnaCnng02940D,BnaC06g26570D,BnaA03g34300D,BnaC06g37850D
GO:0042742	defense response to bacterium	Biological Process	312	6	5.08	0.39799	BnaC07g33960D,BnaC05g15260D,BnaC06g35750D,BnaA10g07800D,BnaC01g09670D,BnaC07g38090D
GO:0009860	pollen tube growth	Biological Process	84	2	1.37	0.39804	BnaAnng37230D,BnaC06g32400D
GO:0071704	organic substance metabolic process	Biological Process	21172	348	344.63	0.3988	BnaA06g24000D,BnaA06g34160D,BnaCnng20610D,BnaA04g26990D,BnaC04g02430D,BnaA07g36780D,BnaC01g41020D,BnaC01g32070D,BnaCnng70200D,BnaA09g03870D,BnaA09g04500D,BnaA09g02570D,BnaA01g28980D,BnaCnng71090D,BnaA09g57220D,BnaC06g43010D,BnaC02g24620D,BnaA02g08440D,BnaA02g08530D,BnaA02g08820D,BnaA02g09250D,BnaC04g53910D,BnaAnng13110D,BnaCnng27240D,BnaA05g36080D,BnaAnng37230D,BnaC04g51970D,BnaC03g77470D,BnaC02g…
GO:0009583	detection of light stimulus	Biological Process	31	1	0.5	0.3989	BnaC03g39830D
GO:0009691	cytokinin biosynthetic process	Biological Process	31	1	0.5	0.3989	BnaC09g44680D
GO:0009699	phenylpropanoid biosynthetic process	Biological Process	31	1	0.5	0.3989	BnaA04g04830D
GO:0016246	RNA interference	Biological Process	31	1	0.5	0.3989	BnaCnng10190D
GO:0050821	protein stabilization	Biological Process	31	1	0.5	0.3989	BnaA10g07800D
GO:0070973	protein localization to endoplasmic reticulum exit site	Biological Process	31	1	0.5	0.3989	BnaC02g07050D
GO:0007346	regulation of mitotic cell cycle	Biological Process	199	4	3.24	0.40679	BnaC06g43250D,BnaA09g19650D,BnaC01g09670D,BnaC06g15200D
GO:0046434	organophosphate catabolic process	Biological Process	199	4	3.24	0.40679	BnaA05g32160D,BnaA03g01410D,BnaC06g31960D,BnaC06g31950D
GO:0051726	regulation of cell cycle	Biological Process	433	8	7.05	0.40856	BnaCnng02820D,BnaC06g43250D,BnaC02g19160D,BnaC06g30560D,BnaA09g19650D,BnaC01g09670D,BnaC06g15200D,BnaC06g37050D
GO:0007020	microtubule nucleation	Biological Process	32	1	0.52	0.40869	BnaC02g22120D
GO:0009113	purine nucleobase biosynthetic process	Biological Process	32	1	0.52	0.40869	BnaCnng33750D
GO:0015718	monocarboxylic acid transport	Biological Process	32	1	0.52	0.40869	BnaA01g12120D
GO:0016108	tetraterpenoid metabolic process	Biological Process	32	1	0.52	0.40869	BnaA10g11050D
GO:0016116	carotenoid metabolic process	Biological Process	32	1	0.52	0.40869	BnaA10g11050D
GO:0071322	cellular response to carbohydrate stimulus	Biological Process	32	1	0.52	0.40869	BnaC07g33960D
GO:0009225	nucleotide-sugar metabolic process	Biological Process	86	2	1.4	0.40943	BnaCnng53710D,BnaC06g34160D
GO:0000272	polysaccharide catabolic process	Biological Process	434	8	7.06	0.41102	BnaC07g34180D,BnaC06g31870D,BnaC02g17500D,BnaA09g12280D,BnaA09g06500D,BnaA09g51890D,BnaC06g36340D,BnaA03g31370D
GO:0051129	negative regulation of cellular component organization	Biological Process	143	3	2.33	0.41218	BnaC06g43250D,BnaC06g32760D,BnaA09g19650D
GO:0031325	positive regulation of cellular metabolic process	Biological Process	1031	18	16.78	0.41448	BnaA06g24000D,BnaAnng14080D,BnaA07g36540D,BnaA09g51550D,BnaA01g13920D,BnaC06g27050D,BnaAnng28000D,BnaA06g32210D,BnaA06g33950D,BnaC04g53290D,BnaC07g44990D,BnaC06g35250D,BnaA09g19410D,BnaA10g05740D,BnaA04g23230D,BnaA04g04120D,BnaA10g22560D,BnaA02g00370D
GO:0035556	intracellular signal transduction	Biological Process	793	14	12.91	0.41662	BnaC06g43530D,BnaA07g36540D,BnaCnng02940D,BnaC06g26570D,BnaCnng45820D,BnaAnng28000D,BnaA06g33950D,BnaC06g36540D,BnaA09g19410D,BnaA07g13000D,BnaA02g32260D,BnaA03g34300D,BnaC06g37850D,BnaA05g22060D
GO:0000463	maturation of LSU-rRNA from tricistronic rRNA transcript (SSU-rRNA, 5.8S rRNA, LSU-rRNA)	Biological Process	33	1	0.54	0.41833	BnaA05g03750D
GO:0006085	acetyl-CoA biosynthetic process	Biological Process	33	1	0.54	0.41833	BnaA09g51510D
GO:0006621	protein retention in ER lumen	Biological Process	33	1	0.54	0.41833	BnaC06g36420D
GO:0006787	porphyrin-containing compound catabolic process	Biological Process	33	1	0.54	0.41833	BnaC05g15260D
GO:0033015	tetrapyrrole catabolic process	Biological Process	33	1	0.54	0.41833	BnaC05g15260D
GO:0035437	maintenance of protein localization in endoplasmic reticulum	Biological Process	33	1	0.54	0.41833	BnaC06g36420D
GO:0072524	pyridine-containing compound metabolic process	Biological Process	145	3	2.36	0.42085	BnaA05g33580D,BnaC03g09500D,BnaC06g39010D
GO:0045088	regulation of innate immune response	Biological Process	146	3	2.38	0.42517	BnaC07g33960D,BnaA02g27670D,BnaA03g26490D
GO:0051173	positive regulation of nitrogen compound metabolic process	Biological Process	918	16	14.94	0.4259	BnaA06g24000D,BnaA07g36540D,BnaA09g51550D,BnaA01g13920D,BnaC06g27050D,BnaAnng28000D,BnaA06g32210D,BnaA06g33950D,BnaC04g53290D,BnaC07g44990D,BnaC06g35250D,BnaA09g19410D,BnaA04g23230D,BnaA04g04120D,BnaA10g22560D,BnaA02g00370D
GO:0006739	NADP metabolic process	Biological Process	89	2	1.45	0.42632	BnaA05g33580D,BnaC06g39010D
GO:0002098	tRNA wobble uridine modification	Biological Process	34	1	0.55	0.42781	BnaA02g09250D
GO:0034620	cellular response to unfolded protein	Biological Process	34	1	0.55	0.42781	BnaA09g37400D
GO:0048522	positive regulation of cellular process	Biological Process	1402	24	22.82	0.42955	BnaA06g24000D,BnaAnng14080D,BnaA07g36540D,BnaC06g31960D,BnaC06g31950D,BnaA09g51550D,BnaA01g13920D,BnaA08g19440D,BnaC06g27050D,BnaA09g28590D,BnaAnng28000D,BnaA06g32210D,BnaA06g33950D,BnaC04g53290D,BnaC07g44990D,BnaC04g28590D,BnaC06g35250D,BnaA09g19410D,BnaA10g05740D,BnaC01g09670D,BnaA04g23230D,BnaA04g04120D,BnaA10g22560D,BnaA02g00370D
GO:0006767	water-soluble vitamin metabolic process	Biological Process	90	2	1.46	0.43189	BnaA04g25520D,BnaA03g20210D
GO:0051783	regulation of nuclear division	Biological Process	90	2	1.46	0.43189	BnaC06g43250D,BnaA09g19650D
GO:0006108	malate metabolic process	Biological Process	35	1	0.57	0.43713	BnaC03g78200D
GO:0017004	cytochrome complex assembly	Biological Process	35	1	0.57	0.43713	BnaA10g05740D
GO:0045931	positive regulation of mitotic cell cycle	Biological Process	35	1	0.57	0.43713	BnaC01g09670D
GO:0046185	aldehyde catabolic process	Biological Process	35	1	0.57	0.43713	BnaC04g28590D
GO:0046835	carbohydrate phosphorylation	Biological Process	35	1	0.57	0.43713	BnaA09g57220D
GO:0046131	pyrimidine ribonucleoside metabolic process	Biological Process	91	2	1.48	0.43743	BnaC06g40610D,BnaC06g15260D
GO:0005977	glycogen metabolic process	Biological Process	36	1	0.59	0.4463	BnaCnng02680D
GO:0006112	energy reserve metabolic process	Biological Process	36	1	0.59	0.4463	BnaCnng02680D
GO:0006879	cellular iron ion homeostasis	Biological Process	36	1	0.59	0.4463	BnaA03g00260D
GO:0006986	response to unfolded protein	Biological Process	36	1	0.59	0.4463	BnaA09g37400D
GO:0009074	aromatic amino acid family catabolic process	Biological Process	36	1	0.59	0.4463	BnaA04g04830D
GO:0030837	negative regulation of actin filament polymerization	Biological Process	36	1	0.59	0.4463	BnaC06g32760D
GO:0032272	negative regulation of protein polymerization	Biological Process	36	1	0.59	0.4463	BnaC06g32760D
GO:0006979	response to oxidative stress	Biological Process	691	12	11.25	0.45083	BnaC06g23490D,BnaA09g08390D,BnaCnng10220D,BnaCnng17860D,BnaC04g28590D,BnaC06g32660D,BnaC06g36040D,BnaC06g36750D,BnaA05g02330D,BnaA10g22330D,BnaC06g38150D,BnaA03g38100D
GO:0044723	single-organism carbohydrate metabolic process	Biological Process	1478	25	24.06	0.45084	BnaA04g26990D,BnaA09g57220D,BnaC04g51970D,BnaA05g33580D,BnaAnng15770D,BnaCnng02680D,BnaA09g16190D,BnaC06g26720D,BnaA01g13920D,BnaA05g16320D,BnaA01g05450D,BnaA09g12250D,BnaA05g33200D,BnaA07g20300D,BnaC01g34580D,BnaC06g32350D,BnaC06g33010D,BnaC06g35630D,BnaC06g29160D,BnaC06g22840D,BnaC06g37140D,BnaC06g37420D,BnaC06g38340D,BnaC06g39220D,BnaA05g22060D
GO:0006563	L-serine metabolic process	Biological Process	94	2	1.53	0.45388	BnaCnng17010D,BnaA04g00700D
GO:0009084	glutamine family amino acid biosynthetic process	Biological Process	94	2	1.53	0.45388	BnaCnng10340D,BnaA03g34780D
GO:0006090	pyruvate metabolic process	Biological Process	153	3	2.49	0.45506	BnaA09g16190D,BnaA09g51510D,BnaC06g07040D
GO:0006020	inositol metabolic process	Biological Process	37	1	0.6	0.45532	BnaA05g22060D
GO:0017148	negative regulation of translation	Biological Process	37	1	0.6	0.45532	BnaA03g03170D
GO:0019359	nicotinamide nucleotide biosynthetic process	Biological Process	37	1	0.6	0.45532	BnaC06g39010D
GO:0080147	root hair cell development	Biological Process	37	1	0.6	0.45532	BnaC06g37850D
GO:0009664	plant-type cell wall organization	Biological Process	213	4	3.47	0.45741	BnaC04g53910D,BnaUnng00730D,BnaC06g30760D,BnaA04g23390D
GO:0006887	exocytosis	Biological Process	214	4	3.48	0.46097	BnaCnng02750D,BnaCnng07830D,BnaC02g23760D,BnaC02g23860D
GO:0044255	cellular lipid metabolic process	Biological Process	1121	19	18.25	0.46144	BnaAnng37230D,BnaAnng17980D,BnaC06g26670D,BnaA09g51530D,BnaCnng50940D,BnaA10g11050D,BnaC06g26990D,BnaC06g35760D,BnaC09g50350D,BnaC06g26190D,BnaC06g25830D,BnaA03g05220D,BnaC05g20190D,BnaC06g22680D,BnaC06g37290D,BnaC06g38940D,BnaC06g39380D,BnaA03g37700D,BnaC04g45620D
GO:0048518	positive regulation of biological process	Biological Process	1669	28	27.17	0.46226	BnaA06g24000D,BnaAnng14080D,BnaA07g36540D,BnaC07g33960D,BnaC06g31960D,BnaC06g31950D,BnaA09g51550D,BnaA01g13920D,BnaA08g19440D,BnaC06g27720D,BnaC06g27050D,BnaA09g28590D,BnaAnng28000D,BnaA06g32210D,BnaA06g33950D,BnaC04g53290D,BnaA10g10330D,BnaC07g44990D,BnaC04g28590D,BnaC06g35250D,BnaA09g19410D,BnaA10g05740D,BnaC01g09670D,BnaA04g23230D,BnaA03g18840D,BnaA04g04120D,BnaA10g22560D,BnaA02g00370D
GO:0006282	regulation of DNA repair	Biological Process	38	1	0.62	0.4642	BnaC01g37780D
GO:0019363	pyridine nucleotide biosynthetic process	Biological Process	38	1	0.62	0.4642	BnaC06g39010D
GO:0046173	polyol biosynthetic process	Biological Process	38	1	0.62	0.4642	BnaA05g22060D
GO:0046364	monosaccharide biosynthetic process	Biological Process	38	1	0.62	0.4642	BnaA09g16190D
GO:0072595	maintenance of protein localization in organelle	Biological Process	38	1	0.62	0.4642	BnaC06g36420D
GO:0006367	transcription initiation from RNA polymerase II promoter	Biological Process	96	2	1.56	0.4647	BnaA07g36540D,BnaA06g33950D
GO:0009932	cell tip growth	Biological Process	96	2	1.56	0.4647	BnaAnng37230D,BnaC06g32400D
GO:0006733	oxidoreduction coenzyme metabolic process	Biological Process	156	3	2.54	0.46767	BnaA05g33580D,BnaC03g09500D,BnaC06g39010D
GO:0007031	peroxisome organization	Biological Process	97	2	1.58	0.47006	BnaAnng28000D,BnaA09g19410D
GO:0006188	IMP biosynthetic process	Biological Process	39	1	0.63	0.47293	BnaC06g32720D
GO:0006356	regulation of transcription from RNA polymerase I promoter	Biological Process	39	1	0.63	0.47293	BnaC07g44990D
GO:0031647	regulation of protein stability	Biological Process	39	1	0.63	0.47293	BnaA10g07800D
GO:0045943	positive regulation of transcription from RNA polymerase I promoter	Biological Process	39	1	0.63	0.47293	BnaC07g44990D
GO:0046040	IMP metabolic process	Biological Process	39	1	0.63	0.47293	BnaC06g32720D
GO:0048574	long-day photoperiodism, flowering	Biological Process	39	1	0.63	0.47293	BnaC06g27720D
GO:0051187	cofactor catabolic process	Biological Process	39	1	0.63	0.47293	BnaC05g15260D
GO:0061024	membrane organization	Biological Process	460	8	7.49	0.47464	BnaA04g28560D,BnaA05g17060D,BnaA03g11350D,BnaCnng10600D,BnaA05g05290D,BnaA05g03460D,BnaC07g24970D,BnaA01g15780D
GO:0010628	positive regulation of gene expression	Biological Process	764	13	12.44	0.47475	BnaA06g24000D,BnaA07g36540D,BnaA09g51550D,BnaA01g13920D,BnaAnng28000D,BnaA06g33950D,BnaC04g53290D,BnaC07g44990D,BnaA09g19410D,BnaA04g23230D,BnaA04g04120D,BnaA10g22560D,BnaA02g00370D
GO:0009070	serine family amino acid biosynthetic process	Biological Process	98	2	1.6	0.47538	BnaCnng17010D,BnaA04g00700D
GO:0033865	nucleoside bisphosphate metabolic process	Biological Process	98	2	1.6	0.47538	BnaA06g25860D,BnaC06g37290D
GO:0033875	ribonucleoside bisphosphate metabolic process	Biological Process	98	2	1.6	0.47538	BnaA06g25860D,BnaC06g37290D
GO:0034032	purine nucleoside bisphosphate metabolic process	Biological Process	98	2	1.6	0.47538	BnaA06g25860D,BnaC06g37290D
GO:0048583	regulation of response to stimulus	Biological Process	1009	17	16.42	0.47701	BnaC01g37780D,BnaA07g36540D,BnaC07g33960D,BnaC06g31960D,BnaC06g31950D,BnaA08g19440D,BnaC06g27720D,BnaA02g27670D,BnaA09g28590D,BnaA06g33950D,BnaC04g28590D,BnaC06g33640D,BnaC06g35750D,BnaC06g36970D,BnaA03g26490D,BnaC01g09670D,BnaC06g37850D
GO:0097306	cellular response to alcohol	Biological Process	340	6	5.53	0.47818	BnaC06g31960D,BnaC06g31950D,BnaA08g19440D,BnaA09g28590D,BnaC06g36970D,BnaA02g32260D
GO:0050790	regulation of catalytic activity	Biological Process	523	9	8.51	0.47984	BnaAnng14080D,BnaA03g55610D,BnaA03g55630D,BnaA03g55640D,BnaA05g32160D,BnaA03g01410D,BnaC06g31960D,BnaC06g31950D,BnaC06g37050D
GO:0009081	branched-chain amino acid metabolic process	Biological Process	99	2	1.61	0.48068	BnaA06g15650D,BnaC07g05850D
GO:0000105	histidine biosynthetic process	Biological Process	40	1	0.65	0.48152	BnaC06g32920D
GO:0000184	nuclear-transcribed mRNA catabolic process, nonsense-mediated decay	Biological Process	40	1	0.65	0.48152	BnaC06g37470D
GO:0006547	histidine metabolic process	Biological Process	40	1	0.65	0.48152	BnaC06g32920D
GO:0006817	phosphate ion transport	Biological Process	40	1	0.65	0.48152	BnaA05g06210D
GO:0009626	plant-type hypersensitive response	Biological Process	40	1	0.65	0.48152	BnaA10g07800D
GO:0009749	response to glucose	Biological Process	40	1	0.65	0.48152	BnaC07g33960D
GO:0009817	defense response to fungus, incompatible interaction	Biological Process	40	1	0.65	0.48152	BnaA10g07800D
GO:0019674	NAD metabolic process	Biological Process	40	1	0.65	0.48152	BnaC06g39010D
GO:0031333	negative regulation of protein complex assembly	Biological Process	40	1	0.65	0.48152	BnaC06g32760D
GO:0034050	host programmed cell death induced by symbiont	Biological Process	40	1	0.65	0.48152	BnaA10g07800D
GO:0052803	imidazole-containing compound metabolic process	Biological Process	40	1	0.65	0.48152	BnaC06g32920D
GO:0051273	beta-glucan metabolic process	Biological Process	220	4	3.58	0.48218	BnaC06g31870D,BnaA01g05450D,BnaA09g12280D,BnaC06g36340D
GO:0098662	inorganic cation transmembrane transport	Biological Process	220	4	3.58	0.48218	BnaA05g15290D,BnaA01g13370D,BnaC06g16530D,BnaC07g38430D
GO:0009063	cellular amino acid catabolic process	Biological Process	160	3	2.6	0.48429	BnaA06g33650D,BnaA04g04830D,BnaC07g05850D
GO:0009312	oligosaccharide biosynthetic process	Biological Process	100	2	1.63	0.48594	BnaC06g29160D,BnaA05g22060D
GO:0032506	cytokinetic process	Biological Process	100	2	1.63	0.48594	BnaC02g19160D,BnaC06g30560D
GO:0009966	regulation of signal transduction	Biological Process	587	10	9.55	0.48653	BnaA07g36540D,BnaC06g31960D,BnaC06g31950D,BnaA08g19440D,BnaA09g28590D,BnaA06g33950D,BnaC06g33640D,BnaC06g35750D,BnaC06g36970D,BnaC06g37850D
GO:0009894	regulation of catabolic process	Biological Process	283	5	4.61	0.48941	BnaA05g32160D,BnaA03g01410D,BnaC06g31960D,BnaC06g31950D,BnaA04g11200D
GO:0044238	primary metabolic process	Biological Process	19977	326	325.18	0.4898	BnaA06g24000D,BnaA06g34160D,BnaCnng20610D,BnaA04g26990D,BnaC04g02430D,BnaA07g36780D,BnaC01g41020D,BnaCnng70200D,BnaA09g03870D,BnaA09g04500D,BnaA09g02570D,BnaA01g28980D,BnaCnng71090D,BnaA09g57220D,BnaC06g43010D,BnaC02g24620D,BnaA02g08440D,BnaA02g08530D,BnaA02g08820D,BnaA02g09250D,BnaC04g53910D,BnaAnng13110D,BnaCnng27240D,BnaAnng37230D,BnaC04g51970D,BnaC03g77470D,BnaC02g44320D,BnaA04g27800D,BnaC06g…
GO:0002097	tRNA wobble base modification	Biological Process	41	1	0.67	0.48997	BnaA02g09250D
GO:0009581	detection of external stimulus	Biological Process	41	1	0.67	0.48997	BnaC03g39830D
GO:0009582	detection of abiotic stimulus	Biological Process	41	1	0.67	0.48997	BnaC03g39830D
GO:0010017	red or far-red light signaling pathway	Biological Process	41	1	0.67	0.48997	BnaC03g39830D
GO:0035384	thioester biosynthetic process	Biological Process	41	1	0.67	0.48997	BnaA09g51510D
GO:0043244	regulation of protein complex disassembly	Biological Process	41	1	0.67	0.48997	BnaC06g32760D
GO:0051090	regulation of sequence-specific DNA binding transcription factor activity	Biological Process	41	1	0.67	0.48997	BnaC04g01680D
GO:0071616	acyl-CoA biosynthetic process	Biological Process	41	1	0.67	0.48997	BnaA09g51510D
GO:0006766	vitamin metabolic process	Biological Process	101	2	1.64	0.49117	BnaA04g25520D,BnaA03g20210D
GO:0015672	monovalent inorganic cation transport	Biological Process	224	4	3.65	0.49613	BnaA05g15290D,BnaA01g13370D,BnaC06g16530D,BnaC07g38430D
GO:0098655	cation transmembrane transport	Biological Process	224	4	3.65	0.49613	BnaA05g15290D,BnaA01g13370D,BnaC06g16530D,BnaC07g38430D
GO:0009893	positive regulation of metabolic process	Biological Process	1082	18	17.61	0.49616	BnaA06g24000D,BnaAnng14080D,BnaA07g36540D,BnaA09g51550D,BnaA01g13920D,BnaC06g27050D,BnaAnng28000D,BnaA06g32210D,BnaA06g33950D,BnaC04g53290D,BnaC07g44990D,BnaC06g35250D,BnaA09g19410D,BnaA10g05740D,BnaA04g23230D,BnaA04g04120D,BnaA10g22560D,BnaA02g00370D
GO:0000097	sulfur amino acid biosynthetic process	Biological Process	102	2	1.66	0.49636	BnaA01g19100D,BnaA04g00700D
GO:0090351	seedling development	Biological Process	163	3	2.65	0.49658	BnaC06g32720D,BnaA05g14030D,BnaA03g38100D
GO:1901575	organic substance catabolic process	Biological Process	2862	47	46.59	0.4971	BnaA09g03870D,BnaA05g36080D,BnaA04g05330D,BnaA05g33580D,BnaC09g51720D,BnaA02g21750D,BnaC07g34180D,BnaA05g32160D,BnaA09g16190D,BnaC06g23440D,BnaA03g01410D,BnaC06g31960D,BnaC06g31950D,BnaC06g31870D,BnaA01g17560D,BnaC02g17500D,BnaCnng07150D,BnaC01g37220D,BnaC06g27150D,BnaC05g15260D,BnaA04g11200D,BnaA09g15440D,BnaA09g12280D,BnaA06g33650D,BnaA09g06500D,BnaA09g51890D,BnaC04g28590D,BnaC06g36340D,BnaC06g…
GO:0006084	acetyl-CoA metabolic process	Biological Process	42	1	0.68	0.49828	BnaA09g51510D
GO:0006783	heme biosynthetic process	Biological Process	42	1	0.68	0.49828	BnaA10g19460D
GO:0010558	negative regulation of macromolecule biosynthetic process	Biological Process	470	8	7.65	0.49872	BnaC07g33960D,BnaCnng02600D,BnaC05g27040D,BnaCnng10190D,BnaC06g33640D,BnaC06g35750D,BnaC06g15290D,BnaA03g03170D
GO:0007034	vacuolar transport	Biological Process	165	3	2.69	0.50469	BnaAnng28000D,BnaC06g32400D,BnaA09g19410D
GO:0010604	positive regulation of macromolecule metabolic process	Biological Process	1026	17	16.7	0.50486	BnaA06g24000D,BnaA07g36540D,BnaA09g51550D,BnaA01g13920D,BnaC06g27050D,BnaAnng28000D,BnaA06g32210D,BnaA06g33950D,BnaC04g53290D,BnaC07g44990D,BnaC06g35250D,BnaA09g19410D,BnaA10g05740D,BnaA04g23230D,BnaA04g04120D,BnaA10g22560D,BnaA02g00370D
GO:0080134	regulation of response to stress	Biological Process	473	8	7.7	0.50589	BnaC01g37780D,BnaC07g33960D,BnaA02g27670D,BnaC04g28590D,BnaC06g33640D,BnaC06g35750D,BnaA03g26490D,BnaC01g09670D
GO:0010305	leaf vascular tissue pattern formation	Biological Process	43	1	0.7	0.50646	BnaA10g22000D
GO:0023051	regulation of signaling	Biological Process	597	10	9.72	0.50788	BnaA07g36540D,BnaC06g31960D,BnaC06g31950D,BnaA08g19440D,BnaA09g28590D,BnaA06g33950D,BnaC06g33640D,BnaC06g35750D,BnaC06g36970D,BnaC06g37850D
GO:0010817	regulation of hormone levels	Biological Process	228	4	3.71	0.50993	BnaA08g19440D,BnaA09g28590D,BnaC09g44680D,BnaC06g37850D
GO:0006665	sphingolipid metabolic process	Biological Process	44	1	0.72	0.5145	BnaC04g45620D
GO:0032434	regulation of proteasomal ubiquitin-dependent protein catabolic process	Biological Process	44	1	0.72	0.5145	BnaA04g11200D
GO:0045132	meiotic chromosome segregation	Biological Process	44	1	0.72	0.5145	BnaCnng10160D
GO:0098660	inorganic ion transmembrane transport	Biological Process	230	4	3.74	0.51676	BnaA05g15290D,BnaA01g13370D,BnaC06g16530D,BnaC07g38430D
GO:0010608	posttranscriptional regulation of gene expression	Biological Process	293	5	4.77	0.51992	BnaCnng10190D,BnaA10g07800D,BnaA10g05740D,BnaA03g03170D,BnaC06g37470D
GO:0050832	defense response to fungus	Biological Process	231	4	3.76	0.52016	BnaC07g33960D,BnaC05g15260D,BnaA10g07800D,BnaA03g32280D
GO:0009746	response to hexose	Biological Process	45	1	0.73	0.52242	BnaC07g33960D
GO:0016999	antibiotic metabolic process	Biological Process	45	1	0.73	0.52242	BnaA03g38100D
GO:0031050	dsRNA fragmentation	Biological Process	45	1	0.73	0.52242	BnaCnng10190D
GO:0031570	DNA integrity checkpoint	Biological Process	45	1	0.73	0.52242	BnaC01g09670D
GO:0043331	response to dsRNA	Biological Process	45	1	0.73	0.52242	BnaCnng10190D
GO:0070918	production of small RNA involved in gene silencing by RNA	Biological Process	45	1	0.73	0.52242	BnaCnng10190D
GO:0071359	cellular response to dsRNA	Biological Process	45	1	0.73	0.52242	BnaCnng10190D
GO:2000280	regulation of root development	Biological Process	45	1	0.73	0.52242	BnaC06g37850D
GO:0040029	regulation of gene expression, epigenetic	Biological Process	232	4	3.78	0.52355	BnaC05g27040D,BnaCnng10190D,BnaC06g15290D,BnaC06g37470D
GO:1902679	negative regulation of RNA biosynthetic process	Biological Process	419	7	6.82	0.52501	BnaC07g33960D,BnaCnng02600D,BnaC05g27040D,BnaCnng10190D,BnaC06g33640D,BnaC06g35750D,BnaC06g15290D
GO:0015985	energy coupled proton transport, down electrochemical gradient	Biological Process	108	2	1.76	0.5268	BnaA05g15290D,BnaC06g16530D
GO:0015986	ATP synthesis coupled proton transport	Biological Process	108	2	1.76	0.5268	BnaA05g15290D,BnaC06g16530D
GO:0007064	mitotic sister chromatid cohesion	Biological Process	46	1	0.75	0.5302	BnaC06g40200D
GO:0009816	defense response to bacterium, incompatible interaction	Biological Process	46	1	0.75	0.5302	BnaA10g07800D
GO:0055072	iron ion homeostasis	Biological Process	46	1	0.75	0.5302	BnaA03g00260D
GO:0061136	regulation of proteasomal protein catabolic process	Biological Process	46	1	0.75	0.5302	BnaA04g11200D
GO:0071489	cellular response to red or far red light	Biological Process	46	1	0.75	0.5302	BnaC03g39830D
GO:0006221	pyrimidine nucleotide biosynthetic process	Biological Process	109	2	1.77	0.53176	BnaC06g40610D,BnaC06g15260D
GO:0009630	gravitropism	Biological Process	109	2	1.77	0.53176	BnaCnng34140D,BnaC06g31960D
GO:0002376	immune system process	Biological Process	422	7	6.87	0.53254	BnaC07g33960D,BnaC07g48010D,BnaA02g27670D,BnaA10g07800D,BnaA03g26490D,BnaC02g13020D,BnaA10g22200D
GO:0009629	response to gravity	Biological Process	110	2	1.79	0.53667	BnaCnng34140D,BnaC06g31960D
GO:0043547	positive regulation of GTPase activity	Biological Process	110	2	1.79	0.53667	BnaC06g31960D,BnaC06g31950D
GO:0048868	pollen tube development	Biological Process	110	2	1.79	0.53667	BnaAnng37230D,BnaC06g32400D
GO:0032940	secretion by cell	Biological Process	236	4	3.84	0.53698	BnaCnng02750D,BnaCnng07830D,BnaC02g23760D,BnaC02g23860D
GO:0010646	regulation of cell communication	Biological Process	611	10	9.95	0.53733	BnaA07g36540D,BnaC06g31960D,BnaC06g31950D,BnaA08g19440D,BnaA09g28590D,BnaA06g33950D,BnaC06g33640D,BnaC06g35750D,BnaC06g36970D,BnaC06g37850D
GO:0019321	pentose metabolic process	Biological Process	47	1	0.77	0.53786	BnaA09g57220D
GO:0034284	response to monosaccharide	Biological Process	47	1	0.77	0.53786	BnaC07g33960D
GO:0051494	negative regulation of cytoskeleton organization	Biological Process	47	1	0.77	0.53786	BnaC06g32760D
GO:1903050	regulation of proteolysis involved in cellular protein catabolic process	Biological Process	47	1	0.77	0.53786	BnaA04g11200D
GO:1903362	regulation of cellular protein catabolic process	Biological Process	47	1	0.77	0.53786	BnaA04g11200D
GO:0006952	defense response	Biological Process	1047	17	17.04	0.5388	BnaC07g33960D,BnaC07g50250D,BnaC07g48010D,BnaC05g15260D,BnaA02g27670D,BnaA07g28930D,BnaC06g32390D,BnaC06g33640D,BnaC06g35750D,BnaA10g07800D,BnaC03g37070D,BnaA03g32280D,BnaA03g26490D,BnaC02g13020D,BnaC01g09670D,BnaA10g22200D,BnaC07g38090D
GO:0031327	negative regulation of cellular biosynthetic process	Biological Process	487	8	7.93	0.53887	BnaC07g33960D,BnaCnng02600D,BnaC05g27040D,BnaCnng10190D,BnaC06g33640D,BnaC06g35750D,BnaC06g15290D,BnaA03g03170D
GO:0000079	regulation of cyclin-dependent protein serine/threonine kinase activity	Biological Process	48	1	0.78	0.54539	BnaC06g37050D
GO:0010675	regulation of cellular carbohydrate metabolic process	Biological Process	48	1	0.78	0.54539	BnaA05g22060D
GO:0042181	ketone biosynthetic process	Biological Process	48	1	0.78	0.54539	BnaA08g03370D
GO:1901661	quinone metabolic process	Biological Process	48	1	0.78	0.54539	BnaA08g03370D
GO:1901663	quinone biosynthetic process	Biological Process	48	1	0.78	0.54539	BnaA08g03370D
GO:0006754	ATP biosynthetic process	Biological Process	112	2	1.82	0.5464	BnaA05g15290D,BnaC06g16530D
GO:0046777	protein autophosphorylation	Biological Process	112	2	1.82	0.5464	BnaC06g26330D,BnaA02g32260D
GO:0051253	negative regulation of RNA metabolic process	Biological Process	428	7	6.97	0.54746	BnaC07g33960D,BnaCnng02600D,BnaC05g27040D,BnaCnng10190D,BnaC06g33640D,BnaC06g35750D,BnaC06g15290D
GO:0071669	plant-type cell wall organization or biogenesis	Biological Process	303	5	4.93	0.54964	BnaC04g53910D,BnaAnng16810D,BnaUnng00730D,BnaC06g30760D,BnaA04g23390D
GO:0016236	macroautophagy	Biological Process	113	2	1.84	0.55121	BnaAnng28000D,BnaA09g19410D
GO:0042274	ribosomal small subunit biogenesis	Biological Process	113	2	1.84	0.55121	BnaC06g24350D,BnaC06g33580D
GO:0006305	DNA alkylation	Biological Process	49	1	0.8	0.5528	BnaCnng10190D
GO:0006306	DNA methylation	Biological Process	49	1	0.8	0.5528	BnaCnng10190D
GO:0006535	cysteine biosynthetic process from serine	Biological Process	49	1	0.8	0.5528	BnaA04g00700D
GO:0043622	cortical microtubule organization	Biological Process	49	1	0.8	0.5528	BnaA03g27780D
GO:0046785	microtubule polymerization	Biological Process	49	1	0.8	0.5528	BnaC02g22120D
GO:0048598	embryonic morphogenesis	Biological Process	49	1	0.8	0.5528	BnaA10g22000D
GO:0048764	trichoblast maturation	Biological Process	49	1	0.8	0.5528	BnaC06g37850D
GO:0048765	root hair cell differentiation	Biological Process	49	1	0.8	0.5528	BnaC06g37850D
GO:0048366	leaf development	Biological Process	241	4	3.92	0.5535	BnaC07g33960D,BnaA09g51550D,BnaCnng17860D,BnaA10g22000D
GO:0031347	regulation of defense response	Biological Process	305	5	4.96	0.55547	BnaC07g33960D,BnaA02g27670D,BnaC06g33640D,BnaC06g35750D,BnaA03g26490D
GO:0001101	response to acid chemical	Biological Process	1059	17	17.24	0.55789	BnaCnng27240D,BnaC03g17120D,BnaCnng02600D,BnaC04g50740D,BnaC06g31960D,BnaC06g31950D,BnaC02g45160D,BnaA08g19440D,BnaA09g28590D,BnaA07g21490D,BnaC06g33640D,BnaC06g35750D,BnaC06g36750D,BnaC06g36970D,BnaA02g32260D,BnaC06g22720D,BnaA03g38100D
GO:0009617	response to bacterium	Biological Process	371	6	6.04	0.56286	BnaC07g33960D,BnaC05g15260D,BnaC06g35750D,BnaA10g07800D,BnaC01g09670D,BnaC07g38090D
GO:0016458	gene silencing	Biological Process	244	4	3.97	0.56326	BnaC05g27040D,BnaCnng10190D,BnaC06g15290D,BnaC06g37470D
GO:0050776	regulation of immune response	Biological Process	180	3	2.93	0.56327	BnaC07g33960D,BnaA02g27670D,BnaA03g26490D
GO:0006544	glycine metabolic process	Biological Process	51	1	0.83	0.56727	BnaCnng17010D
GO:0019344	cysteine biosynthetic process	Biological Process	51	1	0.83	0.56727	BnaA04g00700D
GO:0031109	microtubule polymerization or depolymerization	Biological Process	51	1	0.83	0.56727	BnaC02g22120D
GO:0045787	positive regulation of cell cycle	Biological Process	51	1	0.83	0.56727	BnaC01g09670D
GO:0048582	positive regulation of post-embryonic development	Biological Process	51	1	0.83	0.56727	BnaC06g27720D
GO:0009086	methionine biosynthetic process	Biological Process	52	1	0.85	0.57432	BnaA01g19100D
GO:0030042	actin filament depolymerization	Biological Process	52	1	0.85	0.57432	BnaC06g32760D
GO:0035194	posttranscriptional gene silencing by RNA	Biological Process	52	1	0.85	0.57432	BnaCnng10190D
GO:0007067	mitotic nuclear division	Biological Process	183	3	2.98	0.57447	BnaC06g43250D,BnaC06g40200D,BnaA09g19650D
GO:0006888	ER to Golgi vesicle-mediated transport	Biological Process	184	3	3	0.57816	BnaA03g54920D,BnaC06g40500D,BnaC02g07050D
GO:0018105	peptidyl-serine phosphorylation	Biological Process	53	1	0.86	0.58126	BnaA02g32260D
GO:0018209	peptidyl-serine modification	Biological Process	53	1	0.86	0.58126	BnaA02g32260D
GO:0048229	gametophyte development	Biological Process	314	5	5.11	0.58126	BnaC06g31960D,BnaC06g31950D,BnaAnng28000D,BnaC06g35750D,BnaA09g19410D
GO:0007059	chromosome segregation	Biological Process	185	3	3.01	0.58183	BnaA09g41160D,BnaC06g40200D,BnaCnng10160D
GO:0009311	oligosaccharide metabolic process	Biological Process	185	3	3.01	0.58183	BnaC06g26720D,BnaC06g29160D,BnaA05g22060D
GO:0044248	cellular catabolic process	Biological Process	2451	39	39.9	0.58313	BnaA09g03870D,BnaA04g05330D,BnaC03g17120D,BnaC09g51720D,BnaA02g21750D,BnaA05g32160D,BnaC06g23440D,BnaA03g01410D,BnaC06g31960D,BnaC06g31950D,BnaA01g17560D,BnaCnng07150D,BnaC01g37220D,BnaA09g08390D,BnaC06g27150D,BnaC05g15260D,BnaA04g11200D,BnaA09g15440D,BnaAnng28000D,BnaA06g33650D,BnaC04g28590D,BnaC06g32660D,BnaC06g36600D,BnaC03g37570D,BnaC03g37600D,BnaA03g32280D,BnaC06g27960D,BnaA09g19410D,BnaA09g…
GO:0016051	carbohydrate biosynthetic process	Biological Process	507	8	8.25	0.58442	BnaA04g26990D,BnaC04g51970D,BnaCnng02680D,BnaA09g16190D,BnaA01g05450D,BnaC06g29160D,BnaC06g37420D,BnaA05g22060D
GO:0006360	transcription from RNA polymerase I promoter	Biological Process	54	1	0.88	0.58809	BnaC07g44990D
GO:0010051	xylem and phloem pattern formation	Biological Process	54	1	0.88	0.58809	BnaA10g22000D
GO:0010090	trichome morphogenesis	Biological Process	54	1	0.88	0.58809	BnaC04g53910D
GO:0042168	heme metabolic process	Biological Process	54	1	0.88	0.58809	BnaA10g19460D
GO:0044728	DNA methylation or demethylation	Biological Process	54	1	0.88	0.58809	BnaCnng10190D
GO:0080167	response to karrikin	Biological Process	54	1	0.88	0.58809	BnaA08g15680D
GO:0046903	secretion	Biological Process	252	4	4.1	0.58871	BnaCnng02750D,BnaCnng07830D,BnaC02g23760D,BnaC02g23860D
GO:0021700	developmental maturation	Biological Process	122	2	1.99	0.59286	BnaA05g14030D,BnaC06g37850D
GO:0051258	protein polymerization	Biological Process	122	2	1.99	0.59286	BnaC06g32760D,BnaC02g22120D
GO:0010054	trichoblast differentiation	Biological Process	55	1	0.9	0.5948	BnaC06g37850D
GO:0030433	ER-associated ubiquitin-dependent protein catabolic process	Biological Process	55	1	0.9	0.5948	BnaA09g37400D
GO:0044403	symbiosis, encompassing mutualism through parasitism	Biological Process	55	1	0.9	0.5948	BnaA08g15680D
GO:0048469	cell maturation	Biological Process	55	1	0.9	0.5948	BnaC06g37850D
GO:0072525	pyridine-containing compound biosynthetic process	Biological Process	55	1	0.9	0.5948	BnaC06g39010D
GO:0044087	regulation of cellular component biogenesis	Biological Process	190	3	3.09	0.59989	BnaC02g19160D,BnaC06g30560D,BnaC06g32760D
GO:0000470	maturation of LSU-rRNA	Biological Process	56	1	0.91	0.60141	BnaA05g03750D
GO:0009648	photoperiodism	Biological Process	124	2	2.02	0.60171	BnaC06g27720D,BnaA05g22060D
GO:0035303	regulation of dephosphorylation	Biological Process	124	2	2.02	0.60171	BnaA08g19440D,BnaA09g28590D
GO:0042255	ribosome assembly	Biological Process	124	2	2.02	0.60171	BnaC06g24350D,BnaC06g33580D
GO:0007033	vacuole organization	Biological Process	125	2	2.03	0.60608	BnaAnng28000D,BnaA09g19410D
GO:0002218	activation of innate immune response	Biological Process	57	1	0.93	0.60791	BnaC07g33960D
GO:0006012	galactose metabolic process	Biological Process	57	1	0.93	0.60791	BnaA09g12250D
GO:0006904	vesicle docking involved in exocytosis	Biological Process	57	1	0.93	0.60791	BnaC02g23860D
GO:0010431	seed maturation	Biological Process	57	1	0.93	0.60791	BnaA05g14030D
GO:0042775	mitochondrial ATP synthesis coupled electron transport	Biological Process	57	1	0.93	0.60791	BnaC01g03730D
GO:0045292	mRNA cis splicing, via spliceosome	Biological Process	57	1	0.93	0.60791	BnaA06g21030D
GO:0031324	negative regulation of cellular metabolic process	Biological Process	649	10	10.56	0.6137	BnaA04g26990D,BnaC04g51970D,BnaC07g33960D,BnaCnng02600D,BnaC05g27040D,BnaCnng10190D,BnaC06g33640D,BnaC06g35750D,BnaC06g15290D,BnaA03g03170D
GO:0000041	transition metal ion transport	Biological Process	58	1	0.94	0.6143	BnaA03g00260D
GO:0045934	negative regulation of nucleobase-containing compound metabolic process	Biological Process	458	7	7.46	0.61874	BnaC07g33960D,BnaCnng02600D,BnaC05g27040D,BnaCnng10190D,BnaC06g33640D,BnaC06g35750D,BnaC06g15290D
GO:0006304	DNA modification	Biological Process	60	1	0.98	0.62678	BnaCnng10190D
GO:0006414	translational elongation	Biological Process	60	1	0.98	0.62678	BnaA09g51520D
GO:0045727	positive regulation of translation	Biological Process	60	1	0.98	0.62678	BnaA10g05740D
GO:0015931	nucleobase-containing compound transport	Biological Process	130	2	2.12	0.6274	BnaC06g26930D,BnaC06g37070D
GO:0065009	regulation of molecular function	Biological Process	657	10	10.69	0.62897	BnaAnng14080D,BnaC04g01680D,BnaA03g55610D,BnaA03g55630D,BnaA03g55640D,BnaA05g32160D,BnaA03g01410D,BnaC06g31960D,BnaC06g31950D,BnaC06g37050D
GO:0009793	embryo development ending in seed dormancy	Biological Process	266	4	4.33	0.63109	BnaC07g33960D,BnaC06g32550D,BnaA05g14030D,BnaA10g22000D
GO:0009206	purine ribonucleoside triphosphate biosynthetic process	Biological Process	131	2	2.13	0.63155	BnaA05g15290D,BnaC06g16530D
GO:0010053	root epidermal cell differentiation	Biological Process	61	1	0.99	0.63287	BnaC06g37850D
GO:0031122	cytoplasmic microtubule organization	Biological Process	61	1	0.99	0.63287	BnaA03g27780D
GO:0009145	purine nucleoside triphosphate biosynthetic process	Biological Process	132	2	2.15	0.63567	BnaA05g15290D,BnaC06g16530D
GO:0016052	carbohydrate catabolic process	Biological Process	661	10	10.76	0.63648	BnaA05g33580D,BnaC07g34180D,BnaA09g16190D,BnaC06g31870D,BnaC02g17500D,BnaA09g12280D,BnaA09g06500D,BnaA09g51890D,BnaC06g36340D,BnaA03g31370D
GO:0002253	activation of immune response	Biological Process	62	1	1.01	0.63885	BnaC07g33960D
GO:0006637	acyl-CoA metabolic process	Biological Process	62	1	1.01	0.63885	BnaA09g51510D
GO:0009767	photosynthetic electron transport chain	Biological Process	62	1	1.01	0.63885	BnaAnng29010D
GO:0035265	organ growth	Biological Process	62	1	1.01	0.63885	BnaA06g32210D
GO:0035383	thioester metabolic process	Biological Process	62	1	1.01	0.63885	BnaA09g51510D
GO:0046856	phosphatidylinositol dephosphorylation	Biological Process	62	1	1.01	0.63885	BnaA03g05220D
GO:0051261	protein depolymerization	Biological Process	62	1	1.01	0.63885	BnaC06g32760D
GO:0071900	regulation of protein serine/threonine kinase activity	Biological Process	62	1	1.01	0.63885	BnaC06g37050D
GO:0051707	response to other organism	Biological Process	727	11	11.83	0.63894	BnaC07g33960D,BnaC07g48010D,BnaC05g15260D,BnaA02g27670D,BnaC06g35750D,BnaA10g07800D,BnaA03g32280D,BnaA03g26490D,BnaC02g13020D,BnaC01g09670D,BnaC07g38090D
GO:0042180	cellular ketone metabolic process	Biological Process	134	2	2.18	0.6438	BnaA08g03370D,BnaC04g28590D
GO:0006913	nucleocytoplasmic transport	Biological Process	203	3	3.3	0.6444	BnaC09g31730D,BnaCnng03080D,BnaC06g26930D
GO:0051169	nuclear transport	Biological Process	203	3	3.3	0.6444	BnaC09g31730D,BnaCnng03080D,BnaC06g26930D
GO:0006997	nucleus organization	Biological Process	63	1	1.03	0.64474	BnaC06g28300D
GO:0009788	negative regulation of abscisic acid-activated signaling pathway	Biological Process	63	1	1.03	0.64474	BnaC06g36970D
GO:0043207	response to external biotic stimulus	Biological Process	732	11	11.92	0.64778	BnaC07g33960D,BnaC07g48010D,BnaC05g15260D,BnaA02g27670D,BnaC06g35750D,BnaA10g07800D,BnaA03g32280D,BnaA03g26490D,BnaC02g13020D,BnaC01g09670D,BnaC07g38090D
GO:0051345	positive regulation of hydrolase activity	Biological Process	135	2	2.2	0.64781	BnaC06g31960D,BnaC06g31950D
GO:0032543	mitochondrial translation	Biological Process	64	1	1.04	0.65054	BnaA10g05740D
GO:0044419	interspecies interaction between organisms	Biological Process	64	1	1.04	0.65054	BnaA08g15680D
GO:0046839	phospholipid dephosphorylation	Biological Process	64	1	1.04	0.65054	BnaA03g05220D
GO:0071396	cellular response to lipid	Biological Process	407	6	6.63	0.65217	BnaC06g31960D,BnaC06g31950D,BnaA08g19440D,BnaA09g28590D,BnaC06g36970D,BnaA02g32260D
GO:0016054	organic acid catabolic process	Biological Process	206	3	3.35	0.65416	BnaA06g33650D,BnaA04g04830D,BnaC07g05850D
GO:0046395	carboxylic acid catabolic process	Biological Process	206	3	3.35	0.65416	BnaA06g33650D,BnaA04g04830D,BnaC07g05850D
GO:0006073	cellular glucan metabolic process	Biological Process	408	6	6.64	0.65449	BnaCnng02680D,BnaC06g31870D,BnaA01g05450D,BnaA09g12280D,BnaC06g36340D,BnaC02g11500D
GO:0042147	retrograde transport, endosome to Golgi	Biological Process	65	1	1.06	0.65624	BnaC06g32400D
GO:0006629	lipid metabolic process	Biological Process	1765	27	28.73	0.65841	BnaCnng70200D,BnaAnng37230D,BnaCnng38120D,BnaAnng17980D,BnaC06g26670D,BnaC06g23230D,BnaC06g23310D,BnaA09g51530D,BnaCnng50940D,BnaC08g41720D,BnaA10g11050D,BnaC06g26990D,BnaA02g12690D,BnaC06g34740D,BnaC06g35760D,BnaC06g36590D,BnaC09g50350D,BnaC06g26190D,BnaC06g25830D,BnaA03g05220D,BnaC05g20190D,BnaC06g22680D,BnaC06g37290D,BnaC06g38940D,BnaC06g39380D,BnaA03g37700D,BnaC04g45620D
GO:0002682	regulation of immune system process	Biological Process	208	3	3.39	0.66056	BnaC07g33960D,BnaA02g27670D,BnaA03g26490D
GO:0005992	trehalose biosynthetic process	Biological Process	66	1	1.07	0.66184	BnaC06g29160D
GO:0051336	regulation of hydrolase activity	Biological Process	277	4	4.51	0.66235	BnaA05g32160D,BnaA03g01410D,BnaC06g31960D,BnaC06g31950D
GO:0002831	regulation of response to biotic stimulus	Biological Process	139	2	2.26	0.66349	BnaA02g27670D,BnaA03g26490D
GO:0051656	establishment of organelle localization	Biological Process	139	2	2.26	0.66349	BnaC06g27810D,BnaC06g36390D
GO:0009658	chloroplast organization	Biological Process	210	3	3.42	0.66687	BnaC06g27810D,BnaC06g35800D,BnaC06g36390D
GO:0009965	leaf morphogenesis	Biological Process	67	1	1.09	0.66736	BnaA10g22000D
GO:0042752	regulation of circadian rhythm	Biological Process	67	1	1.09	0.66736	BnaA03g18840D
GO:0044042	glucan metabolic process	Biological Process	414	6	6.74	0.66818	BnaCnng02680D,BnaC06g31870D,BnaA01g05450D,BnaA09g12280D,BnaC06g36340D,BnaC02g11500D
GO:2000113	negative regulation of cellular macromolecule biosynthetic process	Biological Process	415	6	6.76	0.67043	BnaC07g33960D,BnaCnng02600D,BnaC05g27040D,BnaCnng10190D,BnaC06g15290D,BnaA03g03170D
GO:0002252	immune effector process	Biological Process	68	1	1.11	0.67278	BnaA10g07800D
GO:0010087	phloem or xylem histogenesis	Biological Process	68	1	1.11	0.67278	BnaA10g22000D
GO:0048831	regulation of shoot system development	Biological Process	212	3	3.45	0.6731	BnaC06g43540D,BnaA05g14030D,BnaC06g40080D
GO:0042537	benzene-containing compound metabolic process	Biological Process	69	1	1.12	0.67812	BnaA04g04830D
GO:0051865	protein autoubiquitination	Biological Process	69	1	1.12	0.67812	BnaC06g23440D
GO:1901420	negative regulation of response to alcohol	Biological Process	69	1	1.12	0.67812	BnaC06g36970D
GO:0044282	small molecule catabolic process	Biological Process	284	4	4.62	0.68129	BnaA06g33650D,BnaC04g28590D,BnaA04g04830D,BnaC07g05850D
GO:0000904	cell morphogenesis involved in differentiation	Biological Process	215	3	3.5	0.68228	BnaC04g53910D,BnaAnng37230D,BnaC06g32400D
GO:0097305	response to alcohol	Biological Process	621	9	10.11	0.68337	BnaCnng02600D,BnaC06g31960D,BnaC06g31950D,BnaA08g19440D,BnaA09g28590D,BnaA07g21490D,BnaC06g36970D,BnaA02g32260D,BnaA03g38100D
GO:0015698	inorganic anion transport	Biological Process	70	1	1.14	0.68337	BnaA05g06210D
GO:0032259	methylation	Biological Process	555	8	9.03	0.68403	BnaAnng25160D,BnaCnng10190D,BnaCnng10390D,BnaA10g07270D,BnaCnng00420D,BnaC07g35730D,BnaC06g37980D,BnaC06g38740D
GO:0009056	catabolic process	Biological Process	3379	52	55	0.68745	BnaA09g03870D,BnaA05g36080D,BnaA04g05330D,BnaA05g33580D,BnaC03g17120D,BnaC09g51720D,BnaA02g21750D,BnaC07g34180D,BnaA05g32160D,BnaA09g16190D,BnaC06g23440D,BnaA03g01410D,BnaC06g31960D,BnaC06g31950D,BnaC06g31870D,BnaA01g17560D,BnaC02g17500D,BnaCnng07150D,BnaC01g37220D,BnaA09g08390D,BnaC06g27150D,BnaC05g15260D,BnaA04g11200D,BnaA09g15440D,BnaAnng28000D,BnaA09g12280D,BnaA06g33650D,BnaA09g06500D,BnaA09g…
GO:0030833	regulation of actin filament polymerization	Biological Process	71	1	1.16	0.68854	BnaC06g32760D
GO:0009909	regulation of flower development	Biological Process	146	2	2.38	0.68958	BnaC06g43540D,BnaC06g40080D
GO:1902531	regulation of intracellular signal transduction	Biological Process	146	2	2.38	0.68958	BnaA07g36540D,BnaA06g33950D
GO:0019684	photosynthesis, light reaction	Biological Process	218	3	3.55	0.69126	BnaAnng29010D,BnaA05g09400D,BnaC07g09400D
GO:0031123	RNA 3'-end processing	Biological Process	147	2	2.39	0.69316	BnaC06g23380D,BnaCnng07840D
GO:0034220	ion transmembrane transport	Biological Process	289	4	4.7	0.69436	BnaA05g15290D,BnaA01g13370D,BnaC06g16530D,BnaC07g38430D
GO:0006352	DNA-templated transcription, initiation	Biological Process	220	3	3.58	0.69715	BnaA07g36540D,BnaA06g33950D,BnaA10g22260D
GO:0048523	negative regulation of cellular process	Biological Process	1155	17	18.8	0.69815	BnaA04g26990D,BnaC04g51970D,BnaC07g33960D,BnaCnng02600D,BnaC06g43250D,BnaC05g27040D,BnaCnng10190D,BnaC06g32760D,BnaC06g33640D,BnaC06g35750D,BnaC06g36970D,BnaA09g19650D,BnaC01g09670D,BnaC06g15290D,BnaC06g15200D,BnaA03g03170D,BnaC06g37850D
GO:0005991	trehalose metabolic process	Biological Process	73	1	1.19	0.69861	BnaC06g29160D
GO:0006098	pentose-phosphate shunt	Biological Process	73	1	1.19	0.69861	BnaA05g33580D
GO:0006406	mRNA export from nucleus	Biological Process	73	1	1.19	0.69861	BnaC06g26930D
GO:0009640	photomorphogenesis	Biological Process	73	1	1.19	0.69861	BnaA08g15680D
GO:0009690	cytokinin metabolic process	Biological Process	73	1	1.19	0.69861	BnaC09g44680D
GO:0030041	actin filament polymerization	Biological Process	73	1	1.19	0.69861	BnaC06g32760D
GO:0042773	ATP synthesis coupled electron transport	Biological Process	73	1	1.19	0.69861	BnaC01g03730D
GO:0015833	peptide transport	Biological Process	428	6	6.97	0.69877	BnaC06g31960D,BnaC06g31950D,BnaAnng28000D,BnaA09g19410D,BnaC08g34300D,BnaC07g24970D
GO:0042886	amide transport	Biological Process	428	6	6.97	0.69877	BnaC06g31960D,BnaC06g31950D,BnaAnng28000D,BnaA09g19410D,BnaC08g34300D,BnaC07g24970D
GO:0006740	NADPH regeneration	Biological Process	74	1	1.2	0.70353	BnaA05g33580D
GO:0030865	cortical cytoskeleton organization	Biological Process	74	1	1.2	0.70353	BnaA03g27780D
GO:0031503	protein complex localization	Biological Process	74	1	1.2	0.70353	BnaC06g34620D
GO:0035967	cellular response to topologically incorrect protein	Biological Process	74	1	1.2	0.70353	BnaA09g37400D
GO:2000028	regulation of photoperiodism, flowering	Biological Process	74	1	1.2	0.70353	BnaC06g27720D
GO:0009069	serine family amino acid metabolic process	Biological Process	150	2	2.44	0.70372	BnaCnng17010D,BnaA04g00700D
GO:0009620	response to fungus	Biological Process	293	4	4.77	0.70453	BnaC07g33960D,BnaC05g15260D,BnaA10g07800D,BnaA03g32280D
GO:0006417	regulation of translation	Biological Process	151	2	2.46	0.70717	BnaA10g05740D,BnaA03g03170D
GO:0006812	cation transport	Biological Process	568	8	9.25	0.70828	BnaA03g00260D,BnaA03g01350D,BnaA05g15290D,BnaA01g13370D,BnaC06g16530D,BnaAnng01020D,BnaA02g02350D,BnaC07g38430D
GO:0071229	cellular response to acid chemical	Biological Process	568	8	9.25	0.70828	BnaC06g31960D,BnaC06g31950D,BnaA08g19440D,BnaA09g28590D,BnaC06g33640D,BnaC06g35750D,BnaC06g36970D,BnaA02g32260D
GO:0001522	pseudouridine synthesis	Biological Process	75	1	1.22	0.70837	BnaA07g11470D
GO:0032271	regulation of protein polymerization	Biological Process	75	1	1.22	0.70837	BnaC06g32760D
GO:0036293	response to decreased oxygen levels	Biological Process	75	1	1.22	0.70837	BnaC06g37420D
GO:0071482	cellular response to light stimulus	Biological Process	75	1	1.22	0.70837	BnaC03g39830D
GO:0045892	negative regulation of transcription, DNA-templated	Biological Process	364	5	5.93	0.70842	BnaC07g33960D,BnaCnng02600D,BnaC05g27040D,BnaCnng10190D,BnaC06g15290D
GO:0000209	protein polyubiquitination	Biological Process	152	2	2.47	0.71059	BnaA01g17560D,BnaC06g15200D
GO:0032984	macromolecular complex disassembly	Biological Process	152	2	2.47	0.71059	BnaA06g32210D,BnaC06g32760D
GO:0060560	developmental growth involved in morphogenesis	Biological Process	225	3	3.66	0.71148	BnaAnng37230D,BnaC06g32400D,BnaC06g37850D
GO:0042398	cellular modified amino acid biosynthetic process	Biological Process	76	1	1.24	0.71313	BnaCnng75920D
GO:0044242	cellular lipid catabolic process	Biological Process	76	1	1.24	0.71313	BnaC04g45620D
GO:0045927	positive regulation of growth	Biological Process	76	1	1.24	0.71313	BnaA10g10330D
GO:0015748	organophosphate ester transport	Biological Process	77	1	1.25	0.71781	BnaC06g37070D
GO:0009607	response to biotic stimulus	Biological Process	775	11	12.62	0.71873	BnaC07g33960D,BnaC07g48010D,BnaC05g15260D,BnaA02g27670D,BnaC06g35750D,BnaA10g07800D,BnaA03g32280D,BnaA03g26490D,BnaC02g13020D,BnaC01g09670D,BnaC07g38090D
GO:0044093	positive regulation of molecular function	Biological Process	300	4	4.88	0.72174	BnaAnng14080D,BnaC04g01680D,BnaC06g31960D,BnaC06g31950D
GO:0006534	cysteine metabolic process	Biological Process	78	1	1.27	0.72241	BnaA04g00700D
GO:0008064	regulation of actin polymerization or depolymerization	Biological Process	78	1	1.27	0.72241	BnaC06g32760D
GO:0010029	regulation of seed germination	Biological Process	78	1	1.27	0.72241	BnaA05g14030D
GO:0030832	regulation of actin filament length	Biological Process	78	1	1.27	0.72241	BnaC06g32760D
GO:0048278	vesicle docking	Biological Process	78	1	1.27	0.72241	BnaC02g23860D
GO:0032101	regulation of response to external stimulus	Biological Process	156	2	2.54	0.72393	BnaA02g27670D,BnaA03g26490D
GO:0001732	formation of translation initiation complex	Biological Process	79	1	1.29	0.72694	BnaC06g27390D
GO:0006007	glucose catabolic process	Biological Process	79	1	1.29	0.72694	BnaA05g33580D
GO:0006119	oxidative phosphorylation	Biological Process	79	1	1.29	0.72694	BnaC01g03730D
GO:0034754	cellular hormone metabolic process	Biological Process	79	1	1.29	0.72694	BnaC09g44680D
GO:0071478	cellular response to radiation	Biological Process	79	1	1.29	0.72694	BnaC03g39830D
GO:0006470	protein dephosphorylation	Biological Process	157	2	2.56	0.72718	BnaA08g19440D,BnaA09g28590D
GO:0044085	cellular component biogenesis	Biological Process	2283	34	37.16	0.73012	BnaC03g30250D,BnaCnng27240D,BnaA02g34770D,BnaC02g44320D,BnaAnng14080D,BnaC03g71640D,BnaC02g19160D,BnaC06g26870D,BnaA09g40140D,BnaA03g50010D,BnaC06g27390D,BnaC06g26930D,BnaA04g14000D,BnaC06g30560D,BnaC04g22360D,BnaA09g12250D,BnaC06g24350D,BnaC06g32440D,BnaC06g32760D,BnaC06g33580D,BnaA06g18250D,BnaC04g34240D,BnaC02g11500D,BnaA05g05290D,BnaA10g05740D,BnaA09g33930D,BnaA03g03640D,BnaA05g03750D,BnaA05g…
GO:0044265	cellular macromolecule catabolic process	Biological Process	1312	19	21.36	0.73104	BnaA09g03870D,BnaA04g05330D,BnaA02g21750D,BnaC06g23440D,BnaA01g17560D,BnaCnng07150D,BnaC01g37220D,BnaC06g27150D,BnaA04g11200D,BnaC06g36600D,BnaC06g27960D,BnaA09g37400D,BnaC06g15200D,BnaA03g03170D,BnaA03g05680D,BnaC06g22920D,BnaC06g37470D,BnaC06g37630D,BnaC06g39610D
GO:0071705	nitrogen compound transport	Biological Process	581	8	9.46	0.73129	BnaC06g31960D,BnaC06g31950D,BnaC06g26930D,BnaAnng28000D,BnaA09g19410D,BnaC08g34300D,BnaC07g24970D,BnaC06g37070D
GO:0035966	response to topologically incorrect protein	Biological Process	80	1	1.3	0.7314	BnaA09g37400D
GO:0042176	regulation of protein catabolic process	Biological Process	80	1	1.3	0.7314	BnaA04g11200D
GO:1900140	regulation of seedling development	Biological Process	80	1	1.3	0.7314	BnaA05g14030D
GO:0009408	response to heat	Biological Process	233	3	3.79	0.73333	BnaCnng33760D,BnaA04g23230D,BnaC06g37420D
GO:0019725	cellular homeostasis	Biological Process	514	7	8.37	0.73354	BnaAnng37230D,BnaA03g00260D,BnaA03g01120D,BnaCnng10220D,BnaA09g06320D,BnaC06g36750D,BnaC06g38200D
GO:0009845	seed germination	Biological Process	159	2	2.59	0.73359	BnaC06g32720D,BnaA05g14030D
GO:0048580	regulation of post-embryonic development	Biological Process	376	5	6.12	0.73453	BnaC06g43540D,BnaC06g27720D,BnaA05g14030D,BnaC06g37850D,BnaC06g40080D
GO:0000724	double-strand break repair via homologous recombination	Biological Process	81	1	1.32	0.73578	BnaC06g26930D
GO:0071695	anatomical structure maturation	Biological Process	81	1	1.32	0.73578	BnaA05g14030D
GO:0071214	cellular response to abiotic stimulus	Biological Process	161	2	2.62	0.73987	BnaC06g35750D,BnaC03g39830D
GO:0070482	response to oxygen levels	Biological Process	82	1	1.33	0.74009	BnaC06g37420D
GO:0006418	tRNA aminoacylation for protein translation	Biological Process	236	3	3.84	0.74118	BnaAnng24040D,BnaC06g22560D,BnaC01g18350D
GO:0019320	hexose catabolic process	Biological Process	83	1	1.35	0.74433	BnaA05g33580D
GO:0034976	response to endoplasmic reticulum stress	Biological Process	83	1	1.35	0.74433	BnaA09g37400D
GO:0006518	peptide metabolic process	Biological Process	381	5	6.2	0.74489	BnaC03g17120D,BnaC05g28690D,BnaC06g34820D,BnaC08g35120D,BnaC04g46750D
GO:0072593	reactive oxygen species metabolic process	Biological Process	311	4	5.06	0.74726	BnaA09g08390D,BnaCnng17860D,BnaC06g32660D,BnaA05g02330D
GO:0006081	cellular aldehyde metabolic process	Biological Process	84	1	1.37	0.7485	BnaC04g28590D
GO:1901699	cellular response to nitrogen compound	Biological Process	84	1	1.37	0.7485	BnaCnng10190D
GO:0008283	cell proliferation	Biological Process	165	2	2.69	0.75205	BnaA06g24820D,BnaA09g51550D
GO:0000725	recombinational repair	Biological Process	85	1	1.38	0.75261	BnaC06g26930D
GO:0009411	response to UV	Biological Process	85	1	1.38	0.75261	BnaC01g09670D
GO:0022904	respiratory electron transport chain	Biological Process	85	1	1.38	0.75261	BnaC01g03730D
GO:0046365	monosaccharide catabolic process	Biological Process	85	1	1.38	0.75261	BnaA05g33580D
GO:0006643	membrane lipid metabolic process	Biological Process	166	2	2.7	0.75502	BnaAnng37230D,BnaC04g45620D
GO:0009201	ribonucleoside triphosphate biosynthetic process	Biological Process	166	2	2.7	0.75502	BnaA05g15290D,BnaC06g16530D
GO:0032268	regulation of cellular protein metabolic process	Biological Process	527	7	8.58	0.75643	BnaA08g19440D,BnaA04g11200D,BnaA09g28590D,BnaA06g32210D,BnaA10g05740D,BnaA03g03170D,BnaC06g37050D
GO:0046351	disaccharide biosynthetic process	Biological Process	86	1	1.4	0.75664	BnaC06g29160D
GO:0048527	lateral root development	Biological Process	86	1	1.4	0.75664	BnaC06g37850D
GO:0051028	mRNA transport	Biological Process	86	1	1.4	0.75664	BnaC06g26930D
GO:0022900	electron transport chain	Biological Process	167	2	2.72	0.75796	BnaAnng29010D,BnaC01g03730D
GO:0042446	hormone biosynthetic process	Biological Process	87	1	1.42	0.76062	BnaC09g44680D
GO:1903047	mitotic cell cycle process	Biological Process	389	5	6.33	0.76085	BnaC06g43250D,BnaC06g40200D,BnaA09g19650D,BnaC06g15200D,BnaC06g37050D
GO:0009142	nucleoside triphosphate biosynthetic process	Biological Process	169	2	2.75	0.76374	BnaA05g15290D,BnaC06g16530D
GO:0045089	positive regulation of innate immune response	Biological Process	88	1	1.43	0.76452	BnaC07g33960D
GO:0044264	cellular polysaccharide metabolic process	Biological Process	462	6	7.52	0.76494	BnaCnng02680D,BnaC06g31870D,BnaA01g05450D,BnaA09g12280D,BnaC06g36340D,BnaC02g11500D
GO:0007062	sister chromatid cohesion	Biological Process	89	1	1.45	0.76837	BnaC06g40200D
GO:0010150	leaf senescence	Biological Process	89	1	1.45	0.76837	BnaCnng17860D
GO:0010260	organ senescence	Biological Process	89	1	1.45	0.76837	BnaCnng17860D
GO:0043269	regulation of ion transport	Biological Process	89	1	1.45	0.76837	BnaA06g14650D
GO:0006396	RNA processing	Biological Process	1610	23	26.21	0.76905	BnaA09g03870D,BnaA02g09250D,BnaC03g41120D,BnaC07g33960D,BnaC06g23380D,BnaC06g23390D,BnaC01g37220D,BnaCnng07840D,BnaCnng09170D,BnaA03g50010D,BnaC06g27350D,BnaA04g14000D,BnaCnng10190D,BnaA09g12250D,BnaC06g34560D,BnaC06g35970D,BnaC06g36330D,BnaA06g21030D,BnaC06g28020D,BnaA04g07990D,BnaA05g03750D,BnaC06g37000D,BnaC06g37630D
GO:0009968	negative regulation of signal transduction	Biological Process	172	2	2.8	0.77219	BnaC06g36970D,BnaC06g37850D
GO:0009892	negative regulation of metabolic process	Biological Process	882	12	14.36	0.77459	BnaA04g26990D,BnaC04g51970D,BnaC07g33960D,BnaCnng02600D,BnaC05g27040D,BnaCnng10190D,BnaC06g33640D,BnaC06g35750D,BnaC06g15290D,BnaA03g03170D,BnaC06g37420D,BnaC06g37470D
GO:0006906	vesicle fusion	Biological Process	91	1	1.48	0.77587	BnaA05g05290D
GO:0022613	ribonucleoprotein complex biogenesis	Biological Process	815	11	13.27	0.77593	BnaA03g50010D,BnaC06g27390D,BnaA04g14000D,BnaA09g12250D,BnaC06g24350D,BnaC06g32440D,BnaC06g33580D,BnaA03g03640D,BnaA05g03750D,BnaA05g00350D,BnaC06g37000D
GO:0043038	amino acid activation	Biological Process	251	3	4.09	0.7777	BnaAnng24040D,BnaC06g22560D,BnaC01g18350D
GO:0043039	tRNA aminoacylation	Biological Process	251	3	4.09	0.7777	BnaAnng24040D,BnaC06g22560D,BnaC01g18350D
GO:0048285	organelle fission	Biological Process	400	5	6.51	0.78155	BnaC06g43250D,BnaC06g40200D,BnaCnng10160D,BnaC06g35800D,BnaA09g19650D
GO:0009657	plastid organization	Biological Process	253	3	4.12	0.78223	BnaC06g27810D,BnaC06g35800D,BnaC06g36390D
GO:0006606	protein import into nucleus	Biological Process	93	1	1.51	0.78312	BnaCnng03080D
GO:0044744	protein targeting to nucleus	Biological Process	93	1	1.51	0.78312	BnaCnng03080D
GO:0048528	post-embryonic root development	Biological Process	93	1	1.51	0.78312	BnaC06g37850D
GO:0000280	nuclear division	Biological Process	329	4	5.36	0.78512	BnaC06g43250D,BnaC06g40200D,BnaCnng10160D,BnaA09g19650D
GO:0018193	peptidyl-amino acid modification	Biological Process	329	4	5.36	0.78512	BnaA02g09250D,BnaC06g26330D,BnaA02g32260D,BnaC08g26840D
GO:0010228	vegetative to reproductive phase transition of meristem	Biological Process	177	2	2.88	0.78568	BnaC06g27720D,BnaCnng17860D
GO:0044550	secondary metabolite biosynthetic process	Biological Process	94	1	1.53	0.78666	BnaA04g04830D
GO:0009628	response to abiotic stimulus	Biological Process	1629	23	26.52	0.78716	BnaC06g27810D,BnaCnng27240D,BnaC03g17120D,BnaCnng33760D,BnaCnng34140D,BnaCnng02600D,BnaC04g50740D,BnaC06g31960D,BnaC02g45160D,BnaC06g27720D,BnaA08g15680D,BnaA07g21490D,BnaC06g35750D,BnaC06g36750D,BnaC01g09670D,BnaA04g23230D,BnaC03g39830D,BnaC06g22720D,BnaC06g37420D,BnaC06g38150D,BnaC06g40110D,BnaA05g22060D,BnaA03g38100D
GO:0010648	negative regulation of cell communication	Biological Process	178	2	2.9	0.7883	BnaC06g36970D,BnaC06g37850D
GO:0023057	negative regulation of signaling	Biological Process	178	2	2.9	0.7883	BnaC06g36970D,BnaC06g37850D
GO:0044763	single-organism cellular process	Biological Process	13303	208	216.54	0.78841	BnaA06g34160D,BnaA04g28560D,BnaC04g02430D,BnaA09g02570D,BnaCnng71090D,BnaAnng12540D,BnaC06g43010D,BnaC02g24620D,BnaC02g24140D,BnaC04g53910D,BnaAnng37230D,BnaC03g77470D,BnaC06g43530D,BnaA05g33580D,BnaC04g51900D,BnaCnng75920D,BnaC03g17120D,BnaCnng33750D,BnaC06g42560D,BnaC03g78200D,BnaC01g37780D,BnaA05g30990D,BnaA07g36540D,BnaA03g59800D,BnaC07g33960D,BnaCnng02680D,BnaCnng02750D,BnaCnng02820D,BnaCnng…
GO:0006505	GPI anchor metabolic process	Biological Process	95	1	1.55	0.79015	BnaAnng37230D
GO:0006506	GPI anchor biosynthetic process	Biological Process	95	1	1.55	0.79015	BnaAnng37230D
GO:1902593	single-organism nuclear import	Biological Process	95	1	1.55	0.79015	BnaCnng03080D
GO:0000278	mitotic cell cycle	Biological Process	477	6	7.76	0.79049	BnaC06g43250D,BnaC06g40200D,BnaA09g19650D,BnaC01g09670D,BnaC06g15200D,BnaC06g37050D
GO:0019941	modification-dependent protein catabolic process	Biological Process	963	13	15.68	0.79058	BnaA04g05330D,BnaC06g23440D,BnaA01g17560D,BnaCnng07150D,BnaC06g27150D,BnaA04g11200D,BnaC06g36600D,BnaC06g27960D,BnaA09g37400D,BnaC06g15200D,BnaA03g05680D,BnaC06g22920D,BnaC06g39610D
GO:0043085	positive regulation of catalytic activity	Biological Process	257	3	4.18	0.79107	BnaAnng14080D,BnaC06g31960D,BnaC06g31950D
GO:0051640	organelle localization	Biological Process	180	2	2.93	0.79344	BnaC06g27810D,BnaC06g36390D
GO:0051170	nuclear import	Biological Process	96	1	1.56	0.79357	BnaCnng03080D
GO:0009611	response to wounding	Biological Process	181	2	2.95	0.79597	BnaC06g33640D,BnaC06g35750D
GO:0009407	toxin catabolic process	Biological Process	97	1	1.58	0.79694	BnaC03g17120D
GO:0090487	secondary metabolite catabolic process	Biological Process	97	1	1.58	0.79694	BnaC03g17120D
GO:0009606	tropism	Biological Process	182	2	2.96	0.79847	BnaCnng34140D,BnaC06g31960D
GO:0009913	epidermal cell differentiation	Biological Process	182	2	2.96	0.79847	BnaC04g53910D,BnaC06g37850D
GO:0022411	cellular component disassembly	Biological Process	182	2	2.96	0.79847	BnaA06g32210D,BnaC06g32760D
GO:0006468	protein phosphorylation	Biological Process	554	7	9.02	0.79938	BnaC06g26330D,BnaAnng28000D,BnaC06g35250D,BnaA09g19410D,BnaA02g32260D,BnaC06g37050D,BnaC07g38090D
GO:0043632	modification-dependent macromolecule catabolic process	Biological Process	971	13	15.81	0.79981	BnaA04g05330D,BnaC06g23440D,BnaA01g17560D,BnaCnng07150D,BnaC06g27150D,BnaA04g11200D,BnaC06g36600D,BnaC06g27960D,BnaA09g37400D,BnaC06g15200D,BnaA03g05680D,BnaC06g22920D,BnaC06g39610D
GO:0030162	regulation of proteolysis	Biological Process	183	2	2.98	0.80095	BnaA04g11200D,BnaC06g22920D
GO:0030163	protein catabolic process	Biological Process	1176	16	19.14	0.80121	BnaA04g05330D,BnaA02g21750D,BnaC06g23440D,BnaA01g17560D,BnaCnng07150D,BnaC06g27150D,BnaA04g11200D,BnaC06g36600D,BnaC06g27960D,BnaC06g25730D,BnaA09g37400D,BnaC06g15200D,BnaA03g05680D,BnaC06g22920D,BnaC06g39610D,BnaA03g09830D
GO:0008643	carbohydrate transport	Biological Process	99	1	1.61	0.80352	BnaA09g05190D
GO:0031399	regulation of protein modification process	Biological Process	339	4	5.52	0.80412	BnaA08g19440D,BnaA09g28590D,BnaA06g32210D,BnaC06g37050D
GO:0009755	hormone-mediated signaling pathway	Biological Process	975	13	15.87	0.80431	BnaC07g33960D,BnaCnng02940D,BnaC06g31960D,BnaC06g31950D,BnaA08g19440D,BnaC06g27170D,BnaA09g28590D,BnaC06g33640D,BnaC06g35750D,BnaC06g36970D,BnaA02g32260D,BnaC06g37850D,BnaC06g38360D
GO:0006405	RNA export from nucleus	Biological Process	100	1	1.63	0.80673	BnaC06g26930D
GO:0010026	trichome differentiation	Biological Process	100	1	1.63	0.80673	BnaC04g53910D
GO:0050778	positive regulation of immune response	Biological Process	100	1	1.63	0.80673	BnaC07g33960D
GO:0009698	phenylpropanoid metabolic process	Biological Process	101	1	1.64	0.80988	BnaA04g04830D
GO:0044801	single-organism membrane fusion	Biological Process	101	1	1.64	0.80988	BnaA05g05290D
GO:0033993	response to lipid	Biological Process	705	9	11.48	0.81264	BnaCnng02600D,BnaC06g31960D,BnaC06g31950D,BnaA08g19440D,BnaA09g28590D,BnaA07g21490D,BnaC06g36970D,BnaA02g32260D,BnaA03g38100D
GO:0043900	regulation of multi-organism process	Biological Process	188	2	3.06	0.81292	BnaA02g27670D,BnaA03g26490D
GO:0019751	polyol metabolic process	Biological Process	102	1	1.66	0.81299	BnaA05g22060D
GO:0006575	cellular modified amino acid metabolic process	Biological Process	344	4	5.6	0.8131	BnaCnng75920D,BnaC03g17120D,BnaCnng17010D,BnaA05g03790D
GO:0010467	gene expression	Biological Process	8506	130	138.46	0.8131	BnaA06g24000D,BnaC01g32070D,BnaA09g03870D,BnaA01g28980D,BnaA02g08440D,BnaA02g08530D,BnaA02g09250D,BnaC04g53910D,BnaAnng13110D,BnaC06g41200D,BnaC03g41120D,BnaC07g31060D,BnaC06g24620D,BnaCnng75520D,BnaC04g01680D,BnaA07g36540D,BnaC06g43680D,BnaC07g33960D,BnaCnng02600D,BnaC06g43320D,BnaA05g18390D,BnaA02g09540D,BnaC06g26330D,BnaC06g26740D,BnaC01g39890D,BnaC06g23380D,BnaC06g23390D,BnaC06g31140D,BnaA09g…
GO:0051346	negative regulation of hydrolase activity	Biological Process	103	1	1.68	0.81604	BnaA03g01410D
GO:0006096	glycolytic process	Biological Process	104	1	1.69	0.81904	BnaA09g16190D
GO:0006661	phosphatidylinositol biosynthetic process	Biological Process	104	1	1.69	0.81904	BnaAnng37230D
GO:0032956	regulation of actin cytoskeleton organization	Biological Process	104	1	1.69	0.81904	BnaC06g32760D
GO:0051603	proteolysis involved in cellular protein catabolic process	Biological Process	1058	14	17.22	0.81979	BnaA04g05330D,BnaA02g21750D,BnaC06g23440D,BnaA01g17560D,BnaCnng07150D,BnaC06g27150D,BnaA04g11200D,BnaC06g36600D,BnaC06g27960D,BnaA09g37400D,BnaC06g15200D,BnaA03g05680D,BnaC06g22920D,BnaC06g39610D
GO:0006914	autophagy	Biological Process	191	2	3.11	0.81979	BnaAnng28000D,BnaA09g19410D
GO:0002684	positive regulation of immune system process	Biological Process	105	1	1.71	0.822	BnaC07g33960D
GO:0030244	cellulose biosynthetic process	Biological Process	105	1	1.71	0.822	BnaA01g05450D
GO:0034637	cellular carbohydrate biosynthetic process	Biological Process	350	4	5.7	0.82342	BnaCnng02680D,BnaA01g05450D,BnaC06g29160D,BnaA05g22060D
GO:0048589	developmental growth	Biological Process	350	4	5.7	0.82342	BnaAnng37230D,BnaA06g32210D,BnaC06g32400D,BnaC06g37850D
GO:0042221	response to chemical	Biological Process	3054	44	49.71	0.8239	BnaA04g26990D,BnaCnng27240D,BnaA02g34770D,BnaC04g51970D,BnaC03g17120D,BnaC06g43860D,BnaC07g33960D,BnaCnng02600D,BnaCnng02940D,BnaC04g50740D,BnaC06g26330D,BnaC06g31960D,BnaC06g31950D,BnaC06g31510D,BnaC02g45160D,BnaCnng52830D,BnaA08g19440D,BnaA09g08390D,BnaC09g21590D,BnaC06g27170D,BnaCnng10190D,BnaCnng10220D,BnaA09g28590D,BnaUnng03240D,BnaCnng17860D,BnaA07g21490D,BnaC04g28590D,BnaC06g32660D,BnaC06g…
GO:0009404	toxin metabolic process	Biological Process	106	1	1.73	0.8249	BnaC03g17120D
GO:0000070	mitotic sister chromatid segregation	Biological Process	107	1	1.74	0.82776	BnaC06g40200D
GO:0048581	negative regulation of post-embryonic development	Biological Process	107	1	1.74	0.82776	BnaC06g37850D
GO:0009250	glucan biosynthetic process	Biological Process	195	2	3.17	0.82861	BnaCnng02680D,BnaA01g05450D
GO:0016192	vesicle-mediated transport	Biological Process	1205	16	19.61	0.8296	BnaA03g54920D,BnaCnng02750D,BnaA05g32160D,BnaC06g26230D,BnaA09g47480D,BnaCnng07830D,BnaC06g40500D,BnaC03g34200D,BnaAnng28000D,BnaC02g23760D,BnaC02g23860D,BnaC06g32400D,BnaC06g29100D,BnaC02g07050D,BnaA05g05290D,BnaA09g19410D
GO:0044257	cellular protein catabolic process	Biological Process	1069	14	17.4	0.83074	BnaA04g05330D,BnaA02g21750D,BnaC06g23440D,BnaA01g17560D,BnaCnng07150D,BnaC06g27150D,BnaA04g11200D,BnaC06g36600D,BnaC06g27960D,BnaA09g37400D,BnaC06g15200D,BnaA03g05680D,BnaC06g22920D,BnaC06g39610D
GO:0010411	xyloglucan metabolic process	Biological Process	109	1	1.77	0.83334	BnaC02g11500D
GO:0006302	double-strand break repair	Biological Process	110	1	1.79	0.83607	BnaC06g26930D
GO:0032970	regulation of actin filament-based process	Biological Process	110	1	1.79	0.83607	BnaC06g32760D
GO:0006820	anion transport	Biological Process	280	3	4.56	0.83627	BnaA06g14650D,BnaA05g06210D,BnaA01g12120D
GO:0032535	regulation of cellular component size	Biological Process	111	1	1.81	0.83874	BnaC06g32760D
GO:0051168	nuclear export	Biological Process	111	1	1.81	0.83874	BnaC06g26930D
GO:0009790	embryo development	Biological Process	360	4	5.86	0.83958	BnaC07g33960D,BnaC06g32550D,BnaA05g14030D,BnaA10g22000D
GO:0009639	response to red or far red light	Biological Process	201	2	3.27	0.8411	BnaA08g15680D,BnaC03g39830D
GO:0012501	programmed cell death	Biological Process	201	2	3.27	0.8411	BnaA10g07800D,BnaC06g39510D
GO:0051276	chromosome organization	Biological Process	873	11	14.21	0.84349	BnaCnng27240D,BnaC02g44320D,BnaC05g27040D,BnaC06g27710D,BnaC06g40200D,BnaCnng10190D,BnaA06g18250D,BnaC06g15290D,BnaA09g33930D,BnaC06g37340D,BnaC06g39210D
GO:0031349	positive regulation of defense response	Biological Process	113	1	1.84	0.84397	BnaC07g33960D
GO:0090066	regulation of anatomical structure size	Biological Process	113	1	1.84	0.84397	BnaC06g32760D
GO:0009826	unidimensional cell growth	Biological Process	203	2	3.3	0.84507	BnaAnng37230D,BnaC06g32400D
GO:0051052	regulation of DNA metabolic process	Biological Process	203	2	3.3	0.84507	BnaC01g37780D,BnaA09g49520D
GO:0070887	cellular response to chemical stimulus	Biological Process	1699	23	27.66	0.84545	BnaC07g33960D,BnaCnng02940D,BnaC06g31960D,BnaC06g31950D,BnaA08g19440D,BnaA09g08390D,BnaC06g27170D,BnaCnng10190D,BnaCnng10220D,BnaA09g28590D,BnaCnng17860D,BnaC04g28590D,BnaC06g32660D,BnaC06g33640D,BnaC06g35750D,BnaC06g36750D,BnaC06g36970D,BnaA02g32260D,BnaA09g37400D,BnaA05g02330D,BnaC06g37420D,BnaC06g37850D,BnaC06g38360D
GO:0046916	cellular transition metal ion homeostasis	Biological Process	114	1	1.86	0.84652	BnaA03g00260D
GO:0043603	cellular amide metabolic process	Biological Process	517	6	8.42	0.8482	BnaC03g17120D,BnaC05g28690D,BnaC06g34820D,BnaC08g35120D,BnaA03g20210D,BnaC04g46750D
GO:0051246	regulation of protein metabolic process	Biological Process	664	8	10.81	0.84881	BnaA08g19440D,BnaA04g11200D,BnaA09g28590D,BnaA06g32210D,BnaA10g05740D,BnaA03g03170D,BnaC06g22920D,BnaC06g37050D
GO:1901700	response to oxygen-containing compound	Biological Process	1705	23	27.75	0.84984	BnaA04g26990D,BnaCnng27240D,BnaC04g51970D,BnaC03g17120D,BnaC07g33960D,BnaCnng02600D,BnaC04g50740D,BnaC06g31960D,BnaC06g31950D,BnaC02g45160D,BnaA08g19440D,BnaA09g08390D,BnaA09g28590D,BnaA07g21490D,BnaC06g32660D,BnaC06g33640D,BnaC06g35750D,BnaC06g36750D,BnaC06g36970D,BnaA02g32260D,BnaA05g02330D,BnaC06g22720D,BnaA03g38100D
GO:2000241	regulation of reproductive process	Biological Process	288	3	4.69	0.84989	BnaC06g43540D,BnaC06g27720D,BnaC06g40080D
GO:0009856	pollination	Biological Process	444	5	7.23	0.85072	BnaAnng37230D,BnaA09g46530D,BnaAnng28000D,BnaC06g32400D,BnaA09g19410D
GO:0046488	phosphatidylinositol metabolic process	Biological Process	206	2	3.35	0.85087	BnaAnng37230D,BnaA03g05220D
GO:0022406	membrane docking	Biological Process	116	1	1.89	0.85149	BnaC02g23860D
GO:0048284	organelle fusion	Biological Process	116	1	1.89	0.85149	BnaA05g05290D
GO:0051172	negative regulation of nitrogen compound metabolic process	Biological Process	594	7	9.67	0.85209	BnaC07g33960D,BnaCnng02600D,BnaC05g27040D,BnaCnng10190D,BnaC06g33640D,BnaC06g35750D,BnaC06g15290D
GO:0048827	phyllome development	Biological Process	369	4	6.01	0.85305	BnaC07g33960D,BnaA09g51550D,BnaCnng17860D,BnaA10g22000D
GO:0050657	nucleic acid transport	Biological Process	117	1	1.9	0.85392	BnaC06g26930D
GO:0050658	RNA transport	Biological Process	117	1	1.9	0.85392	BnaC06g26930D
GO:0051236	establishment of RNA localization	Biological Process	117	1	1.9	0.85392	BnaC06g26930D
GO:0042594	response to starvation	Biological Process	291	3	4.74	0.85474	BnaAnng28000D,BnaA09g19410D,BnaA03g38100D
GO:0030001	metal ion transport	Biological Process	371	4	6.04	0.85591	BnaA03g00260D,BnaA03g01350D,BnaAnng01020D,BnaA02g02350D
GO:0009247	glycolipid biosynthetic process	Biological Process	118	1	1.92	0.8563	BnaAnng37230D
GO:0043254	regulation of protein complex assembly	Biological Process	118	1	1.92	0.8563	BnaC06g32760D
GO:0045490	pectin catabolic process	Biological Process	293	3	4.77	0.8579	BnaC02g17500D,BnaA09g06500D,BnaA03g31370D
GO:0048573	photoperiodism, flowering	Biological Process	119	1	1.94	0.85865	BnaC06g27720D
GO:0009266	response to temperature stimulus	Biological Process	451	5	7.34	0.85986	BnaCnng33760D,BnaA07g21490D,BnaA04g23230D,BnaC06g37420D,BnaC06g38150D
GO:0006811	ion transport	Biological Process	890	11	14.49	0.86	BnaA06g14650D,BnaA03g00260D,BnaA03g01350D,BnaA05g15290D,BnaA01g13370D,BnaC06g16530D,BnaA05g06210D,BnaAnng01020D,BnaA01g12120D,BnaA02g02350D,BnaC07g38430D
GO:0000819	sister chromatid segregation	Biological Process	120	1	1.95	0.86096	BnaC06g40200D
GO:0008154	actin polymerization or depolymerization	Biological Process	120	1	1.95	0.86096	BnaC06g32760D
GO:0044699	single-organism process	Biological Process	17140	267	279	0.86179	BnaA06g24820D,BnaA06g34160D,BnaA04g28560D,BnaA04g26990D,BnaC04g02430D,BnaC06g42530D,BnaCnng70200D,BnaA09g02570D,BnaCnng71090D,BnaAnng12540D,BnaA09g57220D,BnaC06g43010D,BnaC02g24620D,BnaC02g24140D,BnaC04g53910D,BnaAnng37230D,BnaC04g51970D,BnaA03g54920D,BnaC03g77470D,BnaC06g43530D,BnaC06g43540D,BnaA05g33580D,BnaC04g51900D,BnaCnng75920D,BnaC03g17120D,BnaCnng33750D,BnaAnng15770D,BnaC06g42560D,BnaC03g…
GO:0005976	polysaccharide metabolic process	Biological Process	894	11	14.55	0.86367	BnaC07g34180D,BnaCnng02680D,BnaC06g31870D,BnaC02g17500D,BnaA01g05450D,BnaA09g12280D,BnaA09g06500D,BnaA09g51890D,BnaC06g36340D,BnaA03g31370D,BnaC02g11500D
GO:0033554	cellular response to stress	Biological Process	1657	22	26.97	0.86377	BnaC06g43010D,BnaC01g37780D,BnaA09g08390D,BnaC06g26930D,BnaCnng10220D,BnaAnng28000D,BnaA04g14440D,BnaCnng17860D,BnaA07g20500D,BnaC04g28590D,BnaC06g32390D,BnaC06g32660D,BnaC06g36750D,BnaA10g07800D,BnaA09g19410D,BnaA09g37400D,BnaC01g09670D,BnaA04g23230D,BnaA05g02330D,BnaA06g31340D,BnaC06g37420D,BnaC06g39210D
GO:0016049	cell growth	Biological Process	297	3	4.83	0.86403	BnaAnng37230D,BnaC06g32400D,BnaC06g37850D
GO:0044262	cellular carbohydrate metabolic process	Biological Process	751	9	12.22	0.86417	BnaA09g57220D,BnaCnng02680D,BnaC06g31870D,BnaA01g05450D,BnaA09g12280D,BnaC06g36340D,BnaC06g29160D,BnaC02g11500D,BnaA05g22060D
GO:0009867	jasmonic acid mediated signaling pathway	Biological Process	214	2	3.48	0.86538	BnaC06g33640D,BnaC06g35750D
GO:0006403	RNA localization	Biological Process	122	1	1.99	0.86546	BnaC06g26930D
GO:0043624	cellular protein complex disassembly	Biological Process	122	1	1.99	0.86546	BnaC06g32760D
GO:0006281	DNA repair	Biological Process	680	8	11.07	0.86594	BnaC06g43010D,BnaC01g37780D,BnaC06g26930D,BnaA04g14440D,BnaA07g20500D,BnaC06g32390D,BnaA06g31340D,BnaC06g39210D
GO:0032870	cellular response to hormone stimulus	Biological Process	1040	13	16.93	0.86744	BnaC07g33960D,BnaCnng02940D,BnaC06g31960D,BnaC06g31950D,BnaA08g19440D,BnaC06g27170D,BnaA09g28590D,BnaC06g33640D,BnaC06g35750D,BnaC06g36970D,BnaA02g32260D,BnaC06g37850D,BnaC06g38360D
GO:0030855	epithelial cell differentiation	Biological Process	216	2	3.52	0.86879	BnaC04g53910D,BnaC06g37850D
GO:0071395	cellular response to jasmonic acid stimulus	Biological Process	216	2	3.52	0.86879	BnaC06g33640D,BnaC06g35750D
GO:0010016	shoot system morphogenesis	Biological Process	124	1	2.02	0.86982	BnaA10g22000D
GO:0061025	membrane fusion	Biological Process	124	1	2.02	0.86982	BnaA05g05290D
GO:0045859	regulation of protein kinase activity	Biological Process	125	1	2.03	0.87195	BnaC06g37050D
GO:0008033	tRNA processing	Biological Process	218	2	3.55	0.87213	BnaA02g09250D,BnaC06g35970D
GO:1901617	organic hydroxy compound biosynthetic process	Biological Process	218	2	3.55	0.87213	BnaC04g28590D,BnaA05g22060D
GO:0009416	response to light stimulus	Biological Process	688	8	11.2	0.87389	BnaC06g27810D,BnaC06g31960D,BnaC06g27720D,BnaA08g15680D,BnaC01g09670D,BnaC03g39830D,BnaC06g40110D,BnaA05g22060D
GO:0006004	fucose metabolic process	Biological Process	126	1	2.05	0.87404	BnaA01g13920D
GO:0006400	tRNA modification	Biological Process	126	1	2.05	0.87404	BnaA02g09250D
GO:0034614	cellular response to reactive oxygen species	Biological Process	304	3	4.95	0.8742	BnaA09g08390D,BnaC06g32660D,BnaA05g02330D
GO:0006974	cellular response to DNA damage stimulus	Biological Process	762	9	12.4	0.87464	BnaC06g43010D,BnaC01g37780D,BnaC06g26930D,BnaA04g14440D,BnaA07g20500D,BnaC06g32390D,BnaC01g09670D,BnaA06g31340D,BnaC06g39210D
GO:0006275	regulation of DNA replication	Biological Process	127	1	2.07	0.8761	BnaA09g49520D
GO:0015849	organic acid transport	Biological Process	127	1	2.07	0.8761	BnaA01g12120D
GO:0046942	carboxylic acid transport	Biological Process	127	1	2.07	0.8761	BnaA01g12120D
GO:0006310	DNA recombination	Biological Process	306	3	4.98	0.87698	BnaC06g26930D,BnaA04g14440D,BnaA07g20500D
GO:0048585	negative regulation of response to stimulus	Biological Process	308	3	5.01	0.87971	BnaC06g36970D,BnaC01g09670D,BnaC06g37850D
GO:0044706	multi-multicellular organism process	Biological Process	468	5	7.62	0.88011	BnaAnng37230D,BnaA09g46530D,BnaAnng28000D,BnaC06g32400D,BnaA09g19410D
GO:0006664	glycolipid metabolic process	Biological Process	129	1	2.1	0.88012	BnaAnng37230D
GO:0032270	positive regulation of cellular protein metabolic process	Biological Process	223	2	3.63	0.88014	BnaA06g32210D,BnaA10g05740D
GO:0016311	dephosphorylation	Biological Process	309	3	5.03	0.88105	BnaA08g19440D,BnaA09g28590D,BnaA03g05220D
GO:0008544	epidermis development	Biological Process	224	2	3.65	0.88168	BnaC04g53910D,BnaC06g37850D
GO:0043588	skin development	Biological Process	224	2	3.65	0.88168	BnaC04g53910D,BnaC06g37850D
GO:0071495	cellular response to endogenous stimulus	Biological Process	1058	13	17.22	0.88176	BnaC07g33960D,BnaCnng02940D,BnaC06g31960D,BnaC06g31950D,BnaA08g19440D,BnaC06g27170D,BnaA09g28590D,BnaC06g33640D,BnaC06g35750D,BnaC06g36970D,BnaA02g32260D,BnaC06g37850D,BnaC06g38360D
GO:0007568	aging	Biological Process	130	1	2.12	0.88208	BnaCnng17860D
GO:0009651	response to salt stress	Biological Process	310	3	5.05	0.88238	BnaCnng02600D,BnaC06g22720D,BnaA03g38100D
GO:0009605	response to external stimulus	Biological Process	1344	17	21.88	0.88495	BnaCnng34140D,BnaC07g33960D,BnaC07g48010D,BnaC06g31960D,BnaC05g15260D,BnaA02g27670D,BnaAnng28000D,BnaC06g35750D,BnaA10g07800D,BnaA03g32280D,BnaA03g26490D,BnaA09g19410D,BnaC02g13020D,BnaC01g09670D,BnaC03g39830D,BnaA03g38100D,BnaC07g38090D
GO:0007264	small GTPase mediated signal transduction	Biological Process	132	1	2.15	0.8859	BnaC06g36540D
GO:0017144	drug metabolic process	Biological Process	132	1	2.15	0.8859	BnaA03g38100D
GO:0046467	membrane lipid biosynthetic process	Biological Process	132	1	2.15	0.8859	BnaAnng37230D
GO:0009267	cellular response to starvation	Biological Process	228	2	3.71	0.88768	BnaAnng28000D,BnaA09g19410D
GO:0006399	tRNA metabolic process	Biological Process	475	5	7.73	0.88769	BnaA02g09250D,BnaAnng24040D,BnaC06g35970D,BnaC06g22560D,BnaC01g18350D
GO:0006497	protein lipidation	Biological Process	133	1	2.16	0.88776	BnaAnng37230D
GO:0042158	lipoprotein biosynthetic process	Biological Process	133	1	2.16	0.88776	BnaAnng37230D
GO:0009636	response to toxic substance	Biological Process	315	3	5.13	0.88883	BnaC03g17120D,BnaCnng10220D,BnaC06g36750D
GO:0006950	response to stress	Biological Process	3442	48	56.03	0.88944	BnaC06g43010D,BnaCnng27240D,BnaC03g17120D,BnaCnng33760D,BnaC01g37780D,BnaC07g33960D,BnaCnng02600D,BnaC04g50740D,BnaC07g50250D,BnaC07g48010D,BnaC06g23490D,BnaA09g08390D,BnaC06g26930D,BnaC05g15260D,BnaA02g27670D,BnaCnng10220D,BnaAnng28000D,BnaA04g14440D,BnaCnng17860D,BnaA07g20500D,BnaA07g21490D,BnaC04g28590D,BnaA07g28930D,BnaC06g32390D,BnaC06g32660D,BnaC06g33640D,BnaC06g35750D,BnaC06g36040D,BnaC06g…
GO:0042157	lipoprotein metabolic process	Biological Process	134	1	2.18	0.8896	BnaAnng37230D
GO:0051094	positive regulation of developmental process	Biological Process	134	1	2.18	0.8896	BnaC06g27720D
GO:0009314	response to radiation	Biological Process	707	8	11.51	0.89124	BnaC06g27810D,BnaC06g31960D,BnaC06g27720D,BnaA08g15680D,BnaC01g09670D,BnaC03g39830D,BnaC06g40110D,BnaA05g22060D
GO:0043241	protein complex disassembly	Biological Process	135	1	2.2	0.8914	BnaC06g32760D
GO:0051240	positive regulation of multicellular organismal process	Biological Process	135	1	2.2	0.8914	BnaC06g27720D
GO:0009409	response to cold	Biological Process	231	2	3.76	0.89199	BnaA07g21490D,BnaC06g38150D
GO:0007623	circadian rhythm	Biological Process	136	1	2.21	0.89318	BnaA03g18840D
GO:0031401	positive regulation of protein modification process	Biological Process	136	1	2.21	0.89318	BnaA06g32210D
GO:0043549	regulation of kinase activity	Biological Process	136	1	2.21	0.89318	BnaC06g37050D
GO:0055076	transition metal ion homeostasis	Biological Process	136	1	2.21	0.89318	BnaA03g00260D
GO:0048316	seed development	Biological Process	401	4	6.53	0.89342	BnaC07g33960D,BnaC06g32550D,BnaA05g14030D,BnaA10g22000D
GO:0051247	positive regulation of protein metabolic process	Biological Process	233	2	3.79	0.89478	BnaA06g32210D,BnaA10g05740D
GO:0010638	positive regulation of organelle organization	Biological Process	137	1	2.23	0.89492	BnaA10g05740D
GO:0048511	rhythmic process	Biological Process	137	1	2.23	0.89492	BnaA03g18840D
GO:1901701	cellular response to oxygen-containing compound	Biological Process	1006	12	16.38	0.8961	BnaC07g33960D,BnaC06g31960D,BnaC06g31950D,BnaA08g19440D,BnaA09g08390D,BnaA09g28590D,BnaC06g32660D,BnaC06g33640D,BnaC06g35750D,BnaC06g36970D,BnaA02g32260D,BnaA05g02330D
GO:0048468	cell development	Biological Process	404	4	6.58	0.89665	BnaC04g53910D,BnaAnng37230D,BnaC06g32400D,BnaC06g37850D
GO:0048367	shoot system development	Biological Process	714	8	11.62	0.89711	BnaC06g43540D,BnaC07g33960D,BnaA09g51550D,BnaCnng17860D,BnaC06g35750D,BnaA05g14030D,BnaA10g22000D,BnaC06g40080D
GO:0008219	cell death	Biological Process	235	2	3.83	0.8975	BnaA10g07800D,BnaC06g39510D
GO:0016265	death	Biological Process	235	2	3.83	0.8975	BnaA10g07800D,BnaC06g39510D
GO:0071554	cell wall organization or biogenesis	Biological Process	1223	15	19.91	0.8978	BnaC04g53910D,BnaC09g51720D,BnaAnng16810D,BnaUnng00730D,BnaC09g14570D,BnaC06g30760D,BnaA09g15440D,BnaA01g05450D,BnaC03g37570D,BnaC03g37600D,BnaA03g32280D,BnaA03g31370D,BnaC02g11500D,BnaA04g23390D,BnaA05g23060D
GO:0044724	single-organism carbohydrate catabolic process	Biological Process	236	2	3.84	0.89884	BnaA05g33580D,BnaA09g16190D
GO:0006511	ubiquitin-dependent protein catabolic process	Biological Process	941	11	15.32	0.90136	BnaC06g23440D,BnaA01g17560D,BnaCnng07150D,BnaC06g27150D,BnaA04g11200D,BnaC06g36600D,BnaC06g27960D,BnaA09g37400D,BnaA03g05680D,BnaC06g22920D,BnaC06g39610D
GO:0051274	beta-glucan biosynthetic process	Biological Process	141	1	2.3	0.90163	BnaA01g05450D
GO:0010154	fruit development	Biological Process	409	4	6.66	0.90185	BnaC07g33960D,BnaC06g32550D,BnaA05g14030D,BnaA10g22000D
GO:0006996	organelle organization	Biological Process	2882	39	46.91	0.90528	BnaA04g28560D,BnaC06g27810D,BnaCnng27240D,BnaC02g44320D,BnaC06g43250D,BnaUnng00560D,BnaA09g55600D,BnaA09g40140D,BnaA09g45420D,BnaA09g11500D,BnaC05g27040D,BnaC06g27710D,BnaA03g11350D,BnaC06g40200D,BnaCnng10160D,BnaCnng10190D,BnaC04g22360D,BnaAnng28000D,BnaC06g24350D,BnaC06g32760D,BnaC06g33580D,BnaC06g35800D,BnaC06g36390D,BnaA06g18250D,BnaA03g27780D,BnaC06g28300D,BnaC06g29190D,BnaA05g05290D,BnaA09g…
GO:0071310	cellular response to organic substance	Biological Process	1238	15	20.15	0.90702	BnaC07g33960D,BnaCnng02940D,BnaC06g31960D,BnaC06g31950D,BnaA08g19440D,BnaC06g27170D,BnaCnng10190D,BnaA09g28590D,BnaC06g33640D,BnaC06g35750D,BnaC06g36970D,BnaA02g32260D,BnaA09g37400D,BnaC06g37850D,BnaC06g38360D
GO:0009734	auxin-activated signaling pathway	Biological Process	331	3	5.39	0.9074	BnaC06g27170D,BnaC06g37850D,BnaC06g38360D
GO:0031667	response to nutrient levels	Biological Process	332	3	5.4	0.90846	BnaAnng28000D,BnaA09g19410D,BnaA03g38100D
GO:0040007	growth	Biological Process	499	5	8.12	0.91065	BnaAnng37230D,BnaA06g32210D,BnaA10g10330D,BnaC06g32400D,BnaC06g37850D
GO:0007126	meiotic nuclear division	Biological Process	147	1	2.39	0.91089	BnaCnng10160D
GO:1901362	organic cyclic compound biosynthetic process	Biological Process	5659	81	92.12	0.91169	BnaA06g24000D,BnaA09g02570D,BnaA02g09250D,BnaC04g53910D,BnaC06g41200D,BnaCnng75920D,BnaC04g01680D,BnaCnng33750D,BnaC06g42560D,BnaA07g36540D,BnaC07g33960D,BnaCnng02600D,BnaCnng02900D,BnaA05g18390D,BnaA04g25520D,BnaC06g31140D,BnaA09g51550D,BnaC05g12530D,BnaC05g12030D,BnaA01g13920D,BnaC05g27040D,BnaCnng53710D,BnaC06g27170D,BnaC06g27050D,BnaC06g40610D,BnaC06g30540D,BnaA01g12680D,BnaCnng10190D,BnaAnng…
GO:0010015	root morphogenesis	Biological Process	148	1	2.41	0.91235	BnaC06g37850D
GO:0042445	hormone metabolic process	Biological Process	148	1	2.41	0.91235	BnaC09g44680D
GO:0007166	cell surface receptor signaling pathway	Biological Process	248	2	4.04	0.91366	BnaAnng12540D,BnaC04g20670D
GO:0005984	disaccharide metabolic process	Biological Process	149	1	2.43	0.91378	BnaC06g29160D
GO:0019222	regulation of metabolic process	Biological Process	5673	81	92.34	0.91576	BnaA06g24000D,BnaA04g26990D,BnaC01g32070D,BnaC04g53910D,BnaC04g51970D,BnaC06g43540D,BnaAnng14080D,BnaC06g41200D,BnaC07g31060D,BnaC04g01680D,BnaA03g55610D,BnaA03g55630D,BnaA03g55640D,BnaC01g37780D,BnaA07g36540D,BnaC07g33960D,BnaCnng02600D,BnaA05g32160D,BnaA05g18390D,BnaC06g26330D,BnaA03g01410D,BnaC06g31960D,BnaC06g31950D,BnaC06g31140D,BnaA09g51550D,BnaC05g12530D,BnaC05g12030D,BnaA01g13920D,BnaCnng…
GO:0033692	cellular polysaccharide biosynthetic process	Biological Process	250	2	4.07	0.91592	BnaCnng02680D,BnaA01g05450D
GO:0031047	gene silencing by RNA	Biological Process	154	1	2.51	0.9206	BnaCnng10190D
GO:0044712	single-organism catabolic process	Biological Process	1406	17	22.89	0.92076	BnaA05g33580D,BnaC03g17120D,BnaA05g32160D,BnaA09g16190D,BnaA03g01410D,BnaC06g31960D,BnaC06g31950D,BnaA09g08390D,BnaC05g15260D,BnaAnng28000D,BnaA06g33650D,BnaC04g28590D,BnaC06g32660D,BnaA09g19410D,BnaA04g04830D,BnaC07g05850D,BnaC04g45620D
GO:0048519	negative regulation of biological process	Biological Process	1549	19	25.21	0.9213	BnaA04g26990D,BnaC04g51970D,BnaC07g33960D,BnaCnng02600D,BnaC06g43250D,BnaC05g27040D,BnaCnng10190D,BnaC06g32760D,BnaC06g33640D,BnaC06g35750D,BnaC06g36970D,BnaA09g19650D,BnaC01g09670D,BnaC06g15290D,BnaC06g15200D,BnaA03g03170D,BnaC06g37420D,BnaC06g37470D,BnaC06g37850D
GO:0032269	negative regulation of cellular protein metabolic process	Biological Process	155	1	2.52	0.9219	BnaA03g03170D
GO:0042273	ribosomal large subunit biogenesis	Biological Process	155	1	2.52	0.9219	BnaA05g03750D
GO:0043067	regulation of programmed cell death	Biological Process	155	1	2.52	0.9219	BnaC06g39510D
GO:0051493	regulation of cytoskeleton organization	Biological Process	156	1	2.54	0.92318	BnaC06g32760D
GO:0031669	cellular response to nutrient levels	Biological Process	258	2	4.2	0.92442	BnaAnng28000D,BnaA09g19410D
GO:0042744	hydrogen peroxide catabolic process	Biological Process	258	2	4.2	0.92442	BnaA09g08390D,BnaC06g32660D
GO:0051248	negative regulation of protein metabolic process	Biological Process	157	1	2.56	0.92444	BnaA03g03170D
GO:0010605	negative regulation of macromolecule metabolic process	Biological Process	828	9	13.48	0.92445	BnaC07g33960D,BnaCnng02600D,BnaC05g27040D,BnaCnng10190D,BnaC06g33640D,BnaC06g35750D,BnaC06g15290D,BnaA03g03170D,BnaC06g37470D
GO:0071365	cellular response to auxin stimulus	Biological Process	349	3	5.68	0.92489	BnaC06g27170D,BnaC06g37850D,BnaC06g38360D
GO:0016043	cellular component organization	Biological Process	4926	69	80.18	0.92536	BnaC03g30250D,BnaA04g28560D,BnaC06g27810D,BnaC04g53910D,BnaCnng27240D,BnaAnng37230D,BnaA02g34770D,BnaC02g44320D,BnaAnng14080D,BnaC06g43250D,BnaC03g71640D,BnaUnng00730D,BnaUnng00560D,BnaA09g55600D,BnaC02g19160D,BnaC06g26870D,BnaA05g17060D,BnaA09g40140D,BnaA09g45420D,BnaA09g11500D,BnaC05g27040D,BnaC06g27710D,BnaA03g11350D,BnaA03g50010D,BnaC06g27390D,BnaC06g26930D,BnaA04g14000D,BnaC06g40200D,BnaC06g…
GO:0030258	lipid modification	Biological Process	160	1	2.6	0.92808	BnaA03g05220D
GO:0043161	proteasome-mediated ubiquitin-dependent protein catabolic process	Biological Process	523	5	8.51	0.92939	BnaC06g23440D,BnaCnng07150D,BnaA04g11200D,BnaA09g37400D,BnaC06g22920D
GO:0006260	DNA replication	Biological Process	442	4	7.19	0.93073	BnaA04g14440D,BnaA09g49520D,BnaA06g31340D,BnaC06g39050D
GO:0070925	organelle assembly	Biological Process	356	3	5.79	0.93084	BnaC06g24350D,BnaC06g33580D,BnaC06g39210D
GO:0042545	cell wall modification	Biological Process	265	2	4.31	0.93119	BnaC04g53910D,BnaA03g31370D
GO:0042743	hydrogen peroxide metabolic process	Biological Process	265	2	4.31	0.93119	BnaA09g08390D,BnaC06g32660D
GO:0070301	cellular response to hydrogen peroxide	Biological Process	265	2	4.31	0.93119	BnaA09g08390D,BnaC06g32660D
GO:0006508	proteolysis	Biological Process	1287	15	20.95	0.93248	BnaA04g05330D,BnaA02g21750D,BnaC07g33960D,BnaC06g23440D,BnaA01g17560D,BnaCnng07150D,BnaC06g27150D,BnaA04g11200D,BnaC06g36600D,BnaC06g27960D,BnaA09g37400D,BnaC06g15200D,BnaA03g05680D,BnaC06g22920D,BnaC06g39610D
GO:0001932	regulation of protein phosphorylation	Biological Process	164	1	2.67	0.93268	BnaC06g37050D
GO:0010410	hemicellulose metabolic process	Biological Process	164	1	2.67	0.93268	BnaC02g11500D
GO:0051338	regulation of transferase activity	Biological Process	167	1	2.72	0.93593	BnaC06g37050D
GO:0046165	alcohol biosynthetic process	Biological Process	168	1	2.73	0.93697	BnaA05g22060D
GO:0033043	regulation of organelle organization	Biological Process	452	4	7.36	0.93782	BnaC06g43250D,BnaC06g32760D,BnaA09g19650D,BnaA10g05740D
GO:0009753	response to jasmonic acid	Biological Process	273	2	4.44	0.93823	BnaC06g33640D,BnaC06g35750D
GO:0051241	negative regulation of multicellular organismal process	Biological Process	170	1	2.77	0.93902	BnaC06g37850D
GO:0010498	proteasomal protein catabolic process	Biological Process	538	5	8.76	0.93925	BnaC06g23440D,BnaCnng07150D,BnaA04g11200D,BnaA09g37400D,BnaC06g22920D
GO:0031323	regulation of cellular metabolic process	Biological Process	4984	69	81.13	0.93997	BnaA06g24000D,BnaA04g26990D,BnaC04g53910D,BnaC04g51970D,BnaAnng14080D,BnaC06g41200D,BnaC04g01680D,BnaC01g37780D,BnaA07g36540D,BnaC07g33960D,BnaCnng02600D,BnaA05g32160D,BnaA05g18390D,BnaC06g26330D,BnaA03g01410D,BnaC06g31960D,BnaC06g31950D,BnaC06g31140D,BnaA09g51550D,BnaC05g12530D,BnaC05g12030D,BnaA01g13920D,BnaCnng52830D,BnaC05g27040D,BnaA08g19440D,BnaC09g21590D,BnaC06g27170D,BnaC06g27050D,BnaA04g…
GO:0010629	negative regulation of gene expression	Biological Process	623	6	10.14	0.94123	BnaC07g33960D,BnaCnng02600D,BnaC05g27040D,BnaCnng10190D,BnaC06g15290D,BnaC06g37470D
GO:0006259	DNA metabolic process	Biological Process	1381	16	22.48	0.94148	BnaC06g43010D,BnaCnng27240D,BnaC02g44320D,BnaC01g37780D,BnaC06g26930D,BnaCnng10190D,BnaA04g14440D,BnaA07g20500D,BnaC06g32390D,BnaA06g18250D,BnaA09g49520D,BnaA09g33930D,BnaA06g31340D,BnaC06g37340D,BnaC06g39050D,BnaC06g39210D
GO:0006869	lipid transport	Biological Process	277	2	4.51	0.94148	BnaA02g07110D,BnaC06g34110D
GO:0003002	regionalization	Biological Process	173	1	2.82	0.94196	BnaA10g22000D
GO:0046474	glycerophospholipid biosynthetic process	Biological Process	173	1	2.82	0.94196	BnaAnng37230D
GO:0034645	cellular macromolecule biosynthetic process	Biological Process	7530	108	122.57	0.94254	BnaA06g24000D,BnaA01g28980D,BnaA02g08440D,BnaA02g08530D,BnaC04g53910D,BnaAnng13110D,BnaAnng37230D,BnaC06g41200D,BnaC06g24620D,BnaCnng75520D,BnaC04g01680D,BnaA07g36540D,BnaC06g43680D,BnaC07g33960D,BnaCnng02600D,BnaCnng02680D,BnaC06g43320D,BnaA05g18390D,BnaA02g09540D,BnaC06g26740D,BnaC01g39890D,BnaC06g31140D,BnaA09g51550D,BnaA09g51520D,BnaC05g12530D,BnaC05g12030D,BnaA01g13920D,BnaA01g33230D,BnaA05g…
GO:1903046	meiotic cell cycle process	Biological Process	174	1	2.83	0.94291	BnaCnng10160D
GO:0009987	cellular process	Biological Process	25436	399	414.04	0.94472	BnaA06g24000D,BnaA06g34160D,BnaA04g28560D,BnaA04g26990D,BnaC04g02430D,BnaA07g36780D,BnaC06g27810D,BnaA09g03870D,BnaA09g04500D,BnaA09g02570D,BnaA01g28980D,BnaCnng71090D,BnaAnng12540D,BnaA09g57220D,BnaC06g43010D,BnaC02g24620D,BnaC02g24140D,BnaA02g08440D,BnaA02g08530D,BnaA02g08820D,BnaA02g09250D,BnaC04g53910D,BnaAnng13110D,BnaCnng27240D,BnaAnng37230D,BnaA02g34770D,BnaC04g51970D,BnaC03g77470D,BnaC06g…
GO:0009886	post-embryonic morphogenesis	Biological Process	176	1	2.86	0.94477	BnaA10g22000D
GO:0048364	root development	Biological Process	375	3	6.1	0.94487	BnaC07g33960D,BnaA10g22000D,BnaC06g37850D
GO:0018130	heterocycle biosynthetic process	Biological Process	5470	76	89.04	0.94573	BnaA06g24000D,BnaA02g09250D,BnaC04g53910D,BnaC06g41200D,BnaCnng75920D,BnaC04g01680D,BnaCnng33750D,BnaC06g42560D,BnaA07g36540D,BnaC07g33960D,BnaCnng02600D,BnaCnng02900D,BnaA05g18390D,BnaA04g25520D,BnaC06g31140D,BnaA09g51550D,BnaC05g12530D,BnaC05g12030D,BnaA01g13920D,BnaC05g27040D,BnaCnng53710D,BnaC06g27170D,BnaC06g27050D,BnaC06g40610D,BnaA01g12680D,BnaCnng10190D,BnaAnng28000D,BnaA05g15290D,BnaA05g…
GO:0009059	macromolecule biosynthetic process	Biological Process	7677	110	124.96	0.94597	BnaA06g24000D,BnaA01g28980D,BnaA02g08440D,BnaA02g08530D,BnaC04g53910D,BnaAnng13110D,BnaAnng37230D,BnaC06g41200D,BnaC06g24620D,BnaCnng75520D,BnaC04g01680D,BnaA07g36540D,BnaC06g43680D,BnaC07g33960D,BnaCnng02600D,BnaCnng02680D,BnaC06g43320D,BnaA05g18390D,BnaA02g09540D,BnaC06g26740D,BnaC01g39890D,BnaC06g31140D,BnaA09g51550D,BnaA09g51520D,BnaC05g12530D,BnaC05g12030D,BnaA01g13920D,BnaA01g33230D,BnaA05g…
GO:0022622	root system development	Biological Process	377	3	6.14	0.94618	BnaC07g33960D,BnaA10g22000D,BnaC06g37850D
GO:0010383	cell wall polysaccharide metabolic process	Biological Process	178	1	2.9	0.94656	BnaC02g11500D
GO:0009991	response to extracellular stimulus	Biological Process	378	3	6.15	0.94682	BnaAnng28000D,BnaA09g19410D,BnaA03g38100D
GO:0006875	cellular metal ion homeostasis	Biological Process	179	1	2.91	0.94743	BnaA03g00260D
GO:0006970	response to osmotic stress	Biological Process	380	3	6.19	0.94809	BnaCnng02600D,BnaC06g22720D,BnaA03g38100D
GO:0010941	regulation of cell death	Biological Process	180	1	2.93	0.94829	BnaC06g39510D
GO:1901615	organic hydroxy compound metabolic process	Biological Process	381	3	6.2	0.94872	BnaA05g30990D,BnaC04g28590D,BnaA05g22060D
GO:0045488	pectin metabolic process	Biological Process	384	3	6.25	0.95055	BnaC02g17500D,BnaA09g06500D,BnaA03g31370D
GO:0000910	cytokinesis	Biological Process	290	2	4.72	0.95098	BnaC02g19160D,BnaC06g30560D
GO:0006807	nitrogen compound metabolic process	Biological Process	12533	186	204.01	0.95212	BnaA06g24000D,BnaA06g34160D,BnaA09g03870D,BnaA09g04500D,BnaA09g02570D,BnaCnng71090D,BnaC06g43010D,BnaA02g09250D,BnaC04g53910D,BnaCnng27240D,BnaA05g36080D,BnaAnng37230D,BnaC03g77470D,BnaC06g43540D,BnaC02g44320D,BnaC06g41200D,BnaC03g41120D,BnaA05g33580D,BnaCnng75920D,BnaC04g01680D,BnaC03g17120D,BnaCnng33750D,BnaC06g42560D,BnaC09g51720D,BnaC01g37780D,BnaA07g36540D,BnaC07g33960D,BnaCnng02600D,BnaCnng…
GO:0016050	vesicle organization	Biological Process	186	1	3.03	0.95317	BnaA05g05290D
GO:0010393	galacturonan metabolic process	Biological Process	391	3	6.36	0.95458	BnaC02g17500D,BnaA09g06500D,BnaA03g31370D
GO:0006749	glutathione metabolic process	Biological Process	188	1	3.06	0.95469	BnaC03g17120D
GO:0030003	cellular cation homeostasis	Biological Process	188	1	3.06	0.95469	BnaA03g00260D
GO:0022402	cell cycle process	Biological Process	891	9	14.5	0.9551	BnaC06g43250D,BnaC02g19160D,BnaC06g40200D,BnaC06g30560D,BnaCnng10160D,BnaA09g19650D,BnaC01g09670D,BnaC06g15200D,BnaC06g37050D
GO:0090558	plant epidermis development	Biological Process	189	1	3.08	0.95543	BnaC04g53910D
GO:0051128	regulation of cellular component organization	Biological Process	653	6	10.63	0.95603	BnaC06g43250D,BnaC02g19160D,BnaC06g30560D,BnaC06g32760D,BnaA09g19650D,BnaA10g05740D
GO:0060429	epithelium development	Biological Process	298	2	4.85	0.95607	BnaC04g53910D,BnaC06g37850D
GO:0051704	multi-organism process	Biological Process	1499	17	24.4	0.95681	BnaAnng37230D,BnaC07g33960D,BnaA09g46530D,BnaC07g48010D,BnaC05g15260D,BnaA02g27670D,BnaAnng28000D,BnaA08g15680D,BnaC06g32400D,BnaC06g35750D,BnaA10g07800D,BnaA03g32280D,BnaA03g26490D,BnaA09g19410D,BnaC02g13020D,BnaC01g09670D,BnaC07g38090D
GO:0016579	protein deubiquitination	Biological Process	191	1	3.11	0.95688	BnaC06g27150D
GO:0016042	lipid catabolic process	Biological Process	192	1	3.13	0.95759	BnaC04g45620D
GO:0006650	glycerophospholipid metabolic process	Biological Process	301	2	4.9	0.95785	BnaAnng37230D,BnaA03g05220D
GO:0065008	regulation of biological quality	Biological Process	1429	16	23.26	0.95786	BnaAnng37230D,BnaA03g00260D,BnaA03g01120D,BnaA08g19440D,BnaCnng10220D,BnaA09g28590D,BnaAnng28000D,BnaA09g06320D,BnaC06g32760D,BnaC06g36420D,BnaC06g36750D,BnaC09g44680D,BnaA10g07800D,BnaA09g19410D,BnaC06g37850D,BnaC06g38200D
GO:0043604	amide biosynthetic process	Biological Process	193	1	3.14	0.95828	BnaA03g20210D
GO:0000226	microtubule cytoskeleton organization	Biological Process	304	2	4.95	0.95955	BnaA03g27780D,BnaC02g22120D
GO:0031668	cellular response to extracellular stimulus	Biological Process	304	2	4.95	0.95955	BnaAnng28000D,BnaA09g19410D
GO:0015711	organic anion transport	Biological Process	195	1	3.17	0.95963	BnaA01g12120D
GO:0010876	lipid localization	Biological Process	305	2	4.96	0.96011	BnaA02g07110D,BnaC06g34110D
GO:0000302	response to reactive oxygen species	Biological Process	403	3	6.56	0.96079	BnaA09g08390D,BnaC06g32660D,BnaA05g02330D
GO:0007389	pattern specification process	Biological Process	200	1	3.26	0.96283	BnaA10g22000D
GO:2000026	regulation of multicellular organismal development	Biological Process	588	5	9.57	0.9638	BnaC06g43540D,BnaC06g27720D,BnaA05g14030D,BnaC06g37850D,BnaC06g40080D
GO:0051301	cell division	Biological Process	756	7	12.31	0.96407	BnaC06g43250D,BnaC02g19160D,BnaA09g41160D,BnaC06g40200D,BnaC06g30560D,BnaCnng10160D,BnaA09g19650D
GO:0007010	cytoskeleton organization	Biological Process	674	6	10.97	0.96429	BnaA09g45420D,BnaC06g32760D,BnaA03g27780D,BnaC06g29190D,BnaC06g26150D,BnaC02g22120D
GO:0042254	ribosome biogenesis	Biological Process	590	5	9.6	0.96456	BnaA09g12250D,BnaC06g24350D,BnaC06g33580D,BnaA05g03750D,BnaA05g00350D
GO:0051093	negative regulation of developmental process	Biological Process	205	1	3.34	0.96578	BnaC06g37850D
GO:0051130	positive regulation of cellular component organization	Biological Process	205	1	3.34	0.96578	BnaA10g05740D
GO:0051321	meiotic cell cycle	Biological Process	206	1	3.35	0.96634	BnaCnng10160D
GO:0080090	regulation of primary metabolic process	Biological Process	4931	66	80.27	0.96683	BnaA06g24000D,BnaA04g26990D,BnaC04g53910D,BnaC04g51970D,BnaC06g41200D,BnaC04g01680D,BnaC01g37780D,BnaA07g36540D,BnaC07g33960D,BnaCnng02600D,BnaA05g32160D,BnaA05g18390D,BnaA03g01410D,BnaC06g31960D,BnaC06g31950D,BnaC06g31140D,BnaA09g51550D,BnaC05g12530D,BnaC05g12030D,BnaA01g13920D,BnaC05g27040D,BnaA08g19440D,BnaC06g27170D,BnaC06g27050D,BnaA04g11200D,BnaCnng10190D,BnaA09g28590D,BnaA03g11820D,BnaAnng…
GO:0019438	aromatic compound biosynthetic process	Biological Process	5464	74	88.94	0.96703	BnaA06g24000D,BnaA09g02570D,BnaC04g53910D,BnaC06g41200D,BnaCnng75920D,BnaC04g01680D,BnaCnng33750D,BnaC06g42560D,BnaA07g36540D,BnaC07g33960D,BnaCnng02600D,BnaCnng02900D,BnaA05g18390D,BnaC06g31140D,BnaA09g51550D,BnaC05g12530D,BnaC05g12030D,BnaA01g13920D,BnaC05g27040D,BnaCnng53710D,BnaC06g27170D,BnaC06g27050D,BnaC06g40610D,BnaC06g30540D,BnaCnng10190D,BnaAnng28000D,BnaA05g15290D,BnaA05g28810D,BnaC09g…
GO:0019748	secondary metabolic process	Biological Process	320	2	5.21	0.96759	BnaC03g17120D,BnaA04g04830D
GO:0070646	protein modification by small protein removal	Biological Process	209	1	3.4	0.96797	BnaC06g27150D
GO:0071407	cellular response to organic cyclic compound	Biological Process	210	1	3.42	0.96849	BnaCnng10190D
GO:0042542	response to hydrogen peroxide	Biological Process	325	2	5.29	0.96977	BnaA09g08390D,BnaC06g32660D
GO:0071496	cellular response to external stimulus	Biological Process	326	2	5.31	0.97019	BnaAnng28000D,BnaA09g19410D
GO:0000902	cell morphogenesis	Biological Process	427	3	6.95	0.9709	BnaC04g53910D,BnaAnng37230D,BnaC06g32400D
GO:0006873	cellular ion homeostasis	Biological Process	215	1	3.5	0.97099	BnaA03g00260D
GO:0048609	multicellular organismal reproductive process	Biological Process	218	1	3.55	0.97239	BnaA05g14030D
GO:0055065	metal ion homeostasis	Biological Process	218	1	3.55	0.97239	BnaA03g00260D
GO:0000271	polysaccharide biosynthetic process	Biological Process	334	2	5.44	0.97335	BnaCnng02680D,BnaA01g05450D
GO:0009791	post-embryonic development	Biological Process	1266	13	20.61	0.97365	BnaC06g43540D,BnaC07g33960D,BnaC06g27720D,BnaA08g15680D,BnaCnng17860D,BnaC06g32550D,BnaC06g32720D,BnaC06g35750D,BnaA05g14030D,BnaA10g22000D,BnaC06g37850D,BnaC06g40080D,BnaA03g38100D
GO:0007015	actin filament organization	Biological Process	221	1	3.6	0.97373	BnaC06g32760D
GO:0019953	sexual reproduction	Biological Process	226	1	3.68	0.97581	BnaC06g32400D
GO:0045017	glycerolipid biosynthetic process	Biological Process	231	1	3.76	0.97773	BnaAnng37230D
GO:0009725	response to hormone	Biological Process	1818	20	29.59	0.97801	BnaA02g34770D,BnaC06g43860D,BnaC07g33960D,BnaCnng02600D,BnaCnng02940D,BnaC06g31960D,BnaC06g31950D,BnaA08g19440D,BnaC06g27170D,BnaA09g28590D,BnaA07g21490D,BnaC06g33640D,BnaC06g35750D,BnaC06g36970D,BnaA02g32260D,BnaA05g14030D,BnaC02g31930D,BnaC06g37850D,BnaC06g38360D,BnaA03g38100D
GO:0006464	cellular protein modification process	Biological Process	2632	31	42.84	0.98014	BnaA02g09250D,BnaAnng37230D,BnaA04g05330D,BnaA03g55730D,BnaC06g26330D,BnaC06g23440D,BnaA01g17560D,BnaA05g16320D,BnaA08g19440D,BnaC06g27150D,BnaA09g28590D,BnaAnng28000D,BnaA06g32210D,BnaA05g09400D,BnaC06g32350D,BnaC06g33010D,BnaC06g35250D,BnaC06g35630D,BnaC06g36970D,BnaC07g09400D,BnaA09g19410D,BnaA02g32260D,BnaC03g39830D,BnaC06g15200D,BnaC06g22840D,BnaC06g37050D,BnaC06g37140D,BnaC06g38340D,BnaC06g…
GO:0036211	protein modification process	Biological Process	2632	31	42.84	0.98014	BnaA02g09250D,BnaAnng37230D,BnaA04g05330D,BnaA03g55730D,BnaC06g26330D,BnaC06g23440D,BnaA01g17560D,BnaA05g16320D,BnaA08g19440D,BnaC06g27150D,BnaA09g28590D,BnaAnng28000D,BnaA06g32210D,BnaA05g09400D,BnaC06g32350D,BnaC06g33010D,BnaC06g35250D,BnaC06g35630D,BnaC06g36970D,BnaC07g09400D,BnaA09g19410D,BnaA02g32260D,BnaC03g39830D,BnaC06g15200D,BnaC06g22840D,BnaC06g37050D,BnaC06g37140D,BnaC06g38340D,BnaC06g…
GO:0071840	cellular component organization or biogenesis	Biological Process	5450	72	88.71	0.9803	BnaC03g30250D,BnaA04g28560D,BnaC06g27810D,BnaC04g53910D,BnaCnng27240D,BnaAnng37230D,BnaA02g34770D,BnaC02g44320D,BnaAnng14080D,BnaC06g43250D,BnaC03g71640D,BnaUnng00730D,BnaUnng00560D,BnaA09g55600D,BnaC02g19160D,BnaC06g26870D,BnaA05g17060D,BnaA09g40140D,BnaA09g45420D,BnaA09g11500D,BnaC05g27040D,BnaC06g27710D,BnaA03g11350D,BnaA03g50010D,BnaC06g27390D,BnaC06g26930D,BnaA04g14000D,BnaC06g40200D,BnaC06g…
GO:0016567	protein ubiquitination	Biological Process	645	5	10.5	0.98049	BnaA04g05330D,BnaC06g23440D,BnaA01g17560D,BnaC06g36970D,BnaC06g15200D
GO:0009908	flower development	Biological Process	460	3	7.49	0.98083	BnaC06g43540D,BnaC06g35750D,BnaC06g40080D
GO:0009887	organ morphogenesis	Biological Process	241	1	3.92	0.98112	BnaA10g22000D
GO:0032504	multicellular organism reproduction	Biological Process	242	1	3.94	0.98143	BnaA05g14030D
GO:0007165	signal transduction	Biological Process	2789	33	45.4	0.9818	BnaAnng12540D,BnaC06g43530D,BnaA07g36540D,BnaC07g33960D,BnaCnng02940D,BnaC09g11700D,BnaC06g26570D,BnaCnng45820D,BnaC06g31960D,BnaC06g31950D,BnaA06g10800D,BnaA08g19440D,BnaC06g27170D,BnaA09g28590D,BnaAnng28000D,BnaA06g33950D,BnaA05g33170D,BnaC06g33640D,BnaC06g35750D,BnaC06g36540D,BnaC06g36970D,BnaA09g19410D,BnaA07g13000D,BnaA02g32260D,BnaA09g37400D,BnaC03g39830D,BnaA03g34300D,BnaC06g37850D,BnaC06g…
GO:1901360	organic cyclic compound metabolic process	Biological Process	10232	145	166.55	0.98192	BnaA06g24000D,BnaA06g34160D,BnaA09g03870D,BnaA09g04500D,BnaA09g02570D,BnaC06g43010D,BnaA02g09250D,BnaC04g53910D,BnaCnng27240D,BnaC02g44320D,BnaC06g41200D,BnaC03g41120D,BnaA05g33580D,BnaCnng75920D,BnaC04g01680D,BnaCnng33750D,BnaC06g42560D,BnaC01g37780D,BnaA07g36540D,BnaC07g33960D,BnaCnng02600D,BnaCnng02900D,BnaA09g35930D,BnaA05g32160D,BnaA05g18390D,BnaA04g25520D,BnaC06g23380D,BnaC06g23390D,BnaA03g…
GO:0046486	glycerolipid metabolic process	Biological Process	364	2	5.93	0.98255	BnaAnng37230D,BnaA03g05220D
GO:0032989	cellular component morphogenesis	Biological Process	468	3	7.62	0.9827	BnaC04g53910D,BnaAnng37230D,BnaC06g32400D
GO:0006725	cellular aromatic compound metabolic process	Biological Process	10119	143	164.71	0.9829	BnaA06g24000D,BnaA06g34160D,BnaA09g03870D,BnaA09g04500D,BnaA09g02570D,BnaC06g43010D,BnaA02g09250D,BnaC04g53910D,BnaCnng27240D,BnaC02g44320D,BnaC06g41200D,BnaC03g41120D,BnaA05g33580D,BnaCnng75920D,BnaC04g01680D,BnaCnng33750D,BnaC06g42560D,BnaC01g37780D,BnaA07g36540D,BnaC07g33960D,BnaCnng02600D,BnaCnng02900D,BnaA09g35930D,BnaA05g32160D,BnaA05g18390D,BnaC06g23380D,BnaC06g23390D,BnaA03g01410D,BnaC06g…
GO:0007049	cell cycle	Biological Process	1082	10	17.61	0.98314	BnaCnng02820D,BnaC06g43250D,BnaC02g19160D,BnaC06g40200D,BnaC06g30560D,BnaCnng10160D,BnaA09g19650D,BnaC01g09670D,BnaC06g15200D,BnaC06g37050D
GO:0090567	reproductive shoot system development	Biological Process	471	3	7.67	0.98336	BnaC06g43540D,BnaC06g35750D,BnaC06g40080D
GO:0019219	regulation of nucleobase-containing compound metabolic process	Biological Process	4273	54	69.55	0.98377	BnaA06g24000D,BnaC04g53910D,BnaC06g41200D,BnaC04g01680D,BnaC01g37780D,BnaA07g36540D,BnaC07g33960D,BnaCnng02600D,BnaA05g32160D,BnaA05g18390D,BnaA03g01410D,BnaC06g31960D,BnaC06g31950D,BnaC06g31140D,BnaA09g51550D,BnaC05g12530D,BnaC05g12030D,BnaA01g13920D,BnaC05g27040D,BnaC06g27170D,BnaC06g27050D,BnaCnng10190D,BnaA03g11820D,BnaAnng28000D,BnaA05g28810D,BnaC09g50530D,BnaA06g33950D,BnaC04g53290D,BnaA05g…
GO:0042592	homeostatic process	Biological Process	838	7	13.64	0.98396	BnaAnng37230D,BnaA03g00260D,BnaA03g01120D,BnaCnng10220D,BnaA09g06320D,BnaC06g36750D,BnaC06g38200D
GO:0055080	cation homeostasis	Biological Process	251	1	4.09	0.984	BnaA03g00260D
GO:0055082	cellular chemical homeostasis	Biological Process	251	1	4.09	0.984	BnaA03g00260D
GO:0048608	reproductive structure development	Biological Process	1006	9	16.38	0.984	BnaC06g43540D,BnaC07g33960D,BnaC06g27720D,BnaCnng17860D,BnaC06g32550D,BnaC06g35750D,BnaA05g14030D,BnaA10g22000D,BnaC06g40080D
GO:0061458	reproductive system development	Biological Process	1006	9	16.38	0.984	BnaC06g43540D,BnaC07g33960D,BnaC06g27720D,BnaCnng17860D,BnaC06g32550D,BnaC06g35750D,BnaA05g14030D,BnaA10g22000D,BnaC06g40080D
GO:0006364	rRNA processing	Biological Process	375	2	6.1	0.98508	BnaA09g12250D,BnaA05g03750D
GO:0008654	phospholipid biosynthetic process	Biological Process	257	1	4.18	0.98551	BnaAnng37230D
GO:0044703	multi-organism reproductive process	Biological Process	672	5	10.94	0.98558	BnaAnng37230D,BnaA09g46530D,BnaAnng28000D,BnaC06g32400D,BnaA09g19410D
GO:0043414	macromolecule methylation	Biological Process	258	1	4.2	0.98575	BnaCnng10190D
GO:0010033	response to organic substance	Biological Process	2178	24	35.45	0.9859	BnaA04g26990D,BnaA02g34770D,BnaC04g51970D,BnaC06g43860D,BnaC07g33960D,BnaCnng02600D,BnaCnng02940D,BnaC06g31960D,BnaC06g31950D,BnaA08g19440D,BnaC06g27170D,BnaCnng10190D,BnaA09g28590D,BnaA07g21490D,BnaC06g33640D,BnaC06g35750D,BnaC06g36970D,BnaA02g32260D,BnaA09g37400D,BnaA05g14030D,BnaC02g31930D,BnaC06g37850D,BnaC06g38360D,BnaA03g38100D
GO:0044271	cellular nitrogen compound biosynthetic process	Biological Process	5590	73	90.99	0.9859	BnaA06g24000D,BnaC04g53910D,BnaC06g41200D,BnaCnng75920D,BnaC04g01680D,BnaCnng33750D,BnaC06g42560D,BnaA07g36540D,BnaC07g33960D,BnaCnng02600D,BnaCnng02900D,BnaA05g18390D,BnaA04g25520D,BnaC06g31140D,BnaA09g51550D,BnaC05g12530D,BnaC05g12030D,BnaA01g13920D,BnaC05g27040D,BnaCnng53710D,BnaC06g27170D,BnaC06g27050D,BnaC06g40610D,BnaA01g12680D,BnaCnng10190D,BnaAnng28000D,BnaA05g15290D,BnaA05g28810D,BnaC09g…
GO:0040008	regulation of growth	Biological Process	260	1	4.23	0.98621	BnaA10g10330D
GO:0046483	heterocycle metabolic process	Biological Process	9984	140	162.52	0.98626	BnaA06g24000D,BnaA09g03870D,BnaA09g04500D,BnaC06g43010D,BnaA02g09250D,BnaC04g53910D,BnaCnng27240D,BnaC02g44320D,BnaC06g41200D,BnaC03g41120D,BnaA05g33580D,BnaCnng75920D,BnaC04g01680D,BnaCnng33750D,BnaC06g42560D,BnaC01g37780D,BnaA07g36540D,BnaC07g33960D,BnaCnng02600D,BnaCnng02900D,BnaA09g35930D,BnaA05g32160D,BnaA05g18390D,BnaA04g25520D,BnaC06g23380D,BnaC06g23390D,BnaA03g01410D,BnaC06g31960D,BnaC06g…
GO:0016072	rRNA metabolic process	Biological Process	383	2	6.23	0.98669	BnaA09g12250D,BnaA05g03750D
GO:0051239	regulation of multicellular organismal process	Biological Process	681	5	11.09	0.98697	BnaC06g43540D,BnaC06g27720D,BnaA05g14030D,BnaC06g37850D,BnaC06g40080D
GO:0051049	regulation of transport	Biological Process	264	1	4.3	0.9871	BnaA06g14650D
GO:0044700	single organism signaling	Biological Process	2848	33	46.36	0.98728	BnaAnng12540D,BnaC06g43530D,BnaA07g36540D,BnaC07g33960D,BnaCnng02940D,BnaC09g11700D,BnaC06g26570D,BnaCnng45820D,BnaC06g31960D,BnaC06g31950D,BnaA06g10800D,BnaA08g19440D,BnaC06g27170D,BnaA09g28590D,BnaAnng28000D,BnaA06g33950D,BnaA05g33170D,BnaC06g33640D,BnaC06g35750D,BnaC06g36540D,BnaC06g36970D,BnaA09g19410D,BnaA07g13000D,BnaA02g32260D,BnaA09g37400D,BnaC03g39830D,BnaA03g34300D,BnaC06g37850D,BnaC06g…
GO:0023052	signaling	Biological Process	2850	33	46.39	0.98744	BnaAnng12540D,BnaC06g43530D,BnaA07g36540D,BnaC07g33960D,BnaCnng02940D,BnaC09g11700D,BnaC06g26570D,BnaCnng45820D,BnaC06g31960D,BnaC06g31950D,BnaA06g10800D,BnaA08g19440D,BnaC06g27170D,BnaA09g28590D,BnaAnng28000D,BnaA06g33950D,BnaA05g33170D,BnaC06g33640D,BnaC06g35750D,BnaC06g36540D,BnaC06g36970D,BnaA09g19410D,BnaA07g13000D,BnaA02g32260D,BnaA09g37400D,BnaC03g39830D,BnaA03g34300D,BnaC06g37850D,BnaC06g…
GO:0051171	regulation of nitrogen compound metabolic process	Biological Process	4670	59	76.02	0.98771	BnaA06g24000D,BnaC04g53910D,BnaC06g43540D,BnaC06g41200D,BnaC04g01680D,BnaC01g37780D,BnaA07g36540D,BnaC07g33960D,BnaCnng02600D,BnaA05g32160D,BnaA05g18390D,BnaA03g01410D,BnaC06g31960D,BnaC06g31950D,BnaC06g31140D,BnaA09g51550D,BnaC05g12530D,BnaC05g12030D,BnaA01g13920D,BnaC05g27040D,BnaA08g19440D,BnaC06g27170D,BnaC06g27050D,BnaCnng10190D,BnaA09g28590D,BnaA03g11820D,BnaAnng28000D,BnaA06g32210D,BnaA05g…
GO:0032446	protein modification by small protein conjugation	Biological Process	699	5	11.38	0.98939	BnaA04g05330D,BnaC06g23440D,BnaA01g17560D,BnaC06g36970D,BnaC06g15200D
GO:0034660	ncRNA metabolic process	Biological Process	882	7	14.36	0.98981	BnaA02g09250D,BnaAnng24040D,BnaA09g12250D,BnaC06g35970D,BnaA05g03750D,BnaC06g22560D,BnaC01g18350D
GO:0034470	ncRNA processing	Biological Process	609	4	9.91	0.98993	BnaA02g09250D,BnaA09g12250D,BnaC06g35970D,BnaA05g03750D
GO:0009308	amine metabolic process	Biological Process	279	1	4.54	0.98993	BnaC09g44680D
GO:0003006	developmental process involved in reproduction	Biological Process	1223	11	19.91	0.99019	BnaAnng37230D,BnaC06g43540D,BnaC07g33960D,BnaC06g27720D,BnaCnng17860D,BnaC06g32400D,BnaC06g32550D,BnaC06g35750D,BnaA05g14030D,BnaA10g22000D,BnaC06g40080D
GO:0071555	cell wall organization	Biological Process	980	8	15.95	0.99093	BnaC04g53910D,BnaUnng00730D,BnaC06g30760D,BnaA01g05450D,BnaA03g31370D,BnaC02g11500D,BnaA04g23390D,BnaA05g23060D
GO:0006066	alcohol metabolic process	Biological Process	286	1	4.66	0.99103	BnaA05g22060D
GO:0060255	regulation of macromolecule metabolic process	Biological Process	5218	66	84.94	0.9914	BnaA06g24000D,BnaC01g32070D,BnaC04g53910D,BnaC06g41200D,BnaC07g31060D,BnaC04g01680D,BnaC01g37780D,BnaA07g36540D,BnaC07g33960D,BnaCnng02600D,BnaA05g18390D,BnaC06g26330D,BnaC06g31140D,BnaA09g51550D,BnaC05g12530D,BnaC05g12030D,BnaA01g13920D,BnaC05g27040D,BnaA08g19440D,BnaA01g25100D,BnaC06g27170D,BnaC06g27050D,BnaA04g11200D,BnaCnng10190D,BnaA09g28590D,BnaA03g11820D,BnaAnng28000D,BnaA06g32210D,BnaA05g…
GO:0050789	regulation of biological process	Biological Process	8943	122	145.57	0.99163	BnaA06g24000D,BnaA04g26990D,BnaC01g32070D,BnaAnng12540D,BnaC04g53910D,BnaAnng37230D,BnaC04g51970D,BnaC06g43530D,BnaC06g43540D,BnaAnng14080D,BnaC06g41200D,BnaC07g31060D,BnaC04g01680D,BnaA03g55610D,BnaA03g55630D,BnaA03g55640D,BnaC01g37780D,BnaA07g36540D,BnaC07g33960D,BnaCnng02600D,BnaCnng02820D,BnaCnng02940D,BnaC09g11700D,BnaC06g43250D,BnaA05g32160D,BnaA05g18390D,BnaC02g19160D,BnaC06g26330D,BnaC06g…
GO:0000003	reproduction	Biological Process	1159	10	18.87	0.99175	BnaAnng37230D,BnaC07g33960D,BnaCnng10160D,BnaAnng28000D,BnaCnng17860D,BnaC06g32400D,BnaC06g35750D,BnaA09g19410D,BnaA05g14030D,BnaA10g22000D
GO:0050801	ion homeostasis	Biological Process	293	1	4.77	0.99201	BnaA03g00260D
GO:0051252	regulation of RNA metabolic process	Biological Process	3993	48	65	0.99219	BnaA06g24000D,BnaC04g53910D,BnaC06g41200D,BnaC04g01680D,BnaA07g36540D,BnaC07g33960D,BnaCnng02600D,BnaA05g18390D,BnaC06g31140D,BnaA09g51550D,BnaC05g12530D,BnaC05g12030D,BnaA01g13920D,BnaC05g27040D,BnaC06g27170D,BnaC06g27050D,BnaCnng10190D,BnaA03g11820D,BnaAnng28000D,BnaA05g28810D,BnaC09g50530D,BnaA06g33950D,BnaC04g53290D,BnaA05g09180D,BnaC07g44990D,BnaC06g32230D,BnaC06g32390D,BnaC06g33250D,BnaC06g…
GO:0045229	external encapsulating structure organization	Biological Process	997	8	16.23	0.99238	BnaC04g53910D,BnaUnng00730D,BnaC06g30760D,BnaA01g05450D,BnaA03g31370D,BnaC02g11500D,BnaA04g23390D,BnaA05g23060D
GO:0007017	microtubule-based process	Biological Process	632	4	10.29	0.99241	BnaC06g36460D,BnaA03g27780D,BnaC02g22120D,BnaA03g42270D
GO:0006644	phospholipid metabolic process	Biological Process	426	2	6.93	0.99285	BnaAnng37230D,BnaA03g05220D
GO:0030036	actin cytoskeleton organization	Biological Process	302	1	4.92	0.99312	BnaC06g32760D
GO:0009719	response to endogenous stimulus	Biological Process	1977	20	32.18	0.99319	BnaA02g34770D,BnaC06g43860D,BnaC07g33960D,BnaCnng02600D,BnaCnng02940D,BnaC06g31960D,BnaC06g31950D,BnaA08g19440D,BnaC06g27170D,BnaA09g28590D,BnaA07g21490D,BnaC06g33640D,BnaC06g35750D,BnaC06g36970D,BnaA02g32260D,BnaA05g14030D,BnaC02g31930D,BnaC06g37850D,BnaC06g38360D,BnaA03g38100D
GO:0042493	response to drug	Biological Process	304	1	4.95	0.99334	BnaUnng03240D
GO:0034654	nucleobase-containing compound biosynthetic process	Biological Process	5064	63	82.43	0.99341	BnaA06g24000D,BnaC04g53910D,BnaC06g41200D,BnaCnng75920D,BnaC04g01680D,BnaCnng33750D,BnaC06g42560D,BnaA07g36540D,BnaC07g33960D,BnaCnng02600D,BnaCnng02900D,BnaA05g18390D,BnaC06g31140D,BnaA09g51550D,BnaC05g12530D,BnaC05g12030D,BnaA01g13920D,BnaC05g27040D,BnaCnng53710D,BnaC06g27170D,BnaC06g27050D,BnaC06g40610D,BnaCnng10190D,BnaAnng28000D,BnaA05g15290D,BnaA05g28810D,BnaC09g50530D,BnaA06g33950D,BnaC04g…
GO:1901698	response to nitrogen compound	Biological Process	305	1	4.96	0.99345	BnaCnng10190D
GO:0044702	single organism reproductive process	Biological Process	1103	9	17.95	0.99376	BnaAnng37230D,BnaC06g43540D,BnaC07g33960D,BnaC06g32400D,BnaC06g32550D,BnaC06g35750D,BnaA05g14030D,BnaA10g22000D,BnaC06g40080D
GO:0009889	regulation of biosynthetic process	Biological Process	4247	51	69.13	0.99392	BnaA06g24000D,BnaA04g26990D,BnaC04g53910D,BnaC04g51970D,BnaC06g41200D,BnaC04g01680D,BnaA07g36540D,BnaC07g33960D,BnaCnng02600D,BnaA05g18390D,BnaC06g31140D,BnaA09g51550D,BnaC05g12530D,BnaC05g12030D,BnaA01g13920D,BnaC05g27040D,BnaC06g27170D,BnaC06g27050D,BnaCnng10190D,BnaAnng28000D,BnaA05g28810D,BnaC09g50530D,BnaA06g33950D,BnaC04g53290D,BnaA05g09180D,BnaC07g44990D,BnaC06g32230D,BnaC06g32390D,BnaC06g…
GO:0048544	recognition of pollen	Biological Process	311	1	5.06	0.99407	BnaA09g46530D
GO:0042546	cell wall biogenesis	Biological Process	313	1	5.09	0.99427	BnaC02g11500D
GO:0008037	cell recognition	Biological Process	316	1	5.14	0.99454	BnaA09g46530D
GO:0051716	cellular response to stimulus	Biological Process	4406	53	71.72	0.99455	BnaAnng12540D,BnaC06g43010D,BnaC06g43530D,BnaC01g37780D,BnaA07g36540D,BnaC07g33960D,BnaCnng02940D,BnaC09g11700D,BnaC06g26570D,BnaCnng45820D,BnaC06g31960D,BnaC06g31950D,BnaA06g10800D,BnaA08g19440D,BnaA09g08390D,BnaC06g27170D,BnaC06g26930D,BnaCnng10190D,BnaCnng10220D,BnaA09g28590D,BnaAnng28000D,BnaA06g33950D,BnaA04g14440D,BnaA05g33170D,BnaCnng17860D,BnaA07g20500D,BnaC04g28590D,BnaC06g32390D,BnaC06g…
GO:0009875	pollen-pistil interaction	Biological Process	317	1	5.16	0.99463	BnaA09g46530D
GO:0014070	response to organic cyclic compound	Biological Process	319	1	5.19	0.99481	BnaCnng10190D
GO:0050793	regulation of developmental process	Biological Process	762	5	12.4	0.99492	BnaC06g43540D,BnaC06g27720D,BnaA05g14030D,BnaC06g37850D,BnaC06g40080D
GO:0032879	regulation of localization	Biological Process	324	1	5.27	0.99522	BnaA06g14650D
GO:0030029	actin filament-based process	Biological Process	326	1	5.31	0.99538	BnaC06g32760D
GO:0044260	cellular macromolecule metabolic process	Biological Process	13883	197	225.98	0.99552	BnaA06g24000D,BnaA07g36780D,BnaA09g03870D,BnaA09g04500D,BnaA01g28980D,BnaC06g43010D,BnaA02g08440D,BnaA02g08530D,BnaA02g08820D,BnaA02g09250D,BnaC04g53910D,BnaAnng13110D,BnaCnng27240D,BnaAnng37230D,BnaC02g44320D,BnaC06g41200D,BnaC03g41120D,BnaA04g05330D,BnaC06g24620D,BnaCnng75520D,BnaC04g01680D,BnaCnng33760D,BnaC09g51720D,BnaC01g37780D,BnaA03g55730D,BnaA07g36540D,BnaA02g21750D,BnaC06g43680D,BnaC07g…
GO:0034641	cellular nitrogen compound metabolic process	Biological Process	10323	141	168.03	0.9956	BnaA06g24000D,BnaA09g03870D,BnaA09g04500D,BnaC06g43010D,BnaA02g09250D,BnaC04g53910D,BnaCnng27240D,BnaC02g44320D,BnaC06g41200D,BnaC03g41120D,BnaA05g33580D,BnaCnng75920D,BnaC04g01680D,BnaC03g17120D,BnaCnng33750D,BnaC06g42560D,BnaC01g37780D,BnaA07g36540D,BnaC07g33960D,BnaCnng02600D,BnaCnng02900D,BnaA09g35930D,BnaA05g32160D,BnaA05g18390D,BnaA04g25520D,BnaC06g23380D,BnaC06g23390D,BnaA03g01410D,BnaC06g…
GO:0048569	post-embryonic organ development	Biological Process	339	1	5.52	0.99627	BnaC06g37850D
GO:0006139	nucleobase-containing compound metabolic process	Biological Process	9427	126	153.45	0.99691	BnaA06g24000D,BnaA09g03870D,BnaA09g04500D,BnaC06g43010D,BnaA02g09250D,BnaC04g53910D,BnaCnng27240D,BnaC02g44320D,BnaC06g41200D,BnaC03g41120D,BnaA05g33580D,BnaCnng75920D,BnaC04g01680D,BnaCnng33750D,BnaC06g42560D,BnaC01g37780D,BnaA07g36540D,BnaC07g33960D,BnaCnng02600D,BnaCnng02900D,BnaA09g35930D,BnaA05g32160D,BnaA05g18390D,BnaC06g23380D,BnaC06g23390D,BnaA03g01410D,BnaC06g31960D,BnaC06g31950D,BnaC06g…
GO:0070647	protein modification by small protein conjugation or removal	Biological Process	904	6	14.72	0.99707	BnaA04g05330D,BnaC06g23440D,BnaA01g17560D,BnaC06g27150D,BnaC06g36970D,BnaC06g15200D
GO:2001141	regulation of RNA biosynthetic process	Biological Process	3872	44	63.03	0.99708	BnaA06g24000D,BnaC04g53910D,BnaC06g41200D,BnaC04g01680D,BnaA07g36540D,BnaC07g33960D,BnaCnng02600D,BnaA05g18390D,BnaC06g31140D,BnaA09g51550D,BnaC05g12530D,BnaC05g12030D,BnaA01g13920D,BnaC05g27040D,BnaC06g27170D,BnaC06g27050D,BnaCnng10190D,BnaAnng28000D,BnaA05g28810D,BnaC09g50530D,BnaA06g33950D,BnaC04g53290D,BnaA05g09180D,BnaC07g44990D,BnaC06g32230D,BnaC06g32390D,BnaC06g33250D,BnaC06g33640D,BnaC06g…
GO:0043170	macromolecule metabolic process	Biological Process	14927	212	242.98	0.99714	BnaA06g24000D,BnaA07g36780D,BnaC01g32070D,BnaA09g03870D,BnaA09g04500D,BnaA01g28980D,BnaC06g43010D,BnaA02g08440D,BnaA02g08530D,BnaA02g08820D,BnaA02g09250D,BnaC04g53910D,BnaAnng13110D,BnaCnng27240D,BnaAnng37230D,BnaC02g44320D,BnaC06g41200D,BnaC03g41120D,BnaC07g31060D,BnaA04g05330D,BnaC06g24620D,BnaCnng75520D,BnaC04g01680D,BnaCnng33760D,BnaC09g51720D,BnaC01g37780D,BnaA03g55730D,BnaA07g36540D,BnaA02g…
GO:0050896	response to stimulus	Biological Process	7198	92	117.17	0.99722	BnaA04g26990D,BnaC06g27810D,BnaAnng12540D,BnaC06g43010D,BnaCnng27240D,BnaA02g34770D,BnaC04g51970D,BnaC06g43530D,BnaC03g17120D,BnaCnng33760D,BnaCnng34140D,BnaC01g37780D,BnaC06g43860D,BnaA07g36540D,BnaC07g33960D,BnaCnng02600D,BnaCnng02940D,BnaC09g11700D,BnaC04g50740D,BnaC07g50250D,BnaC07g48010D,BnaC06g26330D,BnaC06g26570D,BnaCnng45820D,BnaC06g23490D,BnaC06g31960D,BnaC06g31950D,BnaC06g31510D,BnaC02g…
GO:0050794	regulation of cellular process	Biological Process	7937	103	129.2	0.99727	BnaA06g24000D,BnaA04g26990D,BnaAnng12540D,BnaC04g53910D,BnaAnng37230D,BnaC04g51970D,BnaC06g43530D,BnaAnng14080D,BnaC06g41200D,BnaC04g01680D,BnaC01g37780D,BnaA07g36540D,BnaC07g33960D,BnaCnng02600D,BnaCnng02820D,BnaCnng02940D,BnaC09g11700D,BnaC06g43250D,BnaA05g32160D,BnaA05g18390D,BnaC02g19160D,BnaC06g26330D,BnaC06g26570D,BnaCnng45820D,BnaA03g01120D,BnaA03g01410D,BnaC06g31960D,BnaC06g31950D,BnaC06g…
GO:0010468	regulation of gene expression	Biological Process	4616	54	75.14	0.99761	BnaA06g24000D,BnaC01g32070D,BnaC04g53910D,BnaC06g41200D,BnaC07g31060D,BnaC04g01680D,BnaA07g36540D,BnaC07g33960D,BnaCnng02600D,BnaA05g18390D,BnaC06g26330D,BnaC06g31140D,BnaA09g51550D,BnaC05g12530D,BnaC05g12030D,BnaA01g13920D,BnaC05g27040D,BnaA01g25100D,BnaC06g27170D,BnaC06g27050D,BnaCnng10190D,BnaAnng28000D,BnaA05g28810D,BnaC09g50530D,BnaA06g33950D,BnaC04g53290D,BnaA05g09180D,BnaC07g44990D,BnaC06g…
GO:0030154	cell differentiation	Biological Process	730	4	11.88	0.99781	BnaC04g53910D,BnaAnng37230D,BnaC06g32400D,BnaC06g37850D
GO:0031326	regulation of cellular biosynthetic process	Biological Process	4220	48	68.69	0.99803	BnaA06g24000D,BnaC04g53910D,BnaC06g41200D,BnaC04g01680D,BnaA07g36540D,BnaC07g33960D,BnaCnng02600D,BnaA05g18390D,BnaC06g31140D,BnaA09g51550D,BnaC05g12530D,BnaC05g12030D,BnaA01g13920D,BnaC05g27040D,BnaC06g27170D,BnaC06g27050D,BnaCnng10190D,BnaAnng28000D,BnaA05g28810D,BnaC09g50530D,BnaA06g33950D,BnaC04g53290D,BnaA05g09180D,BnaC07g44990D,BnaC06g32230D,BnaC06g32390D,BnaC06g33250D,BnaC06g33640D,BnaC06g…
GO:0010556	regulation of macromolecule biosynthetic process	Biological Process	4151	47	67.57	0.99806	BnaA06g24000D,BnaC04g53910D,BnaC06g41200D,BnaC04g01680D,BnaA07g36540D,BnaC07g33960D,BnaCnng02600D,BnaA05g18390D,BnaC06g31140D,BnaA09g51550D,BnaC05g12530D,BnaC05g12030D,BnaA01g13920D,BnaC05g27040D,BnaC06g27170D,BnaC06g27050D,BnaCnng10190D,BnaAnng28000D,BnaA05g28810D,BnaC09g50530D,BnaA06g33950D,BnaC04g53290D,BnaA05g09180D,BnaC07g44990D,BnaC06g32230D,BnaC06g32390D,BnaC06g33250D,BnaC06g33640D,BnaC06g…
GO:0009733	response to auxin	Biological Process	747	4	12.16	0.99824	BnaC06g27170D,BnaA05g14030D,BnaC06g37850D,BnaC06g38360D
GO:0009888	tissue development	Biological Process	643	3	10.47	0.99834	BnaC04g53910D,BnaA10g22000D,BnaC06g37850D
GO:0006355	regulation of transcription, DNA-templated	Biological Process	3819	42	62.16	0.99841	BnaA06g24000D,BnaC04g53910D,BnaC06g41200D,BnaC04g01680D,BnaA07g36540D,BnaC07g33960D,BnaCnng02600D,BnaA05g18390D,BnaC06g31140D,BnaA09g51550D,BnaC05g12530D,BnaC05g12030D,BnaA01g13920D,BnaC05g27040D,BnaC06g27170D,BnaC06g27050D,BnaCnng10190D,BnaAnng28000D,BnaA05g28810D,BnaC09g50530D,BnaA06g33950D,BnaC04g53290D,BnaA05g09180D,BnaC07g44990D,BnaC06g32230D,BnaC06g32390D,BnaC06g33250D,BnaC06g35250D,BnaC02g…
GO:1902589	single-organism organelle organization	Biological Process	1587	13	25.83	0.99848	BnaA04g28560D,BnaC06g43250D,BnaA03g11350D,BnaC06g40200D,BnaAnng28000D,BnaC06g32760D,BnaA03g27780D,BnaA05g05290D,BnaA09g19410D,BnaA09g19650D,BnaA10g05740D,BnaC02g22120D,BnaA01g15780D
GO:0007275	multicellular organismal development	Biological Process	2322	22	37.8	0.99852	BnaC04g53910D,BnaC06g43540D,BnaC07g33960D,BnaC06g31960D,BnaC06g31950D,BnaA09g51550D,BnaC06g27720D,BnaAnng28000D,BnaA08g15680D,BnaCnng17860D,BnaA05g09550D,BnaC06g32550D,BnaC06g32720D,BnaC06g35750D,BnaC06g27960D,BnaA09g19410D,BnaC02g28280D,BnaA05g14030D,BnaA10g22000D,BnaC06g37850D,BnaC06g40080D,BnaA03g38100D
GO:0048878	chemical homeostasis	Biological Process	406	1	6.61	0.99877	BnaA03g00260D
GO:2000112	regulation of cellular macromolecule biosynthetic process	Biological Process	4090	45	66.58	0.99888	BnaA06g24000D,BnaC04g53910D,BnaC06g41200D,BnaC04g01680D,BnaA07g36540D,BnaC07g33960D,BnaCnng02600D,BnaA05g18390D,BnaC06g31140D,BnaA09g51550D,BnaC05g12530D,BnaC05g12030D,BnaA01g13920D,BnaC05g27040D,BnaC06g27170D,BnaC06g27050D,BnaCnng10190D,BnaAnng28000D,BnaA05g28810D,BnaC09g50530D,BnaA06g33950D,BnaC04g53290D,BnaA05g09180D,BnaC07g44990D,BnaC06g32230D,BnaC06g32390D,BnaC06g33250D,BnaC06g35250D,BnaC02g…
GO:0065007	biological regulation	Biological Process	9571	125	155.79	0.99889	BnaA06g24000D,BnaA04g26990D,BnaC01g32070D,BnaAnng12540D,BnaC04g53910D,BnaAnng37230D,BnaC04g51970D,BnaC06g43530D,BnaC06g43540D,BnaAnng14080D,BnaC06g41200D,BnaC07g31060D,BnaC04g01680D,BnaA03g55610D,BnaA03g55630D,BnaA03g55640D,BnaC01g37780D,BnaA07g36540D,BnaC07g33960D,BnaCnng02600D,BnaCnng02820D,BnaCnng02940D,BnaC09g11700D,BnaC06g43250D,BnaA05g32160D,BnaA05g18390D,BnaC02g19160D,BnaC06g26330D,BnaC06g…
GO:0022414	reproductive process	Biological Process	1721	14	28.01	0.99906	BnaAnng37230D,BnaC06g43540D,BnaC07g33960D,BnaA09g46530D,BnaC06g27720D,BnaAnng28000D,BnaCnng17860D,BnaC06g32400D,BnaC06g32550D,BnaC06g35750D,BnaA09g19410D,BnaA05g14030D,BnaA10g22000D,BnaC06g40080D
GO:0009653	anatomical structure morphogenesis	Biological Process	925	5	15.06	0.99932	BnaC04g53910D,BnaAnng37230D,BnaC06g32400D,BnaA10g22000D,BnaC06g37850D
GO:0044707	single-multicellular organism process	Biological Process	2741	26	44.62	0.99938	BnaC04g53910D,BnaAnng37230D,BnaC06g43540D,BnaC07g33960D,BnaA09g46530D,BnaC06g31960D,BnaC06g31950D,BnaA09g51550D,BnaC06g27720D,BnaAnng28000D,BnaA06g32210D,BnaA08g15680D,BnaCnng17860D,BnaA05g09550D,BnaC06g32550D,BnaC06g32720D,BnaC06g35750D,BnaC06g27960D,BnaA09g19410D,BnaC06g26140D,BnaC02g28280D,BnaA05g14030D,BnaA10g22000D,BnaC06g37850D,BnaC06g40080D,BnaA03g38100D
GO:0032501	multicellular organismal process	Biological Process	2843	27	46.28	0.99949	BnaC04g53910D,BnaAnng37230D,BnaC06g43540D,BnaC07g33960D,BnaA09g46530D,BnaC06g31960D,BnaC06g31950D,BnaA09g51550D,BnaC06g27720D,BnaAnng28000D,BnaA06g32210D,BnaA08g15680D,BnaCnng17860D,BnaA05g09550D,BnaC06g32400D,BnaC06g32550D,BnaC06g32720D,BnaC06g35750D,BnaC06g27960D,BnaA09g19410D,BnaC06g26140D,BnaC02g28280D,BnaA05g14030D,BnaA10g22000D,BnaC06g37850D,BnaC06g40080D,BnaA03g38100D
GO:0007154	cell communication	Biological Process	3405	34	55.43	0.99957	BnaAnng12540D,BnaC06g43530D,BnaA07g36540D,BnaC07g33960D,BnaCnng02940D,BnaC09g11700D,BnaA09g46530D,BnaC06g26570D,BnaCnng45820D,BnaC06g31960D,BnaC06g31950D,BnaA06g10800D,BnaA08g19440D,BnaC06g27170D,BnaA09g28590D,BnaAnng28000D,BnaA06g33950D,BnaA05g33170D,BnaC06g33640D,BnaC06g35750D,BnaC06g36540D,BnaC06g36970D,BnaA09g19410D,BnaA07g13000D,BnaA02g32260D,BnaA09g37400D,BnaC03g39830D,BnaA03g34300D,BnaC06g…
GO:0044767	single-organism developmental process	Biological Process	2736	25	44.54	0.99967	BnaC04g53910D,BnaAnng37230D,BnaC06g43540D,BnaC07g33960D,BnaC06g31960D,BnaC06g31950D,BnaA09g51550D,BnaC06g27720D,BnaAnng28000D,BnaA06g32210D,BnaA08g15680D,BnaCnng17860D,BnaA05g09550D,BnaC06g32400D,BnaC06g32550D,BnaC06g32720D,BnaC06g35750D,BnaC06g27960D,BnaA09g19410D,BnaC02g28280D,BnaA05g14030D,BnaA10g22000D,BnaC06g37850D,BnaC06g40080D,BnaA03g38100D
GO:0032774	RNA biosynthetic process	Biological Process	4488	47	73.05	0.99981	BnaA06g24000D,BnaC04g53910D,BnaC06g41200D,BnaC04g01680D,BnaA07g36540D,BnaC07g33960D,BnaCnng02600D,BnaA05g18390D,BnaC06g31140D,BnaA09g51550D,BnaC05g12530D,BnaC05g12030D,BnaA01g13920D,BnaC05g27040D,BnaC06g27170D,BnaC06g27050D,BnaCnng10190D,BnaAnng28000D,BnaA05g28810D,BnaC09g50530D,BnaA06g33950D,BnaC04g53290D,BnaA05g09180D,BnaC07g44990D,BnaC06g32230D,BnaC06g32390D,BnaC06g33250D,BnaC06g33640D,BnaC06g…
GO:0048856	anatomical structure development	Biological Process	2489	21	40.52	0.99983	BnaC04g53910D,BnaAnng37230D,BnaC06g43540D,BnaC07g33960D,BnaC06g31960D,BnaC06g31950D,BnaA09g51550D,BnaC06g27720D,BnaAnng28000D,BnaA08g15680D,BnaCnng17860D,BnaC06g32400D,BnaC06g32550D,BnaC06g35750D,BnaA09g19410D,BnaC02g28280D,BnaA05g14030D,BnaA10g22000D,BnaC06g37850D,BnaC06g40080D,BnaA03g38100D
GO:0048869	cellular developmental process	Biological Process	955	4	15.55	0.99989	BnaC04g53910D,BnaAnng37230D,BnaC06g32400D,BnaC06g37850D
GO:0043412	macromolecule modification	Biological Process	3747	36	60.99	0.99991	BnaA09g04500D,BnaA02g09250D,BnaAnng37230D,BnaA04g05330D,BnaA03g55730D,BnaC06g26330D,BnaC06g23440D,BnaA01g17560D,BnaA05g16320D,BnaA08g19440D,BnaC06g27150D,BnaCnng10190D,BnaA09g28590D,BnaAnng28000D,BnaA06g32210D,BnaA05g09400D,BnaC06g32350D,BnaC06g33010D,BnaC06g35250D,BnaC06g35630D,BnaC06g36970D,BnaC07g09400D,BnaA07g11470D,BnaA09g19410D,BnaA02g32260D,BnaC03g39830D,BnaC06g15200D,BnaC06g22840D,BnaC06g…
GO:0006351	transcription, DNA-templated	Biological Process	4436	45	72.21	0.99991	BnaA06g24000D,BnaC04g53910D,BnaC06g41200D,BnaC04g01680D,BnaA07g36540D,BnaC07g33960D,BnaCnng02600D,BnaA05g18390D,BnaC06g31140D,BnaA09g51550D,BnaC05g12530D,BnaC05g12030D,BnaA01g13920D,BnaC05g27040D,BnaC06g27170D,BnaC06g27050D,BnaCnng10190D,BnaAnng28000D,BnaA05g28810D,BnaC09g50530D,BnaA06g33950D,BnaC04g53290D,BnaA05g09180D,BnaC07g44990D,BnaC06g32230D,BnaC06g32390D,BnaC06g33250D,BnaC06g35250D,BnaC06g…
GO:0009451	RNA modification	Biological Process	1085	5	17.66	0.99992	BnaA09g04500D,BnaA02g09250D,BnaA07g11470D,BnaC06g22790D,BnaC06g39480D
GO:0032502	developmental process	Biological Process	2892	25	47.07	0.99992	BnaC04g53910D,BnaAnng37230D,BnaC06g43540D,BnaC07g33960D,BnaC06g31960D,BnaC06g31950D,BnaA09g51550D,BnaC06g27720D,BnaAnng28000D,BnaA06g32210D,BnaA08g15680D,BnaCnng17860D,BnaA05g09550D,BnaC06g32400D,BnaC06g32550D,BnaC06g32720D,BnaC06g35750D,BnaC06g27960D,BnaA09g19410D,BnaC02g28280D,BnaA05g14030D,BnaA10g22000D,BnaC06g37850D,BnaC06g40080D,BnaA03g38100D
GO:0048731	system development	Biological Process	1802	12	29.33	0.99994	BnaC04g53910D,BnaC06g43540D,BnaC07g33960D,BnaA09g51550D,BnaC06g27720D,BnaCnng17860D,BnaC06g32550D,BnaC06g35750D,BnaA05g14030D,BnaA10g22000D,BnaC06g37850D,BnaC06g40080D
GO:0048513	organ development	Biological Process	1185	5	19.29	0.99998	BnaC04g53910D,BnaC07g33960D,BnaCnng17860D,BnaA10g22000D,BnaC06g37850D
GO:0090305	nucleic acid phosphodiester bond hydrolysis	Biological Process	953	3	15.51	0.99998	BnaA09g04500D,BnaC06g22790D,BnaC06g39480D
GO:0016070	RNA metabolic process	Biological Process	7227	79	117.64	0.99999	BnaA06g24000D,BnaA09g03870D,BnaA09g04500D,BnaA02g09250D,BnaC04g53910D,BnaC06g41200D,BnaC03g41120D,BnaC04g01680D,BnaA07g36540D,BnaC07g33960D,BnaCnng02600D,BnaA05g18390D,BnaC06g23380D,BnaC06g23390D,BnaC06g31140D,BnaA09g51550D,BnaC01g37220D,BnaC05g12530D,BnaC05g12030D,BnaA01g13920D,BnaC05g27040D,BnaAnng24040D,BnaCnng07840D,BnaCnng09170D,BnaA03g50010D,BnaC06g27350D,BnaC06g27170D,BnaC06g27050D,BnaA04g…
GO:0090304	nucleic acid metabolic process	Biological Process	8426	93	137.16	1	BnaA06g24000D,BnaA09g03870D,BnaA09g04500D,BnaC06g43010D,BnaA02g09250D,BnaC04g53910D,BnaCnng27240D,BnaC02g44320D,BnaC06g41200D,BnaC03g41120D,BnaC04g01680D,BnaC01g37780D,BnaA07g36540D,BnaC07g33960D,BnaCnng02600D,BnaA05g18390D,BnaC06g23380D,BnaC06g23390D,BnaC06g31140D,BnaA09g51550D,BnaC01g37220D,BnaC05g12530D,BnaC05g12030D,BnaA01g13920D,BnaC05g27040D,BnaAnng24040D,BnaCnng07840D,BnaCnng09170D,BnaA03g…
GO:0008150	biological_process	Biological Process	32990	537	537	1	BnaA06g24820D,BnaA06g24000D,BnaA06g34160D,BnaC03g30250D,BnaCnng20610D,BnaA04g28560D,BnaA04g26990D,BnaC04g02430D,BnaC06g42530D,BnaA07g36780D,BnaC01g41020D,BnaC01g32070D,BnaC06g27810D,BnaCnng70200D,BnaA09g03870D,BnaA09g04500D,BnaC09g31730D,BnaA09g02570D,BnaA01g28980D,BnaCnng71090D,BnaAnng12540D,BnaA09g57220D,BnaC06g43010D,BnaC02g24620D,BnaC02g24140D,BnaA02g08440D,BnaA02g08530D,BnaA02g08820D,BnaA02g…
GO:0005737	cytoplasm	Cellular Component	11662	270	181.96	4.3e-14	BnaA02g05750D,BnaA06g34160D,BnaC03g30250D,BnaC02g45730D,BnaA04g28560D,BnaA04g26990D,BnaC06g42530D,BnaA07g36780D,BnaA09g08130D,BnaC05g14350D,BnaC01g32070D,BnaC06g27810D,BnaA01g28980D,BnaCnng71090D,BnaA02g36380D,BnaA02g08440D,BnaA02g08530D,BnaA02g09250D,BnaAnng13110D,BnaA05g36080D,BnaAnng37230D,BnaA02g34770D,BnaC04g51970D,BnaA03g54920D,BnaA03g55380D,BnaAnng14080D,BnaC01g38700D,BnaC07g31060D,BnaA04g…
GO:0044444	cytoplasmic part	Cellular Component	9487	228	148.03	4.1e-13	BnaA02g05750D,BnaC03g30250D,BnaC02g45730D,BnaA04g28560D,BnaA04g26990D,BnaC06g42530D,BnaA09g08130D,BnaC01g32070D,BnaC06g27810D,BnaA01g28980D,BnaA02g36380D,BnaA02g08440D,BnaA02g08530D,BnaA02g09250D,BnaAnng13110D,BnaA05g36080D,BnaAnng37230D,BnaA02g34770D,BnaC04g51970D,BnaA03g54920D,BnaAnng14080D,BnaC01g38700D,BnaC07g31060D,BnaC06g24620D,BnaAnng39280D,BnaC04g51900D,BnaCnng75520D,BnaC03g17120D,BnaC06g…
GO:0032991	macromolecular complex	Cellular Component	7040	166	109.85	1.2e-08	BnaA04g26990D,BnaA09g03830D,BnaA09g03870D,BnaA01g28980D,BnaA02g08440D,BnaA02g08530D,BnaAnng13110D,BnaCnng27240D,BnaAnng37230D,BnaA02g34770D,BnaC04g51970D,BnaA03g54920D,BnaC02g44320D,BnaC01g35960D,BnaC06g24620D,BnaC04g51900D,BnaCnng75520D,BnaA07g36540D,BnaC06g43680D,BnaC07g33960D,BnaCnng02750D,BnaCnng02820D,BnaC06g43320D,BnaUnng00560D,BnaA02g09540D,BnaC06g26230D,BnaC06g26560D,BnaC06g26740D,BnaC01g…
GO:0005623	cell	Cellular Component	23394	426	365.02	3.9e-07	BnaA06g24000D,BnaA02g05750D,BnaA06g34160D,BnaC03g30250D,BnaC02g45710D,BnaC02g45730D,BnaA04g28560D,BnaA04g26990D,BnaC06g42530D,BnaA07g36780D,BnaA09g08130D,BnaC05g14350D,BnaC01g32070D,BnaC06g27810D,BnaA09g03830D,BnaA09g03870D,BnaA09g04500D,BnaA09g04580D,BnaA09g04740D,BnaC09g31730D,BnaA01g28980D,BnaCnng25110D,BnaCnng71090D,BnaA02g36380D,BnaA02g08440D,BnaA02g08530D,BnaA02g09250D,BnaC04g53910D,BnaAnng…
GO:0044464	cell part	Cellular Component	23394	426	365.02	3.9e-07	BnaA06g24000D,BnaA02g05750D,BnaA06g34160D,BnaC03g30250D,BnaC02g45710D,BnaC02g45730D,BnaA04g28560D,BnaA04g26990D,BnaC06g42530D,BnaA07g36780D,BnaA09g08130D,BnaC05g14350D,BnaC01g32070D,BnaC06g27810D,BnaA09g03830D,BnaA09g03870D,BnaA09g04500D,BnaA09g04580D,BnaA09g04740D,BnaC09g31730D,BnaA01g28980D,BnaCnng25110D,BnaCnng71090D,BnaA02g36380D,BnaA02g08440D,BnaA02g08530D,BnaA02g09250D,BnaC04g53910D,BnaAnng…
GO:0044446	intracellular organelle part	Cellular Component	6806	155	106.2	4.1e-07	BnaC02g45730D,BnaA04g28560D,BnaA04g26990D,BnaC06g42530D,BnaA09g03830D,BnaA09g03870D,BnaA01g28980D,BnaA02g36380D,BnaCnng27240D,BnaAnng37230D,BnaA02g34770D,BnaC04g51970D,BnaC02g44320D,BnaC01g35960D,BnaC01g38700D,BnaC06g24620D,BnaAnng39280D,BnaC06g43860D,BnaA07g36540D,BnaC06g43680D,BnaC07g33960D,BnaCnng02600D,BnaUnng00560D,BnaCnng05760D,BnaA02g09540D,BnaC06g26230D,BnaC06g26330D,BnaC06g26740D,BnaC01g…
GO:0044422	organelle part	Cellular Component	6844	155	106.79	5.8e-07	BnaC02g45730D,BnaA04g28560D,BnaA04g26990D,BnaC06g42530D,BnaA09g03830D,BnaA09g03870D,BnaA01g28980D,BnaA02g36380D,BnaCnng27240D,BnaAnng37230D,BnaA02g34770D,BnaC04g51970D,BnaC02g44320D,BnaC01g35960D,BnaC01g38700D,BnaC06g24620D,BnaAnng39280D,BnaC06g43860D,BnaA07g36540D,BnaC06g43680D,BnaC07g33960D,BnaCnng02600D,BnaUnng00560D,BnaCnng05760D,BnaA02g09540D,BnaC06g26230D,BnaC06g26330D,BnaC06g26740D,BnaC01g…
GO:0044424	intracellular part	Cellular Component	21594	393	336.94	3.9e-06	BnaA06g24000D,BnaA02g05750D,BnaA06g34160D,BnaC03g30250D,BnaC02g45710D,BnaC02g45730D,BnaA04g28560D,BnaA04g26990D,BnaC06g42530D,BnaA07g36780D,BnaA09g08130D,BnaC05g14350D,BnaC01g32070D,BnaC06g27810D,BnaA09g03830D,BnaA09g03870D,BnaA09g04500D,BnaA09g04580D,BnaA09g04740D,BnaC09g31730D,BnaA01g28980D,BnaCnng71090D,BnaA02g36380D,BnaA02g08440D,BnaA02g08530D,BnaA02g09250D,BnaC04g53910D,BnaAnng13110D,BnaCnng…
GO:0000786	nucleosome	Cellular Component	203	14	3.17	4.3e-06	BnaA09g03830D,BnaCnng27240D,BnaC02g44320D,BnaC01g35960D,BnaC05g27040D,BnaC04g29010D,BnaC09g16950D,BnaA06g18250D,BnaC06g15290D,BnaA09g33930D,BnaA03g02890D,BnaC03g11530D,BnaA02g00480D,BnaC06g37340D
GO:1990104	DNA bending complex	Cellular Component	203	14	3.17	4.3e-06	BnaA09g03830D,BnaCnng27240D,BnaC02g44320D,BnaC01g35960D,BnaC05g27040D,BnaC04g29010D,BnaC09g16950D,BnaA06g18250D,BnaC06g15290D,BnaA09g33930D,BnaA03g02890D,BnaC03g11530D,BnaA02g00480D,BnaC06g37340D
GO:0044434	chloroplast part	Cellular Component	922	34	14.39	4.5e-06	BnaA04g26990D,BnaA02g36380D,BnaC04g51970D,BnaAnng39280D,BnaC06g43860D,BnaC06g26330D,BnaA03g01400D,BnaA09g51430D,BnaC06g40610D,BnaC06g40660D,BnaCnng10220D,BnaAnng29010D,BnaA05g09400D,BnaC06g32790D,BnaC06g35800D,BnaC06g36750D,BnaC06g36770D,BnaC07g09400D,BnaC09g50260D,BnaC04g34240D,BnaA03g30110D,BnaA07g11510D,BnaA07g11540D,BnaC08g34300D,BnaA09g21670D,BnaC02g31930D,BnaC06g37830D,BnaC06g38150D,BnaC06g…
GO:0005622	intracellular	Cellular Component	21620	393	337.34	4.5e-06	BnaA06g24000D,BnaA02g05750D,BnaA06g34160D,BnaC03g30250D,BnaC02g45710D,BnaC02g45730D,BnaA04g28560D,BnaA04g26990D,BnaC06g42530D,BnaA07g36780D,BnaA09g08130D,BnaC05g14350D,BnaC01g32070D,BnaC06g27810D,BnaA09g03830D,BnaA09g03870D,BnaA09g04500D,BnaA09g04580D,BnaA09g04740D,BnaC09g31730D,BnaA01g28980D,BnaCnng71090D,BnaA02g36380D,BnaA02g08440D,BnaA02g08530D,BnaA02g09250D,BnaC04g53910D,BnaAnng13110D,BnaCnng…
GO:0044435	plastid part	Cellular Component	939	34	14.65	6.6e-06	BnaA04g26990D,BnaA02g36380D,BnaC04g51970D,BnaAnng39280D,BnaC06g43860D,BnaC06g26330D,BnaA03g01400D,BnaA09g51430D,BnaC06g40610D,BnaC06g40660D,BnaCnng10220D,BnaAnng29010D,BnaA05g09400D,BnaC06g32790D,BnaC06g35800D,BnaC06g36750D,BnaC06g36770D,BnaC07g09400D,BnaC09g50260D,BnaC04g34240D,BnaA03g30110D,BnaA07g11510D,BnaA07g11540D,BnaC08g34300D,BnaA09g21670D,BnaC02g31930D,BnaC06g37830D,BnaC06g38150D,BnaC06g…
GO:0044815	DNA packaging complex	Cellular Component	212	14	3.31	7.1e-06	BnaA09g03830D,BnaCnng27240D,BnaC02g44320D,BnaC01g35960D,BnaC05g27040D,BnaC04g29010D,BnaC09g16950D,BnaA06g18250D,BnaC06g15290D,BnaA09g33930D,BnaA03g02890D,BnaC03g11530D,BnaA02g00480D,BnaC06g37340D
GO:0032993	protein-DNA complex	Cellular Component	326	17	5.09	1.8e-05	BnaA09g03830D,BnaCnng27240D,BnaC02g44320D,BnaC01g35960D,BnaA09g41160D,BnaC05g27040D,BnaC04g29010D,BnaCnng10160D,BnaC09g16950D,BnaA06g18250D,BnaC06g15290D,BnaA09g33930D,BnaA03g02890D,BnaC03g11530D,BnaA02g00480D,BnaC06g37340D,BnaC06g39050D
GO:0030529	ribonucleoprotein complex	Cellular Component	2223	60	34.69	3e-05	BnaA09g03870D,BnaA01g28980D,BnaA02g08440D,BnaA02g08530D,BnaAnng13110D,BnaC06g24620D,BnaCnng75520D,BnaC06g43680D,BnaC07g33960D,BnaC06g43320D,BnaA02g09540D,BnaC06g26740D,BnaC01g39890D,BnaA05g17060D,BnaA09g51520D,BnaC01g37220D,BnaA01g33230D,BnaA05g34140D,BnaAnng04730D,BnaA03g50010D,BnaC06g27390D,BnaA04g14000D,BnaC06g40390D,BnaCnng10600D,BnaCnng10670D,BnaA06g33230D,BnaC02g02880D,BnaC09g50780D,BnaC04g…
GO:0009507	chloroplast	Cellular Component	1824	51	28.46	5e-05	BnaA02g05750D,BnaA04g26990D,BnaA09g08130D,BnaA02g36380D,BnaC04g51970D,BnaAnng14080D,BnaAnng39280D,BnaC03g17120D,BnaC06g43860D,BnaA03g55730D,BnaC01g32420D,BnaC06g26330D,BnaA03g01400D,BnaC06g30890D,BnaA09g51430D,BnaA10g17180D,BnaC06g40610D,BnaC06g40660D,BnaCnng10220D,BnaA09g42790D,BnaAnng29010D,BnaCnng17860D,BnaC09g40070D,BnaA05g09400D,BnaC06g32550D,BnaC06g32790D,BnaC06g35800D,BnaC06g36750D,BnaC06g…
GO:0005840	ribosome	Cellular Component	1549	45	24.17	5.8e-05	BnaA01g28980D,BnaA02g08440D,BnaA02g08530D,BnaAnng13110D,BnaC06g24620D,BnaCnng75520D,BnaC06g43680D,BnaC06g43320D,BnaA02g09540D,BnaC06g26740D,BnaC01g39890D,BnaA09g51520D,BnaA01g33230D,BnaA05g34140D,BnaAnng04730D,BnaC06g40390D,BnaCnng10670D,BnaA06g33230D,BnaC02g02880D,BnaC09g50780D,BnaC04g02200D,BnaC09g40070D,BnaC07g47930D,BnaC06g24350D,BnaC06g33580D,BnaC06g35770D,BnaC06g27870D,BnaC06g28490D,BnaA09g…
GO:0009536	plastid	Cellular Component	1884	52	29.4	5.9e-05	BnaA02g05750D,BnaA04g26990D,BnaA09g08130D,BnaA02g36380D,BnaC04g51970D,BnaAnng14080D,BnaAnng39280D,BnaC03g17120D,BnaC06g43860D,BnaA03g55730D,BnaC01g32420D,BnaC06g26330D,BnaA03g01400D,BnaC06g30890D,BnaA09g51430D,BnaA10g17180D,BnaC06g40610D,BnaC06g40660D,BnaCnng10220D,BnaA09g42790D,BnaAnng29010D,BnaCnng17860D,BnaC09g40070D,BnaA05g09400D,BnaC06g32550D,BnaC06g32790D,BnaC06g35800D,BnaC06g36750D,BnaC06g…
GO:0031967	organelle envelope	Cellular Component	1157	36	18.05	8.5e-05	BnaC02g45730D,BnaA04g28560D,BnaA04g26990D,BnaC06g42530D,BnaA02g34770D,BnaC04g51970D,BnaUnng00560D,BnaCnng05760D,BnaCnng46960D,BnaA09g40140D,BnaA09g51430D,BnaA09g11500D,BnaA05g29620D,BnaA03g11350D,BnaC06g40610D,BnaC06g40660D,BnaAnng28000D,BnaA05g15290D,BnaCnng18330D,BnaC06g33890D,BnaC06g35800D,BnaC06g35930D,BnaC06g36750D,BnaC06g16530D,BnaC09g50260D,BnaC01g16880D,BnaA09g19410D,BnaC08g34300D,BnaA01g…
GO:0031975	envelope	Cellular Component	1157	36	18.05	8.5e-05	BnaC02g45730D,BnaA04g28560D,BnaA04g26990D,BnaC06g42530D,BnaA02g34770D,BnaC04g51970D,BnaUnng00560D,BnaCnng05760D,BnaCnng46960D,BnaA09g40140D,BnaA09g51430D,BnaA09g11500D,BnaA05g29620D,BnaA03g11350D,BnaC06g40610D,BnaC06g40660D,BnaAnng28000D,BnaA05g15290D,BnaCnng18330D,BnaC06g33890D,BnaC06g35800D,BnaC06g35930D,BnaC06g36750D,BnaC06g16530D,BnaC09g50260D,BnaC01g16880D,BnaA09g19410D,BnaC08g34300D,BnaA01g…
GO:0005739	mitochondrion	Cellular Component	1481	43	23.11	8.6e-05	BnaC03g30250D,BnaC02g45730D,BnaA04g28560D,BnaC06g42530D,BnaA05g36080D,BnaA02g34770D,BnaCnng02920D,BnaUnng00560D,BnaCnng05760D,BnaCnng46960D,BnaA03g00820D,BnaA03g01410D,BnaA09g40140D,BnaA02g07330D,BnaC06g07040D,BnaA09g11210D,BnaA09g11500D,BnaC04g19910D,BnaA05g29620D,BnaA03g11350D,BnaA10g17180D,BnaC06g27100D,BnaA05g15290D,BnaCnng18330D,BnaC06g32390D,BnaC06g33890D,BnaC06g35930D,BnaC06g16530D,BnaC06g…
GO:0043229	intracellular organelle	Cellular Component	18515	335	288.89	0.00013	BnaA06g24000D,BnaA02g05750D,BnaC03g30250D,BnaC02g45710D,BnaC02g45730D,BnaA04g28560D,BnaA04g26990D,BnaC06g42530D,BnaA09g08130D,BnaC01g32070D,BnaA09g03830D,BnaA09g03870D,BnaA09g04500D,BnaA09g04580D,BnaA09g04740D,BnaC09g31730D,BnaA01g28980D,BnaA02g36380D,BnaA02g08440D,BnaA02g08530D,BnaC04g53910D,BnaAnng13110D,BnaCnng27240D,BnaA05g36080D,BnaAnng37230D,BnaA02g34770D,BnaC04g51970D,BnaA03g54920D,BnaC02g…
GO:0043226	organelle	Cellular Component	18556	335	289.53	0.00016	BnaA06g24000D,BnaA02g05750D,BnaC03g30250D,BnaC02g45710D,BnaC02g45730D,BnaA04g28560D,BnaA04g26990D,BnaC06g42530D,BnaA09g08130D,BnaC01g32070D,BnaA09g03830D,BnaA09g03870D,BnaA09g04500D,BnaA09g04580D,BnaA09g04740D,BnaC09g31730D,BnaA01g28980D,BnaA02g36380D,BnaA02g08440D,BnaA02g08530D,BnaC04g53910D,BnaAnng13110D,BnaCnng27240D,BnaA05g36080D,BnaAnng37230D,BnaA02g34770D,BnaC04g51970D,BnaA03g54920D,BnaC02g…
GO:0044391	ribosomal subunit	Cellular Component	436	18	6.8	0.0002	BnaA01g28980D,BnaC06g24620D,BnaC06g43680D,BnaA02g09540D,BnaC06g26740D,BnaC01g39890D,BnaA09g51520D,BnaA06g33230D,BnaC04g02200D,BnaC06g24350D,BnaC06g33580D,BnaC06g28490D,BnaA05g03750D,BnaA05g00350D,BnaA03g34080D,BnaC03g06830D,BnaA09g22830D,BnaA05g21410D
GO:0009570	chloroplast stroma	Cellular Component	400	17	6.24	0.00022	BnaA04g26990D,BnaC04g51970D,BnaC06g43860D,BnaC06g26330D,BnaA03g01400D,BnaC06g40610D,BnaCnng10220D,BnaC06g32790D,BnaC06g35800D,BnaC06g36750D,BnaC04g34240D,BnaA03g30110D,BnaC08g34300D,BnaC02g31930D,BnaC06g37830D,BnaC06g40110D,BnaA03g38100D
GO:0009532	plastid stroma	Cellular Component	414	17	6.46	0.00032	BnaA04g26990D,BnaC04g51970D,BnaC06g43860D,BnaC06g26330D,BnaA03g01400D,BnaC06g40610D,BnaCnng10220D,BnaC06g32790D,BnaC06g35800D,BnaC06g36750D,BnaC04g34240D,BnaA03g30110D,BnaC08g34300D,BnaC02g31930D,BnaC06g37830D,BnaC06g40110D,BnaA03g38100D
GO:0043234	protein complex	Cellular Component	4884	105	76.21	0.00042	BnaA09g03830D,BnaCnng27240D,BnaAnng37230D,BnaA02g34770D,BnaA03g54920D,BnaC02g44320D,BnaC01g35960D,BnaC04g51900D,BnaA07g36540D,BnaC07g33960D,BnaCnng02750D,BnaCnng02820D,BnaUnng00560D,BnaC06g26230D,BnaC06g26560D,BnaA04g25520D,BnaC06g23770D,BnaA09g40140D,BnaC06g07040D,BnaCnng07150D,BnaC05g12530D,BnaA09g11500D,BnaA09g41160D,BnaA05g16320D,BnaC05g27040D,BnaA05g29620D,BnaA08g19440D,BnaAnng24040D,BnaCnng…
GO:0031966	mitochondrial membrane	Cellular Component	588	21	9.17	0.00045	BnaC02g45730D,BnaA04g28560D,BnaC06g42530D,BnaA02g34770D,BnaUnng00560D,BnaCnng05760D,BnaCnng46960D,BnaA09g40140D,BnaA09g11500D,BnaA05g29620D,BnaA03g11350D,BnaA05g15290D,BnaCnng18330D,BnaC06g33890D,BnaC06g35930D,BnaC06g16530D,BnaC01g16880D,BnaA01g12120D,BnaA05g00300D,BnaA06g30540D,BnaA01g15780D
GO:0031090	organelle membrane	Cellular Component	2259	56	35.25	0.00047	BnaC02g45730D,BnaA04g28560D,BnaC06g42530D,BnaAnng37230D,BnaA02g34770D,BnaC01g38700D,BnaUnng00560D,BnaCnng05760D,BnaCnng46960D,BnaA09g40140D,BnaC06g30890D,BnaA09g51430D,BnaCnng50940D,BnaA09g11500D,BnaA05g16490D,BnaA05g16320D,BnaA05g29620D,BnaA03g11350D,BnaC06g40660D,BnaC06g30630D,BnaAnng28000D,BnaA05g15290D,BnaA01g13370D,BnaA09g00060D,BnaCnng17850D,BnaCnng18330D,BnaC04g28590D,BnaC06g32400D,BnaC06g…
GO:0019866	organelle inner membrane	Cellular Component	515	19	8.04	0.00056	BnaC02g45730D,BnaA04g28560D,BnaA02g34770D,BnaCnng46960D,BnaA09g40140D,BnaA05g29620D,BnaA03g11350D,BnaA05g15290D,BnaCnng18330D,BnaC06g33890D,BnaC06g35930D,BnaC06g16530D,BnaC01g16880D,BnaA01g12120D,BnaA05g00300D,BnaA06g30540D,BnaA09g21670D,BnaC06g39040D,BnaA01g15780D
GO:0005740	mitochondrial envelope	Cellular Component	620	21	9.67	0.00087	BnaC02g45730D,BnaA04g28560D,BnaC06g42530D,BnaA02g34770D,BnaUnng00560D,BnaCnng05760D,BnaCnng46960D,BnaA09g40140D,BnaA09g11500D,BnaA05g29620D,BnaA03g11350D,BnaA05g15290D,BnaCnng18330D,BnaC06g33890D,BnaC06g35930D,BnaC06g16530D,BnaC01g16880D,BnaA01g12120D,BnaA05g00300D,BnaA06g30540D,BnaA01g15780D
GO:0005747	mitochondrial respiratory chain complex I	Cellular Component	51	5	0.8	0.00118	BnaA02g34770D,BnaA09g40140D,BnaA05g29620D,BnaA05g00300D,BnaA06g30540D
GO:0030964	NADH dehydrogenase complex	Cellular Component	51	5	0.8	0.00118	BnaA02g34770D,BnaA09g40140D,BnaA05g29620D,BnaA05g00300D,BnaA06g30540D
GO:0045271	respiratory chain complex I	Cellular Component	51	5	0.8	0.00118	BnaA02g34770D,BnaA09g40140D,BnaA05g29620D,BnaA05g00300D,BnaA06g30540D
GO:0005743	mitochondrial inner membrane	Cellular Component	475	17	7.41	0.00147	BnaC02g45730D,BnaA04g28560D,BnaA02g34770D,BnaCnng46960D,BnaA09g40140D,BnaA05g29620D,BnaA03g11350D,BnaA05g15290D,BnaCnng18330D,BnaC06g33890D,BnaC06g35930D,BnaC06g16530D,BnaC01g16880D,BnaA01g12120D,BnaA05g00300D,BnaA06g30540D,BnaA01g15780D
GO:0015934	large ribosomal subunit	Cellular Component	244	11	3.81	0.00171	BnaC06g24620D,BnaC06g43680D,BnaA02g09540D,BnaC06g26740D,BnaA09g51520D,BnaA06g33230D,BnaC06g28490D,BnaA05g03750D,BnaA05g00350D,BnaA03g34080D,BnaA05g21410D
GO:0000785	chromatin	Cellular Component	400	15	6.24	0.00175	BnaA09g03830D,BnaCnng27240D,BnaC02g44320D,BnaC01g35960D,BnaC05g27040D,BnaC04g29010D,BnaC09g16950D,BnaC06g35250D,BnaA06g18250D,BnaC06g15290D,BnaA09g33930D,BnaA03g02890D,BnaC03g11530D,BnaA02g00480D,BnaC06g37340D
GO:0009941	chloroplast envelope	Cellular Component	362	14	5.65	0.00185	BnaA04g26990D,BnaC04g51970D,BnaA09g51430D,BnaC06g40610D,BnaC06g40660D,BnaC06g35800D,BnaC06g36750D,BnaC09g50260D,BnaC08g34300D,BnaA09g21670D,BnaC06g39040D,BnaA01g15780D,BnaA10g03080D,BnaA05g21210D
GO:0008180	COP9 signalosome	Cellular Component	34	4	0.53	0.00188	BnaC03g40280D,BnaC03g40290D,BnaA03g04800D,BnaA03g05680D
GO:0009526	plastid envelope	Cellular Component	374	14	5.84	0.00249	BnaA04g26990D,BnaC04g51970D,BnaA09g51430D,BnaC06g40610D,BnaC06g40660D,BnaC06g35800D,BnaC06g36750D,BnaC09g50260D,BnaC08g34300D,BnaA09g21670D,BnaC06g39040D,BnaA01g15780D,BnaA10g03080D,BnaA05g21210D
GO:0044445	cytosolic part	Cellular Component	343	13	5.35	0.00314	BnaA02g09540D,BnaC01g39890D,BnaA09g51520D,BnaCnng07150D,BnaAnng28000D,BnaC06g24350D,BnaC06g33580D,BnaA09g19410D,BnaA05g03750D,BnaA05g00350D,BnaA03g34080D,BnaC06g39470D,BnaA05g21410D
GO:0034357	photosynthetic membrane	Cellular Component	523	17	8.16	0.00394	BnaA02g36380D,BnaAnng39280D,BnaC06g26560D,BnaA03g01400D,BnaAnng29010D,BnaA05g09400D,BnaC06g36770D,BnaC07g09400D,BnaA07g11510D,BnaA07g11540D,BnaC06g28840D,BnaC08g34300D,BnaC06g37260D,BnaC06g37830D,BnaC06g38150D,BnaC06g39450D,BnaA05g21210D
GO:0043228	non-membrane-bounded organelle	Cellular Component	3817	80	59.56	0.00422	BnaA09g03830D,BnaA01g28980D,BnaA02g08440D,BnaA02g08530D,BnaAnng13110D,BnaCnng27240D,BnaC02g44320D,BnaC01g35960D,BnaC06g24620D,BnaCnng75520D,BnaC06g43880D,BnaA07g36540D,BnaC06g43680D,BnaCnng02600D,BnaC06g43300D,BnaC06g43320D,BnaA02g09540D,BnaC06g26740D,BnaC01g39890D,BnaA09g51520D,BnaC01g37220D,BnaA01g33230D,BnaA09g41160D,BnaC05g27040D,BnaA05g34140D,BnaAnng04730D,BnaC06g40390D,BnaC04g29010D,BnaCnng…
GO:0043232	intracellular non-membrane-bounded organelle	Cellular Component	3817	80	59.56	0.00422	BnaA09g03830D,BnaA01g28980D,BnaA02g08440D,BnaA02g08530D,BnaAnng13110D,BnaCnng27240D,BnaC02g44320D,BnaC01g35960D,BnaC06g24620D,BnaCnng75520D,BnaC06g43880D,BnaA07g36540D,BnaC06g43680D,BnaCnng02600D,BnaC06g43300D,BnaC06g43320D,BnaA02g09540D,BnaC06g26740D,BnaC01g39890D,BnaA09g51520D,BnaC01g37220D,BnaA01g33230D,BnaA09g41160D,BnaC05g27040D,BnaA05g34140D,BnaAnng04730D,BnaC06g40390D,BnaC04g29010D,BnaCnng…
GO:0031969	chloroplast membrane	Cellular Component	130	7	2.03	0.00442	BnaA09g51430D,BnaC06g40660D,BnaC06g35800D,BnaC09g50260D,BnaA09g21670D,BnaC06g39040D,BnaA10g03080D
GO:0044436	thylakoid part	Cellular Component	533	17	8.32	0.00474	BnaA02g36380D,BnaAnng39280D,BnaC06g26560D,BnaA03g01400D,BnaAnng29010D,BnaA05g09400D,BnaC06g36770D,BnaC07g09400D,BnaA07g11510D,BnaA07g11540D,BnaC06g28840D,BnaC08g34300D,BnaC06g37260D,BnaC06g37830D,BnaC06g38150D,BnaC06g39450D,BnaA05g21210D
GO:0042651	thylakoid membrane	Cellular Component	448	15	6.99	0.00502	BnaA02g36380D,BnaAnng39280D,BnaA03g01400D,BnaAnng29010D,BnaA05g09400D,BnaC06g36770D,BnaC07g09400D,BnaA07g11510D,BnaA07g11540D,BnaC08g34300D,BnaC06g37260D,BnaC06g37830D,BnaC06g38150D,BnaC06g39450D,BnaA05g21210D
GO:0044455	mitochondrial membrane part	Cellular Component	327	12	5.1	0.00572	BnaA02g34770D,BnaUnng00560D,BnaA09g40140D,BnaA09g11500D,BnaA05g29620D,BnaA03g11350D,BnaA05g15290D,BnaC06g33890D,BnaC06g16530D,BnaA05g00300D,BnaA06g30540D,BnaA01g15780D
GO:0044429	mitochondrial part	Cellular Component	780	22	12.17	0.00615	BnaC02g45730D,BnaA04g28560D,BnaC06g42530D,BnaA02g34770D,BnaUnng00560D,BnaCnng05760D,BnaCnng46960D,BnaA09g40140D,BnaC06g07040D,BnaA09g11500D,BnaA05g29620D,BnaA03g11350D,BnaA05g15290D,BnaCnng18330D,BnaC06g33890D,BnaC06g35930D,BnaC06g16530D,BnaC01g16880D,BnaA01g12120D,BnaA05g00300D,BnaA06g30540D,BnaA01g15780D
GO:1990204	oxidoreductase complex	Cellular Component	211	9	3.29	0.0062	BnaA02g34770D,BnaA09g40140D,BnaC06g07040D,BnaA05g29620D,BnaA05g00300D,BnaA06g30540D,BnaC06g37260D,BnaC06g37830D,BnaC06g39450D
GO:0042170	plastid membrane	Cellular Component	139	7	2.17	0.00634	BnaA09g51430D,BnaC06g40660D,BnaC06g35800D,BnaC09g50260D,BnaA09g21670D,BnaC06g39040D,BnaA10g03080D
GO:0005694	chromosome	Cellular Component	787	22	12.28	0.00679	BnaA09g03830D,BnaCnng27240D,BnaC02g44320D,BnaC01g35960D,BnaC06g43880D,BnaC06g43300D,BnaA09g41160D,BnaC05g27040D,BnaC04g29010D,BnaCnng10160D,BnaC09g16950D,BnaC06g35250D,BnaC09g50310D,BnaA06g18250D,BnaC06g15290D,BnaA09g33930D,BnaA03g02890D,BnaC03g11530D,BnaA02g00480D,BnaA06g31340D,BnaC06g37340D,BnaC06g39050D
GO:0009579	thylakoid	Cellular Component	609	18	9.5	0.00797	BnaA02g36380D,BnaAnng39280D,BnaC06g26560D,BnaA03g01400D,BnaA09g42790D,BnaAnng29010D,BnaA05g09400D,BnaC06g36770D,BnaC07g09400D,BnaA07g11510D,BnaA07g11540D,BnaC06g28840D,BnaC08g34300D,BnaC06g37260D,BnaC06g37830D,BnaC06g38150D,BnaC06g39450D,BnaA05g21210D
GO:0009534	chloroplast thylakoid	Cellular Component	398	13	6.21	0.01046	BnaA02g36380D,BnaAnng39280D,BnaA03g01400D,BnaAnng29010D,BnaA05g09400D,BnaC06g36770D,BnaC07g09400D,BnaA07g11510D,BnaA07g11540D,BnaC08g34300D,BnaC06g37830D,BnaC06g38150D,BnaA05g21210D
GO:0031976	plastid thylakoid	Cellular Component	400	13	6.24	0.01087	BnaA02g36380D,BnaAnng39280D,BnaA03g01400D,BnaAnng29010D,BnaA05g09400D,BnaC06g36770D,BnaC07g09400D,BnaA07g11510D,BnaA07g11540D,BnaC08g34300D,BnaC06g37830D,BnaC06g38150D,BnaA05g21210D
GO:0070469	respiratory chain	Cellular Component	157	7	2.45	0.01195	BnaA02g34770D,BnaCnng46960D,BnaA09g40140D,BnaA05g29620D,BnaCnng18330D,BnaA05g00300D,BnaA06g30540D
GO:0043231	intracellular membrane-bounded organelle	Cellular Component	16198	281	252.74	0.01203	BnaA06g24000D,BnaA02g05750D,BnaC03g30250D,BnaC02g45710D,BnaC02g45730D,BnaA04g28560D,BnaA04g26990D,BnaC06g42530D,BnaA09g08130D,BnaC01g32070D,BnaA09g03830D,BnaA09g03870D,BnaA09g04500D,BnaA09g04580D,BnaA09g04740D,BnaC09g31730D,BnaA02g36380D,BnaC04g53910D,BnaA05g36080D,BnaAnng37230D,BnaA02g34770D,BnaC04g51970D,BnaA03g54920D,BnaC02g44320D,BnaAnng14080D,BnaC01g35960D,BnaC01g38700D,BnaC03g41120D,BnaC07g…
GO:0071561	nucleus-vacuole junction	Cellular Component	11	2	0.17	0.01218	BnaAnng28000D,BnaA09g19410D
GO:0009535	chloroplast thylakoid membrane	Cellular Component	362	12	5.65	0.01221	BnaA02g36380D,BnaAnng39280D,BnaA03g01400D,BnaAnng29010D,BnaA05g09400D,BnaC06g36770D,BnaC07g09400D,BnaA07g11510D,BnaA07g11540D,BnaC08g34300D,BnaC06g38150D,BnaA05g21210D
GO:0055035	plastid thylakoid membrane	Cellular Component	364	12	5.68	0.0127	BnaA02g36380D,BnaAnng39280D,BnaA03g01400D,BnaAnng29010D,BnaA05g09400D,BnaC06g36770D,BnaC07g09400D,BnaA07g11510D,BnaA07g11540D,BnaC08g34300D,BnaC06g38150D,BnaA05g21210D
GO:0043227	membrane-bounded organelle	Cellular Component	16233	281	253.29	0.01351	BnaA06g24000D,BnaA02g05750D,BnaC03g30250D,BnaC02g45710D,BnaC02g45730D,BnaA04g28560D,BnaA04g26990D,BnaC06g42530D,BnaA09g08130D,BnaC01g32070D,BnaA09g03830D,BnaA09g03870D,BnaA09g04500D,BnaA09g04580D,BnaA09g04740D,BnaC09g31730D,BnaA02g36380D,BnaC04g53910D,BnaA05g36080D,BnaAnng37230D,BnaA02g34770D,BnaC04g51970D,BnaA03g54920D,BnaC02g44320D,BnaAnng14080D,BnaC01g35960D,BnaC01g38700D,BnaC03g41120D,BnaC07g…
GO:0022625	cytosolic large ribosomal subunit	Cellular Component	125	6	1.95	0.0139	BnaA02g09540D,BnaA09g51520D,BnaA05g03750D,BnaA05g00350D,BnaA03g34080D,BnaA05g21410D
GO:0044427	chromosomal part	Cellular Component	648	18	10.11	0.01429	BnaA09g03830D,BnaCnng27240D,BnaC02g44320D,BnaC01g35960D,BnaA09g41160D,BnaC05g27040D,BnaC04g29010D,BnaCnng10160D,BnaC09g16950D,BnaC06g35250D,BnaA06g18250D,BnaC06g15290D,BnaA09g33930D,BnaA03g02890D,BnaC03g11530D,BnaA02g00480D,BnaC06g37340D,BnaC06g39050D
GO:0001650	fibrillar center	Cellular Component	12	2	0.19	0.01446	BnaA07g36540D,BnaA06g33950D
GO:0031984	organelle subcompartment	Cellular Component	607	17	9.47	0.01577	BnaA02g36380D,BnaAnng37230D,BnaAnng39280D,BnaA03g01400D,BnaAnng29010D,BnaA05g09400D,BnaC06g32400D,BnaC06g33010D,BnaC06g36770D,BnaC07g09400D,BnaA07g11510D,BnaA07g11540D,BnaC08g34300D,BnaA03g05220D,BnaC06g37830D,BnaC06g38150D,BnaA05g21210D
GO:0034271	phosphatidylinositol 3-kinase complex I	Cellular Component	13	2	0.2	0.01692	BnaAnng28000D,BnaA09g19410D
GO:0034272	phosphatidylinositol 3-kinase complex II	Cellular Component	13	2	0.2	0.01692	BnaAnng28000D,BnaA09g19410D
GO:0044232	organelle membrane contact site	Cellular Component	13	2	0.2	0.01692	BnaAnng28000D,BnaA09g19410D
GO:0005942	phosphatidylinositol 3-kinase complex	Cellular Component	14	2	0.22	0.01954	BnaAnng28000D,BnaA09g19410D
GO:0035032	phosphatidylinositol 3-kinase complex, class III	Cellular Component	14	2	0.22	0.01954	BnaAnng28000D,BnaA09g19410D
GO:0005746	mitochondrial respiratory chain	Cellular Component	99	5	1.54	0.01964	BnaA02g34770D,BnaA09g40140D,BnaA05g29620D,BnaA05g00300D,BnaA06g30540D
GO:0022626	cytosolic ribosome	Cellular Component	257	9	4.01	0.02036	BnaA02g09540D,BnaC01g39890D,BnaA09g51520D,BnaC06g24350D,BnaC06g33580D,BnaA05g03750D,BnaA05g00350D,BnaA03g34080D,BnaA05g21410D
GO:0009523	photosystem II	Cellular Component	177	7	2.76	0.02164	BnaC06g26560D,BnaA05g09400D,BnaC07g09400D,BnaC06g28840D,BnaC06g37260D,BnaC06g37830D,BnaC06g39450D
GO:1902494	catalytic complex	Cellular Component	1574	35	24.56	0.02397	BnaAnng37230D,BnaA02g34770D,BnaA07g36540D,BnaC07g33960D,BnaA04g25520D,BnaC06g23770D,BnaA09g40140D,BnaC06g07040D,BnaCnng07150D,BnaA05g16320D,BnaA05g29620D,BnaA08g19440D,BnaA09g28590D,BnaAnng28000D,BnaA06g33950D,BnaC06g34560D,BnaC06g35250D,BnaC06g36970D,BnaC06g28520D,BnaA09g19410D,BnaA09g37400D,BnaC08g35120D,BnaA05g00300D,BnaA10g22260D,BnaC06g22920D,BnaA06g30540D,BnaC02g31930D,BnaC06g37050D,BnaC06g…
GO:0005789	endoplasmic reticulum membrane	Cellular Component	591	16	9.22	0.02474	BnaAnng37230D,BnaC01g38700D,BnaCnng50940D,BnaA05g16320D,BnaC06g30630D,BnaA09g00060D,BnaCnng17850D,BnaC02g07050D,BnaC03g68020D,BnaA09g37400D,BnaC08g35120D,BnaA03g05220D,BnaA03g20980D,BnaC06g37140D,BnaC06g37290D,BnaC04g46750D
GO:0005853	eukaryotic translation elongation factor 1 complex	Cellular Component	16	2	0.25	0.02524	BnaC09g38180D,BnaA03g07610D
GO:0048500	signal recognition particle	Cellular Component	41	3	0.64	0.02599	BnaA05g17060D,BnaCnng10600D,BnaA05g03460D
GO:0042175	nuclear outer membrane-endoplasmic reticulum membrane network	Cellular Component	595	16	9.28	0.02611	BnaAnng37230D,BnaC01g38700D,BnaCnng50940D,BnaA05g16320D,BnaC06g30630D,BnaA09g00060D,BnaCnng17850D,BnaC02g07050D,BnaC03g68020D,BnaA09g37400D,BnaC08g35120D,BnaA03g05220D,BnaA03g20980D,BnaC06g37140D,BnaC06g37290D,BnaC04g46750D
GO:0015935	small ribosomal subunit	Cellular Component	193	7	3.01	0.03254	BnaA01g28980D,BnaC01g39890D,BnaC04g02200D,BnaC06g24350D,BnaC06g33580D,BnaC03g06830D,BnaA09g22830D
GO:0044432	endoplasmic reticulum part	Cellular Component	622	16	9.71	0.03683	BnaAnng37230D,BnaC01g38700D,BnaCnng50940D,BnaA05g16320D,BnaC06g30630D,BnaA09g00060D,BnaCnng17850D,BnaC02g07050D,BnaC03g68020D,BnaA09g37400D,BnaC08g35120D,BnaA03g05220D,BnaA03g20980D,BnaC06g37140D,BnaC06g37290D,BnaC04g46750D
GO:0080008	Cul4-RING E3 ubiquitin ligase complex	Cellular Component	119	5	1.86	0.03912	BnaC07g33960D,BnaAnng28000D,BnaC06g34560D,BnaC06g36970D,BnaA09g19410D
GO:0005618	cell wall	Cellular Component	579	15	9.03	0.04016	BnaC03g17120D,BnaA03g55610D,BnaA03g55630D,BnaA03g55640D,BnaC07g48010D,BnaC06g24160D,BnaA08g19440D,BnaC06g30760D,BnaA09g28590D,BnaC06g33770D,BnaC02g11500D,BnaA05g04890D,BnaA04g23390D,BnaC06g22720D,BnaA03g38100D
GO:0030312	external encapsulating structure	Cellular Component	580	15	9.05	0.04066	BnaC03g17120D,BnaA03g55610D,BnaA03g55630D,BnaA03g55640D,BnaC07g48010D,BnaC06g24160D,BnaA08g19440D,BnaC06g30760D,BnaA09g28590D,BnaC06g33770D,BnaC02g11500D,BnaA05g04890D,BnaA04g23390D,BnaC06g22720D,BnaA03g38100D
GO:0005829	cytosol	Cellular Component	1987	41	31	0.04331	BnaC06g27810D,BnaA02g09250D,BnaA05g36080D,BnaC03g17120D,BnaA02g09540D,BnaC01g39890D,BnaA09g51520D,BnaCnng07150D,BnaCnng52830D,BnaA08g19440D,BnaC09g21590D,BnaA04g14000D,BnaC06g40610D,BnaA09g28590D,BnaAnng28000D,BnaA09g12250D,BnaC08g40400D,BnaC06g24350D,BnaA07g21490D,BnaC04g28590D,BnaC06g32720D,BnaC06g33070D,BnaC06g33580D,BnaC06g36390D,BnaA09g19410D,BnaA09g33840D,BnaA05g03750D,BnaA05g00350D,BnaA10g…
GO:0031968	organelle outer membrane	Cellular Component	164	6	2.56	0.04437	BnaUnng00560D,BnaCnng05760D,BnaA09g51430D,BnaA09g11500D,BnaC06g35800D,BnaC09g50260D
GO:0005773	vacuole	Cellular Component	539	14	8.41	0.04546	BnaC03g17120D,BnaA02g21750D,BnaC06g31960D,BnaC06g31950D,BnaC06g31510D,BnaC06g30890D,BnaC06g27020D,BnaC05g15260D,BnaA01g13370D,BnaC04g28590D,BnaA05g05290D,BnaC06g20290D,BnaA03g38100D,BnaC07g38430D
GO:0005742	mitochondrial outer membrane translocase complex	Cellular Component	22	2	0.34	0.0457	BnaUnng00560D,BnaA09g11500D
GO:0019898	extrinsic component of membrane	Cellular Component	127	5	1.98	0.04933	BnaAnng28000D,BnaC06g35800D,BnaA09g19410D,BnaC06g37260D,BnaC06g37830D
GO:0000307	cyclin-dependent protein kinase holoenzyme complex	Cellular Component	23	2	0.36	0.04955	BnaC06g35250D,BnaC06g37050D
GO:0005758	mitochondrial intermembrane space	Cellular Component	23	2	0.36	0.04955	BnaC06g35930D,BnaC01g16880D
GO:0031970	organelle envelope lumen	Cellular Component	23	2	0.36	0.04955	BnaC06g35930D,BnaC01g16880D
GO:0098589	membrane region	Cellular Component	651	16	10.16	0.05157	BnaAnng37230D,BnaC01g38700D,BnaCnng50940D,BnaA05g16320D,BnaC06g30630D,BnaA09g00060D,BnaCnng17850D,BnaC02g07050D,BnaC03g68020D,BnaA09g37400D,BnaC08g35120D,BnaA03g05220D,BnaA03g20980D,BnaC06g37140D,BnaC06g37290D,BnaC04g46750D
GO:0000275	mitochondrial proton-transporting ATP synthase complex, catalytic core F(1)	Cellular Component	24	2	0.37	0.05351	BnaA05g15290D,BnaC06g16530D
GO:0019867	outer membrane	Cellular Component	180	6	2.81	0.06392	BnaUnng00560D,BnaCnng05760D,BnaA09g51430D,BnaA09g11500D,BnaC06g35800D,BnaC09g50260D
GO:0009707	chloroplast outer membrane	Cellular Component	59	3	0.92	0.06472	BnaA09g51430D,BnaC06g35800D,BnaC09g50260D
GO:0071944	cell periphery	Cellular Component	2920	56	45.56	0.06499	BnaCnng25110D,BnaC06g43530D,BnaC03g17120D,BnaA03g55610D,BnaA03g55630D,BnaA03g55640D,BnaCnng02750D,BnaC07g48010D,BnaC06g24160D,BnaC06g31960D,BnaC06g31950D,BnaC06g31510D,BnaC06g30890D,BnaCnng52830D,BnaA05g16490D,BnaA08g19440D,BnaCnng07770D,BnaCnng07830D,BnaC09g21590D,BnaC06g30760D,BnaA01g05450D,BnaA09g28590D,BnaC02g23760D,BnaA06g32210D,BnaUnng03240D,BnaA09g05190D,BnaA10g10330D,BnaC06g24230D,BnaC07g…
GO:0098588	bounding membrane of organelle	Cellular Component	1666	34	25.99	0.06917	BnaAnng37230D,BnaC01g38700D,BnaUnng00560D,BnaCnng05760D,BnaC06g30890D,BnaA09g51430D,BnaCnng50940D,BnaA09g11500D,BnaA05g16490D,BnaA05g16320D,BnaC06g30630D,BnaAnng28000D,BnaA01g13370D,BnaA09g00060D,BnaCnng17850D,BnaC04g28590D,BnaC06g32400D,BnaC06g33010D,BnaC06g35800D,BnaC09g50260D,BnaC02g07050D,BnaC03g68020D,BnaA09g19410D,BnaA09g37400D,BnaC08g35120D,BnaA03g05220D,BnaC06g20290D,BnaA03g20980D,BnaC06g…
GO:0005787	signal peptidase complex	Cellular Component	28	2	0.44	0.07039	BnaC08g35120D,BnaC04g46750D
GO:0017119	Golgi transport complex	Cellular Component	28	2	0.44	0.07039	BnaC06g26230D,BnaC06g29100D
GO:0005783	endoplasmic reticulum	Cellular Component	1006	22	15.7	0.07278	BnaAnng37230D,BnaA03g54920D,BnaC01g38700D,BnaA01g17560D,BnaA09g51340D,BnaCnng50940D,BnaA05g16320D,BnaC06g30630D,BnaCnng60120D,BnaA09g00060D,BnaCnng17850D,BnaC06g36420D,BnaC02g07050D,BnaC03g68020D,BnaA09g37400D,BnaC08g35120D,BnaA03g05220D,BnaA03g20980D,BnaC07g24970D,BnaC06g37140D,BnaC06g37290D,BnaC04g46750D
GO:0009527	plastid outer membrane	Cellular Component	62	3	0.97	0.07281	BnaA09g51430D,BnaC06g35800D,BnaC09g50260D
GO:0033178	proton-transporting two-sector ATPase complex, catalytic domain	Cellular Component	103	4	1.61	0.07803	BnaA05g15290D,BnaC06g16530D,BnaC06g20290D,BnaC06g39330D
GO:0000839	Hrd1p ubiquitin ligase ERAD-L complex	Cellular Component	6	1	0.09	0.09005	BnaA09g37400D
GO:0000931	gamma-tubulin large complex	Cellular Component	6	1	0.09	0.09005	BnaC06g34620D
GO:0008274	gamma-tubulin ring complex	Cellular Component	6	1	0.09	0.09005	BnaC06g34620D
GO:0008290	F-actin capping protein complex	Cellular Component	6	1	0.09	0.09005	BnaC06g32760D
GO:0035145	exon-exon junction complex	Cellular Component	6	1	0.09	0.09005	BnaCnng09170D
GO:0005681	spliceosomal complex	Cellular Component	246	7	3.84	0.09227	BnaA09g03870D,BnaC07g33960D,BnaA03g50010D,BnaA04g14000D,BnaA04g07990D,BnaC06g37000D,BnaC06g37630D
GO:0009521	photosystem	Cellular Component	246	7	3.84	0.09227	BnaC06g26560D,BnaA05g09400D,BnaC07g09400D,BnaC06g28840D,BnaC06g37260D,BnaC06g37830D,BnaC06g39450D
GO:0009654	photosystem II oxygen evolving complex	Cellular Component	69	3	1.08	0.09332	BnaC06g37260D,BnaC06g37830D,BnaC06g39450D
GO:0033180	proton-transporting V-type ATPase, V1 domain	Cellular Component	33	2	0.51	0.09351	BnaC06g20290D,BnaC06g39330D
GO:0033176	proton-transporting V-type ATPase complex	Cellular Component	114	4	1.78	0.10352	BnaA01g13370D,BnaC06g20290D,BnaC06g39330D,BnaC07g38430D
GO:0000835	ER ubiquitin ligase complex	Cellular Component	7	1	0.11	0.10425	BnaA09g37400D
GO:0000836	Hrd1p ubiquitin ligase complex	Cellular Component	7	1	0.11	0.10425	BnaA09g37400D
GO:0019008	molybdopterin synthase complex	Cellular Component	7	1	0.11	0.10425	BnaA09g22650D
GO:0034515	proteasome storage granule	Cellular Component	7	1	0.11	0.10425	BnaCnng07150D
GO:0045254	pyruvate dehydrogenase complex	Cellular Component	7	1	0.11	0.10425	BnaC06g07040D
GO:0009505	plant-type cell wall	Cellular Component	118	4	1.84	0.11362	BnaA03g55610D,BnaA03g55630D,BnaA03g55640D,BnaA05g04890D
GO:0022627	cytosolic small ribosomal subunit	Cellular Component	76	3	1.19	0.11591	BnaC01g39890D,BnaC06g24350D,BnaC06g33580D
GO:0000506	glycosylphosphatidylinositol-N-acetylglucosaminyltransferase (GPI-GnT) complex	Cellular Component	8	1	0.12	0.11823	BnaAnng37230D
GO:0008023	transcription elongation factor complex	Cellular Component	38	2	0.59	0.11845	BnaCnng10190D,BnaC06g32230D
GO:0009706	chloroplast inner membrane	Cellular Component	38	2	0.59	0.11845	BnaA09g21670D,BnaC06g39040D
GO:0042721	mitochondrial inner membrane protein insertion complex	Cellular Component	38	2	0.59	0.11845	BnaA03g11350D,BnaA01g15780D
GO:0016469	proton-transporting two-sector ATPase complex	Cellular Component	214	6	3.34	0.11972	BnaA05g15290D,BnaA01g13370D,BnaC06g16530D,BnaC06g20290D,BnaC06g39330D,BnaC07g38430D
GO:0009528	plastid inner membrane	Cellular Component	40	2	0.62	0.12884	BnaA09g21670D,BnaC06g39040D
GO:0017101	aminoacyl-tRNA synthetase multienzyme complex	Cellular Component	9	1	0.14	0.13199	BnaAnng24040D
GO:0031082	BLOC complex	Cellular Component	9	1	0.14	0.13199	BnaC06g39470D
GO:0031083	BLOC-1 complex	Cellular Component	9	1	0.14	0.13199	BnaC06g39470D
GO:0031597	cytosolic proteasome complex	Cellular Component	9	1	0.14	0.13199	BnaCnng07150D
GO:0031931	TORC1 complex	Cellular Component	9	1	0.14	0.13199	BnaA05g22060D
GO:0038201	TOR complex	Cellular Component	9	1	0.14	0.13199	BnaA05g22060D
GO:0055087	Ski complex	Cellular Component	9	1	0.14	0.13199	BnaC06g37470D
GO:0005886	plasma membrane	Cellular Component	2196	41	34.26	0.13575	BnaCnng25110D,BnaC06g43530D,BnaC03g17120D,BnaC06g31960D,BnaC06g31950D,BnaC06g31510D,BnaC06g30890D,BnaCnng52830D,BnaA05g16490D,BnaA08g19440D,BnaCnng07770D,BnaC09g21590D,BnaA01g05450D,BnaA09g28590D,BnaA06g32210D,BnaUnng03240D,BnaA09g05190D,BnaA10g10330D,BnaC06g24230D,BnaC07g42390D,BnaC04g28590D,BnaC06g32890D,BnaC06g33680D,BnaC06g35690D,BnaC06g36040D,BnaC06g36730D,BnaC06g29370D,BnaC06g29440D,BnaC02g…
GO:0016471	vacuolar proton-transporting V-type ATPase complex	Cellular Component	42	2	0.66	0.13944	BnaA01g13370D,BnaC07g38430D
GO:0000323	lytic vacuole	Cellular Component	43	2	0.67	0.1448	BnaA02g21750D,BnaA05g05290D
GO:0071011	precatalytic spliceosome	Cellular Component	43	2	0.67	0.1448	BnaC07g33960D,BnaA04g07990D
GO:1902911	protein kinase complex	Cellular Component	43	2	0.67	0.1448	BnaC06g35250D,BnaC06g37050D
GO:0032777	Piccolo NuA4 histone acetyltransferase complex	Cellular Component	10	1	0.16	0.14553	BnaC06g39430D
GO:0005753	mitochondrial proton-transporting ATP synthase complex	Cellular Component	45	2	0.7	0.15566	BnaA05g15290D,BnaC06g16530D
GO:0044452	nucleolar part	Cellular Component	88	3	1.37	0.15868	BnaA07g36540D,BnaA06g33950D,BnaC07g44990D
GO:0000777	condensed chromosome kinetochore	Cellular Component	11	1	0.17	0.15887	BnaA09g41160D
GO:0000930	gamma-tubulin complex	Cellular Component	11	1	0.17	0.15887	BnaC06g34620D
GO:0005784	Sec61 translocon complex	Cellular Component	11	1	0.17	0.15887	BnaA03g20980D
GO:0010005	cortical microtubule, transverse to long axis	Cellular Component	11	1	0.17	0.15887	BnaA03g27780D
GO:0071256	translocon complex	Cellular Component	11	1	0.17	0.15887	BnaA03g20980D
GO:1990234	transferase complex	Cellular Component	1061	21	16.55	0.16036	BnaAnng37230D,BnaA07g36540D,BnaC07g33960D,BnaA04g25520D,BnaC06g23770D,BnaA05g16320D,BnaAnng28000D,BnaA06g33950D,BnaC06g34560D,BnaC06g35250D,BnaC06g36970D,BnaC06g28520D,BnaA09g19410D,BnaA09g37400D,BnaC08g35120D,BnaA10g22260D,BnaC06g22920D,BnaC06g37050D,BnaC06g39050D,BnaC06g39430D,BnaC04g46750D
GO:0016605	PML body	Cellular Component	12	1	0.19	0.172	BnaC06g15200D
GO:0032588	trans-Golgi network membrane	Cellular Component	12	1	0.19	0.172	BnaC06g32400D
GO:0000153	cytoplasmic ubiquitin ligase complex	Cellular Component	13	1	0.2	0.18492	BnaA09g37400D
GO:0005688	U6 snRNP	Cellular Component	13	1	0.2	0.18492	BnaC06g37630D
GO:0018995	host	Cellular Component	633	13	9.88	0.19381	BnaCnng27240D,BnaC02g44320D,BnaCnng02620D,BnaCnng03080D,BnaA04g11750D,BnaC06g27960D,BnaC06g29140D,BnaA04g23230D,BnaA09g33930D,BnaC01g03980D,BnaC06g37050D,BnaC06g37340D,BnaC06g37430D
GO:0033643	host cell part	Cellular Component	633	13	9.88	0.19381	BnaCnng27240D,BnaC02g44320D,BnaCnng02620D,BnaCnng03080D,BnaA04g11750D,BnaC06g27960D,BnaC06g29140D,BnaA04g23230D,BnaA09g33930D,BnaC01g03980D,BnaC06g37050D,BnaC06g37340D,BnaC06g37430D
GO:0033646	host intracellular part	Cellular Component	633	13	9.88	0.19381	BnaCnng27240D,BnaC02g44320D,BnaCnng02620D,BnaCnng03080D,BnaA04g11750D,BnaC06g27960D,BnaC06g29140D,BnaA04g23230D,BnaA09g33930D,BnaC01g03980D,BnaC06g37050D,BnaC06g37340D,BnaC06g37430D
GO:0033647	host intracellular organelle	Cellular Component	633	13	9.88	0.19381	BnaCnng27240D,BnaC02g44320D,BnaCnng02620D,BnaCnng03080D,BnaA04g11750D,BnaC06g27960D,BnaC06g29140D,BnaA04g23230D,BnaA09g33930D,BnaC01g03980D,BnaC06g37050D,BnaC06g37340D,BnaC06g37430D
GO:0033648	host intracellular membrane-bounded organelle	Cellular Component	633	13	9.88	0.19381	BnaCnng27240D,BnaC02g44320D,BnaCnng02620D,BnaCnng03080D,BnaA04g11750D,BnaC06g27960D,BnaC06g29140D,BnaA04g23230D,BnaA09g33930D,BnaC01g03980D,BnaC06g37050D,BnaC06g37340D,BnaC06g37430D
GO:0042025	host cell nucleus	Cellular Component	633	13	9.88	0.19381	BnaCnng27240D,BnaC02g44320D,BnaCnng02620D,BnaCnng03080D,BnaA04g11750D,BnaC06g27960D,BnaC06g29140D,BnaA04g23230D,BnaA09g33930D,BnaC01g03980D,BnaC06g37050D,BnaC06g37340D,BnaC06g37430D
GO:0043245	extraorganismal space	Cellular Component	633	13	9.88	0.19381	BnaCnng27240D,BnaC02g44320D,BnaCnng02620D,BnaCnng03080D,BnaA04g11750D,BnaC06g27960D,BnaC06g29140D,BnaA04g23230D,BnaA09g33930D,BnaC01g03980D,BnaC06g37050D,BnaC06g37340D,BnaC06g37430D
GO:0043656	intracellular region of host	Cellular Component	633	13	9.88	0.19381	BnaCnng27240D,BnaC02g44320D,BnaCnng02620D,BnaCnng03080D,BnaA04g11750D,BnaC06g27960D,BnaC06g29140D,BnaA04g23230D,BnaA09g33930D,BnaC01g03980D,BnaC06g37050D,BnaC06g37340D,BnaC06g37430D
GO:0043657	host cell	Cellular Component	633	13	9.88	0.19381	BnaCnng27240D,BnaC02g44320D,BnaCnng02620D,BnaCnng03080D,BnaA04g11750D,BnaC06g27960D,BnaC06g29140D,BnaA04g23230D,BnaA09g33930D,BnaC01g03980D,BnaC06g37050D,BnaC06g37340D,BnaC06g37430D
GO:0044215	other organism	Cellular Component	633	13	9.88	0.19381	BnaCnng27240D,BnaC02g44320D,BnaCnng02620D,BnaCnng03080D,BnaA04g11750D,BnaC06g27960D,BnaC06g29140D,BnaA04g23230D,BnaA09g33930D,BnaC01g03980D,BnaC06g37050D,BnaC06g37340D,BnaC06g37430D
GO:0044216	other organism cell	Cellular Component	633	13	9.88	0.19381	BnaCnng27240D,BnaC02g44320D,BnaCnng02620D,BnaCnng03080D,BnaA04g11750D,BnaC06g27960D,BnaC06g29140D,BnaA04g23230D,BnaA09g33930D,BnaC01g03980D,BnaC06g37050D,BnaC06g37340D,BnaC06g37430D
GO:0044217	other organism part	Cellular Component	633	13	9.88	0.19381	BnaCnng27240D,BnaC02g44320D,BnaCnng02620D,BnaCnng03080D,BnaA04g11750D,BnaC06g27960D,BnaC06g29140D,BnaA04g23230D,BnaA09g33930D,BnaC01g03980D,BnaC06g37050D,BnaC06g37340D,BnaC06g37430D
GO:0005741	mitochondrial outer membrane	Cellular Component	99	3	1.54	0.20139	BnaUnng00560D,BnaCnng05760D,BnaA09g11500D
GO:0005669	transcription factor TFIID complex	Cellular Component	54	2	0.84	0.20608	BnaA07g36540D,BnaA06g33950D
GO:0010008	endosome membrane	Cellular Component	102	3	1.59	0.21348	BnaAnng28000D,BnaC06g32400D,BnaA09g19410D
GO:0000779	condensed chromosome, centromeric region	Cellular Component	16	1	0.25	0.2225	BnaA09g41160D
GO:0045261	proton-transporting ATP synthase complex, catalytic core F(1)	Cellular Component	58	2	0.9	0.22903	BnaA05g15290D,BnaC06g16530D
GO:0030867	rough endoplasmic reticulum membrane	Cellular Component	17	1	0.27	0.23463	BnaA03g20980D
GO:0005838	proteasome regulatory particle	Cellular Component	59	2	0.92	0.2348	BnaCnng07150D,BnaC06g26930D
GO:0022624	proteasome accessory complex	Cellular Component	59	2	0.92	0.2348	BnaCnng07150D,BnaC06g26930D
GO:0000932	cytoplasmic mRNA processing body	Cellular Component	61	2	0.95	0.24635	BnaC01g37220D,BnaA03g03170D
GO:0000938	GARP complex	Cellular Component	18	1	0.28	0.24658	BnaC06g32400D
GO:0005876	spindle microtubule	Cellular Component	19	1	0.3	0.25834	BnaA09g41160D
GO:0000500	RNA polymerase I upstream activating factor complex	Cellular Component	20	1	0.31	0.26992	BnaC07g44990D
GO:0005791	rough endoplasmic reticulum	Cellular Component	21	1	0.33	0.28131	BnaA03g20980D
GO:0005854	nascent polypeptide-associated complex	Cellular Component	21	1	0.33	0.28131	BnaA09g22500D
GO:0008540	proteasome regulatory particle, base subcomplex	Cellular Component	21	1	0.33	0.28131	BnaCnng07150D
GO:0031461	cullin-RING ubiquitin ligase complex	Cellular Component	397	8	6.19	0.28172	BnaC07g33960D,BnaC06g23770D,BnaAnng28000D,BnaC06g34560D,BnaC06g36970D,BnaC06g28520D,BnaA09g19410D,BnaC06g22920D
GO:0000790	nuclear chromatin	Cellular Component	119	3	1.86	0.28425	BnaC05g27040D,BnaC06g35250D,BnaC06g15290D
GO:0044421	extracellular region part	Cellular Component	752	14	11.73	0.28841	BnaCnng27240D,BnaC02g44320D,BnaA02g21750D,BnaCnng02620D,BnaCnng03080D,BnaA04g11750D,BnaC06g27960D,BnaC06g29140D,BnaA04g23230D,BnaA09g33930D,BnaC01g03980D,BnaC06g37050D,BnaC06g37340D,BnaC06g37430D
GO:0000151	ubiquitin ligase complex	Cellular Component	459	9	7.16	0.29071	BnaC07g33960D,BnaC06g23770D,BnaAnng28000D,BnaC06g34560D,BnaC06g36970D,BnaC06g28520D,BnaA09g19410D,BnaA09g37400D,BnaC06g22920D
GO:0005786	signal recognition particle, endoplasmic reticulum targeting	Cellular Component	22	1	0.34	0.29253	BnaA05g03460D
GO:0005768	endosome	Cellular Component	288	6	4.49	0.29499	BnaAnng28000D,BnaC06g32400D,BnaC06g32890D,BnaA05g05290D,BnaA09g19410D,BnaA05g22060D
GO:0030532	small nuclear ribonucleoprotein complex	Cellular Component	122	3	1.9	0.29699	BnaC06g28020D,BnaA10g22570D,BnaC06g37630D
GO:0009506	plasmodesma	Cellular Component	580	11	9.05	0.29821	BnaA03g55610D,BnaA03g55630D,BnaA03g55640D,BnaA07g36540D,BnaC06g30890D,BnaA06g33950D,BnaC04g47710D,BnaUnng03240D,BnaC04g28590D,BnaA04g06860D,BnaC06g25420D
GO:0055044	symplast	Cellular Component	580	11	9.05	0.29821	BnaA03g55610D,BnaA03g55630D,BnaA03g55640D,BnaA07g36540D,BnaC06g30890D,BnaA06g33950D,BnaC04g47710D,BnaUnng03240D,BnaC04g28590D,BnaA04g06860D,BnaC06g25420D
GO:0012505	endomembrane system	Cellular Component	2410	41	37.6	0.30539	BnaAnng37230D,BnaA03g54920D,BnaC01g38700D,BnaC06g26230D,BnaC06g31960D,BnaC06g31950D,BnaC06g31510D,BnaA01g17560D,BnaA09g51340D,BnaCnng50940D,BnaA05g16490D,BnaA05g16320D,BnaC09g14570D,BnaC03g34200D,BnaC06g30630D,BnaAnng28000D,BnaCnng60120D,BnaA09g00060D,BnaCnng17850D,BnaC06g32400D,BnaC06g32890D,BnaC06g33010D,BnaC06g33650D,BnaC06g35630D,BnaC06g36420D,BnaC06g29100D,BnaC02g07050D,BnaC03g68020D,BnaA05g…
GO:0044440	endosomal part	Cellular Component	126	3	1.97	0.31402	BnaAnng28000D,BnaC06g32400D,BnaA09g19410D
GO:0000775	chromosome, centromeric region	Cellular Component	73	2	1.14	0.31567	BnaA09g41160D,BnaCnng10160D
GO:0005774	vacuolar membrane	Cellular Component	297	6	4.63	0.31939	BnaC06g30890D,BnaA01g13370D,BnaC04g28590D,BnaC06g20290D,BnaA03g38100D,BnaC07g38430D
GO:0000120	RNA polymerase I transcription factor complex	Cellular Component	25	1	0.39	0.32515	BnaC07g44990D
GO:0030894	replisome	Cellular Component	25	1	0.39	0.32515	BnaC06g39050D
GO:0043601	nuclear replisome	Cellular Component	25	1	0.39	0.32515	BnaC06g39050D
GO:0044437	vacuolar part	Cellular Component	300	6	4.68	0.32759	BnaC06g30890D,BnaA01g13370D,BnaC04g28590D,BnaC06g20290D,BnaA03g38100D,BnaC07g38430D
GO:0045239	tricarboxylic acid cycle enzyme complex	Cellular Component	26	1	0.41	0.33569	BnaC04g51900D
GO:0030008	TRAPP complex	Cellular Component	27	1	0.42	0.34606	BnaA03g54920D
GO:0030286	dynein complex	Cellular Component	27	1	0.42	0.34606	BnaA03g42270D
GO:0044450	microtubule organizing center part	Cellular Component	27	1	0.42	0.34606	BnaC06g34620D
GO:0055028	cortical microtubule	Cellular Component	27	1	0.42	0.34606	BnaA03g27780D
GO:0005770	late endosome	Cellular Component	79	2	1.23	0.34987	BnaAnng28000D,BnaA09g19410D
GO:0005911	cell-cell junction	Cellular Component	609	11	9.5	0.35399	BnaA03g55610D,BnaA03g55630D,BnaA03g55640D,BnaA07g36540D,BnaC06g30890D,BnaA06g33950D,BnaC04g47710D,BnaUnng03240D,BnaC04g28590D,BnaA04g06860D,BnaC06g25420D
GO:0042575	DNA polymerase complex	Cellular Component	28	1	0.44	0.35627	BnaC06g39050D
GO:0005667	transcription factor complex	Cellular Component	253	5	3.95	0.3608	BnaA07g36540D,BnaCnng02820D,BnaA06g33950D,BnaC07g44990D,BnaC06g33980D
GO:0000159	protein phosphatase type 2A complex	Cellular Component	81	2	1.26	0.36115	BnaA08g19440D,BnaA09g28590D
GO:0008250	oligosaccharyltransferase complex	Cellular Component	29	1	0.45	0.36632	BnaA05g16320D
GO:0008541	proteasome regulatory particle, lid subcomplex	Cellular Component	29	1	0.45	0.36632	BnaC06g26930D
GO:0035267	NuA4 histone acetyltransferase complex	Cellular Component	29	1	0.45	0.36632	BnaC06g39430D
GO:0035770	ribonucleoprotein granule	Cellular Component	82	2	1.28	0.36676	BnaC01g37220D,BnaA03g03170D
GO:0036464	cytoplasmic ribonucleoprotein granule	Cellular Component	82	2	1.28	0.36676	BnaC01g37220D,BnaA03g03170D
GO:0000145	exocyst	Cellular Component	139	3	2.17	0.36934	BnaCnng02750D,BnaCnng07830D,BnaC02g23760D
GO:0000178	exosome (RNase complex)	Cellular Component	30	1	0.47	0.37622	BnaC06g27350D
GO:0031463	Cul3-RING ubiquitin ligase complex	Cellular Component	30	1	0.47	0.37622	BnaC06g28520D
GO:0008287	protein serine/threonine phosphatase complex	Cellular Component	84	2	1.31	0.37792	BnaA08g19440D,BnaA09g28590D
GO:1903293	phosphatase complex	Cellular Component	84	2	1.31	0.37792	BnaA08g19440D,BnaA09g28590D
GO:0044798	nuclear transcription factor complex	Cellular Component	201	4	3.14	0.38356	BnaA07g36540D,BnaA06g33950D,BnaC07g44990D,BnaC06g33980D
GO:0005682	U5 snRNP	Cellular Component	31	1	0.48	0.38596	BnaA10g22570D
GO:0016602	CCAAT-binding factor complex	Cellular Component	31	1	0.48	0.38596	BnaC06g33980D
GO:0030054	cell junction	Cellular Component	627	11	9.78	0.38941	BnaA03g55610D,BnaA03g55630D,BnaA03g55640D,BnaA07g36540D,BnaC06g30890D,BnaA06g33950D,BnaC04g47710D,BnaUnng03240D,BnaC04g28590D,BnaA04g06860D,BnaC06g25420D
GO:0031312	extrinsic component of organelle membrane	Cellular Component	32	1	0.5	0.39555	BnaC06g35800D
GO:0045259	proton-transporting ATP synthase complex	Cellular Component	88	2	1.37	0.39999	BnaA05g15290D,BnaC06g16530D
GO:0000974	Prp19 complex	Cellular Component	33	1	0.51	0.40499	BnaC07g33960D
GO:0031977	thylakoid lumen	Cellular Component	33	1	0.51	0.40499	BnaC06g37830D
GO:0005777	peroxisome	Cellular Component	330	6	5.15	0.41047	BnaC01g32070D,BnaC07g31060D,BnaA01g25100D,BnaA08g03370D,BnaC01g02500D,BnaA10g02910D
GO:0042579	microbody	Cellular Component	330	6	5.15	0.41047	BnaC01g32070D,BnaC07g31060D,BnaA01g25100D,BnaA08g03370D,BnaC01g02500D,BnaA10g02910D
GO:0005764	lysosome	Cellular Component	34	1	0.53	0.41428	BnaA02g21750D
GO:0043596	nuclear replication fork	Cellular Component	34	1	0.53	0.41428	BnaC06g39050D
GO:0031225	anchored component of membrane	Cellular Component	210	4	3.28	0.41513	BnaC06g30350D,BnaA10g10330D,BnaA05g04890D,BnaC06g25420D
GO:0016607	nuclear speck	Cellular Component	91	2	1.42	0.4163	BnaC06g34560D,BnaA06g21030D
GO:0090406	pollen tube	Cellular Component	35	1	0.55	0.42342	BnaA10g10330D
GO:0044448	cell cortex part	Cellular Component	216	4	3.37	0.43598	BnaCnng02750D,BnaCnng07830D,BnaC02g23760D,BnaA03g27780D
GO:0043189	H4/H2A histone acetyltransferase complex	Cellular Component	37	1	0.58	0.44129	BnaC06g39430D
GO:1902562	H4 histone acetyltransferase complex	Cellular Component	37	1	0.58	0.44129	BnaC06g39430D
GO:0090575	RNA polymerase II transcription factor complex	Cellular Component	157	3	2.45	0.44435	BnaA07g36540D,BnaA06g33950D,BnaC06g33980D
GO:0030015	CCR4-NOT core complex	Cellular Component	38	1	0.59	0.45002	BnaA03g03170D
GO:0016604	nuclear body	Cellular Component	159	3	2.48	0.45249	BnaC06g34560D,BnaA06g21030D,BnaC06g15200D
GO:0005680	anaphase-promoting complex	Cellular Component	39	1	0.61	0.45861	BnaC06g23770D
GO:0005732	small nucleolar ribonucleoprotein complex	Cellular Component	40	1	0.62	0.46706	BnaA03g50010D
GO:0030981	cortical microtubule cytoskeleton	Cellular Component	40	1	0.62	0.46706	BnaA03g27780D
GO:0044428	nuclear part	Cellular Component	2195	35	34.25	0.47211	BnaA09g03870D,BnaA07g36540D,BnaC07g33960D,BnaCnng02600D,BnaC06g23770D,BnaC05g12530D,BnaC05g27040D,BnaCnng09170D,BnaA03g50010D,BnaA04g14000D,BnaCnng10190D,BnaAnng28000D,BnaA06g32210D,BnaA06g33950D,BnaC07g44990D,BnaC06g32230D,BnaC06g33980D,BnaC06g34560D,BnaC06g35250D,BnaA06g21030D,BnaC06g28020D,BnaA04g07990D,BnaA09g19410D,BnaC03g40280D,BnaC03g40290D,BnaC06g15290D,BnaC06g15200D,BnaA05g14030D,BnaA03g…
GO:0044454	nuclear chromosome part	Cellular Component	227	4	3.54	0.47362	BnaC05g27040D,BnaC06g35250D,BnaC06g15290D,BnaC06g39050D
GO:0000922	spindle pole	Cellular Component	42	1	0.66	0.48358	BnaC02g22120D
GO:0032580	Golgi cisterna membrane	Cellular Component	42	1	0.66	0.48358	BnaC06g33010D
GO:0000776	kinetochore	Cellular Component	43	1	0.67	0.49165	BnaA09g41160D
GO:0019773	proteasome core complex, alpha-subunit complex	Cellular Component	43	1	0.67	0.49165	BnaC06g39610D
GO:0005744	mitochondrial inner membrane presequence translocase complex	Cellular Component	44	1	0.69	0.49959	BnaC06g33890D
GO:0031226	intrinsic component of plasma membrane	Cellular Component	235	4	3.67	0.50038	BnaCnng07770D,BnaC02g07050D,BnaA05g04890D,BnaC06g25420D
GO:0005819	spindle	Cellular Component	111	2	1.73	0.51868	BnaA09g41160D,BnaC02g22120D
GO:0005887	integral component of plasma membrane	Cellular Component	111	2	1.73	0.51868	BnaCnng07770D,BnaC02g07050D
GO:0005657	replication fork	Cellular Component	47	1	0.73	0.52267	BnaC06g39050D
GO:0005643	nuclear pore	Cellular Component	113	2	1.76	0.52824	BnaAnng28000D,BnaA09g19410D
GO:0005815	microtubule organizing center	Cellular Component	113	2	1.76	0.52824	BnaC06g34620D,BnaC02g22120D
GO:0046930	pore complex	Cellular Component	113	2	1.76	0.52824	BnaAnng28000D,BnaA09g19410D
GO:0000228	nuclear chromosome	Cellular Component	245	4	3.82	0.53298	BnaC05g27040D,BnaC06g35250D,BnaC06g15290D,BnaC06g39050D
GO:0000502	proteasome complex	Cellular Component	184	3	2.87	0.54935	BnaCnng07150D,BnaC06g26930D,BnaC06g39610D
GO:0000152	nuclear ubiquitin ligase complex	Cellular Component	51	1	0.8	0.55181	BnaC06g23770D
GO:0005938	cell cortex	Cellular Component	253	4	3.95	0.55828	BnaCnng02750D,BnaCnng07830D,BnaC02g23760D,BnaA03g27780D
GO:0031985	Golgi cisterna	Cellular Component	53	1	0.83	0.5657	BnaC06g33010D
GO:0046658	anchored component of plasma membrane	Cellular Component	122	2	1.9	0.56967	BnaA05g04890D,BnaC06g25420D
GO:0046540	U4/U6 x U5 tri-snRNP complex	Cellular Component	54	1	0.84	0.57249	BnaC06g37630D
GO:0005881	cytoplasmic microtubule	Cellular Component	55	1	0.86	0.57917	BnaA03g27780D
GO:0097526	spliceosomal tri-snRNP complex	Cellular Component	55	1	0.86	0.57917	BnaC06g37630D
GO:0044433	cytoplasmic vesicle part	Cellular Component	265	4	4.13	0.5948	BnaA05g16490D,BnaAnng28000D,BnaC06g32400D,BnaA09g19410D
GO:0005769	early endosome	Cellular Component	58	1	0.9	0.59859	BnaC06g32890D
GO:0010287	plastoglobule	Cellular Component	58	1	0.9	0.59859	BnaC06g32790D
GO:0005795	Golgi stack	Cellular Component	61	1	0.95	0.61711	BnaC06g33010D
GO:0009522	photosystem I	Cellular Component	137	2	2.14	0.6327	BnaA05g09400D,BnaC07g09400D
GO:0048046	apoplast	Cellular Component	420	6	6.55	0.64157	BnaC03g17120D,BnaC07g48010D,BnaC06g24160D,BnaC06g33770D,BnaC02g11500D,BnaA05g04890D
GO:0071013	catalytic step 2 spliceosome	Cellular Component	67	1	1.05	0.65164	BnaC07g33960D
GO:0000325	plant-type vacuole	Cellular Component	73	1	1.14	0.68306	BnaC06g20290D
GO:0030863	cortical cytoskeleton	Cellular Component	73	1	1.14	0.68306	BnaA03g27780D
GO:0030880	RNA polymerase complex	Cellular Component	226	3	3.53	0.68696	BnaA07g36540D,BnaA06g33950D,BnaA10g22260D
GO:0016282	eukaryotic 43S preinitiation complex	Cellular Component	76	1	1.19	0.69769	BnaC06g27390D
GO:0033290	eukaryotic 48S preinitiation complex	Cellular Component	77	1	1.2	0.70241	BnaC06g27390D
GO:0030176	integral component of endoplasmic reticulum membrane	Cellular Component	78	1	1.22	0.70707	BnaA09g37400D
GO:0070993	translation preinitiation complex	Cellular Component	78	1	1.22	0.70707	BnaC06g27390D
GO:0005794	Golgi apparatus	Cellular Component	1081	15	16.87	0.71341	BnaA03g54920D,BnaC06g26230D,BnaC06g31960D,BnaC06g31950D,BnaC06g31510D,BnaA09g51340D,BnaC09g14570D,BnaC03g34200D,BnaC06g32400D,BnaC06g33010D,BnaC06g33650D,BnaC06g35630D,BnaC06g29100D,BnaC06g37070D,BnaC06g38340D
GO:0097525	spliceosomal snRNP complex	Cellular Component	80	1	1.25	0.71615	BnaC06g37630D
GO:0005874	microtubule	Cellular Component	385	5	6.01	0.71928	BnaA09g41160D,BnaC06g36460D,BnaA03g27780D,BnaC02g22120D,BnaA03g42270D
GO:0016591	DNA-directed RNA polymerase II, holoenzyme	Cellular Component	163	2	2.54	0.72451	BnaA07g36540D,BnaA06g33950D
GO:0031227	intrinsic component of endoplasmic reticulum membrane	Cellular Component	82	1	1.28	0.72496	BnaA09g37400D
GO:0044459	plasma membrane part	Cellular Component	388	5	6.05	0.72552	BnaCnng07770D,BnaC02g07050D,BnaA05g04890D,BnaC06g25420D,BnaA03g02670D
GO:0005852	eukaryotic translation initiation factor 3 complex	Cellular Component	89	1	1.39	0.75369	BnaC06g27390D
GO:0044451	nucleoplasm part	Cellular Component	694	9	10.83	0.75676	BnaA07g36540D,BnaC05g12530D,BnaCnng10190D,BnaA06g33950D,BnaC06g32230D,BnaC06g34560D,BnaA06g21030D,BnaC06g15200D,BnaC06g39430D
GO:0005635	nuclear envelope	Cellular Component	176	2	2.75	0.76267	BnaAnng28000D,BnaA09g19410D
GO:0030014	CCR4-NOT complex	Cellular Component	97	1	1.51	0.78287	BnaA03g03170D
GO:0016020	membrane	Cellular Component	22084	335	344.58	0.79051	BnaC04g19680D,BnaC02g45730D,BnaA04g28560D,BnaC06g43440D,BnaC06g42530D,BnaC05g14380D,BnaA09g56410D,BnaCnng70200D,BnaCnng25110D,BnaA05g34600D,BnaA02g36380D,BnaC02g24140D,BnaC02g45560D,BnaAnng37230D,BnaA02g34770D,BnaAnng37660D,BnaA04g29530D,BnaA03g54790D,BnaC06g43530D,BnaC01g35640D,BnaC01g39460D,BnaC01g38700D,BnaC06g24610D,BnaAnng39280D,BnaC03g17120D,BnaC03g12480D,BnaA03g55610D,BnaA03g55630D,BnaA03g…
GO:0005615	extracellular space	Cellular Component	103	1	1.61	0.80247	BnaA02g21750D
GO:0005839	proteasome core complex	Cellular Component	107	1	1.67	0.81454	BnaC06g39610D
GO:0000793	condensed chromosome	Cellular Component	110	1	1.72	0.82311	BnaA09g41160D
GO:0005811	lipid particle	Cellular Component	112	1	1.75	0.8286	BnaC06g39380D
GO:0016592	mediator complex	Cellular Component	112	1	1.75	0.8286	BnaC05g12530D
GO:0055029	nuclear DNA-directed RNA polymerase complex	Cellular Component	204	2	3.18	0.82955	BnaA07g36540D,BnaA06g33950D
GO:0030658	transport vesicle membrane	Cellular Component	113	1	1.76	0.83128	BnaA05g16490D
GO:0000123	histone acetyltransferase complex	Cellular Component	118	1	1.84	0.84407	BnaC06g39430D
GO:0000428	DNA-directed RNA polymerase complex	Cellular Component	216	2	3.37	0.85262	BnaA07g36540D,BnaA06g33950D
GO:0005802	trans-Golgi network	Cellular Component	125	1	1.95	0.86037	BnaC06g32400D
GO:0030133	transport vesicle	Cellular Component	133	1	2.08	0.87693	BnaA05g16490D
GO:0031248	protein acetyltransferase complex	Cellular Component	133	1	2.08	0.87693	BnaC06g39430D
GO:1902493	acetyltransferase complex	Cellular Component	133	1	2.08	0.87693	BnaC06g39430D
GO:0005576	extracellular region	Cellular Component	2189	28	34.16	0.88337	BnaA06g24820D,BnaCnng27240D,BnaC02g44320D,BnaC03g17120D,BnaA02g21750D,BnaCnng02620D,BnaCnng03080D,BnaC07g48010D,BnaC06g24160D,BnaA09g08390D,BnaC06g30760D,BnaA04g11750D,BnaC06g32660D,BnaC06g33770D,BnaC06g27960D,BnaC06g29140D,BnaC02g11500D,BnaA05g04890D,BnaA04g23390D,BnaA04g23230D,BnaA09g33930D,BnaC01g03980D,BnaC06g37050D,BnaC06g37340D,BnaC06g37430D,BnaC03g45470D,BnaA05g23060D,BnaA03g38630D
GO:0015630	microtubule cytoskeleton	Cellular Component	591	6	9.22	0.9006	BnaA09g41160D,BnaC06g34620D,BnaC06g36460D,BnaA03g27780D,BnaC02g22120D,BnaA03g42270D
GO:0042995	cell projection	Cellular Component	153	1	2.39	0.91024	BnaA10g10330D
GO:0005730	nucleolus	Cellular Component	527	5	8.22	0.91551	BnaA07g36540D,BnaCnng02600D,BnaA06g33950D,BnaC07g44990D,BnaA05g14030D
GO:0005875	microtubule associated complex	Cellular Component	159	1	2.48	0.91835	BnaA03g42270D
GO:0005654	nucleoplasm	Cellular Component	953	10	14.87	0.9297	BnaA07g36540D,BnaC05g12530D,BnaCnng10190D,BnaA06g32210D,BnaA06g33950D,BnaC06g32230D,BnaC06g34560D,BnaA06g21030D,BnaC06g15200D,BnaC06g39430D
GO:0005759	mitochondrial matrix	Cellular Component	173	1	2.7	0.93455	BnaC06g07040D
GO:0031410	cytoplasmic vesicle	Cellular Component	477	4	7.44	0.94102	BnaA05g16490D,BnaAnng28000D,BnaC06g32400D,BnaA09g19410D
GO:0044430	cytoskeletal part	Cellular Component	741	7	11.56	0.94466	BnaA09g41160D,BnaC06g32760D,BnaC06g34620D,BnaC06g36460D,BnaA03g27780D,BnaC02g22120D,BnaA03g42270D
GO:0031974	membrane-enclosed lumen	Cellular Component	1764	20	27.52	0.94819	BnaA07g36540D,BnaCnng02600D,BnaC06g07040D,BnaC05g12530D,BnaC05g27040D,BnaCnng10190D,BnaA06g32210D,BnaA06g33950D,BnaC07g44990D,BnaC06g32230D,BnaC06g34560D,BnaC06g35250D,BnaC06g35930D,BnaA06g21030D,BnaC01g16880D,BnaC06g15290D,BnaC06g15200D,BnaA05g14030D,BnaC06g39050D,BnaC06g39430D
GO:0031981	nuclear lumen	Cellular Component	1544	17	24.09	0.95025	BnaA07g36540D,BnaCnng02600D,BnaC05g12530D,BnaC05g27040D,BnaCnng10190D,BnaA06g32210D,BnaA06g33950D,BnaC07g44990D,BnaC06g32230D,BnaC06g34560D,BnaC06g35250D,BnaA06g21030D,BnaC06g15290D,BnaC06g15200D,BnaA05g14030D,BnaC06g39050D,BnaC06g39430D
GO:0019005	SCF ubiquitin ligase complex	Cellular Component	192	1	3	0.95152	BnaC06g22920D
GO:0012506	vesicle membrane	Cellular Component	194	1	3.03	0.95303	BnaA05g16490D
GO:0030659	cytoplasmic vesicle membrane	Cellular Component	194	1	3.03	0.95303	BnaA05g16490D
GO:0031982	vesicle	Cellular Component	503	4	7.85	0.95518	BnaA05g16490D,BnaAnng28000D,BnaC06g32400D,BnaA09g19410D
GO:0015629	actin cytoskeleton	Cellular Component	198	1	3.09	0.9559	BnaC06g32760D
GO:0031301	integral component of organelle membrane	Cellular Component	209	1	3.26	0.96294	BnaA09g37400D
GO:0031300	intrinsic component of organelle membrane	Cellular Component	214	1	3.34	0.96576	BnaA09g37400D
GO:0016023	cytoplasmic membrane-bounded vesicle	Cellular Component	333	2	5.2	0.9671	BnaA05g16490D,BnaC06g32400D
GO:0031988	membrane-bounded vesicle	Cellular Component	333	2	5.2	0.9671	BnaA05g16490D,BnaC06g32400D
GO:0044431	Golgi apparatus part	Cellular Component	630	5	9.83	0.96923	BnaC06g26230D,BnaC06g32400D,BnaC06g33010D,BnaC06g29100D,BnaC06g38340D
GO:0005634	nucleus	Cellular Component	10027	136	156.45	0.9754	BnaA06g24000D,BnaC02g45710D,BnaA09g03830D,BnaA09g03870D,BnaA09g04580D,BnaA09g04740D,BnaC09g31730D,BnaC04g53910D,BnaC02g44320D,BnaC01g35960D,BnaC03g41120D,BnaA04g05330D,BnaC06g25000D,BnaC06g43880D,BnaA07g36540D,BnaC07g33960D,BnaCnng02600D,BnaCnng02620D,BnaCnng02820D,BnaC06g43300D,BnaA05g18390D,BnaC06g26570D,BnaC06g26680D,BnaC06g26790D,BnaA01g19100D,BnaC06g23390D,BnaC06g23770D,BnaC06g31960D,BnaC06g…
GO:0043233	organelle lumen	Cellular Component	1744	18	27.21	0.97798	BnaA07g36540D,BnaCnng02600D,BnaC06g07040D,BnaC05g12530D,BnaC05g27040D,BnaCnng10190D,BnaA06g32210D,BnaA06g33950D,BnaC07g44990D,BnaC06g32230D,BnaC06g34560D,BnaC06g35250D,BnaA06g21030D,BnaC06g15290D,BnaC06g15200D,BnaA05g14030D,BnaC06g39050D,BnaC06g39430D
GO:0070013	intracellular organelle lumen	Cellular Component	1744	18	27.21	0.97798	BnaA07g36540D,BnaCnng02600D,BnaC06g07040D,BnaC05g12530D,BnaC05g27040D,BnaCnng10190D,BnaA06g32210D,BnaA06g33950D,BnaC07g44990D,BnaC06g32230D,BnaC06g34560D,BnaC06g35250D,BnaA06g21030D,BnaC06g15290D,BnaC06g15200D,BnaA05g14030D,BnaC06g39050D,BnaC06g39430D
GO:0000139	Golgi membrane	Cellular Component	484	3	7.55	0.98166	BnaC06g32400D,BnaC06g33010D,BnaC06g38340D
GO:0044425	membrane part	Cellular Component	19681	280	307.09	0.98636	BnaC04g19680D,BnaC06g43440D,BnaC06g42530D,BnaC05g14380D,BnaA09g56410D,BnaCnng70200D,BnaA05g34600D,BnaA02g36380D,BnaC02g24140D,BnaC02g45560D,BnaAnng37230D,BnaA02g34770D,BnaAnng37660D,BnaA04g29530D,BnaA03g54790D,BnaC01g35640D,BnaC01g39460D,BnaC01g38700D,BnaC06g24610D,BnaA07g02890D,BnaA01g22340D,BnaC06g43830D,BnaA05g36440D,BnaC06g04090D,BnaC06g04100D,BnaC05g49630D,BnaCnng37450D,BnaC07g34240D,BnaCnng…
GO:0005856	cytoskeleton	Cellular Component	903	7	14.09	0.98776	BnaA09g41160D,BnaC06g32760D,BnaC06g34620D,BnaC06g36460D,BnaA03g27780D,BnaC02g22120D,BnaA03g42270D
GO:0031224	intrinsic component of membrane	Cellular Component	18739	256	292.39	0.9985	BnaC04g19680D,BnaC06g43440D,BnaC06g42530D,BnaC05g14380D,BnaA09g56410D,BnaCnng70200D,BnaA05g34600D,BnaA02g36380D,BnaC02g24140D,BnaC02g45560D,BnaAnng37660D,BnaA04g29530D,BnaA03g54790D,BnaC01g35640D,BnaC01g39460D,BnaC01g38700D,BnaC06g24610D,BnaA07g02890D,BnaA01g22340D,BnaC06g43830D,BnaA05g36440D,BnaC06g04090D,BnaC06g04100D,BnaC05g49630D,BnaCnng37450D,BnaC07g34240D,BnaCnng02590D,BnaCnng02940D,BnaC09g…
GO:0016021	integral component of membrane	Cellular Component	18562	252	289.63	0.99893	BnaC04g19680D,BnaC06g43440D,BnaC06g42530D,BnaC05g14380D,BnaA09g56410D,BnaCnng70200D,BnaA05g34600D,BnaA02g36380D,BnaC02g24140D,BnaC02g45560D,BnaAnng37660D,BnaA04g29530D,BnaA03g54790D,BnaC01g35640D,BnaC01g39460D,BnaC01g38700D,BnaC06g24610D,BnaA07g02890D,BnaA01g22340D,BnaC06g43830D,BnaA05g36440D,BnaC06g04090D,BnaC06g04100D,BnaC05g49630D,BnaCnng37450D,BnaC07g34240D,BnaCnng02590D,BnaCnng02940D,BnaC09g…
GO:0005575	cellular_component	Cellular Component	40825	637	637	1	BnaC04g19680D,BnaA06g24820D,BnaA06g24000D,BnaA02g05750D,BnaA06g34160D,BnaC03g30250D,BnaC02g45710D,BnaC02g45730D,BnaA04g28560D,BnaA04g26990D,BnaC06g43440D,BnaC06g42530D,BnaA07g36780D,BnaA09g08130D,BnaC05g14350D,BnaC05g14380D,BnaC01g32070D,BnaA09g56410D,BnaC06g27810D,BnaCnng70200D,BnaA09g03830D,BnaA09g03870D,BnaA09g04500D,BnaA09g04580D,BnaA09g04740D,BnaC09g31730D,BnaA01g28980D,BnaCnng25110D,BnaCnng…
GO:0003735	structural constituent of ribosome	Molecular Function	1465	44	22.3	2e-05	BnaA01g28980D,BnaA02g08440D,BnaA02g08530D,BnaAnng13110D,BnaC06g24620D,BnaCnng75520D,BnaC06g43680D,BnaC06g43320D,BnaA02g09540D,BnaC06g26740D,BnaC01g39890D,BnaA09g51520D,BnaA02g07330D,BnaA01g33230D,BnaA05g34140D,BnaAnng04730D,BnaC06g40390D,BnaCnng10670D,BnaA06g33230D,BnaC02g02880D,BnaC09g50780D,BnaC04g02200D,BnaC09g40070D,BnaC07g47930D,BnaC06g24350D,BnaC06g33580D,BnaC06g35770D,BnaC06g27870D,BnaC06g…
GO:0051287	NAD binding	Molecular Function	189	12	2.88	3.7e-05	BnaC02g24620D,BnaCnng33820D,BnaCnng02920D,BnaA03g00820D,BnaA09g08320D,BnaA05g33200D,BnaC06g24190D,BnaA07g20300D,BnaC06g29160D,BnaA03g05450D,BnaA10g26650D,BnaC02g06080D
GO:0090353	polygalacturonase inhibitor activity	Molecular Function	8	3	0.12	0.00019	BnaA03g55610D,BnaA03g55630D,BnaA03g55640D
GO:0008061	chitin binding	Molecular Function	58	6	0.88	0.00025	BnaC01g41020D,BnaA01g34980D,BnaA09g15440D,BnaC03g37570D,BnaC03g37600D,BnaA03g32280D
GO:0005198	structural molecule activity	Molecular Function	1795	47	27.32	0.00027	BnaA01g28980D,BnaA02g08440D,BnaA02g08530D,BnaAnng13110D,BnaC06g24620D,BnaCnng75520D,BnaC06g43680D,BnaC06g43320D,BnaUnng00730D,BnaA02g09540D,BnaC06g26740D,BnaC01g39890D,BnaA09g51520D,BnaA02g07330D,BnaA01g33230D,BnaA05g34140D,BnaAnng04730D,BnaC06g40390D,BnaCnng10620D,BnaCnng10670D,BnaA06g33230D,BnaC02g02880D,BnaC09g50780D,BnaC04g02200D,BnaC09g40070D,BnaC07g47930D,BnaC06g24350D,BnaC06g33580D,BnaC06g…
GO:0046982	protein heterodimerization activity	Molecular Function	308	14	4.69	0.00031	BnaA09g03830D,BnaC02g44320D,BnaC01g35960D,BnaC05g27040D,BnaC04g29010D,BnaA09g05430D,BnaC09g16950D,BnaA06g18250D,BnaC06g15290D,BnaA09g33930D,BnaA03g02890D,BnaC03g11530D,BnaA02g00480D,BnaC06g37340D
GO:0016783	sulfurtransferase activity	Molecular Function	44	5	0.67	0.00054	BnaA09g08130D,BnaA02g09250D,BnaA03g55730D,BnaA03g20210D,BnaA09g22650D
GO:0004448	isocitrate dehydrogenase activity	Molecular Function	26	4	0.4	0.00061	BnaC02g24620D,BnaCnng02920D,BnaA03g00820D,BnaA10g26650D
GO:0016651	oxidoreductase activity, acting on NAD(P)H	Molecular Function	258	12	3.93	0.00067	BnaC03g12480D,BnaCnng10220D,BnaAnng07990D,BnaCnng18330D,BnaC06g35690D,BnaC06g36750D,BnaC03g68020D,BnaA03g03560D,BnaA05g02330D,BnaC03g09950D,BnaA06g30540D,BnaC06g39420D
GO:0016616	oxidoreductase activity, acting on the CH-OH group of donors, NAD or NADP as acceptor	Molecular Function	373	15	5.68	0.00069	BnaC02g24620D,BnaA05g33580D,BnaCnng33820D,BnaC03g78200D,BnaA05g30990D,BnaCnng02920D,BnaA03g00820D,BnaA09g08320D,BnaC06g24190D,BnaC06g29160D,BnaA03g05450D,BnaA10g26650D,BnaC06g37290D,BnaC06g39880D,BnaC02g06080D
GO:0004449	isocitrate dehydrogenase (NAD+) activity	Molecular Function	14	3	0.21	0.00113	BnaCnng02920D,BnaA03g00820D,BnaA10g26650D
GO:0016866	intramolecular transferase activity	Molecular Function	172	9	2.62	0.00137	BnaA09g02570D,BnaAnng16810D,BnaA04g25520D,BnaC06g31970D,BnaC06g30540D,BnaA07g11470D,BnaC09g05970D,BnaC06g22820D,BnaC06g39380D
GO:0016151	nickel cation binding	Molecular Function	15	3	0.23	0.00139	BnaA04g26990D,BnaC04g51970D,BnaA10g08980D
GO:0016614	oxidoreductase activity, acting on CH-OH group of donors	Molecular Function	450	16	6.85	0.00169	BnaC02g24620D,BnaA05g33580D,BnaCnng33820D,BnaC03g78200D,BnaA05g30990D,BnaCnng02920D,BnaA03g00820D,BnaA09g08320D,BnaC06g24190D,BnaC01g11700D,BnaC06g29160D,BnaA03g05450D,BnaA10g26650D,BnaC06g37290D,BnaC06g39880D,BnaC02g06080D
GO:0004568	chitinase activity	Molecular Function	61	5	0.93	0.00238	BnaC09g51720D,BnaA09g15440D,BnaC03g37570D,BnaC03g37600D,BnaA03g32280D
GO:0016491	oxidoreductase activity	Molecular Function	4511	92	68.66	0.0026	BnaC03g30250D,BnaCnng70200D,BnaC02g24620D,BnaCnng28160D,BnaC02g44970D,BnaC08g42970D,BnaC04g53500D,BnaA04g05620D,BnaA05g33580D,BnaC03g16950D,BnaC03g12480D,BnaCnng33820D,BnaC03g78200D,BnaC03g72040D,BnaA07g02890D,BnaA05g30990D,BnaA03g59800D,BnaCnng02920D,BnaC06g26670D,BnaA09g53800D,BnaA01g19100D,BnaC01g40290D,BnaC05g37680D,BnaCnng46960D,BnaC06g23490D,BnaA03g00260D,BnaA03g00820D,BnaC01g36680D,BnaC01g…
GO:0004045	aminoacyl-tRNA hydrolase activity	Molecular Function	19	3	0.29	0.00284	BnaA03g03070D,BnaC01g05340D,BnaA10g18160D
GO:0008320	protein transmembrane transporter activity	Molecular Function	64	5	0.97	0.00293	BnaA09g51430D,BnaC03g27880D,BnaC06g33890D,BnaC09g50260D,BnaA01g15780D
GO:0022884	macromolecule transmembrane transporter activity	Molecular Function	64	5	0.97	0.00293	BnaA09g51430D,BnaC03g27880D,BnaC06g33890D,BnaC09g50260D,BnaA01g15780D
GO:0004866	endopeptidase inhibitor activity	Molecular Function	158	8	2.4	0.00304	BnaC04g47470D,BnaC06g33300D,BnaC06g33320D,BnaC06g33330D,BnaC06g33390D,BnaC06g33440D,BnaC06g34210D,BnaC06g34250D
GO:0061135	endopeptidase regulator activity	Molecular Function	161	8	2.45	0.00341	BnaC04g47470D,BnaC06g33300D,BnaC06g33320D,BnaC06g33330D,BnaC06g33390D,BnaC06g33440D,BnaC06g34210D,BnaC06g34250D
GO:0016903	oxidoreductase activity, acting on the aldehyde or oxo group of donors	Molecular Function	198	9	3.01	0.00353	BnaCnng28160D,BnaC02g44970D,BnaA09g51510D,BnaA06g16950D,BnaA05g33200D,BnaA07g20300D,BnaC03g53360D,BnaC06g22720D,BnaC06g39860D
GO:0030414	peptidase inhibitor activity	Molecular Function	163	8	2.48	0.00367	BnaC04g47470D,BnaC06g33300D,BnaC06g33320D,BnaC06g33330D,BnaC06g33390D,BnaC06g33440D,BnaC06g34210D,BnaC06g34250D
GO:0016160	amylase activity	Molecular Function	42	4	0.64	0.00377	BnaC07g34180D,BnaC06g30880D,BnaA09g51890D,BnaC06g36800D
GO:0015450	P-P-bond-hydrolysis-driven protein transmembrane transporter activity	Molecular Function	44	4	0.67	0.00446	BnaA09g51430D,BnaC03g27880D,BnaC06g33890D,BnaC09g50260D
GO:0016819	hydrolase activity, acting on acid anhydrides, in sulfonyl-containing anhydrides	Molecular Function	7	2	0.11	0.00462	BnaA09g35930D,BnaC08g27420D
GO:0047627	adenylylsulfatase activity	Molecular Function	7	2	0.11	0.00462	BnaA09g35930D,BnaC08g27420D
GO:0005507	copper ion binding	Molecular Function	247	10	3.76	0.00491	BnaA04g26990D,BnaC04g51970D,BnaAnng39280D,BnaC03g17120D,BnaC06g32200D,BnaC06g36770D,BnaC06g36860D,BnaA07g11510D,BnaA07g11540D,BnaA03g38100D
GO:0061134	peptidase regulator activity	Molecular Function	172	8	2.62	0.00506	BnaC04g47470D,BnaC06g33300D,BnaC06g33320D,BnaC06g33330D,BnaC06g33390D,BnaC06g33440D,BnaC06g34210D,BnaC06g34250D
GO:0030145	manganese ion binding	Molecular Function	107	6	1.63	0.00602	BnaC06g26560D,BnaC06g24160D,BnaA04g14130D,BnaC06g33770D,BnaC06g28840D,BnaC08g34140D
GO:0016853	isomerase activity	Molecular Function	703	20	10.7	0.00626	BnaA03g57730D,BnaA09g02570D,BnaAnng16810D,BnaA09g16190D,BnaA04g25520D,BnaC06g23510D,BnaC06g31970D,BnaC05g28690D,BnaC06g30540D,BnaA09g12250D,BnaA02g30290D,BnaC01g34580D,BnaA07g11470D,BnaA09g33840D,BnaC09g05970D,BnaC06g22820D,BnaC06g38200D,BnaC06g39380D,BnaC04g06640D,BnaC08g26840D
GO:0004556	alpha-amylase activity	Molecular Function	9	2	0.14	0.00776	BnaC06g30880D,BnaC06g36800D
GO:0070283	radical SAM enzyme activity	Molecular Function	9	2	0.14	0.00776	BnaA03g55730D,BnaA03g20210D
GO:0016620	oxidoreductase activity, acting on the aldehyde or oxo group of donors, NAD or NADP as acceptor	Molecular Function	152	7	2.31	0.00895	BnaC02g44970D,BnaA06g16950D,BnaA05g33200D,BnaA07g20300D,BnaC03g53360D,BnaC06g22720D,BnaC06g39860D
GO:0004553	hydrolase activity, hydrolyzing O-glycosyl compounds	Molecular Function	1341	32	20.41	0.00917	BnaCnng20610D,BnaA04g27800D,BnaC09g51720D,BnaC07g34180D,BnaCnng02680D,BnaC06g26720D,BnaC06g23870D,BnaA09g40120D,BnaC06g31870D,BnaC06g30880D,BnaC06g30160D,BnaA09g15440D,BnaUnng03130D,BnaCnng62740D,BnaC04g03750D,BnaA09g12280D,BnaA09g51890D,BnaA07g17230D,BnaC06g36340D,BnaC06g36800D,BnaC09g50410D,BnaC03g37570D,BnaC03g37600D,BnaA03g32280D,BnaA03g29950D,BnaC02g11500D,BnaC06g25790D,BnaC06g25420D,BnaA04g…
GO:0004590	orotidine-5'-phosphate decarboxylase activity	Molecular Function	10	2	0.15	0.0096	BnaC06g15260D,BnaC08g07870D
GO:0004106	chorismate mutase activity	Molecular Function	11	2	0.17	0.01162	BnaA09g02570D,BnaC06g30540D
GO:0004462	lactoylglutathione lyase activity	Molecular Function	11	2	0.17	0.01162	BnaA08g25110D,BnaC06g28360D
GO:0016655	oxidoreductase activity, acting on NAD(P)H, quinone or similar compound as acceptor	Molecular Function	89	5	1.35	0.01173	BnaC03g12480D,BnaCnng18330D,BnaC06g35690D,BnaA03g03560D,BnaA06g30540D
GO:0004774	succinate-CoA ligase activity	Molecular Function	12	2	0.18	0.0138	BnaA09g11210D,BnaA03g02450D
GO:0004775	succinate-CoA ligase (ADP-forming) activity	Molecular Function	12	2	0.18	0.0138	BnaA09g11210D,BnaA03g02450D
GO:0051539	4 iron, 4 sulfur cluster binding	Molecular Function	131	6	1.99	0.01539	BnaA03g55730D,BnaC09g50680D,BnaC06g35970D,BnaA03g03560D,BnaA03g20210D,BnaC06g39420D
GO:0008237	metallopeptidase activity	Molecular Function	251	9	3.82	0.01546	BnaCnng71090D,BnaCnng37900D,BnaA04g14130D,BnaC09g50740D,BnaA09g00060D,BnaC05g47800D,BnaC06g28770D,BnaC06g28800D,BnaC08g34140D
GO:0016855	racemase and epimerase activity, acting on amino acids and derivatives	Molecular Function	13	2	0.2	0.01615	BnaC05g28690D,BnaA09g33840D
GO:0016798	hydrolase activity, acting on glycosyl bonds	Molecular Function	1404	32	21.37	0.01668	BnaCnng20610D,BnaA04g27800D,BnaC09g51720D,BnaC07g34180D,BnaCnng02680D,BnaC06g26720D,BnaC06g23870D,BnaA09g40120D,BnaC06g31870D,BnaC06g30880D,BnaC06g30160D,BnaA09g15440D,BnaUnng03130D,BnaCnng62740D,BnaC04g03750D,BnaA09g12280D,BnaA09g51890D,BnaA07g17230D,BnaC06g36340D,BnaC06g36800D,BnaC09g50410D,BnaC03g37570D,BnaC03g37600D,BnaA03g32280D,BnaA03g29950D,BnaC02g11500D,BnaC06g25790D,BnaC06g25420D,BnaA04g…
GO:0003979	UDP-glucose 6-dehydrogenase activity	Molecular Function	14	2	0.21	0.01865	BnaA03g05450D,BnaC02g06080D
GO:0048037	cofactor binding	Molecular Function	1256	29	19.12	0.01883	BnaC02g24620D,BnaA05g33580D,BnaC03g17120D,BnaCnng33820D,BnaA05g30990D,BnaC06g43710D,BnaCnng02920D,BnaC06g26330D,BnaA03g00820D,BnaC01g33070D,BnaA09g08320D,BnaC06g27330D,BnaCnng17010D,BnaA05g33200D,BnaC06g24190D,BnaA07g20300D,BnaC06g32360D,BnaC06g32920D,BnaC06g35970D,BnaC01g11700D,BnaC06g29160D,BnaC03g68020D,BnaC03g68250D,BnaA03g03560D,BnaA03g05450D,BnaC09g05970D,BnaA10g26650D,BnaA04g00700D,BnaC02g…
GO:0008199	ferric iron binding	Molecular Function	16	2	0.24	0.02411	BnaC03g30250D,BnaA03g00260D
GO:0016835	carbon-oxygen lyase activity	Molecular Function	506	14	7.7	0.02455	BnaC08g48040D,BnaA08g30380D,BnaA02g34770D,BnaC04g51900D,BnaA05g30990D,BnaC02g17500D,BnaAnng28010D,BnaA09g06500D,BnaC04g28590D,BnaA03g30110D,BnaC06g27910D,BnaC03g09500D,BnaA04g00700D,BnaA03g38100D
GO:0008565	protein transporter activity	Molecular Function	147	6	2.24	0.02549	BnaCnng03080D,BnaA09g51430D,BnaC03g27880D,BnaC06g33890D,BnaC09g50260D,BnaA01g15780D
GO:0016829	lyase activity	Molecular Function	971	23	14.78	0.02626	BnaC04g02430D,BnaC08g48040D,BnaA08g30380D,BnaA08g25110D,BnaA02g34770D,BnaC04g51900D,BnaA05g30990D,BnaC02g17500D,BnaC06g27330D,BnaAnng28010D,BnaA09g06500D,BnaC04g28590D,BnaA03g30110D,BnaC06g27910D,BnaC06g28360D,BnaC06g15260D,BnaA04g04830D,BnaA03g03620D,BnaC08g07870D,BnaC03g09500D,BnaC07g05850D,BnaA04g00700D,BnaA03g38100D
GO:0016846	carbon-sulfur lyase activity	Molecular Function	43	3	0.65	0.02762	BnaA08g25110D,BnaC06g28360D,BnaA04g00700D
GO:0016417	S-acyltransferase activity	Molecular Function	112	5	1.7	0.02863	BnaC06g43440D,BnaC06g07040D,BnaA09g52690D,BnaCnng10210D,BnaA02g14310D
GO:0004791	thioredoxin-disulfide reductase activity	Molecular Function	45	3	0.68	0.03107	BnaCnng10220D,BnaC06g36750D,BnaA05g02330D
GO:0004792	thiosulfate sulfurtransferase activity	Molecular Function	19	2	0.29	0.03334	BnaA09g08130D,BnaA02g09250D
GO:0016653	oxidoreductase activity, acting on NAD(P)H, heme protein as acceptor	Molecular Function	19	2	0.29	0.03334	BnaC03g68020D,BnaC03g09950D
GO:0004673	protein histidine kinase activity	Molecular Function	47	3	0.72	0.03473	BnaC06g26330D,BnaCnng17850D,BnaC03g39830D
GO:0016775	phosphotransferase activity, nitrogenous group as acceptor	Molecular Function	47	3	0.72	0.03473	BnaC06g26330D,BnaCnng17850D,BnaC03g39830D
GO:0004322	ferroxidase activity	Molecular Function	20	2	0.3	0.03667	BnaC03g30250D,BnaA03g00260D
GO:0016724	oxidoreductase activity, oxidizing metal ions, oxygen as acceptor	Molecular Function	20	2	0.3	0.03667	BnaC03g30250D,BnaA03g00260D
GO:0016722	oxidoreductase activity, oxidizing metal ions	Molecular Function	21	2	0.32	0.04013	BnaC03g30250D,BnaA03g00260D
GO:0016763	transferase activity, transferring pentosyl groups	Molecular Function	123	5	1.87	0.04037	BnaCnng33750D,BnaC06g42560D,BnaA04g26110D,BnaC06g32720D,BnaC06g15260D
GO:0019206	nucleoside kinase activity	Molecular Function	51	3	0.78	0.04267	BnaCnng02900D,BnaC06g40610D,BnaC06g33070D
GO:0016782	transferase activity, transferring sulfur-containing groups	Molecular Function	167	6	2.54	0.04329	BnaA09g08130D,BnaA02g09250D,BnaA03g55730D,BnaC06g34930D,BnaA03g20210D,BnaA09g22650D
GO:0016405	CoA-ligase activity	Molecular Function	22	2	0.33	0.04371	BnaA09g11210D,BnaA03g02450D
GO:0016878	acid-thiol ligase activity	Molecular Function	22	2	0.33	0.04371	BnaA09g11210D,BnaA03g02450D
GO:0051879	Hsp90 protein binding	Molecular Function	22	2	0.33	0.04371	BnaA10g07800D,BnaA03g09910D
GO:0000287	magnesium ion binding	Molecular Function	399	11	6.07	0.04376	BnaC08g48040D,BnaA08g30380D,BnaC02g24620D,BnaCnng02920D,BnaA03g00820D,BnaC05g28690D,BnaA09g51480D,BnaA09g11210D,BnaAnng28010D,BnaA10g26650D,BnaA03g36910D
GO:0050662	coenzyme binding	Molecular Function	810	19	12.33	0.04392	BnaC02g24620D,BnaA05g33580D,BnaCnng33820D,BnaA05g30990D,BnaCnng02920D,BnaA03g00820D,BnaC01g33070D,BnaA09g08320D,BnaA05g33200D,BnaC06g24190D,BnaA07g20300D,BnaC06g32360D,BnaC06g35970D,BnaC01g11700D,BnaC06g29160D,BnaC03g68020D,BnaA03g05450D,BnaA10g26650D,BnaC02g06080D
GO:0016836	hydro-lyase activity	Molecular Function	262	8	3.99	0.0486	BnaA02g34770D,BnaC04g51900D,BnaA05g30990D,BnaC04g28590D,BnaA03g30110D,BnaC06g27910D,BnaC03g09500D,BnaA03g38100D
GO:0008137	NADH dehydrogenase (ubiquinone) activity	Molecular Function	55	3	0.84	0.05145	BnaCnng18330D,BnaA03g03560D,BnaA06g30540D
GO:0050136	NADH dehydrogenase (quinone) activity	Molecular Function	55	3	0.84	0.05145	BnaCnng18330D,BnaA03g03560D,BnaA06g30540D
GO:0019706	protein-cysteine S-palmitoyltransferase activity	Molecular Function	92	4	1.4	0.05221	BnaC06g43440D,BnaA09g52690D,BnaCnng10210D,BnaA02g14310D
GO:0019707	protein-cysteine S-acyltransferase activity	Molecular Function	92	4	1.4	0.05221	BnaC06g43440D,BnaA09g52690D,BnaCnng10210D,BnaA02g14310D
GO:0031418	L-ascorbic acid binding	Molecular Function	56	3	0.85	0.05377	BnaA07g02890D,BnaC06g26140D,BnaC07g39800D
GO:0016741	transferase activity, transferring one-carbon groups	Molecular Function	1001	22	15.23	0.05723	BnaC04g03200D,BnaC05g14350D,BnaC04g49360D,BnaC04g56820D,BnaC06g43880D,BnaC06g43300D,BnaA02g10740D,BnaC06g27510D,BnaC06g27570D,BnaAnng25160D,BnaC06g30740D,BnaCnng10390D,BnaA10g07270D,BnaCnng17010D,BnaC09g50310D,BnaC05g22760D,BnaCnng00420D,BnaC07g35730D,BnaA01g11300D,BnaA05g00540D,BnaC06g37980D,BnaC06g38740D
GO:0016841	ammonia-lyase activity	Molecular Function	26	2	0.4	0.05911	BnaA04g04830D,BnaC07g05850D
GO:0016409	palmitoyltransferase activity	Molecular Function	96	4	1.46	0.05926	BnaC06g43440D,BnaA09g52690D,BnaCnng10210D,BnaA02g14310D
GO:0008641	small protein activating enzyme activity	Molecular Function	59	3	0.9	0.06102	BnaA02g09250D,BnaA08g27000D,BnaC09g49220D
GO:0015399	primary active transmembrane transporter activity	Molecular Function	528	13	8.04	0.06309	BnaC06g24610D,BnaA09g51430D,BnaC03g27880D,BnaA05g15290D,BnaUnng03240D,BnaA01g13370D,BnaC07g42390D,BnaC06g33890D,BnaC06g16530D,BnaC09g50260D,BnaC06g20290D,BnaC06g39330D,BnaC07g38430D
GO:0015405	P-P-bond-hydrolysis-driven transmembrane transporter activity	Molecular Function	528	13	8.04	0.06309	BnaC06g24610D,BnaA09g51430D,BnaC03g27880D,BnaA05g15290D,BnaUnng03240D,BnaA01g13370D,BnaC07g42390D,BnaC06g33890D,BnaC06g16530D,BnaC09g50260D,BnaC06g20290D,BnaC06g39330D,BnaC07g38430D
GO:0003954	NADH dehydrogenase activity	Molecular Function	60	3	0.91	0.06354	BnaCnng18330D,BnaA03g03560D,BnaA06g30540D
GO:0016278	lysine N-methyltransferase activity	Molecular Function	99	4	1.51	0.06486	BnaC06g43880D,BnaC06g43300D,BnaC06g27570D,BnaC09g50310D
GO:0016279	protein-lysine N-methyltransferase activity	Molecular Function	99	4	1.51	0.06486	BnaC06g43880D,BnaC06g43300D,BnaC06g27570D,BnaC09g50310D
GO:0004177	aminopeptidase activity	Molecular Function	61	3	0.93	0.0661	BnaA04g14130D,BnaC09g50740D,BnaC08g34140D
GO:0016742	hydroxymethyl-, formyl- and related transferase activity	Molecular Function	62	3	0.94	0.06871	BnaC06g27510D,BnaCnng17010D,BnaA01g11300D
GO:0008252	nucleotidase activity	Molecular Function	29	2	0.44	0.0717	BnaCnng24750D,BnaC06g34050D
GO:2001070	starch binding	Molecular Function	30	2	0.46	0.07607	BnaAnng15770D,BnaA03g00450D
GO:0016702	oxidoreductase activity, acting on single donors with incorporation of molecular oxygen, incorporation of two atoms of oxygen	Molecular Function	105	4	1.6	0.07687	BnaC06g26670D,BnaA01g19100D,BnaC06g26190D,BnaC08g33680D
GO:0008649	rRNA methyltransferase activity	Molecular Function	31	2	0.47	0.08052	BnaC05g14350D,BnaA05g00540D
GO:0004857	enzyme inhibitor activity	Molecular Function	659	15	10.03	0.0821	BnaA03g55610D,BnaA03g55630D,BnaA03g55640D,BnaA02g33370D,BnaA03g01410D,BnaA06g17230D,BnaC04g47470D,BnaC06g33300D,BnaC06g33320D,BnaC06g33330D,BnaC06g33390D,BnaC06g33440D,BnaC06g34210D,BnaC06g34250D,BnaA03g31370D
GO:0044769	ATPase activity, coupled to transmembrane movement of ions, rotational mechanism	Molecular Function	108	4	1.64	0.08326	BnaA05g15290D,BnaC06g16530D,BnaC06g20290D,BnaC06g39330D
GO:0003873	6-phosphofructo-2-kinase activity	Molecular Function	6	1	0.09	0.08792	BnaAnng15770D
GO:0004343	glucosamine 6-phosphate N-acetyltransferase activity	Molecular Function	6	1	0.09	0.08792	BnaCnng53710D
GO:0004573	mannosyl-oligosaccharide glucosidase activity	Molecular Function	6	1	0.09	0.08792	BnaC06g26720D
GO:0004588	orotate phosphoribosyltransferase activity	Molecular Function	6	1	0.09	0.08792	BnaC06g15260D
GO:0004764	shikimate 3-dehydrogenase (NADP+) activity	Molecular Function	6	1	0.09	0.08792	BnaA05g30990D
GO:0008836	diaminopimelate decarboxylase activity	Molecular Function	6	1	0.09	0.08792	BnaA03g03620D
GO:0010309	acireductone dioxygenase [iron(II)-requiring] activity	Molecular Function	6	1	0.09	0.08792	BnaA01g19100D
GO:0016018	cyclosporin A binding	Molecular Function	6	1	0.09	0.08792	BnaC08g26840D
GO:0016673	oxidoreductase activity, acting on a sulfur group of donors, iron-sulfur protein as acceptor	Molecular Function	6	1	0.09	0.08792	BnaC09g50680D
GO:0016979	lipoate-protein ligase activity	Molecular Function	6	1	0.09	0.08792	BnaA03g55730D
GO:0016992	lipoate synthase activity	Molecular Function	6	1	0.09	0.08792	BnaA03g55730D
GO:0038199	ethylene receptor activity	Molecular Function	6	1	0.09	0.08792	BnaCnng17850D
GO:0047453	ATP-dependent NAD(P)H-hydrate dehydratase activity	Molecular Function	6	1	0.09	0.08792	BnaC03g09500D
GO:0050311	sulfite reductase (ferredoxin) activity	Molecular Function	6	1	0.09	0.08792	BnaC09g50680D
GO:0051740	ethylene binding	Molecular Function	6	1	0.09	0.08792	BnaCnng17850D
GO:0072328	alkene binding	Molecular Function	6	1	0.09	0.08792	BnaCnng17850D
GO:0016161	beta-amylase activity	Molecular Function	33	2	0.5	0.08966	BnaC07g34180D,BnaA09g51890D
GO:0016877	ligase activity, forming carbon-sulfur bonds	Molecular Function	33	2	0.5	0.08966	BnaA09g11210D,BnaA03g02450D
GO:0004222	metalloendopeptidase activity	Molecular Function	157	5	2.39	0.09271	BnaCnng37900D,BnaA09g00060D,BnaC05g47800D,BnaC06g28770D,BnaC06g28800D
GO:0046961	proton-transporting ATPase activity, rotational mechanism	Molecular Function	34	2	0.52	0.09434	BnaC06g20290D,BnaC06g39330D
GO:0043169	cation binding	Molecular Function	7527	128	114.56	0.09543	BnaC03g30250D,BnaA04g28530D,BnaA04g28560D,BnaA04g26990D,BnaCnng70200D,BnaC08g48040D,BnaA09g04740D,BnaA08g30380D,BnaC02g24620D,BnaA02g09250D,BnaA08g25110D,BnaC04g51970D,BnaA01g36550D,BnaC06g43530D,BnaC06g43540D,BnaC08g42970D,BnaC06g41200D,BnaC07g31060D,BnaC06g25000D,BnaAnng39280D,BnaC03g17120D,BnaC03g16950D,BnaCnng33760D,BnaA07g02890D,BnaC06g43880D,BnaA03g55730D,BnaCnng02680D,BnaCnng02920D,BnaC06g…
GO:0008312	7S RNA binding	Molecular Function	35	2	0.53	0.09909	BnaCnng10600D,BnaA05g03460D
GO:0003713	transcription coactivator activity	Molecular Function	73	3	1.11	0.10029	BnaA07g36540D,BnaA09g51550D,BnaA06g33950D
GO:0000179	rRNA (adenine-N6,N6-)-dimethyltransferase activity	Molecular Function	7	1	0.11	0.1018	BnaA05g00540D
GO:0003844	1,4-alpha-glucan branching enzyme activity	Molecular Function	7	1	0.11	0.1018	BnaCnng02680D
GO:0004347	glucose-6-phosphate isomerase activity	Molecular Function	7	1	0.11	0.1018	BnaA09g16190D
GO:0004742	dihydrolipoyllysine-residue acetyltransferase activity	Molecular Function	7	1	0.11	0.1018	BnaC06g07040D
GO:0008837	diaminopimelate epimerase activity	Molecular Function	7	1	0.11	0.1018	BnaA09g33840D
GO:0016418	S-acetyltransferase activity	Molecular Function	7	1	0.11	0.1018	BnaC06g07040D
GO:0016433	rRNA (adenine) methyltransferase activity	Molecular Function	7	1	0.11	0.1018	BnaA05g00540D
GO:0030523	dihydrolipoamide S-acyltransferase activity	Molecular Function	7	1	0.11	0.1018	BnaC06g07040D
GO:0034722	gamma-glutamyl-peptidase activity	Molecular Function	7	1	0.11	0.1018	BnaC06g39080D
GO:0051499	D-aminoacyl-tRNA deacylase activity	Molecular Function	7	1	0.11	0.1018	BnaA06g33650D
GO:0052855	ADP-dependent NAD(P)H-hydrate dehydratase activity	Molecular Function	7	1	0.11	0.1018	BnaC03g09500D
GO:0070181	small ribosomal subunit rRNA binding	Molecular Function	7	1	0.11	0.1018	BnaA01g28980D
GO:0003824	catalytic activity	Molecular Function	27780	441	422.8	0.10364	BnaA06g34160D,BnaC04g03200D,BnaC03g30250D,BnaC07g04350D,BnaCnng20610D,BnaC06g43440D,BnaC04g02430D,BnaA09g08130D,BnaC05g14350D,BnaA03g57730D,BnaA09g15720D,BnaAnng35300D,BnaCnng70200D,BnaC08g48040D,BnaA09g04490D,BnaA09g04500D,BnaC09g31730D,BnaA09g02570D,BnaCnng24750D,BnaCnng71090D,BnaA08g30380D,BnaA09g57220D,BnaC02g24620D,BnaA02g08350D,BnaA02g09250D,BnaA05g36080D,BnaAnng37230D,BnaCnng28160D,BnaA08g…
GO:0030246	carbohydrate binding	Molecular Function	797	17	12.13	0.10515	BnaC09g52960D,BnaAnng15770D,BnaA07g02890D,BnaC03g22030D,BnaAnng18620D,BnaA03g00450D,BnaC06g30120D,BnaC06g30160D,BnaC04g06250D,BnaA09g12280D,BnaC01g34580D,BnaC06g35630D,BnaC06g26140D,BnaC06g25790D,BnaC06g25420D,BnaA03g18540D,BnaC07g39800D
GO:0008810	cellulase activity	Molecular Function	75	3	1.14	0.10657	BnaC06g31870D,BnaA09g12280D,BnaC06g36340D
GO:0018024	histone-lysine N-methyltransferase activity	Molecular Function	76	3	1.16	0.10976	BnaC06g43880D,BnaC06g43300D,BnaC09g50310D
GO:0004001	adenosine kinase activity	Molecular Function	8	1	0.12	0.11547	BnaCnng02900D
GO:0004046	aminoacylase activity	Molecular Function	8	1	0.12	0.11547	BnaCnng71090D
GO:0004489	methylenetetrahydrofolate reductase (NAD(P)H) activity	Molecular Function	8	1	0.12	0.11547	BnaA05g03790D
GO:0004534	5'-3' exoribonuclease activity	Molecular Function	8	1	0.12	0.11547	BnaC06g36330D
GO:0004579	dolichyl-diphosphooligosaccharide-protein glycotransferase activity	Molecular Function	8	1	0.12	0.11547	BnaC06g37140D
GO:0015930	glutamate synthase activity	Molecular Function	8	1	0.12	0.11547	BnaCnng10340D
GO:0017040	ceramidase activity	Molecular Function	8	1	0.12	0.11547	BnaC04g45620D
GO:0036402	proteasome-activating ATPase activity	Molecular Function	8	1	0.12	0.11547	BnaA03g09830D
GO:0047746	chlorophyllase activity	Molecular Function	8	1	0.12	0.11547	BnaC05g15260D
GO:0047134	protein-disulfide reductase activity	Molecular Function	39	2	0.59	0.1187	BnaCnng10220D,BnaC06g36750D
GO:0008168	methyltransferase activity	Molecular Function	926	19	14.09	0.11892	BnaC04g03200D,BnaC05g14350D,BnaC04g49360D,BnaC04g56820D,BnaC06g43880D,BnaC06g43300D,BnaA02g10740D,BnaC06g27570D,BnaAnng25160D,BnaC06g30740D,BnaCnng10390D,BnaA10g07270D,BnaC09g50310D,BnaC05g22760D,BnaCnng00420D,BnaC07g35730D,BnaA05g00540D,BnaC06g37980D,BnaC06g38740D
GO:0016810	hydrolase activity, acting on carbon-nitrogen (but not peptide) bonds	Molecular Function	219	6	3.33	0.11914	BnaCnng71090D,BnaA04g20820D,BnaA01g12680D,BnaC02g07040D,BnaA01g11300D,BnaC04g45620D
GO:0031072	heat shock protein binding	Molecular Function	79	3	1.2	0.11955	BnaCnng33760D,BnaA10g07800D,BnaA03g09910D
GO:0036442	hydrogen-exporting ATPase activity	Molecular Function	79	3	1.2	0.11955	BnaC07g42390D,BnaC06g20290D,BnaC06g39330D
GO:0015925	galactosidase activity	Molecular Function	80	3	1.22	0.12288	BnaC06g23870D,BnaCnng62740D,BnaA04g05180D
GO:0016668	oxidoreductase activity, acting on a sulfur group of donors, NAD(P) as acceptor	Molecular Function	80	3	1.22	0.12288	BnaCnng10220D,BnaC06g36750D,BnaA05g02330D
GO:0001871	pattern binding	Molecular Function	172	5	2.62	0.12326	BnaC09g52960D,BnaAnng15770D,BnaAnng18620D,BnaA03g00450D,BnaC06g25420D
GO:0030247	polysaccharide binding	Molecular Function	172	5	2.62	0.12326	BnaC09g52960D,BnaAnng15770D,BnaAnng18620D,BnaA03g00450D,BnaC06g25420D
GO:0016208	AMP binding	Molecular Function	40	2	0.61	0.12374	BnaC06g29440D,BnaC08g32280D
GO:0008757	S-adenosylmethionine-dependent methyltransferase activity	Molecular Function	324	8	4.93	0.12401	BnaC04g03200D,BnaC05g14350D,BnaC04g49360D,BnaC06g43880D,BnaC06g43300D,BnaC06g27570D,BnaC09g50310D,BnaA05g00540D
GO:0004594	pantothenate kinase activity	Molecular Function	9	1	0.14	0.12894	BnaA06g25860D
GO:0004616	phosphogluconate dehydrogenase (decarboxylating) activity	Molecular Function	9	1	0.14	0.12894	BnaA05g33580D
GO:0004856	xylulokinase activity	Molecular Function	9	1	0.14	0.12894	BnaA09g57220D
GO:0008909	isochorismate synthase activity	Molecular Function	9	1	0.14	0.12894	BnaC06g22820D
GO:0019172	glyoxalase III activity	Molecular Function	9	1	0.14	0.12894	BnaC04g28590D
GO:0019209	kinase activator activity	Molecular Function	9	1	0.14	0.12894	BnaA09g51520D
GO:0030295	protein kinase activator activity	Molecular Function	9	1	0.14	0.12894	BnaA09g51520D
GO:0036361	racemase activity, acting on amino acids and derivatives	Molecular Function	9	1	0.14	0.12894	BnaA09g33840D
GO:0047661	amino-acid racemase activity	Molecular Function	9	1	0.14	0.12894	BnaA09g33840D
GO:0046872	metal ion binding	Molecular Function	7460	125	113.54	0.13217	BnaC03g30250D,BnaA04g28530D,BnaA04g28560D,BnaA04g26990D,BnaCnng70200D,BnaC08g48040D,BnaA09g04740D,BnaA08g30380D,BnaC02g24620D,BnaA02g09250D,BnaA08g25110D,BnaC04g51970D,BnaA01g36550D,BnaC06g43530D,BnaC06g43540D,BnaC08g42970D,BnaC06g41200D,BnaC07g31060D,BnaC06g25000D,BnaAnng39280D,BnaC03g17120D,BnaC03g16950D,BnaCnng33760D,BnaA07g02890D,BnaC06g43880D,BnaA03g55730D,BnaCnng02920D,BnaC06g43300D,BnaAnng…
GO:0016671	oxidoreductase activity, acting on a sulfur group of donors, disulfide as acceptor	Molecular Function	83	3	1.26	0.13309	BnaA03g59800D,BnaCnng10220D,BnaC06g36750D
GO:0060590	ATPase regulator activity	Molecular Function	43	2	0.65	0.13917	BnaA03g01410D,BnaA03g09910D
GO:0016854	racemase and epimerase activity	Molecular Function	85	3	1.29	0.14004	BnaC05g28690D,BnaA09g12250D,BnaA09g33840D
GO:0003849	3-deoxy-7-phosphoheptulonate synthase activity	Molecular Function	10	1	0.15	0.1422	BnaC06g38770D
GO:0004013	adenosylhomocysteinase activity	Molecular Function	10	1	0.15	0.1422	BnaCnng19320D
GO:0004814	arginine-tRNA ligase activity	Molecular Function	10	1	0.15	0.1422	BnaC01g18350D
GO:0016801	hydrolase activity, acting on ether bonds	Molecular Function	10	1	0.15	0.1422	BnaCnng19320D
GO:0016802	trialkylsulfonium hydrolase activity	Molecular Function	10	1	0.15	0.1422	BnaCnng19320D
GO:0050486	intramolecular transferase activity, transferring hydroxy groups	Molecular Function	10	1	0.15	0.1422	BnaC06g22820D
GO:0042054	histone methyltransferase activity	Molecular Function	86	3	1.31	0.14357	BnaC06g43880D,BnaC06g43300D,BnaC09g50310D
GO:0000155	phosphorelay sensor kinase activity	Molecular Function	44	2	0.67	0.1444	BnaCnng17850D,BnaC03g39830D
GO:0003743	translation initiation factor activity	Molecular Function	232	6	3.53	0.14455	BnaC06g23760D,BnaC06g27390D,BnaA03g11670D,BnaC06g32440D,BnaA03g03640D,BnaC06g38350D
GO:0016624	oxidoreductase activity, acting on the aldehyde or oxo group of donors, disulfide as acceptor	Molecular Function	46	2	0.7	0.15498	BnaCnng28160D,BnaA09g51510D
GO:0004333	fumarate hydratase activity	Molecular Function	11	1	0.17	0.15525	BnaC04g51900D
GO:0004820	glycine-tRNA ligase activity	Molecular Function	11	1	0.17	0.15525	BnaC06g22560D
GO:0008353	RNA polymerase II carboxy-terminal domain kinase activity	Molecular Function	11	1	0.17	0.15525	BnaC06g35250D
GO:0030942	endoplasmic reticulum signal peptide binding	Molecular Function	11	1	0.17	0.15525	BnaA05g03460D
GO:0045548	phenylalanine ammonia-lyase activity	Molecular Function	11	1	0.17	0.15525	BnaA04g04830D
GO:0003755	peptidyl-prolyl cis-trans isomerase activity	Molecular Function	188	5	2.86	0.16026	BnaA03g57730D,BnaC06g23510D,BnaA02g30290D,BnaC04g06640D,BnaC08g26840D
GO:0008170	N-methyltransferase activity	Molecular Function	188	5	2.86	0.16026	BnaC06g43880D,BnaC06g43300D,BnaC06g27570D,BnaC09g50310D,BnaA05g00540D
GO:0016289	CoA hydrolase activity	Molecular Function	47	2	0.72	0.16032	BnaA04g17050D,BnaA08g03370D
GO:0008135	translation factor activity, nucleic acid binding	Molecular Function	346	8	5.27	0.16039	BnaC06g23760D,BnaC06g27390D,BnaA03g11670D,BnaC09g38180D,BnaC06g32440D,BnaA03g03640D,BnaC06g38350D,BnaA03g07610D
[truncated: 435 more rows]
