# Supplementary material for: Comparative Transcriptome Analysis Reveals the Molecular Basis of Brassica napus in Response to Aphid Stress
Source: Plants (Basel). 2023 Aug 3;12(15):2855. doi: 10.3390/plants12152855 (PMC10421284; doi:10.3390/plants12152855)
Supplement: Supplementary file 1 [file plants-12-02855-s001.zip › plants-2467175-supplementary/Supplementary materials/Supplementary Tables/Table S6.xlsx]

## Sheet: Sheet1
Table S6 Pathways enriched by DEGs upregulated uniquely in the IA vs NIA group.
Pathway_id	Pathway_name	Genes	S gene numbera	TS gene numberb	B gene numberc	TB gene numberd	P_value
4626	Plant-pathogen interaction	BnaA05g15300D;BnaA07g04380D;BnaA02g29610D;BnaC02g22230D;BnaC06g21690D;BnaA03g17820D;BnaC06g12520D;BnaA08g22720D;BnaC02g17040D;BnaA07g06740D;BnaC04g47650D;BnaA06g25880D;BnaA04g02760D;BnaC01g16050D;BnaC04g06800D;BnaA03g46050D;BnaA03g27250D;BnaA03g04160D;BnaA03g53450D;BnaC04g49870D;BnaA02g09590D;BnaC04g34480D;BnaC08g39670D;BnaC08g26270D;BnaC06g37490D;BnaC04g48840D;BnaA03g38380D;BnaC01g12230D;BnaA09g…	47	243	819	14737	3.80806e-14
940	Phenylpropanoid biosynthesis	BnaC03g16950D;BnaC04g41120D;BnaC04g03790D;BnaA08g21470D;BnaC05g16350D;BnaC01g29930D;BnaA04g25720D;BnaA06g14930D;BnaC09g08690D;BnaC04g40390D;BnaA03g37650D;BnaC03g28220D;BnaA08g15930D;BnaA09g02240D;BnaA02g34070D;BnaA06g17630D;BnaC09g50000D;BnaC08g19680D;BnaC04g49660D;BnaC06g37610D;BnaA05g04020D;BnaA01g20660D;BnaC08g30360D;BnaC08g42000D	24	243	471	14737	9.87064e-07
966	Glucosinolate biosynthesis	BnaC08g05690D;BnaA08g16100D;BnaC05g14270D;BnaC01g00800D;BnaC03g60820D;BnaC02g22640D;BnaC06g35000D;BnaA08g04520D	8	243	57	14737	4.00794e-06
480	Glutathione metabolism	BnaC06g25020D;BnaA07g28470D;BnaA07g28460D;BnaA02g20640D;BnaC06g31030D;BnaA07g24020D;BnaC01g39170D;BnaC05g19610D;BnaC04g13950D;BnaC08g37930D;BnaA03g26130D;BnaA06g11500D;BnaC08g37940D;BnaC03g30870D;BnaC08g43490D	15	243	254	14737	2.11352e-05
4070	Phosphatidylinositol signaling system	BnaA02g34000D;BnaA10g23820D;BnaA02g29610D;BnaA04g09500D;BnaA03g38380D;BnaC06g00050D;BnaA09g03360D;BnaA09g13280D;BnaC07g25470D;BnaA02g09590D;BnaA10g05120D;BnaC06g12520D;BnaA04g02760D	13	243	232	14737	0.000127764
4075	Plant hormone signal transduction	BnaA03g50070D;BnaA08g22180D;BnaC01g10100D;BnaC07g20040D;BnaC07g42520D;BnaA03g50060D;BnaA01g00580D;BnaC06g24560D;BnaA01g12340D;BnaC08g07580D;BnaC06g31830D;BnaC06g33640D;BnaC03g39170D;BnaA02g05220D;BnaA09g49200D;BnaA10g20060D;BnaA08g23150D;BnaC08g20170D;BnaC09g43860D;BnaA08g18380D;BnaC09g32750D;BnaC07g42530D;BnaA03g45460D;BnaA02g15990D;BnaA06g18440D;BnaA10g06890D;BnaC07g37400D;BnaA02g01560D;BnaA10g…	30	243	909	14737	0.000220257
460	Cyanoamino acid metabolism	BnaC04g49660D;BnaC01g29930D;BnaA04g25720D;BnaA06g17630D;BnaA05g04020D;BnaC08g42000D;BnaC08g30360D;BnaA04g00700D;BnaC04g03790D;BnaC04g40390D;BnaA03g37650D	11	243	191	14737	0.00033288
380	Tryptophan metabolism	BnaC06g35000D;BnaC01g00800D;BnaA08g04520D;BnaA02g05170D;BnaA01g18990D;BnaC02g22640D;BnaA08g16100D;BnaC03g60820D;BnaC08g05690D	9	243	140	14737	0.000522607
520	Amino sugar and nucleotide sugar metabolism	BnaA03g27800D;BnaC05g40680D;BnaA04g25220D;BnaC03g24360D;BnaA09g15440D;BnaC01g14890D;BnaC03g32850D;BnaC07g38020D;BnaA03g32280D;BnaC05g13120D;BnaA07g28840D;BnaC07g38080D;BnaA03g20340D;BnaA03g20290D;BnaC03g24290D	15	243	443	14737	0.00682315
901	Indole alkaloid biosynthesis	BnaC07g46400D;BnaA03g53700D;BnaC08g34420D	3	243	25	14737	0.00779043
591	Linoleic acid metabolism	BnaA02g16020D;BnaA07g24860D;BnaC06g26190D	3	243	27	14737	0.00967109
130	Ubiquinone and other terpenoid-quinone biosynthesis	BnaA03g22790D;BnaA02g09580D;BnaA01g13280D;BnaC04g41120D;BnaC01g15060D;BnaC03g16950D	6	243	123	14737	0.016231
960	Tropane, piperidine and pyridine alkaloid biosynthesis	BnaC01g15060D;BnaA01g13280D;BnaC04g14100D;BnaA03g22790D;BnaA02g12410D	5	243	105	14737	0.0298795
1210	2-Oxocarboxylic acid metabolism	BnaA08g04520D;BnaC03g60820D;BnaA08g16100D;BnaC06g35000D;BnaC02g22640D;BnaC01g00800D;BnaA08g23190D;BnaC08g05690D	8	243	221	14737	0.030381
920	Sulfur metabolism	BnaA04g00700D;BnaC01g13420D;BnaC01g22950D;BnaA02g34000D;BnaA01g11840D	5	243	110	14737	0.0354886
945	Stilbenoid, diarylheptanoid and gingerol biosynthesis	BnaC04g41120D;BnaC01g01530D;BnaA08g15660D;BnaA05g18950D;BnaC07g46480D;BnaC03g61420D;BnaC03g16950D;BnaA03g53940D	8	243	232	14737	0.0387708
592	alpha-Linolenic acid metabolism	BnaA07g24860D;BnaA09g19570D;BnaC08g19310D;BnaC06g26190D;BnaA02g16020D	5	243	116	14737	0.0430251
562	Inositol phosphate metabolism	BnaA02g34000D;BnaC06g00050D;BnaA10g23820D;BnaA05g32880D;BnaC05g48190D;BnaA10g05120D	6	243	161	14737	0.0506755
510	N-Glycan biosynthesis	BnaA03g36080D;BnaC03g41930D;BnaC03g56970D;BnaA08g24480D;BnaC06g26260D	5	243	131	14737	0.0657893
360	Phenylalanine metabolism	BnaC01g15060D;BnaA01g13280D;BnaC04g41120D;BnaA03g22790D;BnaC03g16950D	5	243	136	14737	0.0746238
4141	Protein processing in endoplasmic reticulum	BnaA08g26940D;BnaC04g22530D;BnaA09g48890D;BnaA03g36080D;BnaA07g33590D;BnaC08g43170D;BnaC03g06200D;BnaA06g04420D;BnaC08g13550D;BnaC06g38200D;BnaC01g16050D;BnaA03g03740D;BnaA09g39960D;BnaC03g41930D	14	243	597	14737	0.118046
270	Cysteine and methionine metabolism	BnaC01g15060D;BnaA09g21860D;BnaA03g22790D;BnaC03g32930D;BnaA04g00700D;BnaA03g27890D;BnaC09g24050D;BnaA01g13280D	8	243	297	14737	0.11895
950	Isoquinoline alkaloid biosynthesis	BnaC01g15060D;BnaA01g13280D;BnaA03g22790D	3	243	75	14737	0.1267
350	Tyrosine metabolism	BnaA01g13280D;BnaC01g15060D;BnaC08g05970D;BnaA03g22790D	4	243	118	14737	0.130912
903	Limonene and pinene degradation	BnaA08g15660D;BnaC07g46480D;BnaA03g53940D;BnaA05g18950D;BnaC01g01530D;BnaC03g61420D	6	243	220	14737	0.156645
906	Carotenoid biosynthesis	BnaC06g05340D;BnaA06g01540D;BnaA05g14890D	3	243	83	14737	0.157263
330	Arginine and proline metabolism	BnaC03g32930D;BnaC03g65810D;BnaA03g27890D;BnaA08g10990D;BnaA06g25630D	5	243	179	14737	0.17413
4130	SNARE interactions in vesicular transport	BnaA04g05470D;BnaC04g28220D;BnaA05g27280D;BnaA03g06240D	4	243	141	14737	0.2039
400	Phenylalanine, tyrosine and tryptophan biosynthesis	BnaA03g22790D;BnaA01g13280D;BnaC09g36370D;BnaC01g15060D	4	243	143	14737	0.21075
565	Ether lipid metabolism	BnaC05g48190D;BnaA05g32880D	2	243	67	14737	0.303103
941	Flavonoid biosynthesis	BnaC04g41120D;BnaC03g16950D	2	243	68	14737	0.309198
908	Zeatin biosynthesis	BnaA05g27700D;BnaA02g08420D	2	243	73	14737	0.339488
603	Glycosphingolipid biosynthesis - globo and isoglobo series	BnaC02g01150D	1	243	25	14737	0.340324
500	Starch and sucrose metabolism	BnaC08g42000D;BnaC02g37820D;BnaC03g68280D;BnaA04g25720D;BnaA08g05660D;BnaA06g17630D;BnaA03g37650D;BnaC04g40390D;BnaC04g03790D;BnaA05g04020D;BnaC01g29930D;BnaC08g30360D;BnaC04g49660D	13	243	714	14737	0.397172
4145	Phagosome	BnaC08g13550D;BnaA03g06240D;BnaC08g43170D;BnaA07g13180D;BnaA09g48890D;BnaA08g26940D	6	243	308	14737	0.398058
261	Monobactam biosynthesis	BnaC01g22950D	1	243	35	14737	0.44156
260	Glycine, serine and threonine metabolism	BnaC07g44840D;BnaA08g22970D;BnaA01g02930D;BnaC08g17520D	4	243	211	14737	0.460462
561	Glycerolipid metabolism	BnaA09g18500D;BnaC02g01150D;BnaA03g17400D;BnaA02g18410D	4	243	223	14737	0.503296
790	Folate biosynthesis	BnaC02g25180D	1	243	49	14737	0.557822
430	Taurine and hypotaurine metabolism	BnaA02g26140D	1	243	50	14737	0.565137
410	beta-Alanine metabolism	BnaA02g26140D;BnaA04g17050D	2	243	124	14737	0.609401
450	Selenocompound metabolism	BnaC01g22950D	1	243	58	14737	0.619484
53	Ascorbate and aldarate metabolism	BnaA03g00990D;BnaC08g43490D	2	243	135	14737	0.655525
650	Butanoate metabolism	BnaA02g26140D	1	243	70	14737	0.688581
760	Nicotinate and nicotinamide metabolism	BnaC03g68280D	1	243	72	14737	0.698815
250	Alanine, aspartate and glutamate metabolism	BnaA02g26140D;BnaA08g23190D	2	243	151	14737	0.714743
564	Glycerophospholipid metabolism	BnaA05g32880D;BnaC05g48190D;BnaC09g24190D;BnaA09g18500D	4	243	299	14737	0.730204
40	Pentose and glucuronate interconversions	BnaC09g01450D;BnaA03g17400D;BnaA09g33470D;BnaC02g37820D	4	243	300	14737	0.732595
1230	Biosynthesis of amino acids	BnaC01g15060D;BnaC09g36370D;BnaA08g22970D;BnaC07g44840D;BnaA03g22790D;BnaA01g02930D;BnaA08g23190D;BnaC08g17520D;BnaA01g13280D;BnaA04g00700D	10	243	727	14737	0.765311
640	Propanoate metabolism	BnaA04g17050D	1	243	95	14737	0.794975
770	Pantothenate and CoA biosynthesis	BnaC03g68280D	1	243	98	14737	0.805015
230	Purine metabolism	BnaC08g39780D;BnaC03g68280D;BnaA09g36860D;BnaC01g22950D;BnaC08g28550D	5	243	407	14737	0.805179
52	Galactose metabolism	BnaC02g01150D;BnaA03g17400D	2	243	183	14737	0.807767
220	Arginine biosynthesis	BnaA08g23190D	1	243	99	14737	0.808252
2010	ABC transporters	BnaA03g32690D	1	243	107	14737	0.832291
71	Fatty acid degradation	BnaC08g05970D	1	243	109	14737	0.837816
73	Cutin, suberine and wax biosynthesis	BnaA10g13850D	1	243	111	14737	0.84316
600	Sphingolipid metabolism	BnaC02g01150D	1	243	113	14737	0.848329
970	Aminoacyl-tRNA biosynthesis	BnaA05g13900D;BnaC06g10720D	2	243	208	14737	0.860629
860	Porphyrin and chlorophyll metabolism	BnaC08g18080D	1	243	129	14737	0.884013
280	Valine, leucine and isoleucine degradation	BnaA04g17050D	1	243	129	14737	0.884013
3060	Protein export	BnaA06g19200D	1	243	152	14737	0.921164
1200	Carbon metabolism	BnaA08g22970D;BnaC08g05970D;BnaA04g00700D;BnaA01g02930D;BnaA04g17050D;BnaC08g17520D;BnaC07g44840D;BnaA08g23190D	8	243	752	14737	0.933252
3018	RNA degradation	BnaC08g08610D;BnaA02g05510D;BnaC02g09390D	3	243	359	14737	0.938089
195	Photosynthesis	BnaA04g15880D	1	243	178	14737	0.949085
51	Fructose and mannose metabolism	BnaA03g17400D	1	243	182	14737	0.9524
710	Carbon fixation in photosynthetic organisms	BnaA08g23190D	1	243	207	14737	0.968764
4146	Peroxisome	BnaA10g13850D	1	243	266	14737	0.988475
3008	Ribosome biogenesis in eukaryotes	BnaA07g00340D	1	243	269	14737	0.989046
4120	Ubiquitin mediated proteolysis	BnaC02g03290D;BnaC04g22530D	2	243	404	14737	0.991228
10	Glycolysis / Gluconeogenesis	BnaC08g05970D	1	243	309	14737	0.994442
240	Pyrimidine metabolism	BnaC08g39780D	1	243	336	14737	0.996488
3040	Spliceosome	BnaA07g01560D;BnaC02g35140D	2	243	521	14737	0.998514
190	Oxidative phosphorylation	BnaC08g18080D	1	243	398	14737	0.99878
4144	Endocytosis	BnaC02g21740D;BnaA04g01330D	2	243	656	14737	0.999822
The definitions of all marks in the first row of the table are the same as those in Supplementary Table 2.
