# Supplementary material for: Comparative Transcriptome Analysis Reveals the Molecular Basis of Brassica napus in Response to Aphid Stress
Source: Plants (Basel). 2023 Aug 3;12(15):2855. doi: 10.3390/plants12152855 (PMC10421284; doi:10.3390/plants12152855)
Supplement: Supplementary file 1 [file plants-12-02855-s001.zip › plants-2467175-supplementary/Supplementary materials/Supplementary Tables/Table S7.xlsx]

## Sheet: Sheet1
Table S7 GO terms enriched by commonly upregulated DEGs in the IA vs NIA, IH vs NIH, and IA vs IH groups.
GO_id	Term	GO_class	Annotateda	Significantb	Expectedc	P_valued	Significant_genese
GO:0016998	cell wall macromolecule catabolic process	Biological Process	59	1	0.01	0.0089	BnaA03g20310D
GO:0006026	aminoglycan catabolic process	Biological Process	60	1	0.01	0.0091	BnaA03g20310D
GO:0006030	chitin metabolic process	Biological Process	60	1	0.01	0.0091	BnaA03g20310D
GO:0006032	chitin catabolic process	Biological Process	60	1	0.01	0.0091	BnaA03g20310D
GO:0046348	amino sugar catabolic process	Biological Process	60	1	0.01	0.0091	BnaA03g20310D
GO:1901072	glucosamine-containing compound catabolic process	Biological Process	60	1	0.01	0.0091	BnaA03g20310D
GO:1901071	glucosamine-containing compound metabolic process	Biological Process	61	1	0.01	0.0092	BnaA03g20310D
GO:0006022	aminoglycan metabolic process	Biological Process	63	1	0.01	0.0095	BnaA03g20310D
GO:0006040	amino sugar metabolic process	Biological Process	74	1	0.01	0.0112	BnaA03g20310D
GO:0044036	cell wall macromolecule metabolic process	Biological Process	242	1	0.04	0.0361	BnaA03g20310D
GO:1901136	carbohydrate derivative catabolic process	Biological Process	252	1	0.04	0.0376	BnaA03g20310D
GO:0042744	hydrogen peroxide catabolic process	Biological Process	258	1	0.04	0.0385	BnaC09g48850D
GO:0042743	hydrogen peroxide metabolic process	Biological Process	265	1	0.04	0.0395	BnaC09g48850D
GO:0070301	cellular response to hydrogen peroxide	Biological Process	265	1	0.04	0.0395	BnaC09g48850D
GO:0034614	cellular response to reactive oxygen species	Biological Process	304	1	0.05	0.0452	BnaC09g48850D
GO:0072593	reactive oxygen species metabolic process	Biological Process	311	1	0.05	0.0463	BnaC09g48850D
GO:0044248	cellular catabolic process	Biological Process	2451	2	0.37	0.0474	BnaC09g48850D,BnaA03g20310D
GO:0042542	response to hydrogen peroxide	Biological Process	325	1	0.05	0.0483	BnaC09g48850D
GO:0034599	cellular response to oxidative stress	Biological Process	364	1	0.06	0.054	BnaC09g48850D
GO:0000302	response to reactive oxygen species	Biological Process	403	1	0.06	0.0596	BnaC09g48850D
GO:0005975	carbohydrate metabolic process	Biological Process	3224	2	0.49	0.0782	BnaC04g24330D,BnaA03g20310D
GO:0009056	catabolic process	Biological Process	3379	2	0.51	0.085	BnaC09g48850D,BnaA03g20310D
GO:0006979	response to oxidative stress	Biological Process	691	1	0.1	0.1004	BnaC09g48850D
GO:0055114	oxidation-reduction process	Biological Process	842	1	0.13	0.1213	BnaA01g16310D
GO:0010035	response to inorganic substance	Biological Process	936	1	0.14	0.134	BnaC09g48850D
GO:1901565	organonitrogen compound catabolic process	Biological Process	950	1	0.14	0.1359	BnaA03g20310D
GO:1901701	cellular response to oxygen-containing compound	Biological Process	1006	1	0.15	0.1435	BnaC09g48850D
GO:0008152	metabolic process	Biological Process	23043	5	3.49	0.1662	BnaC04g24330D,BnaC09g48850D,BnaA03g20310D,BnaA06g31120D,BnaA01g16310D
GO:0071554	cell wall organization or biogenesis	Biological Process	1223	1	0.19	0.1721	BnaA03g20310D
GO:0044712	single-organism catabolic process	Biological Process	1406	1	0.21	0.1957	BnaC09g48850D
GO:1901135	carbohydrate derivative metabolic process	Biological Process	1582	1	0.24	0.2179	BnaA03g20310D
GO:0033554	cellular response to stress	Biological Process	1657	1	0.25	0.2272	BnaC09g48850D
GO:0070887	cellular response to chemical stimulus	Biological Process	1699	1	0.26	0.2323	BnaC09g48850D
GO:1901700	response to oxygen-containing compound	Biological Process	1705	1	0.26	0.2331	BnaC09g48850D
GO:0009057	macromolecule catabolic process	Biological Process	1913	1	0.29	0.2582	BnaA03g20310D
GO:0006464	cellular protein modification process	Biological Process	2632	1	0.4	0.3402	BnaA06g31120D
GO:0036211	protein modification process	Biological Process	2632	1	0.4	0.3402	BnaA06g31120D
GO:1901575	organic substance catabolic process	Biological Process	2862	1	0.43	0.3648	BnaA03g20310D
GO:0044710	single-organism metabolic process	Biological Process	8356	2	1.27	0.3741	BnaC09g48850D,BnaA01g16310D
GO:0042221	response to chemical	Biological Process	3054	1	0.46	0.3848	BnaC09g48850D
GO:0006950	response to stress	Biological Process	3442	1	0.52	0.4236	BnaC09g48850D
GO:0043412	macromolecule modification	Biological Process	3747	1	0.57	0.4528	BnaA06g31120D
GO:1901564	organonitrogen compound metabolic process	Biological Process	4405	1	0.67	0.5116	BnaA03g20310D
GO:0051716	cellular response to stimulus	Biological Process	4406	1	0.67	0.5117	BnaC09g48850D
GO:0044267	cellular protein metabolic process	Biological Process	5760	1	0.87	0.6169	BnaA06g31120D
GO:0019538	protein metabolic process	Biological Process	6052	1	0.92	0.637	BnaA06g31120D
GO:0044237	cellular metabolic process	Biological Process	19145	3	2.9	0.6481	BnaC09g48850D,BnaA03g20310D,BnaA06g31120D
GO:0044238	primary metabolic process	Biological Process	19977	3	3.03	0.6921	BnaC04g24330D,BnaA03g20310D,BnaA06g31120D
GO:0044260	cellular macromolecule metabolic process	Biological Process	13883	2	2.1	0.6981	BnaA03g20310D,BnaA06g31120D
GO:0050896	response to stimulus	Biological Process	7198	1	1.09	0.7079	BnaC09g48850D
GO:0043170	macromolecule metabolic process	Biological Process	14927	2	2.26	0.7475	BnaA03g20310D,BnaA06g31120D
GO:0071704	organic substance metabolic process	Biological Process	21172	3	3.21	0.7519	BnaC04g24330D,BnaA03g20310D,BnaA06g31120D
GO:0044699	single-organism process	Biological Process	17140	2	2.6	0.836	BnaC09g48850D,BnaA01g16310D
GO:0006807	nitrogen compound metabolic process	Biological Process	12533	1	1.9	0.9083	BnaA03g20310D
GO:0009987	cellular process	Biological Process	25436	3	3.86	0.9174	BnaC09g48850D,BnaA03g20310D,BnaA06g31120D
GO:0044763	single-organism cellular process	Biological Process	13303	1	2.02	0.9243	BnaC09g48850D
GO:0008150	biological_process	Biological Process	32990	5	5	1	BnaC04g24330D,BnaC09g48850D,BnaA03g20310D,BnaA06g31120D,BnaA01g16310D
GO:0005739	mitochondrion	Cellular Component	1481	1	0.15	0.14	BnaA06g31120D
GO:0005576	extracellular region	Cellular Component	2189	1	0.21	0.2	BnaC09g48850D
GO:0016021	integral component of membrane	Cellular Component	18562	3	1.82	0.25	BnaA03g03530D,BnaA06g31120D,BnaC08g05940D
GO:0031224	intrinsic component of membrane	Cellular Component	18739	3	1.84	0.25	BnaA03g03530D,BnaA06g31120D,BnaC08g05940D
GO:0044425	membrane part	Cellular Component	19681	3	1.93	0.29	BnaA03g03530D,BnaA06g31120D,BnaC08g05940D
GO:0016020	membrane	Cellular Component	22084	3	2.16	0.38	BnaA03g03530D,BnaA06g31120D,BnaC08g05940D
GO:0044444	cytoplasmic part	Cellular Component	9487	1	0.93	0.65	BnaA06g31120D
GO:0005737	cytoplasm	Cellular Component	11662	1	1.14	0.74	BnaA06g31120D
GO:0043231	intracellular membrane-bounded organelle	Cellular Component	16198	1	1.59	0.87	BnaA06g31120D
GO:0043227	membrane-bounded organelle	Cellular Component	16233	1	1.59	0.87	BnaA06g31120D
GO:0043229	intracellular organelle	Cellular Component	18515	1	1.81	0.91	BnaA06g31120D
GO:0043226	organelle	Cellular Component	18556	1	1.82	0.91	BnaA06g31120D
GO:0044424	intracellular part	Cellular Component	21594	1	2.12	0.95	BnaA06g31120D
GO:0005622	intracellular	Cellular Component	21620	1	2.12	0.95	BnaA06g31120D
GO:0005623	cell	Cellular Component	23394	1	2.29	0.97	BnaA06g31120D
GO:0044464	cell part	Cellular Component	23394	1	2.29	0.97	BnaA06g31120D
GO:0005575	cellular_component	Cellular Component	40825	4	4	1	BnaC09g48850D,BnaA03g03530D,BnaA06g31120D,BnaC08g05940D
GO:0003955	NAD(P)H dehydrogenase (quinone) activity	Molecular Function	17	1	0	0.0019	BnaA01g16310D
GO:0005509	calcium ion binding	Molecular Function	819	2	0.09	0.0035	BnaA06g31120D,BnaA01g16310D
GO:0008061	chitin binding	Molecular Function	58	1	0.01	0.0066	BnaA03g20310D
GO:0004568	chitinase activity	Molecular Function	61	1	0.01	0.0069	BnaA03g20310D
GO:0004553	hydrolase activity, hydrolyzing O-glycosyl compounds	Molecular Function	1341	2	0.15	0.009	BnaC04g24330D,BnaA03g20310D
GO:0016798	hydrolase activity, acting on glycosyl bonds	Molecular Function	1404	2	0.16	0.0099	BnaC04g24330D,BnaA03g20310D
GO:0016655	oxidoreductase activity, acting on NAD(P)H, quinone or similar compound as acceptor	Molecular Function	89	1	0.01	0.0101	BnaA01g16310D
GO:0010181	FMN binding	Molecular Function	101	1	0.01	0.0114	BnaA01g16310D
GO:0016651	oxidoreductase activity, acting on NAD(P)H	Molecular Function	258	1	0.03	0.029	BnaA01g16310D
GO:0046872	metal ion binding	Molecular Function	7460	3	0.85	0.0405	BnaC09g48850D,BnaA06g31120D,BnaA01g16310D
GO:0043169	cation binding	Molecular Function	7527	3	0.86	0.0415	BnaC09g48850D,BnaA06g31120D,BnaA01g16310D
GO:0004601	peroxidase activity	Molecular Function	409	1	0.05	0.0456	BnaC09g48850D
GO:0016684	oxidoreductase activity, acting on peroxide as acceptor	Molecular Function	413	1	0.05	0.0461	BnaC09g48850D
GO:0016209	antioxidant activity	Molecular Function	512	1	0.06	0.0568	BnaC09g48850D
GO:0016491	oxidoreductase activity	Molecular Function	4511	2	0.51	0.0869	BnaC09g48850D,BnaA01g16310D
GO:0050662	coenzyme binding	Molecular Function	810	1	0.09	0.0887	BnaA01g16310D
GO:0020037	heme binding	Molecular Function	1221	1	0.14	0.1311	BnaC09g48850D
GO:0048037	cofactor binding	Molecular Function	1256	1	0.14	0.1346	BnaA01g16310D
GO:0046906	tetrapyrrole binding	Molecular Function	1315	1	0.15	0.1405	BnaC09g48850D
GO:0097367	carbohydrate derivative binding	Molecular Function	8793	2	1	0.2632	BnaA03g20310D,BnaA01g16310D
GO:0043167	ion binding	Molecular Function	16745	3	1.9	0.2885	BnaC09g48850D,BnaA06g31120D,BnaA01g16310D
GO:0005488	binding	Molecular Function	33538	5	3.81	0.2928	BnaAnng40670D,BnaC09g48850D,BnaA03g20310D,BnaA06g31120D,BnaA01g16310D
GO:0016787	hydrolase activity	Molecular Function	10019	2	1.14	0.3198	BnaC04g24330D,BnaA03g20310D
GO:0003824	catalytic activity	Molecular Function	27780	4	3.16	0.3947	BnaC04g24330D,BnaC09g48850D,BnaA03g20310D,BnaA01g16310D
GO:0005515	protein binding	Molecular Function	7757	1	0.88	0.6149	BnaAnng40670D
GO:0032553	ribonucleotide binding	Molecular Function	8668	1	0.99	0.6593	BnaA01g16310D
GO:0000166	nucleotide binding	Molecular Function	9466	1	1.08	0.6947	BnaA01g16310D
GO:1901265	nucleoside phosphate binding	Molecular Function	9466	1	1.08	0.6947	BnaA01g16310D
GO:0036094	small molecule binding	Molecular Function	9805	1	1.12	0.7088	BnaA01g16310D
GO:0043168	anion binding	Molecular Function	10033	1	1.14	0.7179	BnaA01g16310D
GO:1901363	heterocyclic compound binding	Molecular Function	21490	2	2.44	0.7779	BnaC09g48850D,BnaA01g16310D
GO:0097159	organic cyclic compound binding	Molecular Function	21505	2	2.45	0.7784	BnaC09g48850D,BnaA01g16310D
GO:0003674	molecular_function	Molecular Function	52761	6	6	1	BnaAnng40670D,BnaC04g24330D,BnaC09g48850D,BnaA03g20310D,BnaA06g31120D,BnaA01g16310D
The definitions of all marks in the first row of the table are the same as those in Supplementary Table 1.
