# Supplementary material for: Comparative Transcriptome Analysis Reveals the Molecular Basis of Brassica napus in Response to Aphid Stress
Source: Plants (Basel). 2023 Aug 3;12(15):2855. doi: 10.3390/plants12152855 (PMC10421284; doi:10.3390/plants12152855)
Supplement: Supplementary file 1 [file plants-12-02855-s001.zip › plants-2467175-supplementary/Supplementary materials/Supplementary Tables/Table S8.xlsx]

## Sheet: Sheet1
Table S8 Pathways enriched by commonly upregulated DEGs in the IA vs NIA, IH vs NIH, and IA vs IH groups.
Pathway_id	Pathway_name	Genes	S gene numbera	TS gene numberb	B gene numberc	TB gene numberd	P_value
130	Ubiquinone and other terpenoid-quinone biosynthesis	BnaA01g16310D	1	3	123	14737	0.0248323
520	Amino sugar and nucleotide sugar metabolism	BnaA03g20310D	1	3	443	14737	0.0875032
940	Phenylpropanoid biosynthesis	BnaC09g48850D	1	3	471	14737	0.0928555
The definitions of all marks in the first row of the table are the same as those in Supplementary Table 2.
