# Supplementary material for: Comparative Transcriptome Analysis Reveals the Molecular Basis of Brassica napus in Response to Aphid Stress
Source: Plants (Basel). 2023 Aug 3;12(15):2855. doi: 10.3390/plants12152855 (PMC10421284; doi:10.3390/plants12152855)
Supplement: Supplementary file 1 [file plants-12-02855-s001.zip › plants-2467175-supplementary/Supplementary materials/Supplementary Tables/Table S9.xlsx]

## Sheet: Sheet1
Table S9 GO terms enriched by commonly downregulated DEGs in the IA vs NIA and IH vs NIH groups.
GO_id	Term	GO_class	Annotateda	Significantb	Expectedc	P_valued	Significant_genese
GO:0009765	photosynthesis, light harvesting	Biological Process	82	5	0.03	1.6e-10	BnaC09g30700D,BnaA09g26570D,BnaC03g59520D,BnaA10g07350D,BnaC07g24660D
GO:0018298	protein-chromophore linkage	Biological Process	98	5	0.04	4.1e-10	BnaC09g30700D,BnaA09g26570D,BnaC03g59520D,BnaA10g07350D,BnaC07g24660D
GO:0015979	photosynthesis	Biological Process	454	6	0.19	1.8e-08	BnaC09g30700D,BnaA09g26570D,BnaC03g59520D,BnaA10g07350D,BnaA07g38700D,BnaC07g24660D
GO:0019684	photosynthesis, light reaction	Biological Process	218	5	0.09	2.3e-08	BnaC09g30700D,BnaA09g26570D,BnaC03g59520D,BnaA10g07350D,BnaC07g24660D
GO:0006091	generation of precursor metabolites and energy	Biological Process	630	5	0.27	4.3e-06	BnaC09g30700D,BnaA09g26570D,BnaC03g59520D,BnaA10g07350D,BnaC07g24660D
GO:0009627	systemic acquired resistance	Biological Process	97	2	0.04	0.00076	BnaA04g04450D,BnaC04g45500D
GO:0009814	defense response, incompatible interaction	Biological Process	174	2	0.07	0.00241	BnaA04g04450D,BnaC04g45500D
GO:0042138	meiotic DNA double-strand break formation	Biological Process	7	1	0	0.00297	BnaC09g33470D
GO:0006464	cellular protein modification process	Biological Process	2632	5	1.12	0.00349	BnaC09g30700D,BnaA09g26570D,BnaC03g59520D,BnaA10g07350D,BnaC07g24660D
GO:0036211	protein modification process	Biological Process	2632	5	1.12	0.00349	BnaC09g30700D,BnaA09g26570D,BnaC03g59520D,BnaA10g07350D,BnaC07g24660D
GO:0019464	glycine decarboxylation via glycine cleavage system	Biological Process	15	1	0.01	0.00635	BnaC04g09770D
GO:0045087	innate immune response	Biological Process	319	2	0.14	0.00786	BnaA04g04450D,BnaC04g45500D
GO:0006952	defense response	Biological Process	1047	3	0.44	0.00893	BnaC09g20670D,BnaA04g04450D,BnaC04g45500D
GO:0006546	glycine catabolic process	Biological Process	22	1	0.01	0.0093	BnaC04g09770D
GO:0006955	immune response	Biological Process	362	2	0.15	0.01001	BnaA04g04450D,BnaC04g45500D
GO:0000212	meiotic spindle organization	Biological Process	27	1	0.01	0.0114	BnaC09g33470D
GO:0009071	serine family amino acid catabolic process	Biological Process	28	1	0.01	0.01182	BnaC04g09770D
GO:0015976	carbon utilization	Biological Process	29	1	0.01	0.01224	BnaCnng05580D
GO:0002376	immune system process	Biological Process	422	2	0.18	0.01342	BnaA04g04450D,BnaC04g45500D
GO:0043412	macromolecule modification	Biological Process	3747	5	1.59	0.01563	BnaC09g30700D,BnaA09g26570D,BnaC03g59520D,BnaA10g07350D,BnaC07g24660D
GO:0006544	glycine metabolic process	Biological Process	51	1	0.02	0.02143	BnaC04g09770D
GO:0098542	defense response to other organism	Biological Process	598	2	0.25	0.02584	BnaA04g04450D,BnaC04g45500D
GO:0007127	meiosis I	Biological Process	75	1	0.03	0.03137	BnaC09g33470D
GO:0051707	response to other organism	Biological Process	727	2	0.31	0.03704	BnaA04g04450D,BnaC04g45500D
GO:0043207	response to external biotic stimulus	Biological Process	732	2	0.31	0.0375	BnaA04g04450D,BnaC04g45500D
GO:0008643	carbohydrate transport	Biological Process	99	1	0.04	0.04121	BnaA09g05190D
GO:0009607	response to biotic stimulus	Biological Process	775	2	0.33	0.04161	BnaA04g04450D,BnaC04g45500D
GO:1901606	alpha-amino acid catabolic process	Biological Process	111	1	0.05	0.0461	BnaC04g09770D
GO:0007051	spindle organization	Biological Process	114	1	0.05	0.04732	BnaC09g33470D
GO:0007126	meiotic nuclear division	Biological Process	147	1	0.06	0.06062	BnaC09g33470D
GO:0009069	serine family amino acid metabolic process	Biological Process	150	1	0.06	0.06182	BnaC04g09770D
GO:0009063	cellular amino acid catabolic process	Biological Process	160	1	0.07	0.06581	BnaC04g09770D
GO:1903046	meiotic cell cycle process	Biological Process	174	1	0.07	0.07138	BnaC09g33470D
GO:0044267	cellular protein metabolic process	Biological Process	5760	5	2.44	0.08143	BnaC09g30700D,BnaA09g26570D,BnaC03g59520D,BnaA10g07350D,BnaC07g24660D
GO:0016054	organic acid catabolic process	Biological Process	206	1	0.09	0.08398	BnaC04g09770D
GO:0046395	carboxylic acid catabolic process	Biological Process	206	1	0.09	0.08398	BnaC04g09770D
GO:0051321	meiotic cell cycle	Biological Process	206	1	0.09	0.08398	BnaC09g33470D
GO:0019538	protein metabolic process	Biological Process	6052	5	2.57	0.09685	BnaC09g30700D,BnaA09g26570D,BnaC03g59520D,BnaA10g07350D,BnaC07g24660D
GO:0045454	cell redox homeostasis	Biological Process	253	1	0.11	0.10219	BnaA07g38700D
GO:0009605	response to external stimulus	Biological Process	1344	2	0.57	0.10922	BnaA04g04450D,BnaC04g45500D
GO:0006869	lipid transport	Biological Process	277	1	0.12	0.11137	BnaC04g45500D
GO:0044282	small molecule catabolic process	Biological Process	284	1	0.12	0.11403	BnaC04g09770D
GO:0000226	microtubule cytoskeleton organization	Biological Process	304	1	0.13	0.12158	BnaC09g33470D
GO:0010876	lipid localization	Biological Process	305	1	0.13	0.12196	BnaC04g45500D
GO:0051704	multi-organism process	Biological Process	1499	2	0.64	0.13093	BnaA04g04450D,BnaC04g45500D
GO:0000280	nuclear division	Biological Process	329	1	0.14	0.13094	BnaC09g33470D
GO:0048285	organelle fission	Biological Process	400	1	0.17	0.15703	BnaC09g33470D
GO:0006950	response to stress	Biological Process	3442	3	1.46	0.17342	BnaC09g20670D,BnaA04g04450D,BnaC04g45500D
GO:0019725	cellular homeostasis	Biological Process	514	1	0.22	0.19739	BnaA07g38700D
GO:0007017	microtubule-based process	Biological Process	632	1	0.27	0.23728	BnaC09g33470D
GO:0071702	organic substance transport	Biological Process	2238	2	0.95	0.24493	BnaA09g05190D,BnaC04g45500D
GO:0007010	cytoskeleton organization	Biological Process	674	1	0.29	0.25102	BnaC09g33470D
GO:1901605	alpha-amino acid metabolic process	Biological Process	690	1	0.29	0.2562	BnaC04g09770D
GO:0009733	response to auxin	Biological Process	747	1	0.32	0.27437	BnaC01g00010D
GO:0051301	cell division	Biological Process	756	1	0.32	0.2772	BnaC09g33470D
GO:0042592	homeostatic process	Biological Process	838	1	0.36	0.30253	BnaA07g38700D
GO:0022402	cell cycle process	Biological Process	891	1	0.38	0.31845	BnaC09g33470D
GO:1901565	organonitrogen compound catabolic process	Biological Process	950	1	0.4	0.33579	BnaC04g09770D
GO:0090305	nucleic acid phosphodiester bond hydrolysis	Biological Process	953	1	0.4	0.33666	BnaC09g33470D
GO:0044765	single-organism transport	Biological Process	2958	2	1.26	0.36144	BnaA09g05190D,BnaC04g45500D
GO:0050896	response to stimulus	Biological Process	7198	4	3.05	0.36549	BnaC01g00010D,BnaC09g20670D,BnaA04g04450D,BnaC04g45500D
GO:0071822	protein complex subunit organization	Biological Process	1056	1	0.45	0.3659	BnaC09g33470D
GO:0007049	cell cycle	Biological Process	1082	1	0.46	0.3731	BnaC09g33470D
GO:0000003	reproduction	Biological Process	1159	1	0.49	0.39395	BnaC09g33470D
GO:0006520	cellular amino acid metabolic process	Biological Process	1388	1	0.59	0.45223	BnaC04g09770D
GO:0044712	single-organism catabolic process	Biological Process	1406	1	0.6	0.45658	BnaC04g09770D
GO:0065008	regulation of biological quality	Biological Process	1429	1	0.61	0.4621	BnaA07g38700D
GO:0043933	macromolecular complex subunit organization	Biological Process	1503	1	0.64	0.47949	BnaC09g33470D
GO:1902589	single-organism organelle organization	Biological Process	1587	1	0.67	0.4986	BnaC09g33470D
GO:0006810	transport	Biological Process	3927	2	1.67	0.50962	BnaA09g05190D,BnaC04g45500D
GO:0051234	establishment of localization	Biological Process	4019	2	1.71	0.52273	BnaA09g05190D,BnaC04g45500D
GO:0009725	response to hormone	Biological Process	1818	1	0.77	0.54785	BnaC01g00010D
GO:0051179	localization	Biological Process	4272	2	1.81	0.55774	BnaA09g05190D,BnaC04g45500D
GO:0009719	response to endogenous stimulus	Biological Process	1977	1	0.84	0.57909	BnaC01g00010D
GO:0019752	carboxylic acid metabolic process	Biological Process	2176	1	0.92	0.61538	BnaC04g09770D
GO:0010033	response to organic substance	Biological Process	2178	1	0.92	0.61573	BnaC01g00010D
GO:0033036	macromolecule localization	Biological Process	2209	1	0.94	0.6211	BnaC04g45500D
GO:0043436	oxoacid metabolic process	Biological Process	2227	1	0.95	0.6242	BnaC04g09770D
GO:0006082	organic acid metabolic process	Biological Process	2233	1	0.95	0.62522	BnaC04g09770D
GO:0044237	cellular metabolic process	Biological Process	19145	8	8.12	0.63668	BnaC09g30700D,BnaC09g33470D,BnaA09g26570D,BnaC03g59520D,BnaA10g07350D,BnaA07g38700D,BnaC07g24660D,BnaC04g09770D
GO:0044248	cellular catabolic process	Biological Process	2451	1	1.04	0.66075	BnaC04g09770D
GO:0043170	macromolecule metabolic process	Biological Process	14927	6	6.33	0.66957	BnaC09g30700D,BnaC09g33470D,BnaA09g26570D,BnaC03g59520D,BnaA10g07350D,BnaC07g24660D
GO:1901575	organic substance catabolic process	Biological Process	2862	1	1.21	0.71938	BnaC04g09770D
GO:0006996	organelle organization	Biological Process	2882	1	1.22	0.72198	BnaC09g33470D
GO:0042221	response to chemical	Biological Process	3054	1	1.3	0.74341	BnaC01g00010D
GO:0044260	cellular macromolecule metabolic process	Biological Process	13883	5	5.89	0.77169	BnaC09g30700D,BnaA09g26570D,BnaC03g59520D,BnaA10g07350D,BnaC07g24660D
GO:0009056	catabolic process	Biological Process	3379	1	1.43	0.77978	BnaC04g09770D
GO:0044281	small molecule metabolic process	Biological Process	3598	1	1.53	0.80152	BnaC04g09770D
GO:0044699	single-organism process	Biological Process	17140	6	7.27	0.82852	BnaC09g33470D,BnaCnng05580D,BnaA09g05190D,BnaA07g38700D,BnaC04g09770D,BnaC04g45500D
GO:0044238	primary metabolic process	Biological Process	19977	7	8.48	0.85988	BnaC09g30700D,BnaC09g33470D,BnaA09g26570D,BnaC03g59520D,BnaA10g07350D,BnaC07g24660D,BnaC04g09770D
GO:1901564	organonitrogen compound metabolic process	Biological Process	4405	1	1.87	0.8656	BnaC04g09770D
GO:0016043	cellular component organization	Biological Process	4926	1	2.09	0.89612	BnaC09g33470D
GO:0044710	single-organism metabolic process	Biological Process	8356	2	3.55	0.90373	BnaC09g33470D,BnaC04g09770D
GO:0008152	metabolic process	Biological Process	23043	8	9.78	0.90456	BnaC09g30700D,BnaC09g33470D,BnaA09g26570D,BnaC03g59520D,BnaA10g07350D,BnaA07g38700D,BnaC07g24660D,BnaC04g09770D
GO:0071704	organic substance metabolic process	Biological Process	21172	7	8.98	0.91468	BnaC09g30700D,BnaC09g33470D,BnaA09g26570D,BnaC03g59520D,BnaA10g07350D,BnaC07g24660D,BnaC04g09770D
GO:0071840	cellular component organization or biogenesis	Biological Process	5450	1	2.31	0.92022	BnaC09g33470D
GO:0044763	single-organism cellular process	Biological Process	13303	3	5.65	0.96225	BnaC09g33470D,BnaA07g38700D,BnaC04g09770D
GO:0009987	cellular process	Biological Process	25436	8	10.79	0.97581	BnaC09g30700D,BnaC09g33470D,BnaA09g26570D,BnaC03g59520D,BnaA10g07350D,BnaA07g38700D,BnaC07g24660D,BnaC04g09770D
GO:0050794	regulation of cellular process	Biological Process	7937	1	3.37	0.9788	BnaA07g38700D
GO:0090304	nucleic acid metabolic process	Biological Process	8426	1	3.58	0.98391	BnaC09g33470D
GO:0050789	regulation of biological process	Biological Process	8943	1	3.8	0.98806	BnaA07g38700D
GO:0006807	nitrogen compound metabolic process	Biological Process	12533	2	5.32	0.98811	BnaC09g33470D,BnaC04g09770D
GO:0006139	nucleobase-containing compound metabolic process	Biological Process	9427	1	4	0.99102	BnaC09g33470D
GO:0065007	biological regulation	Biological Process	9571	1	4.06	0.99176	BnaA07g38700D
GO:0046483	heterocycle metabolic process	Biological Process	9984	1	4.24	0.99357	BnaC09g33470D
GO:0006725	cellular aromatic compound metabolic process	Biological Process	10119	1	4.29	0.99408	BnaC09g33470D
GO:1901360	organic cyclic compound metabolic process	Biological Process	10232	1	4.34	0.99448	BnaC09g33470D
GO:0034641	cellular nitrogen compound metabolic process	Biological Process	10323	1	4.38	0.99478	BnaC09g33470D
GO:0008150	biological_process	Biological Process	32990	14	14	1	BnaC09g30700D,BnaC09g33470D,BnaA09g26570D,BnaCnng05580D,BnaC03g59520D,BnaC01g00010D,BnaA10g07350D,BnaC09g20670D,BnaA09g05190D,BnaA07g38700D,BnaA04g04450D,BnaC07g24660D,BnaC04g09770D,BnaC04g45500D
GO:0009523	photosystem II	Cellular Component	177	6	0.04	1.3e-12	BnaC09g30700D,BnaA09g26570D,BnaC03g59520D,BnaA10g07350D,BnaA07g38700D,BnaC07g24660D
GO:0009521	photosystem	Cellular Component	246	6	0.06	9.3e-12	BnaC09g30700D,BnaA09g26570D,BnaC03g59520D,BnaA10g07350D,BnaA07g38700D,BnaC07g24660D
GO:0009522	photosystem I	Cellular Component	137	5	0.03	9.8e-11	BnaC09g30700D,BnaA09g26570D,BnaC03g59520D,BnaA10g07350D,BnaC07g24660D
GO:0009534	chloroplast thylakoid	Cellular Component	398	6	0.1	1.7e-10	BnaC09g30700D,BnaA09g26570D,BnaC03g59520D,BnaA10g07350D,BnaA07g38700D,BnaC07g24660D
GO:0031976	plastid thylakoid	Cellular Component	400	6	0.1	1.7e-10	BnaC09g30700D,BnaA09g26570D,BnaC03g59520D,BnaA10g07350D,BnaA07g38700D,BnaC07g24660D
GO:0034357	photosynthetic membrane	Cellular Component	523	6	0.13	8.6e-10	BnaC09g30700D,BnaA09g26570D,BnaC03g59520D,BnaA10g07350D,BnaA07g38700D,BnaC07g24660D
GO:0044436	thylakoid part	Cellular Component	533	6	0.13	9.7e-10	BnaC09g30700D,BnaA09g26570D,BnaC03g59520D,BnaA10g07350D,BnaA07g38700D,BnaC07g24660D
GO:0031984	organelle subcompartment	Cellular Component	607	6	0.15	2.1e-09	BnaC09g30700D,BnaA09g26570D,BnaC03g59520D,BnaA10g07350D,BnaA07g38700D,BnaC07g24660D
GO:0009579	thylakoid	Cellular Component	609	6	0.15	2.1e-09	BnaC09g30700D,BnaA09g26570D,BnaC03g59520D,BnaA10g07350D,BnaA07g38700D,BnaC07g24660D
GO:0009535	chloroplast thylakoid membrane	Cellular Component	362	5	0.09	1.3e-08	BnaC09g30700D,BnaA09g26570D,BnaC03g59520D,BnaA10g07350D,BnaC07g24660D
GO:0055035	plastid thylakoid membrane	Cellular Component	364	5	0.09	1.3e-08	BnaC09g30700D,BnaA09g26570D,BnaC03g59520D,BnaA10g07350D,BnaC07g24660D
GO:0044434	chloroplast part	Cellular Component	922	6	0.23	2.5e-08	BnaC09g30700D,BnaA09g26570D,BnaC03g59520D,BnaA10g07350D,BnaA07g38700D,BnaC07g24660D
GO:0044435	plastid part	Cellular Component	939	6	0.23	2.8e-08	BnaC09g30700D,BnaA09g26570D,BnaC03g59520D,BnaA10g07350D,BnaA07g38700D,BnaC07g24660D
GO:0042651	thylakoid membrane	Cellular Component	448	5	0.11	3.7e-08	BnaC09g30700D,BnaA09g26570D,BnaC03g59520D,BnaA10g07350D,BnaC07g24660D
GO:0009507	chloroplast	Cellular Component	1824	6	0.45	1.4e-06	BnaC09g30700D,BnaA09g26570D,BnaC03g59520D,BnaA10g07350D,BnaA07g38700D,BnaC07g24660D
GO:0009536	plastid	Cellular Component	1884	6	0.46	1.7e-06	BnaC09g30700D,BnaA09g26570D,BnaC03g59520D,BnaA10g07350D,BnaA07g38700D,BnaC07g24660D
GO:0043234	protein complex	Cellular Component	4884	7	1.2	3e-05	BnaC09g30700D,BnaA09g26570D,BnaC03g59520D,BnaA10g07350D,BnaA07g38700D,BnaC07g24660D,BnaC04g09770D
GO:0032991	macromolecular complex	Cellular Component	7040	7	1.72	0.00033	BnaC09g30700D,BnaA09g26570D,BnaC03g59520D,BnaA10g07350D,BnaA07g38700D,BnaC07g24660D,BnaC04g09770D
GO:0044444	cytoplasmic part	Cellular Component	9487	7	2.32	0.00222	BnaC09g30700D,BnaA09g26570D,BnaC03g59520D,BnaA10g07350D,BnaA07g38700D,BnaC07g24660D,BnaC04g09770D
GO:0044446	intracellular organelle part	Cellular Component	6806	6	1.67	0.00244	BnaC09g30700D,BnaA09g26570D,BnaC03g59520D,BnaA10g07350D,BnaA07g38700D,BnaC07g24660D
GO:0044422	organelle part	Cellular Component	6844	6	1.68	0.00251	BnaC09g30700D,BnaA09g26570D,BnaC03g59520D,BnaA10g07350D,BnaA07g38700D,BnaC07g24660D
GO:0005960	glycine cleavage complex	Cellular Component	15	1	0	0.00367	BnaC04g09770D
GO:0005737	cytoplasm	Cellular Component	11662	7	2.86	0.00789	BnaC09g30700D,BnaA09g26570D,BnaC03g59520D,BnaA10g07350D,BnaA07g38700D,BnaC07g24660D,BnaC04g09770D
GO:0043231	intracellular membrane-bounded organelle	Cellular Component	16198	8	3.97	0.01162	BnaC09g30700D,BnaA09g26570D,BnaA10g30200D,BnaC03g59520D,BnaA10g07350D,BnaA07g38700D,BnaC07g24660D,BnaC04g09770D
GO:0043227	membrane-bounded organelle	Cellular Component	16233	8	3.98	0.01179	BnaC09g30700D,BnaA09g26570D,BnaA10g30200D,BnaC03g59520D,BnaA10g07350D,BnaA07g38700D,BnaC07g24660D,BnaC04g09770D
GO:0043229	intracellular organelle	Cellular Component	18515	8	4.54	0.02884	BnaC09g30700D,BnaA09g26570D,BnaA10g30200D,BnaC03g59520D,BnaA10g07350D,BnaA07g38700D,BnaC07g24660D,BnaC04g09770D
GO:0043226	organelle	Cellular Component	18556	8	4.55	0.02927	BnaC09g30700D,BnaA09g26570D,BnaA10g30200D,BnaC03g59520D,BnaA10g07350D,BnaA07g38700D,BnaC07g24660D,BnaC04g09770D
GO:0016021	integral component of membrane	Cellular Component	18562	8	4.55	0.02933	BnaC09g30700D,BnaA09g26570D,BnaC03g59520D,BnaA10g07350D,BnaA09g05190D,BnaA07g38700D,BnaC02g07120D,BnaC07g24660D
GO:0031224	intrinsic component of membrane	Cellular Component	18739	8	4.59	0.03124	BnaC09g30700D,BnaA09g26570D,BnaC03g59520D,BnaA10g07350D,BnaA09g05190D,BnaA07g38700D,BnaC02g07120D,BnaC07g24660D
GO:0005623	cell	Cellular Component	23394	9	5.73	0.03225	BnaC09g30700D,BnaA09g26570D,BnaA10g30200D,BnaC03g59520D,BnaA10g07350D,BnaA09g05190D,BnaA07g38700D,BnaC07g24660D,BnaC04g09770D
GO:0044464	cell part	Cellular Component	23394	9	5.73	0.03225	BnaC09g30700D,BnaA09g26570D,BnaA10g30200D,BnaC03g59520D,BnaA10g07350D,BnaA09g05190D,BnaA07g38700D,BnaC07g24660D,BnaC04g09770D
GO:0044425	membrane part	Cellular Component	19681	8	4.82	0.04316	BnaC09g30700D,BnaA09g26570D,BnaC03g59520D,BnaA10g07350D,BnaA09g05190D,BnaA07g38700D,BnaC02g07120D,BnaC07g24660D
GO:1990204	oxidoreductase complex	Cellular Component	211	1	0.05	0.0505	BnaC04g09770D
GO:0044424	intracellular part	Cellular Component	21594	8	5.29	0.07814	BnaC09g30700D,BnaA09g26570D,BnaA10g30200D,BnaC03g59520D,BnaA10g07350D,BnaA07g38700D,BnaC07g24660D,BnaC04g09770D
GO:0005622	intracellular	Cellular Component	21620	8	5.3	0.07873	BnaC09g30700D,BnaA09g26570D,BnaA10g30200D,BnaC03g59520D,BnaA10g07350D,BnaA07g38700D,BnaC07g24660D,BnaC04g09770D
GO:0016020	membrane	Cellular Component	22084	8	5.41	0.08985	BnaC09g30700D,BnaA09g26570D,BnaC03g59520D,BnaA10g07350D,BnaA09g05190D,BnaA07g38700D,BnaC02g07120D,BnaC07g24660D
GO:0005739	mitochondrion	Cellular Component	1481	1	0.36	0.30896	BnaC04g09770D
GO:1902494	catalytic complex	Cellular Component	1574	1	0.39	0.32512	BnaC04g09770D
GO:0005886	plasma membrane	Cellular Component	2196	1	0.54	0.42476	BnaA09g05190D
GO:0071944	cell periphery	Cellular Component	2920	1	0.72	0.52394	BnaA09g05190D
GO:0005634	nucleus	Cellular Component	10027	1	2.46	0.94032	BnaA10g30200D
GO:0005575	cellular_component	Cellular Component	40825	10	10	1	BnaC09g30700D,BnaA09g26570D,BnaA10g30200D,BnaC03g59520D,BnaA10g07350D,BnaA09g05190D,BnaA07g38700D,BnaC02g07120D,BnaC07g24660D,BnaC04g09770D
GO:0016168	chlorophyll binding	Molecular Function	90	5	0.02	1.6e-11	BnaC09g30700D,BnaA09g26570D,BnaC03g59520D,BnaA10g07350D,BnaC07g24660D
GO:0046906	tetrapyrrole binding	Molecular Function	1315	5	0.32	1e-05	BnaC09g30700D,BnaA09g26570D,BnaC03g59520D,BnaA10g07350D,BnaC07g24660D
GO:0005504	fatty acid binding	Molecular Function	49	2	0.01	6.5e-05	BnaA04g04450D,BnaC04g45500D
GO:0033293	monocarboxylic acid binding	Molecular Function	99	2	0.02	0.00027	BnaA04g04450D,BnaC04g45500D
GO:0031406	carboxylic acid binding	Molecular Function	243	2	0.06	0.00159	BnaA04g04450D,BnaC04g45500D
GO:0043177	organic acid binding	Molecular Function	243	2	0.06	0.00159	BnaA04g04450D,BnaC04g45500D
GO:0004722	protein serine/threonine phosphatase activity	Molecular Function	326	2	0.08	0.00284	BnaCnng03290D,BnaA10g26970D
GO:0004310	farnesyl-diphosphate farnesyltransferase activity	Molecular Function	16	1	0	0.00394	BnaC02g07120D
GO:0051996	squalene synthase activity	Molecular Function	16	1	0	0.00394	BnaC02g07120D
GO:0004311	farnesyltranstransferase activity	Molecular Function	20	1	0	0.00492	BnaC02g07120D
GO:0004721	phosphoprotein phosphatase activity	Molecular Function	537	2	0.13	0.00749	BnaCnng03290D,BnaA10g26970D
GO:0008289	lipid binding	Molecular Function	643	2	0.16	0.01058	BnaA04g04450D,BnaC04g45500D
GO:0004659	prenyltransferase activity	Molecular Function	60	1	0.01	0.01468	BnaC02g07120D
GO:0004089	carbonate dehydratase activity	Molecular Function	63	1	0.02	0.01541	BnaCnng05580D
GO:0016791	phosphatase activity	Molecular Function	844	2	0.21	0.01774	BnaCnng03290D,BnaA10g26970D
GO:0005488	binding	Molecular Function	33538	12	8.26	0.02337	BnaC09g30700D,BnaCnng03290D,BnaA09g26570D,BnaCnng05580D,BnaA10g30200D,BnaC03g59520D,BnaA10g07350D,BnaA07g38700D,BnaA04g04450D,BnaA10g26970D,BnaC07g24660D,BnaC04g45500D
GO:0030145	manganese ion binding	Molecular Function	107	1	0.03	0.02605	BnaA07g38700D
GO:0042578	phosphoric ester hydrolase activity	Molecular Function	1046	2	0.26	0.0265	BnaCnng03290D,BnaA10g26970D
GO:0016836	hydro-lyase activity	Molecular Function	262	1	0.06	0.06267	BnaCnng05580D
GO:0016765	transferase activity, transferring alkyl or aryl (other than methyl) groups	Molecular Function	300	1	0.07	0.07146	BnaC02g07120D
GO:0046872	metal ion binding	Molecular Function	7460	4	1.84	0.09953	BnaCnng03290D,BnaCnng05580D,BnaA07g38700D,BnaA10g26970D
GO:0043169	cation binding	Molecular Function	7527	4	1.85	0.10215	BnaCnng03290D,BnaCnng05580D,BnaA07g38700D,BnaA10g26970D
GO:0016835	carbon-oxygen lyase activity	Molecular Function	506	1	0.12	0.11776	BnaCnng05580D
GO:0046914	transition metal ion binding	Molecular Function	3188	2	0.79	0.18341	BnaCnng05580D,BnaA07g38700D
GO:0016788	hydrolase activity, acting on ester bonds	Molecular Function	3321	2	0.82	0.19546	BnaCnng03290D,BnaA10g26970D
GO:0043167	ion binding	Molecular Function	16745	6	4.13	0.20319	BnaCnng03290D,BnaCnng05580D,BnaA07g38700D,BnaA04g04450D,BnaA10g26970D,BnaC04g45500D
GO:0016829	lyase activity	Molecular Function	971	1	0.24	0.21456	BnaCnng05580D
GO:0008270	zinc ion binding	Molecular Function	1736	1	0.43	0.35273	BnaCnng05580D
GO:1901363	heterocyclic compound binding	Molecular Function	21490	6	5.3	0.44723	BnaC09g30700D,BnaA09g26570D,BnaA10g30200D,BnaC03g59520D,BnaA10g07350D,BnaC07g24660D
GO:0097159	organic cyclic compound binding	Molecular Function	21505	6	5.3	0.44807	BnaC09g30700D,BnaA09g26570D,BnaA10g30200D,BnaC03g59520D,BnaA10g07350D,BnaC07g24660D
GO:0001071	nucleic acid binding transcription factor activity	Molecular Function	2691	1	0.66	0.4937	BnaA10g30200D
GO:0003700	sequence-specific DNA binding transcription factor activity	Molecular Function	2691	1	0.66	0.4937	BnaA10g30200D
GO:0036094	small molecule binding	Molecular Function	9805	2	2.42	0.72604	BnaA04g04450D,BnaC04g45500D
GO:0016787	hydrolase activity	Molecular Function	10019	2	2.47	0.73809	BnaCnng03290D,BnaA10g26970D
GO:0043168	anion binding	Molecular Function	10033	2	2.47	0.73887	BnaA04g04450D,BnaC04g45500D
GO:0003677	DNA binding	Molecular Function	6235	1	1.54	0.80507	BnaA10g30200D
GO:0016740	transferase activity	Molecular Function	10703	1	2.64	0.94754	BnaC02g07120D
GO:0003676	nucleic acid binding	Molecular Function	11097	1	2.73	0.95359	BnaA10g30200D
GO:0003824	catalytic activity	Molecular Function	27780	4	6.84	0.96965	BnaCnng03290D,BnaCnng05580D,BnaC02g07120D,BnaA10g26970D
GO:0003674	molecular_function	Molecular Function	52761	13	13	1	BnaC09g30700D,BnaCnng03290D,BnaA09g26570D,BnaCnng05580D,BnaA10g30200D,BnaC03g59520D,BnaA10g07350D,BnaA07g38700D,BnaC02g07120D,BnaA04g04450D,BnaA10g26970D,BnaC07g24660D,BnaC04g45500D
The definitions of all marks in the first row of the table are the same as those in Supplementary Table 1.
